# Supplementary material for: VviNAC33 promotes organ de‐greening and represses vegetative growth during the vegetative‐to‐mature phase transition in grapevine
Source: New Phytol. 2021 Mar 16;231(2):726–46. doi: 10.1111/nph.17263 (PMC8251598; doi:10.1111/nph.17263)
Supplement: Supplementary file 1 — Dataset S1 VviNAC33 co‐expression analysis in the Corvina atlas. [file NPH-231-726-s001.xlsx]

## Sheet: DS1
New Phytologist Supporting Information
Article title: VviNAC33 promotes organ de-greening and represses vegetative growth during the vegetative-to-mature phase transition in grapevine
Authors: Erica D’Incà, Stefano Cazzaniga, Chiara Foresti, Nicola Vitulo, Edoardo Bertini, Mary Galli, Andrea Gallavotti, Mario Pezzotti, Giovanni Battista Tornielli and Sara Zenoni
Article acceptance date: 1 February 2021

## Sheet: NAC33_Atlas_output CorTo
Dataset S1 VviNAC33 co-expression analysis in the Corvina atlas. NA: not applicable.
Bait	Interactor	Description	Spearman	Pearson	Lasso rank	Switch
VIT_19S0027G00230	VIT_11S0118G00580	unknown	0.836	0.514	NA	*
VIT_19S0027G00230	VIT_00S0324G00060	UDP-glycosyltransferase 85A8	0.829	0.53	97	*
VIT_19S0027G00230	VIT_18S0001G11060	Calcineurin phosphoesterase	0.81	0.435	20
VIT_19S0027G00230	VIT_08S0105G00440	selenoprotein	0.806	0.469	NA
VIT_19S0027G00230	VIT_03S0038G04400	Dehydrin (VvDHN4)	0.806	0.452	NA
VIT_19S0027G00230	VIT_08S0007G07670	NAC domain-containing protein (VvNAC60)	0.805	0.457	NA	*
VIT_19S0027G00230	VIT_04S0023G01080	Lys Motif-Type Receptor-Like Kinase LYK4	0.804	0.439	NA	*
VIT_19S0027G00230	VIT_04S0008G04170	Unknown	0.804	0.554	25
VIT_19S0027G00230	VIT_18S0001G08300	tubulin alpha-6 chain	0.803	0.903	1	*
VIT_19S0027G00230	VIT_02S0154G00390	autophagy 8f (APG8f)	0.798	0.604	NA
VIT_19S0027G00230	VIT_16S0013G01380	no hit	0.798	0.439	NA
VIT_19S0027G00230	VIT_05S0029G00120	no hit	0.795	0.461	NA
VIT_19S0027G00230	VIT_18S0001G09570	Chalcone reductase	0.794	0.526	NA
VIT_19S0027G00230	VIT_12S0059G02370	Translation initiation factor eIF-1	0.794	0.438	NA
VIT_19S0027G00230	VIT_09S0002G08100	Calcineurin	0.792	0.458	NA
VIT_19S0027G00230	VIT_00S0404G00040	ARF GTPase activator, ARF-GAP Domain 5	0.79	0.502	NA
VIT_19S0027G00230	VIT_02S0025G04730	glyoxylate reductase	0.786	0.45	NA	*
VIT_19S0027G00230	VIT_09S0002G01880	Unknown protein	0.786	0.445	NA
VIT_19S0027G00230	VIT_08S0032G01210	mal d 1-associated protein	0.783	0.488	NA
VIT_19S0027G00230	VIT_00S0500G00010	no hit	0.775	0.531	NA
VIT_19S0027G00230	VIT_07S0104G00880	ARABIDOPSIS HISTIDINE PHOSPHOTRANSFER AHP1	0.771	0.476	NA
VIT_19S0027G00230	VIT_15S0048G01080	Unknown	0.769	0.478	NA
VIT_19S0027G00230	VIT_19S0027G01680	Tetratricopeptide helical	0.769	0.471	NA
VIT_19S0027G00230	VIT_08S0007G00820	Proteinase inhibitor	0.764	0.535	NA	*
VIT_19S0027G00230	VIT_00S0494G00020	Unknown protein	0.763	0.692	NA
VIT_19S0027G00230	VIT_02S0025G04660	senescence-inducible chloroplast stay-green protein 1	0.759	0.746	10
VIT_19S0027G00230	VIT_12S0028G01400	DNA-directed RNA polymerase II subunit D	0.759	0.517	NA
VIT_19S0027G00230	VIT_08S0058G00440	ferritin	0.758	0.478	NA	*
VIT_19S0027G00230	VIT_16S0098G01380	yippee	0.758	0.548	NA
VIT_19S0027G00230	VIT_00S0490G00010	Translation initiation factor eIF-5A	0.758	0.473	NA
VIT_19S0027G00230	VIT_08S0007G01430	universal stress protein (USP) family protein	0.757	0.585	NA
VIT_19S0027G00230	VIT_08S0007G07530	3-oxoacyl-[acyl-carrier-protein] reductase, chloroplast	0.757	0.496	NA
VIT_19S0027G00230	VIT_07S0005G00660	Late embryogenis abundant protein 5	0.756	0.446	NA	*
VIT_19S0027G00230	VIT_10S0003G00980	Unknown protein	0.755	0.776	NA	*
VIT_19S0027G00230	VIT_05S0049G01200	S-locus lectin protein kinase	0.755	0.698	NA
VIT_19S0027G00230	VIT_13S0019G04270	no hit	0.755	0.662	NA
VIT_19S0027G00230	VIT_00S0225G00010	Unknown protein	0.755	0.44	NA
VIT_19S0027G00230	VIT_18S0001G00750	zinc finger (DNL type)	0.754	0.5	NA
VIT_19S0027G00230	VIT_08S0058G00410	ferritin 1 (FER1)	0.753	0.476	NA	*
VIT_19S0027G00230	VIT_13S0156G00330	Unknown	0.752	0.469	NA
VIT_19S0027G00230	VIT_02S0087G00930	(9,10) (9`,10`) cleavage dioxygenase (CCD4) (VvCCD4b)	0.75	0.502	NA	*
VIT_19S0027G00230	VIT_18S0001G13780	Cytochrome P450, family 83, subfamily B, polypeptide 1	0.749	0.801	NA	*
VIT_19S0027G00230	VIT_03S0038G01450	no hit	0.747	0.517	NA
VIT_19S0027G00230	VIT_07S0151G00400	Unknown protein	0.745	0.687	NA
VIT_19S0027G00230	VIT_11S0118G00300	ARP2/3 complex 21 kDa subunit	0.745	0.521	NA
VIT_19S0027G00230	VIT_18S0001G12050	peroxisomal biogenesis factor 11 (PEX11)	0.743	0.565	NA
VIT_19S0027G00230	VIT_08S0007G04470	vacuolar protein sorting 37C	0.743	0.473	NA
VIT_19S0027G00230	VIT_07S0151G00830	HSP20 chaperone	0.743	0.445	NA
VIT_19S0027G00230	VIT_14S0066G01080	ADP-ribosylation factor A1B	0.74	0.445	NA
VIT_19S0027G00230	VIT_10S0523G00040	Alternative oxidase 4, chloroplastic/chromoplastic	0.74	0.433	NA
VIT_19S0027G00230	VIT_09S0002G02750	SNF7.1	0.738	0.53	NA
VIT_19S0027G00230	VIT_08S0007G06220	no hit	0.735	0.486	NA	*
VIT_19S0027G00230	VIT_11S0037G00470	no hit	0.735	0.637	NA
VIT_19S0027G00230	VIT_02S0025G04850	CYP76B1	0.734	0.673	NA
VIT_19S0027G00230	VIT_18S0001G07600	Unknown protein	0.733	0.463	NA
VIT_19S0027G00230	VIT_19S0014G01870	transcription elongation factor 1	0.731	0.601	NA
VIT_19S0027G00230	VIT_18S0001G15380	no hit	0.731	0.547	NA
VIT_19S0027G00230	VIT_00S1881G00010	no hit	0.729	0.708	NA
VIT_19S0027G00230	VIT_00S0404G00080	vacuolar protein sorting 28	0.729	0.429	NA
VIT_19S0027G00230	VIT_07S0005G02200	autophagy 8i (APG8i)	0.728	0.504	NA
VIT_19S0027G00230	VIT_10S0523G00020	tyrosine specific protein phosphatase	0.727	0.452	NA	*
VIT_19S0027G00230	VIT_19S0085G00200	Epstein-Barr virus EBNA-1	0.727	0.53	NA
VIT_19S0027G00230	VIT_06S0004G05830	DNA-directed RNA polymerase III subunit C19	0.727	0.503	NA
VIT_19S0027G00230	VIT_07S0005G02730	myb RADIALIS	0.725	0.461	NA	*
VIT_19S0027G00230	VIT_04S0008G04730	Unknown protein	0.725	0.604	NA
VIT_19S0027G00230	VIT_18S0001G13770	Cytochrome P450, family 83, subfamily B, polypeptide 1	0.724	0.603	NA
VIT_19S0027G00230	VIT_11S0016G03890	short-chain dehydrogenase/reductase (SDR)	0.723	0.569	NA
VIT_19S0027G00230	VIT_12S0028G01040	Protein kinase	0.722	0.477	NA
VIT_19S0027G00230	VIT_12S0028G02020	Multiprotein-bridging factor 1a MBF1A	0.722	0.434	NA
VIT_19S0027G00230	VIT_05S0029G01510	no hit	0.721	0.497	NA	*
VIT_19S0027G00230	VIT_09S0002G00280	ubiquitin-conjugating enzyme E2 J2	0.72	0.429	NA
VIT_19S0027G00230	VIT_16S0098G01400	ISI1 (impaired sucrose induction 1)	0.719	0.432	NA
VIT_19S0027G00230	VIT_19S0014G02730	cytochrome c oxidase subunit XVII assembly protein	0.717	0.481	NA
VIT_19S0027G00230	VIT_00S0207G00050	no hit	0.717	0.426	NA
VIT_19S0027G00230	VIT_12S0059G00660	autophagy 8d (APG8d)	0.716	0.49	NA
VIT_19S0027G00230	VIT_01S0127G00460	Iron sulfur cluster assembly protein 1	0.715	0.514	NA
VIT_19S0027G00230	VIT_01S0011G04040	no hit	0.712	0.689	NA
VIT_19S0027G00230	VIT_04S0008G06970	DnaJ-like zinc-finger protein	0.71	0.506	NA
VIT_19S0027G00230	VIT_06S0004G07230	indole-3-acetate beta-glucosyltransferase	0.709	0.509	NA
VIT_19S0027G00230	VIT_04S0008G06540	Translation initiation factor eIF-5A	0.709	0.464	NA
VIT_19S0027G00230	VIT_01S0011G06460	Deoxymugineic acid synthase	0.708	0.874	5
VIT_19S0027G00230	VIT_19S0085G00410	no hit	0.708	0.56	NA
VIT_19S0027G00230	VIT_08S0040G02520	inositol-1,4,5-trisphosphate 5-phosphatase CVP2, type I	0.708	0.51	NA
VIT_19S0027G00230	VIT_09S0054G01820	Indeterminate(ID)-domain 2	0.707	0.573	NA
VIT_19S0027G00230	VIT_13S0019G00870	Unknown protein	0.707	0.444	NA
VIT_19S0027G00230	VIT_06S0004G05730	universal stress protein (USP) family protein	0.706	0.48	NA
VIT_19S0027G00230	VIT_18S0001G09560	no hit	0.704	0.542	NA
VIT_19S0027G00230	VIT_18S0001G13330	purple acid phosphatase 32- ATPAP32/PAP32	0.703	0.513	109
VIT_19S0027G00230	VIT_04S0008G04700	histone H2A variant 3 HTA9	0.703	0.495	NA
VIT_19S0027G00230	VIT_00S0252G00050	Unknown protein	0.702	0.451	NA
VIT_19S0027G00230	VIT_03S0038G02500	SKP1	0.702	0.424	NA
VIT_19S0027G00230	VIT_08S0007G03400	iron-sulfur cluster assembly complex protein	0.701	0.512	NA
VIT_19S0027G00230	VIT_12S0035G00770	nitrogen fixation NifU	0.699	0.514	NA
VIT_19S0027G00230	VIT_12S0035G02200	Unknown protein	0.699	0.502	NA
VIT_19S0027G00230	VIT_01S0011G02790	IDA (INFLORESCENCE DEFICIENT IN ABSCISSION)	0.699	0.482	NA
VIT_19S0027G00230	VIT_00S1278G00010	Brassinosteroid insensitive 1-associated receptor kinase 1	0.699	0.452	NA
VIT_19S0027G00230	VIT_18S0001G03550	molybdenum cofactor synthesis CNX7/SIR5	0.698	0.553	NA
VIT_19S0027G00230	VIT_05S0029G01180	Unknown	0.698	0.421	111
VIT_19S0027G00230	VIT_05S0049G00010	cellulose synthase CSLG2	0.697	0.452	61
VIT_19S0027G00230	VIT_13S0074G00570	gamma-aminobutyric acid transporter	0.695	0.692	30	*
VIT_19S0027G00230	VIT_01S0010G03930	WRKY transcription factor (VvWRKY03)	0.694	0.637	NA
VIT_19S0027G00230	VIT_00S0125G00060	Unknown	0.692	0.505	NA
VIT_19S0027G00230	VIT_13S0019G01900	FK506-binding protein genes family (VvFKBP20-1)	0.691	0.429	NA
VIT_19S0027G00230	VIT_03S0017G00980	UDP-arabinose 4-epimerase 3	0.69	0.46	NA
VIT_19S0027G00230	VIT_15S0046G00940	ubiquitin family	0.69	0.441	NA
VIT_19S0027G00230	VIT_19S0014G02740	Metallothionein	0.689	0.466	31
VIT_19S0027G00230	VIT_05S0029G01220	Unknown protein	0.689	0.428	38
VIT_19S0027G00230	VIT_05S0020G03680	GCN5 N-acetyltransferase (GNAT)	0.686	0.636	NA
VIT_19S0027G00230	VIT_03S0038G01810	XAP5	0.686	0.434	NA
VIT_19S0027G00230	VIT_13S0074G00770	Copper chaperone ATX1	0.683	0.493	NA
VIT_19S0027G00230	VIT_02S0033G00840	nitrilase 4B	0.682	0.47	NA
VIT_19S0027G00230	VIT_00S1506G00010	RAB GTPase RAB2	0.682	0.459	NA
VIT_19S0027G00230	VIT_06S0009G02770	Pre-mRNA branch site protein p14	0.682	0.445	NA
VIT_19S0027G00230	VIT_02S0033G00800	nitrilase 4 (NIT4)	0.68	0.444	NA	*
VIT_19S0027G00230	VIT_01S0137G00680	no hit	0.68	0.79	NA
VIT_19S0027G00230	VIT_05S0020G00570	signal recognition particle subunit 19 SRP19	0.68	0.541	NA
VIT_19S0027G00230	VIT_01S0137G00670	QUINOLINATE SYNTHASE	0.679	0.591	NA
VIT_19S0027G00230	VIT_09S0054G00580	no hit	0.676	0.699	26
VIT_19S0027G00230	VIT_14S0068G02060	Unknown protein	0.676	0.573	NA
VIT_19S0027G00230	VIT_02S0087G00250	no hit	0.675	0.52	NA
VIT_19S0027G00230	VIT_19S0090G00580	Autophagy-related protein 8C precursor ATG8C	0.675	0.425	NA
VIT_19S0027G00230	VIT_07S0005G03370	unknown	0.674	0.731	21
VIT_19S0027G00230	VIT_08S0007G03010	hydrolase, alpha/beta fold	0.674	0.479	NA
VIT_19S0027G00230	VIT_01S0127G00490	pantothenate kinase 2	0.672	0.476	NA
VIT_19S0027G00230	VIT_05S0062G01130	Aromatic and neutral transporter 1	0.671	0.564	NA
VIT_19S0027G00230	VIT_10S0116G01910	ABC transporter I member 15	0.67	0.719	NA
VIT_19S0027G00230	VIT_15S0024G00940	Tetratricopeptide helical	0.67	0.617	NA
VIT_19S0027G00230	VIT_14S0006G01610	PMI2 (plastid movement impaired 2)	0.669	0.862	7
VIT_19S0027G00230	VIT_06S0080G00790	MYB DIVARICATA	0.669	0.451	NA
VIT_19S0027G00230	VIT_14S0108G01250	unknown	0.667	0.448	NA
VIT_19S0027G00230	VIT_00S0264G00020	zinc finger (C3HC4-type RING finger)	0.667	0.426	NA
VIT_19S0027G00230	VIT_12S0035G01110	no hit	0.666	0.426	NA
VIT_19S0027G00230	VIT_10S0116G00920	CERK1 (chitin elicitor receptor kinase 1)	0.665	0.669	85
VIT_19S0027G00230	VIT_04S0008G03690	Peroxin-4	0.665	0.498	NA
VIT_19S0027G00230	VIT_08S0007G02300	VPS60.2 SNF7	0.665	0.498	NA
VIT_19S0027G00230	VIT_18S0001G07440	Unknown protein	0.663	0.428	NA
VIT_19S0027G00230	VIT_01S0026G02100	Unknown protein	0.662	0.536	NA	*
VIT_19S0027G00230	VIT_19S0014G00020	ATP-dependent Clp protease ATP-binding subunit (ClpA)	0.662	0.473	NA
VIT_19S0027G00230	VIT_15S0048G00540	golgi SNARE 12 protein	0.662	0.463	NA
VIT_19S0027G00230	VIT_04S0044G01760	unknown	0.66	0.432	NA
VIT_19S0027G00230	VIT_15S0107G00360	Unknown protein	0.658	0.503	NA
VIT_19S0027G00230	VIT_00S0508G00030	membrane protein	0.658	0.476	NA
VIT_19S0027G00230	VIT_16S0039G02660	Unknown protein	0.658	0.454	NA
VIT_19S0027G00230	VIT_05S0077G00910	DNA-binding enhancer protein	0.658	0.432	NA
VIT_19S0027G00230	VIT_19S0015G01310	Amino acid permease 7	0.657	0.657	14	*
VIT_19S0027G00230	VIT_01S0010G02580	acid phosphatase/vanadium-dependent haloperoxidase	0.657	0.634	NA
VIT_19S0027G00230	VIT_15S0048G01010	2-hydroxy isoflavone/dihydroflavonol reductase	0.655	0.872	6
VIT_19S0027G00230	VIT_15S0048G01800	unknown	0.655	0.462	NA
VIT_19S0027G00230	VIT_08S0007G01120	no hit	0.654	0.45	84
VIT_19S0027G00230	VIT_13S0067G02170	Unknown protein	0.651	0.425	NA
VIT_19S0027G00230	VIT_07S0005G04890	Glutathione S-transferase 25 GSTU7	0.649	0.492	NA	*
VIT_19S0027G00230	VIT_15S0048G00620	no hit	0.649	0.523	NA
VIT_19S0027G00230	VIT_10S0003G04680	Unknown protein	0.648	0.483	NA
VIT_19S0027G00230	VIT_18S0001G08190	no hit	0.648	0.438	NA
VIT_19S0027G00230	VIT_13S0084G00670	Unknown protein	0.647	0.852	4
VIT_19S0027G00230	VIT_05S0077G01140	bZIP transcription factor BZIP53	0.645	0.585	36
VIT_19S0027G00230	VIT_07S0104G00350	circadian clock coupling factor ZGT	0.644	0.552	72
VIT_19S0027G00230	VIT_05S0062G00920	no hit	0.644	0.426	NA
VIT_19S0027G00230	VIT_00S0455G00010	RAB GTPase RAB2	0.642	0.476	NA
VIT_19S0027G00230	VIT_03S0017G01460	no hit	0.641	0.491	NA
VIT_19S0027G00230	VIT_07S0005G06430	unknown	0.641	0.48	NA
VIT_19S0027G00230	VIT_08S0040G01520	indole-3-acetate beta-glucosyltransferase	0.64	0.504	NA
VIT_19S0027G00230	VIT_19S0027G00460	Glutathione S-transferase 25 GSTU25	0.639	0.594	NA
VIT_19S0027G00230	VIT_02S0025G04890	CYP76B1	0.639	0.433	NA
VIT_19S0027G00230	VIT_17S0000G02160	Unknown protein	0.638	0.699	NA
VIT_19S0027G00230	VIT_10S0003G02790	Double-stranded DNA-binding protein	0.638	0.426	NA
VIT_19S0027G00230	VIT_01S0010G03640	DnaJ homolog, subfamily A, member 3	0.637	0.75	NA
VIT_19S0027G00230	VIT_03S0091G00270	TIP41	0.636	0.434	23
VIT_19S0027G00230	VIT_06S0004G04910	Unknown protein	0.634	0.488	108
VIT_19S0027G00230	VIT_10S0116G01660	lactoylglutathione lyase	0.634	0.479	NA
VIT_19S0027G00230	VIT_17S0000G02770	disease resistance protein (CC-NBS-LRR class)	0.634	0.433	NA
VIT_19S0027G00230	VIT_19S0085G00680	Unknown protein	0.633	0.503	NA
VIT_19S0027G00230	VIT_14S0066G01070	peptide deformylase, chloroplast precursor	0.633	0.454	NA
VIT_19S0027G00230	VIT_01S0010G01280	no hit	0.633	0.445	NA
VIT_19S0027G00230	VIT_17S0000G07670	betaine-aldehyde dehydrogenase	0.632	0.502	NA
VIT_19S0027G00230	VIT_05S0077G01090	RKF2 (receptor-like serine/threonine kinase 2)	0.631	0.501	NA
VIT_19S0027G00230	VIT_15S0048G00610	unknown	0.631	0.423	NA
VIT_19S0027G00230	VIT_00S0459G00020	Metalloprotease	0.63	0.571	NA
VIT_19S0027G00230	VIT_04S0069G01090	no hit	0.63	0.451	NA
VIT_19S0027G00230	VIT_08S0007G05720	no hit	0.628	0.732	NA
VIT_19S0027G00230	VIT_07S0129G01010	unknown	0.626	0.686	NA
VIT_19S0027G00230	VIT_15S0021G02470	epoxide hydrolase-like protein	0.626	0.654	NA
VIT_19S0027G00230	VIT_00S0347G00050	Ser/Thr receptor-like kinase1	0.626	0.438	NA
VIT_19S0027G00230	VIT_10S0116G00990	pentatricopeptide (PPR) repeat-containing protein	0.625	0.51	NA
VIT_19S0027G00230	VIT_07S0005G05040	ARR24 Type A	0.625	0.479	24
VIT_19S0027G00230	VIT_03S0038G00660	Unknown protein	0.625	0.471	NA
VIT_19S0027G00230	VIT_01S0011G01340	RNA recognition motif (RRM)-containing protein	0.624	0.5	NA
VIT_19S0027G00230	VIT_06S0004G01020	Dirigent protein	0.623	0.474	NA
VIT_19S0027G00230	VIT_15S0048G02710	no hit	0.621	0.491	NA
VIT_19S0027G00230	VIT_00S2652G00010	Glutathione S-transferase GSTU8	0.621	0.489	NA
VIT_19S0027G00230	VIT_04S0044G00270	Monooxygenase (MO3)	0.621	0.469	NA
VIT_19S0027G00230	VIT_00S0246G00060	Cytochrome c-type biogenesis protein CcmF	0.62	0.605	NA
VIT_19S0027G00230	VIT_01S0011G03660	IMP dehydrogenase/GMP reductase	0.62	0.458	NA
VIT_19S0027G00230	VIT_05S0049G00640	unknown	0.619	0.516	NA
VIT_19S0027G00230	VIT_00S1003G00010	senescence-associated protein	0.619	0.473	NA
VIT_19S0027G00230	VIT_14S0066G01620	hypoxia-responsive	0.619	0.436	NA
VIT_19S0027G00230	VIT_18S0001G01850	Amino acid permease	0.619	0.433	91
VIT_19S0027G00230	VIT_03S0088G01000	Unknown protein	0.617	0.424	NA
VIT_19S0027G00230	VIT_05S0020G04990	no hit	0.616	0.656	NA
VIT_19S0027G00230	VIT_14S0068G02270	Hcr2-5B	0.616	0.61	NA
VIT_19S0027G00230	VIT_07S0005G02760	Unknown	0.616	0.479	NA
VIT_19S0027G00230	VIT_03S0038G00090	epoxide hydrolase-like protein	0.615	0.81	NA
VIT_19S0027G00230	VIT_09S0054G00570	no hit	0.615	0.673	NA
VIT_19S0027G00230	VIT_01S0127G00350	DNA-directed RNA Polymerase II subunit L	0.614	0.423	NA
VIT_19S0027G00230	VIT_00S0398G00030	receptor kinase RK20-1	0.613	0.707	NA
VIT_19S0027G00230	VIT_08S0040G02220	DNA-binding protein S1FA	0.613	0.491	NA
VIT_19S0027G00230	VIT_02S0109G00410	no hit	0.613	0.472	NA
VIT_19S0027G00230	VIT_18S0001G13710	BPC6/BBR/BPC6/BPC6	0.613	0.455	NA
VIT_19S0027G00230	VIT_09S0002G06360	Unknown protein	0.611	0.609	NA
VIT_19S0027G00230	VIT_19S0014G04780	no hit	0.611	0.605	NA
VIT_19S0027G00230	VIT_08S0040G02150	no hit	0.611	0.553	NA
VIT_19S0027G00230	VIT_16S0100G00350	ABC transporter B member 8	0.61	0.559	NA
VIT_19S0027G00230	VIT_00S0396G00050	ribosomal protein S4, Mitochondrial	0.609	0.648	NA
VIT_19S0027G00230	VIT_11S0016G01170	pentatricopeptide (PPR) repeat-containing	0.609	0.544	17
VIT_19S0027G00230	VIT_00S0183G00030	TIP41	0.608	0.506	NA
VIT_19S0027G00230	VIT_14S0060G01530	DNA polymerase III subunit epsilon	0.607	0.829	NA
VIT_19S0027G00230	VIT_11S0016G03190	unknown	0.607	0.634	NA
VIT_19S0027G00230	VIT_00S0397G00030	Chloride channel protein B	0.607	0.528	NA
VIT_19S0027G00230	VIT_08S0007G07050	Unknown protein	0.607	0.423	NA
VIT_19S0027G00230	VIT_15S0046G02280	ubiquitin-conjugating enzyme E2 H	0.606	0.527	NA
VIT_19S0027G00230	VIT_07S0031G02220	Unknown protein	0.606	0.494	NA
VIT_19S0027G00230	VIT_07S0205G00120	major facilitator superfamily protein (MFS) Spinster	0.606	0.48	NA
VIT_19S0027G00230	VIT_05S0020G04010	Unknown protein	0.605	0.498	71
VIT_19S0027G00230	VIT_08S0032G01000	no hit	0.605	0.46	NA
VIT_19S0027G00230	VIT_01S0011G05650	1-aminocyclopropane-1-carboxylate oxidase	0.604	0.494	NA
VIT_19S0027G00230	VIT_09S0054G01100	Unknown	0.604	0.451	NA
VIT_19S0027G00230	VIT_11S0052G01410	Leucine Rich Repeat receptor-like kinase	0.603	0.58	NA
VIT_19S0027G00230	VIT_01S0137G00600	MAP kinase phosphatase (MKP1)	0.601	0.646	NA
VIT_19S0027G00230	VIT_05S0077G01850	glycine-rich protein	0.601	0.518	NA
VIT_19S0027G00230	VIT_18S0089G01180	no hit	0.601	0.476	86
VIT_19S0027G00230	VIT_05S0029G00580	no hit	0.6	0.583	NA
VIT_19S0027G00230	VIT_00S0192G00030	TOR Signaling pathway regulator TIP41	0.6	0.505	NA
VIT_19S0027G00230	VIT_05S0077G01550	s14_Pathogenesis protein 10 [Vitis vinifera]	0.6	0.499	NA
VIT_19S0027G00230	VIT_09S0002G01700	Epidermal patterning factor-like protein 3	0.6	0.442	NA
VIT_19S0027G00230	VIT_12S0028G01130	no hit	0.599	0.702	NA
VIT_19S0027G00230	VIT_03S0088G00710	Pathogenesis-related protein 1 precursor (PRP 1)	0.598	0.57	NA
VIT_19S0027G00230	VIT_18S0001G01260	Zf A20 and AN1 domain-containing stress-associated protein 5	0.598	0.478	NA
VIT_19S0027G00230	VIT_17S0000G04760	UDP-glycosyltransferase 89B2	0.598	0.45	NA
VIT_19S0027G00230	VIT_05S0049G01290	protein phosphatase 2C	0.598	0.428	NA
VIT_19S0027G00230	VIT_18S0001G07900	MIKC-Type MADS Box Genes Family (VvAGL17.1)	0.596	0.541	NA
VIT_19S0027G00230	VIT_09S0096G00020	no hit	0.594	0.454	73
VIT_19S0027G00230	VIT_08S0007G04990	Thioredoxin family	0.593	0.531	NA
VIT_19S0027G00230	VIT_07S0141G01070	no hit	0.592	0.518	NA
VIT_19S0027G00230	VIT_05S0077G01540	s15_Pathogenesis protein 10 [Vitis vinifera]	0.592	0.471	NA
VIT_19S0027G00230	VIT_16S0039G00400	Aminopeptidase	0.591	0.752	NA
VIT_19S0027G00230	VIT_12S0028G01030	unknown	0.591	0.609	NA
VIT_19S0027G00230	VIT_03S0088G00690	Pathogenesis-related protein 1 precursor (PRP 1)	0.591	0.463	NA
VIT_19S0027G00230	VIT_05S0062G01010	aldo/keto reductase AKR	0.59	0.74	94
VIT_19S0027G00230	VIT_14S0068G00950	no hit	0.589	0.612	NA
VIT_19S0027G00230	VIT_08S0040G00580	no hit	0.589	0.566	NA
VIT_19S0027G00230	VIT_16S0098G01460	no hit	0.587	0.559	NA
VIT_19S0027G00230	VIT_16S0098G01300	Unknown	0.586	0.455	NA
VIT_19S0027G00230	VIT_02S0025G04180	Unknown protein	0.585	0.476	NA
VIT_19S0027G00230	VIT_18S0001G00430	Zf A20 and AN1 domain-containing stress-associated protein 5	0.585	0.466	NA
VIT_19S0027G00230	VIT_17S0000G09040	pentatricopeptide (PPR) repeat	0.584	0.525	NA
VIT_19S0027G00230	VIT_00S0532G00040	no hit	0.584	0.503	NA
VIT_19S0027G00230	VIT_09S0002G04280	dynein light chain LC6, flagellar outer arm	0.584	0.456	NA
VIT_19S0027G00230	VIT_02S0236G00120	Unknown	0.583	0.559	NA
VIT_19S0027G00230	VIT_19S0177G00290	no hit	0.583	0.539	NA
VIT_19S0027G00230	VIT_05S0020G04710	protein transport protein Sec23A	0.583	0.481	NA
VIT_19S0027G00230	VIT_08S0007G00230	no hit	0.583	0.479	NA
VIT_19S0027G00230	VIT_17S0000G02500	RAB GTPase RABA6B	0.582	0.47	NA
VIT_19S0027G00230	VIT_01S0127G00320	CRS2-associated factor 2	0.582	0.457	NA
VIT_19S0027G00230	VIT_05S0049G00850	retrotransposon protein, unclassified	0.582	0.435	77
VIT_19S0027G00230	VIT_11S0016G01060	Avr9/Cf-9 induced kinase 1	0.582	0.428	NA
VIT_19S0027G00230	VIT_12S0059G01850	peroxisomal membrane protein	0.581	0.686	NA
VIT_19S0027G00230	VIT_04S0008G00030	unknown	0.581	0.452	NA
VIT_19S0027G00230	VIT_12S0028G02530	zinc finger (C3HC4-type RING finger)	0.58	0.567	NA
VIT_19S0027G00230	VIT_09S0002G06590	UDP-glucose:flavonoid 7-O-glucosyltransferase	0.58	0.449	NA
VIT_19S0027G00230	VIT_05S0077G01560	s12 (VvPR10.3)_Pathogenesis protein 10 [Vitis vinifera]	0.58	0.435	NA
VIT_19S0027G00230	VIT_18S0001G13680	Histone H3	0.579	0.538	NA
VIT_19S0027G00230	VIT_00S0273G00030	no hit	0.579	0.514	NA
VIT_19S0027G00230	VIT_01S0010G02270	DELLA protein RGL1 (RGA-like protein 1)	0.578	0.622	NA
VIT_19S0027G00230	VIT_19S0014G04160	ARK3 (Arabidopsis Receptor Kinase 3)	0.578	0.53	NA
VIT_19S0027G00230	VIT_12S0059G02510	zinc finger (B-box type)	0.577	0.729	NA	*
VIT_19S0027G00230	VIT_16S0100G00040	no hit	0.577	0.578	NA
VIT_19S0027G00230	VIT_00S0316G00050	Chloride channel protein B	0.576	0.5	NA
VIT_19S0027G00230	VIT_19S0015G02410	Receptor protein kinase	0.576	0.431	NA
VIT_19S0027G00230	VIT_15S0024G00780	no hit	0.575	0.484	NA
VIT_19S0027G00230	VIT_18S0122G01270	Protein kinase APK1B	0.575	0.439	NA
VIT_19S0027G00230	VIT_08S0007G05510	Unknown protein	0.573	0.498	NA
VIT_19S0027G00230	VIT_01S0113G00560	Unknown protein	0.573	0.434	NA
VIT_19S0027G00230	VIT_10S0071G00440	serine/threonine-protein kinase receptor ARK3	0.572	0.611	NA
VIT_19S0027G00230	VIT_01S0137G00790	no hit	0.571	0.779	NA
VIT_19S0027G00230	VIT_14S0066G00960	Glutaredoxin	0.571	0.432	NA
VIT_19S0027G00230	VIT_00S2879G00010	no hit	0.569	0.459	NA
VIT_19S0027G00230	VIT_07S0005G00110	Rapid ALkalinization Factor RALFL11	0.569	0.425	NA
VIT_19S0027G00230	VIT_05S0049G02200	CBS domain containing protein	0.567	0.579	NA
VIT_19S0027G00230	VIT_16S0098G00090	zinc finger (C3HC4-type RING finger)	0.567	0.559	NA
VIT_19S0027G00230	VIT_01S0011G03980	wall-associated kinase	0.567	0.531	NA
VIT_19S0027G00230	VIT_00S0246G00070	NADH dehydrogenase subunit 7	0.567	0.524	NA
VIT_19S0027G00230	VIT_11S0016G01010	serine/threonine-protein kinase NAK	0.567	0.493	NA
VIT_19S0027G00230	VIT_00S0332G00150	no hit	0.566	0.537	NA
VIT_19S0027G00230	VIT_13S0156G00150	Unknown	0.566	0.48	NA
VIT_19S0027G00230	VIT_06S0004G08470	BLH7 (BELL1-like homeodomain 7)	0.566	0.434	NA
VIT_19S0027G00230	VIT_03S0038G03740	pentatricopeptide (PPR) repeat-containing	0.562	0.468	NA
VIT_19S0027G00230	VIT_07S0005G04690	7S globulin precursor, basic	0.561	0.49	NA
VIT_19S0027G00230	VIT_10S0116G01230	MAPKKK15 (Mitogen-activated protein kinase kinase kinase 15)	0.561	0.438	NA
VIT_19S0027G00230	VIT_00S0854G00020	no hit	0.559	0.617	NA
VIT_19S0027G00230	VIT_04S0069G00510	WD-40 repeat family protein / beige-related	0.559	0.475	NA
VIT_19S0027G00230	VIT_00S0125G00410	phospholipid-transporting ATPase	0.558	0.557	NA
VIT_19S0027G00230	VIT_18S0001G04800	Hyperosmotically inducible periplasmic protein	0.558	0.545	18
VIT_19S0027G00230	VIT_18S0117G00480	laccase	0.558	0.433	NA
VIT_19S0027G00230	VIT_08S0056G00300	unknown	0.558	0.421	NA
VIT_19S0027G00230	VIT_16S0022G00070	no hit	0.557	0.541	110
VIT_19S0027G00230	VIT_05S0062G00650	no hit	0.557	0.537	NA
VIT_19S0027G00230	VIT_18S0117G00450	Laccase	0.557	0.431	NA
VIT_19S0027G00230	VIT_05S0077G00430	galactinol synthase	0.556	0.884	NA
VIT_19S0027G00230	VIT_14S0108G00480	basic helix-loop-helix (bHLH) family	0.556	0.575	NA
VIT_19S0027G00230	VIT_18S0001G07400	carbonic anhydrase, chloroplast precursor	0.556	0.564	NA
VIT_19S0027G00230	VIT_08S0040G01580	protein kinase APK1A, chloroplast precursor	0.556	0.503	NA
VIT_19S0027G00230	VIT_16S0050G00650	no hit	0.556	0.443	NA
VIT_19S0027G00230	VIT_07S0005G06590	MADS-box AGAMOUS-LIKE 62	0.555	0.598	NA
VIT_19S0027G00230	VIT_13S0156G00600	S-receptor kinase	0.555	0.533	NA
VIT_19S0027G00230	VIT_06S0004G05800	phosphatidic acid phosphatase / PAP2	0.555	0.495	NA
VIT_19S0027G00230	VIT_01S0010G03050	Unknown protein	0.555	0.441	NA
VIT_19S0027G00230	VIT_02S0025G04320	thaumatin	0.553	0.651	NA
VIT_19S0027G00230	VIT_10S0003G05600	no hit	0.552	0.556	45
VIT_19S0027G00230	VIT_00S0332G00130	Cytochrome c-type biogenesis protein CcmF	0.551	0.558	NA
VIT_19S0027G00230	VIT_00S2146G00010	no hit	0.551	0.485	NA
VIT_19S0027G00230	VIT_19S0014G00350	zinc finger (B-box type)	0.55	0.462	NA
VIT_19S0027G00230	VIT_19S0014G04150	S-receptor protein kinase	0.549	0.736	NA
VIT_19S0027G00230	VIT_01S0026G01690	ERF/AP2 Gene Family (VvAP2-08)	0.548	0.421	NA
VIT_19S0027G00230	VIT_00S0396G00030	unknown	0.547	0.593	NA
VIT_19S0027G00230	VIT_16S0115G00110	unknown	0.547	0.47	NA
VIT_19S0027G00230	VIT_01S0026G02590	Calcium-binding protein CML	0.546	0.488	NA
VIT_19S0027G00230	VIT_18S0076G00200	DELLA protein RGL2 (RGA-like protein 2)	0.545	0.423	NA
VIT_19S0027G00230	VIT_16S0100G01130	Stilbene synthase (VvSTS41)	0.544	0.61	58
VIT_19S0027G00230	VIT_16S0022G00480	Salt tolerance protein 3	0.544	0.588	9
VIT_19S0027G00230	VIT_11S0016G04300	Nudix hydrolase 20, chloroplast precursor (AtNUDT20)	0.544	0.428	NA
VIT_19S0027G00230	VIT_18S0122G01170	12-oxophytodienoate reductase 2	0.542	0.751	NA
VIT_19S0027G00230	VIT_19S0014G00760	unknown	0.542	0.531	NA
VIT_19S0027G00230	VIT_18S0001G01510	no hit	0.542	0.463	64
VIT_19S0027G00230	VIT_07S0141G00650	no hit	0.541	0.534	NA
VIT_19S0027G00230	VIT_14S0060G00510	TPA: class III peroxidase 70 precursor	0.54	0.678	NA
VIT_19S0027G00230	VIT_00S0203G00010	no hit	0.54	0.442	NA
VIT_19S0027G00230	VIT_00S2855G00010	unknown	0.539	0.602	NA
VIT_19S0027G00230	VIT_00S0438G00010	cytochrome c oxidase subunit 2	0.539	0.595	NA
VIT_19S0027G00230	VIT_19S0014G04460	Curculin (mannose-binding) lectin	0.538	0.728	NA
VIT_19S0027G00230	VIT_08S0040G01380	acylphosphatase family	0.538	0.475	NA
VIT_19S0027G00230	VIT_16S0100G00780	Stilbene synthase (VvSTS10)	0.538	0.469	NA
VIT_19S0027G00230	VIT_00S0332G00120	no hit	0.537	0.626	NA
VIT_19S0027G00230	VIT_05S0094G00260	Chitinase, class IV [Vitis vinifera]	0.537	0.504	NA
VIT_19S0027G00230	VIT_08S0007G04400	Low expression of osmotically responsive genes 1	0.536	0.486	NA
VIT_19S0027G00230	VIT_16S0100G00830	Stilbene synthase (VvSTS15)	0.536	0.477	NA
VIT_19S0027G00230	VIT_04S0008G03450	Lignostilbene-alpha,beta-dioxygenase and related enzymes	0.535	0.461	NA
VIT_19S0027G00230	VIT_00S0179G00140	protein phosphatase 2C / PP2C	0.535	0.438	NA
VIT_19S0027G00230	VIT_03S0038G02410	Unknown	0.533	0.565	NA
VIT_19S0027G00230	VIT_08S0058G00790	secoisolariciresinol dehydrogenase	0.532	0.73	34
VIT_19S0027G00230	VIT_13S0019G00480	Zinc finger (C2H2 type) family	0.532	0.607	NA
VIT_19S0027G00230	VIT_07S0151G01070	Ent-copalyl diphosphate synthase (VvTPS68)	0.532	0.584	NA
VIT_19S0027G00230	VIT_01S0244G00160	Unknown protein	0.532	0.549	NA
VIT_19S0027G00230	VIT_16S0100G00950	Stilbene synthase (VvSTS25)	0.531	0.669	NA
VIT_19S0027G00230	VIT_12S0059G01720	no hit	0.53	0.77	NA
VIT_19S0027G00230	VIT_15S0024G00680	no hit	0.53	0.491	NA
VIT_19S0027G00230	VIT_05S0136G00100	Maturase	0.529	0.589	NA
VIT_19S0027G00230	VIT_05S0020G03260	Copper amine oxidase	0.529	0.462	NA
VIT_19S0027G00230	VIT_10S0003G05390	FAD-linked oxidoreductase 1	0.529	0.436	NA
VIT_19S0027G00230	VIT_00S2634G00010	receptor kinase RK20-1	0.528	0.868	15
VIT_19S0027G00230	VIT_12S0028G00520	Unknown protein	0.528	0.56	NA
VIT_19S0027G00230	VIT_10S0003G00880	Nudix hydrolase 15	0.527	0.558	NA
VIT_19S0027G00230	VIT_08S0007G03350	ubiquinol-cytochrome C reductase UQCRX/QCR9	0.527	0.48	NA
VIT_19S0027G00230	VIT_03S0091G00010	no hit	0.525	0.564	NA
VIT_19S0027G00230	VIT_05S0077G01570	s11_Pathogenesis protein 10 [Vitis vinifera]	0.525	0.496	NA
VIT_19S0027G00230	VIT_04S0008G05400	serine hydrolase [Vitis vinifera]	0.524	0.856	NA
VIT_19S0027G00230	VIT_00S0366G00010	no hit	0.524	0.655	NA
VIT_19S0027G00230	VIT_13S0074G00050	DNA binding	0.524	0.467	NA
VIT_19S0027G00230	VIT_06S0009G03620	no hit	0.523	0.636	NA
VIT_19S0027G00230	VIT_18S0001G04060	Catalytic	0.523	0.445	NA
VIT_19S0027G00230	VIT_00S1216G00010	CYP82K1	0.522	0.54	NA
VIT_19S0027G00230	VIT_00S0396G00060	no hit	0.521	0.643	NA
VIT_19S0027G00230	VIT_09S0054G01900	no hit	0.521	0.596	NA
VIT_19S0027G00230	VIT_06S0004G01010	dirigent protein pDIR9	0.521	0.473	NA
VIT_19S0027G00230	VIT_15S0021G02360	no hit	0.521	0.471	NA
VIT_19S0027G00230	VIT_13S0019G05070	Nodulin family protein	0.52	0.839	NA
VIT_19S0027G00230	VIT_00S0218G00200	UDP-glucuronosyl/UDP-glucosyltransferase	0.52	0.76	NA
VIT_19S0027G00230	VIT_09S0096G00760	RPS5 (resistant to p. syringae 5)	0.52	0.445	NA
VIT_19S0027G00230	VIT_05S0020G01510	benzodiazepine receptor	0.519	0.649	NA
VIT_19S0027G00230	VIT_06S0004G06160	josephin family protein	0.519	0.593	NA
VIT_19S0027G00230	VIT_05S0094G01270	Leucine-rich repeat family protein	0.519	0.582	NA
VIT_19S0027G00230	VIT_14S0030G01150	no hit	0.519	0.561	NA
VIT_19S0027G00230	VIT_08S0007G06610	lectin protein kinase	0.518	0.691	NA
VIT_19S0027G00230	VIT_03S0038G02810	Unknown protein	0.517	0.506	NA
VIT_19S0027G00230	VIT_08S0032G00400	unknown	0.517	0.499	NA
VIT_19S0027G00230	VIT_07S0005G01230	Transcription initiation factor TFIID subunit D11	0.517	0.422	NA
VIT_19S0027G00230	VIT_06S0004G00820	Ribosomal protein S2; Squalene/phytoene synthase	0.516	0.573	NA
VIT_19S0027G00230	VIT_16S0100G01160	Stilbene synthase (VvSTS45)	0.515	0.427	NA
VIT_19S0027G00230	VIT_07S0095G00640	Serine/threonine kinase BRLK	0.515	0.424	NA
VIT_19S0027G00230	VIT_02S0012G00720	unknown	0.514	0.436	NA
VIT_19S0027G00230	VIT_12S0055G00090	F-type H+-transporting ATPase subunit c	0.513	0.651	NA
VIT_19S0027G00230	VIT_19S0085G00310	CYP89A5	0.513	0.528	NA
VIT_19S0027G00230	VIT_02S0025G00530	unknown	0.513	0.467	113
VIT_19S0027G00230	VIT_16S0100G00990	Stilbene synthase (VvSTS27)	0.513	0.423	NA
VIT_19S0027G00230	VIT_10S0003G04520	no hit	0.512	0.487	NA
VIT_19S0027G00230	VIT_03S0110G00190	cytochrome oxidase subunit 1	0.511	0.627	NA
VIT_19S0027G00230	VIT_18S0001G00840	syringolide-induced protein 14-1-1	0.511	0.585	NA
VIT_19S0027G00230	VIT_14S0068G02210	HcrVf1 protein	0.51	0.441	NA
VIT_19S0027G00230	VIT_19S0135G00010	Ureide permease 2 (AtUPS2)	0.51	0.431	NA
VIT_19S0027G00230	VIT_03S0063G01780	Extra-large G-protein (XLG1)	0.509	0.441	NA
VIT_19S0027G00230	VIT_02S0033G00400	myb domain protein 113	0.509	0.421	75
VIT_19S0027G00230	VIT_05S0020G00330	galactinol synthase	0.508	0.888	2
VIT_19S0027G00230	VIT_10S0003G04500	Ankyrin	0.508	0.557	NA
VIT_19S0027G00230	VIT_01S0011G02370	no hit	0.508	0.557	NA
VIT_19S0027G00230	VIT_09S0054G00560	no hit	0.508	0.54	NA
VIT_19S0027G00230	VIT_08S0007G04430	Low expression of osmotically responsive genes 1	0.507	0.564	NA
VIT_19S0027G00230	VIT_05S0020G03810	disease resistance protein (NBS-LRR class)	0.507	0.422	NA
VIT_19S0027G00230	VIT_14S0030G01410	GCN5 N-acetyltransferase (GNAT)	0.506	0.687	NA
VIT_19S0027G00230	VIT_10S0092G00270	Unknown protein	0.506	0.557	NA
VIT_19S0027G00230	VIT_19S0015G01330	Small nuclear ribonucleoprotein D1	0.506	0.489	NA
VIT_19S0027G00230	VIT_14S0081G00770	R protein disease resistance protein	0.506	0.478	NA
VIT_19S0027G00230	VIT_01S0127G00290	Unknown protein	0.506	0.436	NA
VIT_19S0027G00230	VIT_05S0051G00980	no hit	0.505	0.525	NA
VIT_19S0027G00230	VIT_03S0017G01480	integral membrane Yip1 family protein	0.505	0.457	NA
VIT_19S0027G00230	VIT_10S0042G00210	HOMEOBOX PROTEIN 23	0.505	0.433	NA
VIT_19S0027G00230	VIT_04S0008G05380	serine hydrolase [Vitis vinifera]	0.504	0.598	83
VIT_19S0027G00230	VIT_06S0004G08090	zinc finger (C3HC4-type RING finger)	0.504	0.572	NA
VIT_19S0027G00230	VIT_14S0036G01260	no hit	0.503	0.601	NA
VIT_19S0027G00230	VIT_05S0020G03690	GCN5 N-acetyltransferase (GNAT)	0.503	0.571	NA
VIT_19S0027G00230	VIT_18S0075G00570	Emb1381 (embryo defective 1381)	0.503	0.435	NA
VIT_19S0027G00230	VIT_03S0017G01440	berberine bridge enzyme	0.503	0.428	NA
VIT_19S0027G00230	VIT_11S0016G02560	ACC synthase 2	0.502	0.473	NA
VIT_19S0027G00230	VIT_01S0011G06450	deoxymugineic acid synthase	0.501	0.779	NA
VIT_19S0027G00230	VIT_18S0001G06400	no hit	0.501	0.683	NA
VIT_19S0027G00230	VIT_00S0871G00010	unknown	0.5	0.757	NA
VIT_19S0027G00230	VIT_09S0002G02970	Unknown	0.5	0.69	NA
VIT_19S0027G00230	VIT_02S0025G00350	Heavy-metal-associated domain-containing protein	0.5	0.661	NA
VIT_19S0027G00230	VIT_19S0085G00030	Unknown protein	0.5	0.486	80
VIT_19S0027G00230	VIT_19S0027G00040	CYP72A59	0.499	0.558	NA
VIT_19S0027G00230	VIT_03S0091G00600	Amino acid permease	0.499	0.433	NA
VIT_19S0027G00230	VIT_01S0010G02680	DNA-binding storekeeper protein	0.499	0.427	NA
VIT_19S0027G00230	VIT_07S0005G05690	trehalose 6-phosphate synthase	0.498	0.57	NA
VIT_19S0027G00230	VIT_16S0039G02420	no hit	0.498	0.516	NA
VIT_19S0027G00230	VIT_00S0332G00170	NADH dehydrogenase subunit 7	0.497	0.585	NA
VIT_19S0027G00230	VIT_09S0002G05020	no hit	0.497	0.543	NA
VIT_19S0027G00230	VIT_15S0045G01510	Nuclear pore complex protein Nup155 (Nucleoporin 155)	0.497	0.498	106
VIT_19S0027G00230	VIT_00S0269G00100	Ankyrin	0.497	0.439	79
VIT_19S0027G00230	VIT_06S0004G06380	UDP-glucose: anthocyanidin 5,3-O-glucosyltransferase	0.496	0.739	8
VIT_19S0027G00230	VIT_18S0001G10180	N-hydroxycinnamoyl/benzoyltransferase 3	0.496	0.663	NA
VIT_19S0027G00230	VIT_16S0039G00590	no hit	0.496	0.548	NA
VIT_19S0027G00230	VIT_05S0020G03700	GCN5 N-acetyltransferase (GNAT)	0.496	0.532	NA
VIT_19S0027G00230	VIT_07S0031G01730	iron-sulfur assembly protein IscA, chloroplast precursor	0.496	0.467	NA
VIT_19S0027G00230	VIT_17S0000G04110	no hit	0.495	0.526	NA
VIT_19S0027G00230	VIT_01S0010G02510	Lysine histidine transporter 1	0.495	0.482	NA
VIT_19S0027G00230	VIT_05S0020G01560	pentatricopeptide (PPR) repeat-containing protein	0.495	0.467	NA
VIT_19S0027G00230	VIT_14S0068G01970	Unknown protein	0.495	0.446	NA
VIT_19S0027G00230	VIT_19S0014G03050	no hit	0.494	0.61	NA
VIT_19S0027G00230	VIT_07S0031G00820	methionine aminopeptidase 1B, chloroplast precursor	0.494	0.583	NA
VIT_19S0027G00230	VIT_03S0017G00330	no hit	0.494	0.559	NA
VIT_19S0027G00230	VIT_00S0246G00110	no hit	0.492	0.624	NA
VIT_19S0027G00230	VIT_09S0096G00100	pentatricopeptide (PPR) repeat-containing protein	0.492	0.613	NA
VIT_19S0027G00230	VIT_16S0013G01780	Derlin-1	0.492	0.595	NA
VIT_19S0027G00230	VIT_16S0100G00910	Stilbene synthase (VvSTS21)	0.492	0.579	NA
VIT_19S0027G00230	VIT_14S0006G02010	Unknown protein	0.492	0.428	NA
VIT_19S0027G00230	VIT_08S0040G00750	Zinc finger (C2H2 type) family	0.491	0.49	NA
VIT_19S0027G00230	VIT_13S0019G03670	Unknown protein	0.491	0.476	NA
VIT_19S0027G00230	VIT_11S0016G01720	threonine synthase	0.491	0.443	NA
VIT_19S0027G00230	VIT_17S0000G09180	Thioredoxin reductase 1	0.49	0.559	NA
VIT_19S0027G00230	VIT_05S0094G01710	no hit	0.49	0.463	NA
VIT_19S0027G00230	VIT_08S0007G02140	Clathrin, light polypeptide B	0.49	0.46	NA
VIT_19S0027G00230	VIT_00S0179G00250	no hit	0.49	0.446	NA
VIT_19S0027G00230	VIT_07S0104G00210	Phenazine biosynthesis PhzC/PhzF protein	0.489	0.475	NA
VIT_19S0027G00230	VIT_13S0147G00170	no hit	0.489	0.449	NA
VIT_19S0027G00230	VIT_01S0026G01460	Thioredoxin H-type 2 (Trx-H-2)	0.489	0.433	NA
VIT_19S0027G00230	VIT_05S0020G00500	Alpha-L-arabinofuranosidase	0.488	0.457	NA
VIT_19S0027G00230	VIT_05S0020G03710	GCN5 N-acetyltransferase (GNAT)	0.487	0.534	NA
VIT_19S0027G00230	VIT_13S0019G05180	monocopper oxidase SKS3 (SKU5 Similar 3)	0.487	0.426	NA
VIT_19S0027G00230	VIT_04S0069G00880	no hit	0.487	0.422	NA
VIT_19S0027G00230	VIT_15S0045G01370	Unknown	0.486	0.546	NA
VIT_19S0027G00230	VIT_15S0046G00930	zinc finger (C3HC4-type RING finger)	0.486	0.482	NA
VIT_19S0027G00230	VIT_09S0002G07640	glycerol kinase	0.485	0.519	NA
VIT_19S0027G00230	VIT_00S0194G00180	Unknown protein	0.483	0.8	NA
VIT_19S0027G00230	VIT_09S0002G04400	PHD zinc finger protein	0.483	0.43	NA
VIT_19S0027G00230	VIT_09S0002G00270	R protein disease resistance protein	0.482	0.669	90
VIT_19S0027G00230	VIT_07S0104G00940	no hit	0.482	0.436	NA
VIT_19S0027G00230	VIT_00S0246G00100	NADH dehydrogenase subunit 7	0.481	0.536	NA
VIT_19S0027G00230	VIT_04S0023G02100	unknown	0.48	0.523	NA
VIT_19S0027G00230	VIT_00S0203G00220	S-locus lectin protein kinase	0.48	0.511	NA
VIT_19S0027G00230	VIT_16S0100G00750	Stilbene synthase (VvSTS7)	0.479	0.554	NA
VIT_19S0027G00230	VIT_18S0041G00480	proton-dependent oligopeptide transport (POT) family protein	0.479	0.546	NA
VIT_19S0027G00230	VIT_19S0015G00480	no hit	0.479	0.521	NA
VIT_19S0027G00230	VIT_12S0028G01210	DNA-directed RNA Polymerase II subunit F	0.479	0.478	NA
VIT_19S0027G00230	VIT_16S0050G01650	unknown	0.479	0.464	NA
VIT_19S0027G00230	VIT_13S0019G01870	no hit	0.479	0.44	NA
VIT_19S0027G00230	VIT_00S0438G00030	retrotransposon protein, unclassified	0.478	0.537	NA
VIT_19S0027G00230	VIT_11S0052G01110	4-coumarate-CoA ligase 1	0.478	0.492	NA
VIT_19S0027G00230	VIT_13S0106G00340	no hit	0.478	0.491	NA
VIT_19S0027G00230	VIT_01S0026G01580	glyoxal oxidase	0.478	0.46	NA
VIT_19S0027G00230	VIT_17S0119G00400	Methyltransferase	0.477	0.592	NA
VIT_19S0027G00230	VIT_10S0116G00510	postsynaptic protein	0.477	0.589	NA
VIT_19S0027G00230	VIT_13S0019G01000	zinc finger (C3HC4-type RING finger)	0.477	0.52	NA
VIT_19S0027G00230	VIT_05S0094G01290	Leucine-rich repeat family protein	0.476	0.738	NA
VIT_19S0027G00230	VIT_10S0042G01390	pentatricopeptide (PPR) repeat-containing protein	0.476	0.45	NA
VIT_19S0027G00230	VIT_13S0064G01460	no hit	0.476	0.443	NA
VIT_19S0027G00230	VIT_09S0054G00540	Copia transposable element	0.475	0.747	NA
VIT_19S0027G00230	VIT_00S0505G00020	no hit	0.475	0.534	NA
VIT_19S0027G00230	VIT_00S0291G00030	ERF/AP2 Gene Family (VvERF067)	0.474	0.544	NA
VIT_19S0027G00230	VIT_16S0100G01120	Stilbene synthase (VvSTS39)	0.474	0.491	NA
VIT_19S0027G00230	VIT_13S0074G00230	Outer envelope protein omp24	0.474	0.483	NA
VIT_19S0027G00230	VIT_16S0100G01150	Stilbene synthase (VvSTS43)	0.474	0.443	NA
VIT_19S0027G00230	VIT_00S0125G00050	no hit	0.473	0.636	NA
VIT_19S0027G00230	VIT_12S0028G02270	cysteine proteinase	0.473	0.617	NA
VIT_19S0027G00230	VIT_12S0055G01270	somatic embryogenesis receptor kinase 1 SERK1	0.471	0.563	NA
VIT_19S0027G00230	VIT_16S0013G00520	RAB GTPase RAB1C	0.471	0.444	NA
VIT_19S0027G00230	VIT_00S0409G00050	Receptor-like serine-threonine protein kinase	0.47	0.818	NA
VIT_19S0027G00230	VIT_00S0204G00230	no hit	0.47	0.656	NA
VIT_19S0027G00230	VIT_18S0001G09240	no hit	0.47	0.454	NA
VIT_19S0027G00230	VIT_01S0026G02740	no hit	0.47	0.436	NA
VIT_19S0027G00230	VIT_09S0002G07250	no hit	0.469	0.658	NA
VIT_19S0027G00230	VIT_11S0052G00810	U4/U6.U5 tri-snRNP-associated protein 3	0.469	0.455	NA
VIT_19S0027G00230	VIT_09S0002G03600	ABI1 (ABA insensitive 1)	0.468	0.552	NA
VIT_19S0027G00230	VIT_15S0021G01450	no hit	0.468	0.516	NA
VIT_19S0027G00230	VIT_13S0064G00310	no hit	0.468	0.466	NA
VIT_19S0027G00230	VIT_07S0031G01000	no hit	0.467	0.743	NA
VIT_19S0027G00230	VIT_06S0009G01040	no hit	0.467	0.65	NA
VIT_19S0027G00230	VIT_01S0010G01650	GIBBERELLIN 2-OXIDASE 8 ATGA2OX8	0.467	0.547	NA
VIT_19S0027G00230	VIT_00S0413G00010	laccase (diphenol oxidase) family protein	0.467	0.436	NA
VIT_19S0027G00230	VIT_00S0357G00010	senescence-associated protein	0.466	0.662	NA
VIT_19S0027G00230	VIT_10S0003G05440	no hit	0.466	0.574	NA
VIT_19S0027G00230	VIT_00S1328G00010	no hit	0.466	0.457	NA
VIT_19S0027G00230	VIT_05S0051G00850	SAD1 (supersensitive to aba and drought 1)	0.465	0.529	NA
VIT_19S0027G00230	VIT_00S1764G00010	1-aminocyclopropane-1-carboxylate synthase	0.464	0.702	NA
VIT_19S0027G00230	VIT_18S0001G12150	no hit	0.464	0.631	NA
VIT_19S0027G00230	VIT_00S0332G00110	Photosystem II PsbF protein	0.463	0.657	NA
VIT_19S0027G00230	VIT_00S0246G00020	no hit	0.463	0.593	NA
VIT_19S0027G00230	VIT_00S2215G00010	4,5-DOPA dioxygenase extradiol	0.463	0.517	NA
VIT_19S0027G00230	VIT_14S0066G01540	Serine/threonine kinase SYMRK	0.463	0.431	NA
VIT_19S0027G00230	VIT_09S0002G02610	Lectin jacalin	0.462	0.739	NA
VIT_19S0027G00230	VIT_19S0015G02910	CYP72A1	0.462	0.537	NA
VIT_19S0027G00230	VIT_17S0000G10030	no hit	0.462	0.486	NA
VIT_19S0027G00230	VIT_18S0001G13600	no hit	0.462	0.44	NA
VIT_19S0027G00230	VIT_17S0000G03450	no hit	0.462	0.438	57
VIT_19S0027G00230	VIT_19S0027G00390	Protein kinase	0.462	0.427	NA
VIT_19S0027G00230	VIT_05S0062G00370	no hit	0.461	0.48	NA
VIT_19S0027G00230	VIT_06S0061G01470	ABC transporter G member 22	0.46	0.687	42
VIT_19S0027G00230	VIT_13S0047G00830	no hit	0.46	0.646	NA
VIT_19S0027G00230	VIT_09S0002G08860	kelch repeat-containing F-box family protein	0.46	0.424	NA
VIT_19S0027G00230	VIT_03S0088G00820	unknown	0.459	0.661	NA
VIT_19S0027G00230	VIT_14S0030G01590	Rubredoxin	0.459	0.598	NA
VIT_19S0027G00230	VIT_16S0022G00990	acetolactate synthase SuRB	0.459	0.587	NA
VIT_19S0027G00230	VIT_16S0100G01010	Stilbene synthase (VvSTS29)	0.459	0.486	NA
VIT_19S0027G00230	VIT_15S0021G00870	no hit	0.459	0.45	NA
VIT_19S0027G00230	VIT_16S0100G01030	Stilbene synthase (VvSTS31)	0.459	0.428	NA
VIT_19S0027G00230	VIT_00S0125G00080	no hit	0.458	0.563	NA
VIT_19S0027G00230	VIT_02S0033G01380	Alternative oxidase 1D	0.458	0.548	NA
VIT_19S0027G00230	VIT_05S0094G00160	no hit	0.457	0.75	NA
VIT_19S0027G00230	VIT_08S0007G08750	heat shock transcription factor B3	0.457	0.492	NA
VIT_19S0027G00230	VIT_14S0060G01670	xyloglucan:xyloglucosyl transferase	0.457	0.452	NA
VIT_19S0027G00230	VIT_18S0001G00880	no hit	0.456	0.638	NA
VIT_19S0027G00230	VIT_00S0438G00020	ATPase subunit 9	0.456	0.561	NA
VIT_19S0027G00230	VIT_13S0067G02310	Unknown	0.455	0.601	NA
VIT_19S0027G00230	VIT_16S0022G01100	acetohydroxyacid synthase 1	0.455	0.595	NA
VIT_19S0027G00230	VIT_04S0008G01790	no hit	0.455	0.515	NA
VIT_19S0027G00230	VIT_11S0052G00640	nitrogen fixation NifU	0.455	0.501	35
VIT_19S0027G00230	VIT_18S0001G15660	Pathogen-related	0.455	0.467	47
VIT_19S0027G00230	VIT_15S0046G02940	Barwin endoglucanase	0.455	0.454	NA
VIT_19S0027G00230	VIT_02S0025G01620	lipase GDSL	0.454	0.593	NA
VIT_19S0027G00230	VIT_00S0409G00060	Cysteine-rich receptor-like protein kinase 25	0.454	0.52	NA
VIT_19S0027G00230	VIT_14S0036G00080	unknown	0.454	0.462	63
VIT_19S0027G00230	VIT_06S0004G04990	scarecrow transcription factor 14 (SCL14)	0.454	0.442	NA
VIT_19S0027G00230	VIT_13S0106G00010	Brassinosteroid insensitive 1-associated receptor kinase 1	0.453	0.721	NA
VIT_19S0027G00230	VIT_17S0000G02920	Glutathione S-transferase 25 GSTU7	0.452	0.524	NA
VIT_19S0027G00230	VIT_14S0083G00900	aspartate aminotransferase	0.452	0.481	NA
VIT_19S0027G00230	VIT_07S0005G00060	no hit	0.451	0.545	NA
VIT_19S0027G00230	VIT_04S0023G03490	no hit	0.451	0.488	NA
VIT_19S0027G00230	VIT_00S0344G00010	no hit	0.451	0.45	NA
VIT_19S0027G00230	VIT_13S0074G00340	unknown	0.449	0.631	NA
VIT_19S0027G00230	VIT_17S0119G00120	alpha-amylase/subtilisin inhibitor	0.449	0.519	NA
VIT_19S0027G00230	VIT_16S0100G00760	Stilbene synthase (VvSTS8)	0.449	0.472	NA
VIT_19S0027G00230	VIT_11S0016G01820	lactoylglutathione lyase	0.449	0.468	NA
VIT_19S0027G00230	VIT_15S0046G02080	unknown	0.448	0.633	70
VIT_19S0027G00230	VIT_16S0022G02480	TCP family transcription factor TCP9	0.448	0.425	NA
VIT_19S0027G00230	VIT_15S0048G00110	no hit	0.448	0.422	28
VIT_19S0027G00230	VIT_17S0000G04360	wall-associated kinase 2 (WAK2)	0.447	0.617	NA
VIT_19S0027G00230	VIT_16S0050G00860	ribosomal protein L31	0.447	0.587	NA
VIT_19S0027G00230	VIT_00S0246G00010	NADH dehydrogenase subunit 7	0.447	0.569	NA
VIT_19S0027G00230	VIT_05S0077G01690	s1_Pathogenesis protein 10 [Vitis vinifera]	0.447	0.527	NA
VIT_19S0027G00230	VIT_00S0246G00040	no hit	0.446	0.62	NA
VIT_19S0027G00230	VIT_15S0046G00390	seven in absentia SINA4	0.446	0.464	NA
VIT_19S0027G00230	VIT_11S0016G03080	CLAVATA1 receptor kinase (CLV1)	0.445	0.594	NA
VIT_19S0027G00230	VIT_01S0150G00580	Ribosomal protein L10 (RPL10B) 60S	0.445	0.456	NA
VIT_19S0027G00230	VIT_00S0204G00160	Glutamate dehydrogenase 2	0.445	0.438	NA
VIT_19S0027G00230	VIT_08S0032G00350	no hit	0.445	0.435	NA
VIT_19S0027G00230	VIT_15S0046G00080	yippee	0.444	0.795	22
VIT_19S0027G00230	VIT_16S0039G00500	no hit	0.444	0.777	NA
VIT_19S0027G00230	VIT_07S0005G05780	pantoate--beta-alanine ligase	0.444	0.573	NA
VIT_19S0027G00230	VIT_18S0041G01170	lectin protein kinase	0.443	0.697	NA
VIT_19S0027G00230	VIT_02S0012G00770	no hit	0.442	0.521	NA
VIT_19S0027G00230	VIT_16S0039G01070	Glutathione S-transferase 25 GSTU7	0.441	0.425	NA
VIT_19S0027G00230	VIT_09S0002G06960	ARABIDOPSIS HISTIDINE PHOSPHOTRANSFER AHP6b	0.44	0.607	NA
VIT_19S0027G00230	VIT_00S0487G00020	disease resistance protein (TIR-NBS-LRR class)	0.44	0.533	NA
VIT_19S0027G00230	VIT_04S0023G03160	Unknown protein	0.44	0.421	NA
VIT_19S0027G00230	VIT_00S0246G00240	Ribosomal protein S1 (Rps1 protein)	0.439	0.588	NA
VIT_19S0027G00230	VIT_16S0050G00890	no hit	0.439	0.561	NA
VIT_19S0027G00230	VIT_03S0088G01270	no hit	0.438	0.539	NA
VIT_19S0027G00230	VIT_19S0085G00190	SKP1-LIKE 4 ASK4	0.438	0.5	NA
VIT_19S0027G00230	VIT_14S0060G00790	galactinol synthase	0.438	0.434	NA
VIT_19S0027G00230	VIT_05S0049G01150	Inner membrane import protein Tic22, Chloroplast	0.436	0.56	NA
VIT_19S0027G00230	VIT_13S0047G00570	no hit	0.436	0.51	NA
VIT_19S0027G00230	VIT_19S0014G02850	Dynein light subunit lc6, flagellar outer arm	0.436	0.486	NA
VIT_19S0027G00230	VIT_02S0154G00120	unknown	0.435	0.58	NA
VIT_19S0027G00230	VIT_05S0020G01920	no hit	0.434	0.624	NA
VIT_19S0027G00230	VIT_12S0028G02300	cysteine proteinase	0.433	0.769	NA
VIT_19S0027G00230	VIT_04S0008G06900	ABC transporter g family pleiotropic drug resistance 12 PDR12	0.433	0.763	NA
VIT_19S0027G00230	VIT_03S0088G00750	pathogenesis related protein 1 precursor [Vitis vinifera]	0.433	0.708	NA
VIT_19S0027G00230	VIT_10S0042G00430	thioredoxin X	0.433	0.482	NA
VIT_19S0027G00230	VIT_02S0012G02430	no hit	0.432	0.63	NA
VIT_19S0027G00230	VIT_09S0002G04520	no hit	0.432	0.534	NA
VIT_19S0027G00230	VIT_00S0516G00010	Unknown	0.432	0.499	NA
VIT_19S0027G00230	VIT_11S0016G01100	Glucan endo-1,3-beta-glucosidase	0.432	0.497	NA
VIT_19S0027G00230	VIT_04S0210G00140	AMP-dependent synthetase and ligase	0.432	0.461	NA
VIT_19S0027G00230	VIT_09S0018G00910	no hit	0.432	0.444	NA
VIT_19S0027G00230	VIT_05S0094G00270	Chitinase, class IV [Vitis vinifera]	0.431	0.445	NA
VIT_19S0027G00230	VIT_05S0077G00640	no hit	0.43	0.606	NA
VIT_19S0027G00230	VIT_16S0100G01040	Stilbene synthase (VvSTS32)	0.43	0.557	NA
VIT_19S0027G00230	VIT_00S0131G00360	no hit	0.429	0.651	NA
VIT_19S0027G00230	VIT_19S0027G00120	no hit	0.428	0.704	NA
VIT_19S0027G00230	VIT_16S0039G00180	no hit	0.428	0.683	NA
VIT_19S0027G00230	VIT_19S0090G01690	WNK3 (Arabidopsis WNK kinase 3)	0.428	0.451	NA
VIT_19S0027G00230	VIT_16S0013G00140	pectinesterase family	0.427	0.647	NA
VIT_19S0027G00230	VIT_07S0130G00300	MAPKKK21	0.426	0.656	NA
VIT_19S0027G00230	VIT_00S0153G00040	S-locus receptor kinase	0.426	0.534	NA
VIT_19S0027G00230	VIT_06S0004G02200	Unknown protein	0.425	0.621	NA
VIT_19S0027G00230	VIT_07S0031G01380	ferulate 5-hydroxylase	0.425	0.609	NA
VIT_19S0027G00230	VIT_10S0092G00770	cytochrome c biogenesis orf256	0.425	0.587	NA
VIT_19S0027G00230	VIT_00S0246G00080	NADH dehydrogenase subunit 7	0.425	0.54	NA
VIT_19S0027G00230	VIT_00S0193G00040	no hit	0.425	0.501	NA
VIT_19S0027G00230	VIT_18S0075G00500	no hit	0.425	0.434	NA
VIT_19S0027G00230	VIT_15S0045G01470	no hit	0.423	0.521	NA
VIT_19S0027G00230	VIT_13S0067G02010	no hit	0.423	0.521	NA
VIT_19S0027G00230	VIT_04S0023G00340	no hit	0.423	0.483	NA
VIT_19S0027G00230	VIT_18S0001G09630	no hit	0.423	0.447	NA
VIT_19S0027G00230	VIT_09S0002G05810	Boron transporter-like protein 4	0.422	0.681	NA
VIT_19S0027G00230	VIT_14S0066G00770	no hit	0.422	0.497	NA
VIT_19S0027G00230	VIT_04S0023G03050	no hit	0.422	0.497	NA
VIT_19S0027G00230	VIT_14S0030G01560	Cysteine synthase	0.422	0.458	NA
VIT_19S0027G00230	VIT_05S0102G00820	no hit	0.421	0.534	NA
VIT_19S0027G00230	VIT_16S0022G02070	Unknown protein	0.421	0.521	NA
VIT_19S0027G00230	VIT_02S0109G00190	no hit	0.421	0.506	NA
VIT_19S0027G00230	VIT_16S0022G02430	CARBOXYESTERASE 20 CXE20	0.42	0.571	NA
VIT_19S0027G00230	VIT_16S0050G01920	Curculin (mannose-binding) lectin	0.42	0.493	NA
VIT_19S0027G00230	VIT_19S0090G00550	no hit	0.42	0.472	NA
VIT_19S0027G00230	VIT_06S0004G08270	Transcriptional factor B3	0.42	0.422	65
VIT_19S0027G00230	VIT_11S0016G03240	Avr9/Cf-9 rapidly elicited protein 146	0.419	0.465	27
VIT_19S0027G00230	VIT_04S0023G00580	Auxin-responsive SAUR32	0.418	0.684	NA
VIT_19S0027G00230	VIT_07S0095G00580	Pol polyprotein	0.418	0.625	NA
VIT_19S0027G00230	VIT_01S0010G01140	unknown	0.418	0.435	NA
VIT_19S0027G00230	VIT_03S0038G02670	Unknown protein	0.417	0.605	NA
VIT_19S0027G00230	VIT_15S0045G00450	no hit	0.417	0.511	NA
VIT_19S0027G00230	VIT_15S0048G02340	NAC domain-containing protein (VvNAC50)	0.417	0.505	NA
VIT_19S0027G00230	VIT_14S0083G00040	Sugar transport protein 12 (STP12)	0.417	0.449	NA
VIT_19S0027G00230	VIT_09S0054G00270	gag-pol polyprotein	0.416	0.761	NA
VIT_19S0027G00230	VIT_07S0005G01820	nitrogen fixation NifU	0.416	0.481	NA
VIT_19S0027G00230	VIT_02S0012G02800	no hit	0.416	0.476	NA
VIT_19S0027G00230	VIT_06S0004G00940	Carbamoyl-phosphate synthase, large subunit	0.416	0.465	NA
VIT_19S0027G00230	VIT_19S0015G01240	no hit	0.415	0.692	NA
VIT_19S0027G00230	VIT_18S0001G03180	nodulin MtN21 family	0.415	0.46	NA
VIT_19S0027G00230	VIT_18S0001G04700	GP5 ubiquitin-like	0.415	0.442	NA
VIT_19S0027G00230	VIT_00S0250G00060	retrotransposon protein, unclassified	0.414	0.758	NA
VIT_19S0027G00230	VIT_08S0007G08440	Disease resistance protein	0.414	0.56	NA
VIT_19S0027G00230	VIT_14S0030G01310	no hit	0.413	0.551	NA
VIT_19S0027G00230	VIT_00S0873G00010	ribosomal protein L2	0.412	0.562	NA
VIT_19S0027G00230	VIT_08S0056G00720	phytochrome kinase substrate 1,	0.412	0.472	NA
VIT_19S0027G00230	VIT_02S0025G00520	no hit	0.412	0.436	NA
VIT_19S0027G00230	VIT_17S0053G00030	no hit	0.412	0.435	NA
VIT_19S0027G00230	VIT_15S0045G00010	no hit	0.41	0.81	NA
VIT_19S0027G00230	VIT_15S0046G01730	no hit	0.41	0.726	NA
VIT_19S0027G00230	VIT_19S0015G02770	no hit	0.41	0.585	NA
VIT_19S0027G00230	VIT_01S0011G05440	Unknown protein	0.41	0.578	NA
VIT_19S0027G00230	VIT_03S0038G02550	blue copper-binding protein	0.41	0.455	NA
VIT_19S0027G00230	VIT_06S0061G00120	beta-1,3-glucanase [Vitis riparia]	0.409	0.628	NA
VIT_19S0027G00230	VIT_06S0004G01400	S-receptor kinase	0.409	0.622	NA
VIT_19S0027G00230	VIT_16S0022G01490	4,5-DOPA dioxygenase extradiol	0.409	0.495	NA
VIT_19S0027G00230	VIT_16S0022G00040	no hit	0.408	0.645	NA
VIT_19S0027G00230	VIT_18S0001G00210	Cytokinin riboside 5-monophosphate phosphoribohydrolase LOG5	0.408	0.628	19
VIT_19S0027G00230	VIT_18S0041G00130	Unknown protein	0.408	0.62	NA
VIT_19S0027G00230	VIT_07S0130G00160	no hit	0.408	0.556	NA
VIT_19S0027G00230	VIT_09S0002G05610	unknown	0.407	0.633	NA
VIT_19S0027G00230	VIT_13S0019G01750	Unknown protein	0.407	0.507	NA
VIT_19S0027G00230	VIT_10S0071G01160	ferredoxin-thioredoxin reductase	0.407	0.478	NA
VIT_19S0027G00230	VIT_13S0019G02010	SRG1 (senescence-related gene 1)	0.406	0.627	NA
VIT_19S0027G00230	VIT_04S0008G05350	serine hydrolase [Vitis vinifera]	0.406	0.607	NA
VIT_19S0027G00230	VIT_13S0074G00380	pentatricopeptide (PPR) repeat-containing protein	0.406	0.543	NA
VIT_19S0027G00230	VIT_14S0060G00700	unknown	0.406	0.475	NA
VIT_19S0027G00230	VIT_10S0042G00570	Pentatricopeptide (PPR) repeat-containing	0.404	0.464	NA
VIT_19S0027G00230	VIT_04S0008G00890	Abscisic acid receptor PYL2 RCAR14	0.403	0.425	NA
VIT_19S0027G00230	VIT_06S0061G01460	ABC transporter G member 22	0.401	0.635	NA
VIT_19S0027G00230	VIT_19S0027G00920	NAC domain-containing protein 42	0.401	0.574	NA
VIT_19S0027G00230	VIT_00S1386G00020	F-box family protein	0.401	0.501	NA
VIT_19S0027G00230	VIT_06S0061G01100	OB-fold nucleic acid binding domain containing protein	0.4	0.538	NA
VIT_19S0027G00230	VIT_16S0039G01870	Protein kinase	0.4	0.468	NA
VIT_19S0027G00230	VIT_04S0023G00650	protein arginine N-methyltransferase 5	0.399	0.668	NA
VIT_19S0027G00230	VIT_18S0122G01160	12-oxophytodienoate reductase 2	0.399	0.666	NA
VIT_19S0027G00230	VIT_00S0684G00020	calmodulin binding IQD20 (IQ-domain 20)	0.399	0.575	NA
VIT_19S0027G00230	VIT_13S0139G00240	no hit	0.398	0.743	NA
VIT_19S0027G00230	VIT_00S0225G00040	no hit	0.397	0.619	NA
VIT_19S0027G00230	VIT_12S0121G00400	no hit	0.397	0.458	NA
VIT_19S0027G00230	VIT_09S0002G05770	histone H2A variant 3 HTA9	0.396	0.458	NA
VIT_19S0027G00230	VIT_13S0156G00550	S-receptor kinase	0.396	0.437	NA
VIT_19S0027G00230	VIT_16S0039G00520	DNA helicase	0.395	0.694	NA
VIT_19S0027G00230	VIT_16S0039G00890	Myb TKI1 (TSL-kinase interacting protein 1)	0.395	0.52	88
VIT_19S0027G00230	VIT_06S0004G03890	histone H4	0.395	0.432	NA
VIT_19S0027G00230	VIT_03S0038G00520	no hit	0.394	0.667	NA
VIT_19S0027G00230	VIT_00S0276G00070	R protein disease resistance protein	0.394	0.65	NA
VIT_19S0027G00230	VIT_12S0142G00140	ATP binding	0.394	0.635	68
VIT_19S0027G00230	VIT_19S0015G00020	ABC transporter C member 9	0.394	0.602	NA
VIT_19S0027G00230	VIT_07S0095G00510	no hit	0.394	0.602	NA
VIT_19S0027G00230	VIT_05S0020G03290	S-receptor kinase	0.394	0.522	NA
VIT_19S0027G00230	VIT_00S0125G00010	no hit	0.393	0.607	NA
VIT_19S0027G00230	VIT_00S0415G00010	ABC transporter G member 29	0.393	0.544	NA
VIT_19S0027G00230	VIT_07S0005G01400	Unknown protein	0.393	0.527	NA
VIT_19S0027G00230	VIT_08S0007G00630	no hit	0.393	0.501	NA
VIT_19S0027G00230	VIT_06S0004G01660	UDP-glucoronosyl and UDP-glucosyl transferase	0.393	0.451	NA
VIT_19S0027G00230	VIT_12S0028G00480	no hit	0.392	0.574	NA
VIT_19S0027G00230	VIT_12S0028G02260	cysteine proteinase	0.391	0.698	NA
VIT_19S0027G00230	VIT_09S0054G00500	no hit	0.391	0.64	NA
VIT_19S0027G00230	VIT_14S0068G01850	no hit	0.391	0.554	NA
VIT_19S0027G00230	VIT_17S0000G06260	pentatricopeptide (PPR) repeat-containing protein	0.391	0.479	NA
VIT_19S0027G00230	VIT_00S0222G00040	disease resistance protein (CC-NBS-LRR class)	0.391	0.447	NA
VIT_19S0027G00230	VIT_14S0068G01790	unknown	0.391	0.446	NA
VIT_19S0027G00230	VIT_12S0028G02290	cysteine proteinase	0.39	0.681	NA
VIT_19S0027G00230	VIT_00S0396G00070	no hit	0.39	0.514	NA
VIT_19S0027G00230	VIT_16S0039G01130	phenylalanin ammonia-lyase [Vitis vinifera]	0.389	0.669	NA
VIT_19S0027G00230	VIT_15S0046G03000	Barwin endoglucanase	0.389	0.635	NA
VIT_19S0027G00230	VIT_01S0026G01130	Unknown protein	0.389	0.46	NA
VIT_19S0027G00230	VIT_13S0019G01780	scarecrow transcription factor 14 (SCL14)	0.389	0.446	NA
VIT_19S0027G00230	VIT_00S0184G00170	no hit	0.388	0.635	NA
VIT_19S0027G00230	VIT_14S0030G02150	calmodulin	0.388	0.541	NA
VIT_19S0027G00230	VIT_00S0332G00090	Unknown protein	0.387	0.518	NA
VIT_19S0027G00230	VIT_15S0048G01350	gibberellin receptor GID1L3	0.386	0.508	NA
VIT_19S0027G00230	VIT_15S0021G02770	DNA binding / hydrolase, acting on ester bonds	0.385	0.593	NA
VIT_19S0027G00230	VIT_06S0004G00080	EMB1011 (embryo defective 1011)	0.385	0.585	NA
VIT_19S0027G00230	VIT_01S0010G03280	Kinesin 4 motor protein	0.384	0.633	NA
VIT_19S0027G00230	VIT_01S0010G02450	B12D	0.384	0.581	NA
VIT_19S0027G00230	VIT_16S0022G02130	no hit	0.384	0.454	NA
VIT_19S0027G00230	VIT_06S0004G07320	Dual-specific kinase DSK1	0.384	0.438	NA
VIT_19S0027G00230	VIT_09S0002G04160	Thioesterase family	0.383	0.68	NA
VIT_19S0027G00230	VIT_00S0239G00120	no hit	0.381	0.784	NA
VIT_19S0027G00230	VIT_14S0066G02030	Cation efflux system protein, CDF family	0.381	0.558	NA
VIT_19S0027G00230	VIT_02S0012G03160	no hit	0.38	0.782	NA
VIT_19S0027G00230	VIT_10S0116G01330	F-box family protein	0.379	0.484	NA
VIT_19S0027G00230	VIT_12S0028G02450	cytochrome oxidase, subunit I	0.378	0.617	NA
VIT_19S0027G00230	VIT_05S0077G00420	Unknown protein	0.378	0.54	NA
VIT_19S0027G00230	VIT_05S0094G00220	Chitinase class IV	0.378	0.509	NA
VIT_19S0027G00230	VIT_16S0022G01520	4,5-DOPA dioxygenase extradiol	0.378	0.448	NA
VIT_19S0027G00230	VIT_14S0068G01160	Cytokinin-repressed protein CR9	0.377	0.632	NA
VIT_19S0027G00230	VIT_12S0055G01290	no hit	0.377	0.595	NA
VIT_19S0027G00230	VIT_00S0332G00100	no hit	0.377	0.575	NA
VIT_19S0027G00230	VIT_14S0108G01000	calcium-binding EF hand	0.377	0.567	NA
VIT_19S0027G00230	VIT_13S0064G00840	(5,6) (5`,6`) (9,10) (9`,10`) cleavage dioxygenase (CCD1) (VvCCD1.2)	0.377	0.555	NA
VIT_19S0027G00230	VIT_16S0013G00190	pectinesterase PPME1	0.377	0.515	NA
VIT_19S0027G00230	VIT_12S0035G01970	Pentatricopeptide (PPR) repeat-containing	0.376	0.494	NA
VIT_19S0027G00230	VIT_00S1818G00010	Ammonium transporter 2	0.376	0.446	NA
VIT_19S0027G00230	VIT_03S0063G00560	Fw2.2 ORFX	0.375	0.601	NA
VIT_19S0027G00230	VIT_13S0101G00260	Cinnamyl alcohol dehydrogenase	0.375	0.48	NA
VIT_19S0027G00230	VIT_19S0093G00630	no hit	0.374	0.647	NA
VIT_19S0027G00230	VIT_18S0041G01820	taxane 13-alpha-hydroxylase	0.373	0.493	NA
VIT_19S0027G00230	VIT_09S0002G08840	unknown	0.373	0.481	NA
VIT_19S0027G00230	VIT_07S0031G02400	Amino acid permease	0.372	0.539	89
VIT_19S0027G00230	VIT_18S0041G01650	R protein L6	0.372	0.453	NA
VIT_19S0027G00230	VIT_13S0158G00180	hydrolase, alpha/beta fold	0.371	0.802	NA
VIT_19S0027G00230	VIT_02S0012G02830	UDP-glucosyl transferase	0.371	0.469	NA
VIT_19S0027G00230	VIT_06S0061G00290	no hit	0.37	0.642	NA
VIT_19S0027G00230	VIT_09S0002G06860	Barwin endoglucanase	0.37	0.493	43
VIT_19S0027G00230	VIT_01S0011G01730	ATPP2-A9 (Phloem protein 2-A9)	0.37	0.469	NA
VIT_19S0027G00230	VIT_04S0008G03940	BURP domain-containing protein	0.37	0.422	NA
VIT_19S0027G00230	VIT_10S0116G01390	F-box family protein	0.369	0.56	NA
VIT_19S0027G00230	VIT_12S0059G02100	unknown protein	0.369	0.477	NA
VIT_19S0027G00230	VIT_01S0011G04940	no hit	0.369	0.436	NA
VIT_19S0027G00230	VIT_19S0014G04030	unknown	0.368	0.594	NA
VIT_19S0027G00230	VIT_05S0029G00800	Translation initiation factor eIF-4A	0.368	0.552	NA
VIT_19S0027G00230	VIT_00S0198G00110	no hit	0.367	0.785	NA
VIT_19S0027G00230	VIT_13S0074G00460	no hit	0.367	0.6	NA
VIT_19S0027G00230	VIT_00S0332G00140	NADH dehydrogenase (ubiquinone) Fe-S protein 2	0.367	0.513	NA
VIT_19S0027G00230	VIT_16S0115G00410	no hit	0.367	0.483	NA
VIT_19S0027G00230	VIT_04S0023G01590	no hit	0.366	0.586	NA
VIT_19S0027G00230	VIT_00S1355G00010	ATP-dependent Clp protease proteolytic subunit (ClpP4)	0.366	0.463	NA
VIT_19S0027G00230	VIT_06S0009G02050	pol polyprotein, related	0.365	0.715	NA
VIT_19S0027G00230	VIT_16S0039G01180	Receptor serine/threonine kinase	0.364	0.743	NA
VIT_19S0027G00230	VIT_07S0005G06400	no hit	0.363	0.758	NA
VIT_19S0027G00230	VIT_03S0017G01940	Unknown	0.363	0.594	NA
VIT_19S0027G00230	VIT_00S0346G00020	Kinase	0.363	0.584	NA
VIT_19S0027G00230	VIT_18S0001G11550	Unknown	0.362	0.612	NA
VIT_19S0027G00230	VIT_14S0108G00200	gag-pol polyprotein [Vitis vinifera]	0.362	0.589	NA
VIT_19S0027G00230	VIT_13S0047G01080	no hit	0.361	0.684	NA
VIT_19S0027G00230	VIT_07S0005G01900	Pentatricopeptide (PPR) repeat-containing protein	0.361	0.503	NA
VIT_19S0027G00230	VIT_15S0048G01820	ACCLIMATION OF PHOTOSYNTHESIS TO ENVIRONMENT APE1	0.361	0.482	NA
VIT_19S0027G00230	VIT_11S0118G00130	Disease resistance protein	0.36	0.591	NA
VIT_19S0027G00230	VIT_16S0022G01010	acetohydroxyacid synthase	0.36	0.565	NA
VIT_19S0027G00230	VIT_19S0090G01170	UPF0041	0.359	0.851	NA
VIT_19S0027G00230	VIT_13S0019G02170	Laccase	0.359	0.447	56
VIT_19S0027G00230	VIT_16S0100G00800	Stilbene synthase (VvSTS12)	0.359	0.442	NA
VIT_19S0027G00230	VIT_19S0140G00040	RKF1 (receptor-like kinase in flowers 1)	0.358	0.751	NA
VIT_19S0027G00230	VIT_00S0246G00130	no hit	0.358	0.58	NA
VIT_19S0027G00230	VIT_18S0089G00710	Secologanin synthase CYP72A1	0.358	0.573	NA
VIT_19S0027G00230	VIT_01S0011G04190	Unknown	0.357	0.65	NA
VIT_19S0027G00230	VIT_13S0067G00420	protein kinase Xa21	0.357	0.489	37
VIT_19S0027G00230	VIT_06S0080G00680	no hit	0.357	0.471	66
VIT_19S0027G00230	VIT_00S0282G00060	no hit	0.356	0.821	NA
VIT_19S0027G00230	VIT_00S0746G00010	Retroelement pol polyprotein	0.356	0.707	NA
VIT_19S0027G00230	VIT_10S0116G01240	SLAH1 (SLAC1 homologue 1)	0.356	0.517	NA
VIT_19S0027G00230	VIT_12S0034G00040	UDP-glucose glucosyltransferase	0.356	0.425	NA
VIT_19S0027G00230	VIT_13S0019G02660	Unknown protein	0.355	0.487	NA
VIT_19S0027G00230	VIT_00S0246G00120	no hit	0.354	0.567	NA
VIT_19S0027G00230	VIT_10S0092G00610	unknown	0.354	0.547	NA
VIT_19S0027G00230	VIT_06S0061G00720	bHLH transcriptional regulator bHLH029	0.354	0.496	NA
VIT_19S0027G00230	VIT_19S0014G01760	glutamate receptor 2.8	0.353	0.852	NA
VIT_19S0027G00230	VIT_18S0001G12600	no hit	0.353	0.63	NA
VIT_19S0027G00230	VIT_14S0108G00550	no hit	0.353	0.441	NA
VIT_19S0027G00230	VIT_19S0015G00270	no hit	0.352	0.682	NA
VIT_19S0027G00230	VIT_06S0004G01150	no hit	0.352	0.636	NA
VIT_19S0027G00230	VIT_07S0005G03210	ERF/AP2 Gene Family (VvERF097)	0.351	0.7	NA
VIT_19S0027G00230	VIT_09S0002G05410	ABC transporter g family pleiotropic drug resistance 12 PDR12	0.351	0.462	NA
VIT_19S0027G00230	VIT_00S0239G00090	no hit	0.35	0.766	NA
VIT_19S0027G00230	VIT_19S0140G00060	no hit	0.35	0.727	NA
VIT_19S0027G00230	VIT_01S0010G01220	Unknown protein	0.35	0.506	NA
VIT_19S0027G00230	VIT_01S0011G05430	Fw2.2 ORFX	0.35	0.424	NA
VIT_19S0027G00230	VIT_16S0039G01110	phenylalanin ammonia-lyase [Vitis vinifera]	0.349	0.659	NA
VIT_19S0027G00230	VIT_00S0396G00040	no hit	0.349	0.586	NA
VIT_19S0027G00230	VIT_09S0070G01030	AAA-type ATPase	0.349	0.481	NA
VIT_19S0027G00230	VIT_08S0056G00360	ABC transporter g family pleiotropic drug resistance 12 PDR12	0.348	0.749	NA
VIT_19S0027G00230	VIT_06S0004G07240	UDP-glucoronosyl and UDP-glucosyl transferase	0.348	0.626	NA
VIT_19S0027G00230	VIT_00S0854G00010	Unknown protein	0.348	0.568	NA
VIT_19S0027G00230	VIT_15S0021G00030	no hit	0.348	0.524	NA
VIT_19S0027G00230	VIT_01S0010G00370	no hit	0.347	0.58	NA
VIT_19S0027G00230	VIT_01S0011G00020	no hit	0.347	0.577	NA
VIT_19S0027G00230	VIT_00S0204G00180	ankyrin repeat	0.347	0.537	NA
VIT_19S0027G00230	VIT_14S0060G01900	Unknown	0.347	0.52	NA
VIT_19S0027G00230	VIT_04S0008G02840	Avirulence induced gene (AIG)	0.347	0.508	NA
VIT_19S0027G00230	VIT_04S0023G01090	Unknown	0.347	0.425	NA
VIT_19S0027G00230	VIT_14S0036G00960	no hit	0.346	0.72	NA
VIT_19S0027G00230	VIT_18S0001G12290	Pore protein 24K chain	0.346	0.498	NA
VIT_19S0027G00230	VIT_08S0007G04440	Pelota (PEL1)	0.346	0.445	NA
VIT_19S0027G00230	VIT_05S0029G00460	adenosine/AMP deaminase	0.345	0.562	NA
VIT_19S0027G00230	VIT_00S0482G00030	unknown	0.345	0.445	NA
VIT_19S0027G00230	VIT_06S0080G00590	harpin-induced protein	0.344	0.539	NA
VIT_19S0027G00230	VIT_08S0058G00180	Male sterility 2 (MS2)	0.343	0.637	NA
VIT_19S0027G00230	VIT_13S0019G01120	R protein PRF disease resistance protein	0.343	0.577	NA
VIT_19S0027G00230	VIT_16S0100G00930	Stilbene synthase (VvSTS23)	0.343	0.487	NA
VIT_19S0027G00230	VIT_06S0080G01070	no hit	0.342	0.766	NA
VIT_19S0027G00230	VIT_07S0005G03700	scarecrow transcription factor 23 (SCL23)	0.342	0.503	NA
VIT_19S0027G00230	VIT_00S0169G00050	no hit	0.341	0.685	NA
VIT_19S0027G00230	VIT_16S0100G00850	Stilbene synthase (VvSTS17)	0.341	0.53	NA
VIT_19S0027G00230	VIT_16S0100G00920	Stilbene synthase (VvSTS22)	0.341	0.426	NA
VIT_19S0027G00230	VIT_16S0100G01020	Stilbene synthase (VvSTS30)	0.34	0.542	NA
VIT_19S0027G00230	VIT_16S0100G00880	Stilbene synthase (VvSTS19)	0.34	0.505	NA
VIT_19S0027G00230	VIT_12S0055G00100	Anthranilate synthase component 1	0.339	0.608	NA
VIT_19S0027G00230	VIT_13S0084G00140	zinc finger (C3HC4-type RING finger)	0.339	0.517	NA
VIT_19S0027G00230	VIT_05S0049G00910	no hit	0.338	0.622	NA
VIT_19S0027G00230	VIT_10S0116G01270	F-box family protein	0.338	0.505	NA
VIT_19S0027G00230	VIT_01S0010G01980	anionic peroxidase	0.338	0.464	NA
VIT_19S0027G00230	VIT_14S0128G00700	EMB2261 (embryo defective 2261)	0.338	0.44	NA
VIT_19S0027G00230	VIT_10S0071G00570	ZFWD1 (zinc finger WD40 repeat protein 1)	0.338	0.432	NA
VIT_19S0027G00230	VIT_06S0004G00020	NAC domain-containing protein (VvNAC44)	0.337	0.547	NA
VIT_19S0027G00230	VIT_04S0069G00030	retrotransposon protein	0.336	0.655	NA
VIT_19S0027G00230	VIT_16S0013G00640	no hit	0.336	0.613	NA
VIT_19S0027G00230	VIT_08S0007G05150	cysteine proteinase A494	0.336	0.577	NA
VIT_19S0027G00230	VIT_10S0003G02350	SRG1 (SENESCENCE-RELATED GENE 1) oxidoreductase	0.336	0.434	NA
VIT_19S0027G00230	VIT_04S0008G01650	ankyrin repeat	0.335	0.597	NA
VIT_19S0027G00230	VIT_08S0007G02810	ERF/AP2 Gene Family (VvRAV5)	0.335	0.466	NA
VIT_19S0027G00230	VIT_00S0173G00060	no hit	0.333	0.796	NA
VIT_19S0027G00230	VIT_00S0189G00040	no hit	0.333	0.547	NA
VIT_19S0027G00230	VIT_00S0302G00060	no hit	0.333	0.442	NA
VIT_19S0027G00230	VIT_00S1372G00020	RAB GTPase RAB1B	0.332	0.476	NA
VIT_19S0027G00230	VIT_00S0192G00090	no hit	0.331	0.781	NA
VIT_19S0027G00230	VIT_14S0066G02430	chaperone BCS1 mitochondrial	0.331	0.512	NA
VIT_19S0027G00230	VIT_02S0025G01760	cellulose synthase CSLG3	0.33	0.602	NA
VIT_19S0027G00230	VIT_02S0025G03350	unknown	0.329	0.459	NA
VIT_19S0027G00230	VIT_00S0199G00200	SWI1 (switch1)	0.329	0.435	NA
VIT_19S0027G00230	VIT_15S0045G00150	no hit	0.329	0.432	NA
VIT_19S0027G00230	VIT_01S0010G01190	no hit	0.328	0.829	NA
VIT_19S0027G00230	VIT_14S0081G00170	no hit	0.328	0.671	NA
VIT_19S0027G00230	VIT_16S0039G01170	phenylalanine ammonium lyase	0.328	0.428	NA
VIT_19S0027G00230	VIT_15S0048G00530	Auxin-responsive SAUR11	0.327	0.644	NA
VIT_19S0027G00230	VIT_04S0023G00960	no hit	0.327	0.499	NA
VIT_19S0027G00230	VIT_05S0051G00750	Unknown	0.326	0.532	NA
VIT_19S0027G00230	VIT_01S0026G00010	no hit	0.326	0.52	NA
VIT_19S0027G00230	VIT_17S0000G02940	Glutathione S-transferase 8 GSTU8	0.325	0.761	NA
VIT_19S0027G00230	VIT_15S0021G02070	Unknown protein	0.325	0.577	16
VIT_19S0027G00230	VIT_16S0022G01030	acetolactate synthase SuRB	0.325	0.56	NA
VIT_19S0027G00230	VIT_19S0014G02700	iron regulated transporter	0.325	0.483	NA
VIT_19S0027G00230	VIT_11S0037G00830	Unknown protein	0.324	0.69	NA
VIT_19S0027G00230	VIT_18S0001G11570	CYP82C1p	0.324	0.566	NA
VIT_19S0027G00230	VIT_19S0027G00700	iojap protein	0.324	0.475	NA
VIT_19S0027G00230	VIT_03S0167G00150	no hit	0.323	0.598	NA
VIT_19S0027G00230	VIT_18S0001G10980	patatin	0.323	0.506	NA
VIT_19S0027G00230	VIT_15S0046G02600	carboxyl-terminal peptidase	0.323	0.501	NA
VIT_19S0027G00230	VIT_18S0117G00430	no hit	0.323	0.468	NA
VIT_19S0027G00230	VIT_04S0008G00570	Glu-tRNA(Gln) amidotransferase subunit C	0.322	0.508	100
VIT_19S0027G00230	VIT_01S0011G05720	no hit	0.32	0.529	NA
VIT_19S0027G00230	VIT_13S0064G00110	no hit	0.32	0.487	NA
VIT_19S0027G00230	VIT_18S0001G00450	Vinorine synthase	0.319	0.53	NA
VIT_19S0027G00230	VIT_16S0100G00940	Stilbene synthase (VvSTS24)	0.319	0.501	NA
VIT_19S0027G00230	VIT_14S0068G00860	ERF/AP2 Gene Family (VvERF070)	0.318	0.537	NA
VIT_19S0027G00230	VIT_17S0000G08440	Unknown protein	0.318	0.492	NA
VIT_19S0027G00230	VIT_03S0017G02120	UDP-glucose flavonoid 3-O-glucosyltransferase 2	0.318	0.487	52
VIT_19S0027G00230	VIT_05S0062G00490	no hit	0.318	0.466	NA
VIT_19S0027G00230	VIT_09S0070G00780	no hit	0.317	0.662	NA
VIT_19S0027G00230	VIT_10S0042G00860	Stilbene Synthase (VvSTS1)	0.317	0.656	NA
VIT_19S0027G00230	VIT_19S0090G01180	light induced protein like	0.316	0.856	NA
VIT_19S0027G00230	VIT_16S0148G00150	Receptor-like kinase ARK1AS	0.315	0.512	NA
VIT_19S0027G00230	VIT_03S0088G00340	no hit	0.314	0.677	NA
VIT_19S0027G00230	VIT_15S0107G00560	no hit	0.313	0.774	NA
VIT_19S0027G00230	VIT_05S0136G00040	no hit	0.313	0.649	NA
VIT_19S0027G00230	VIT_19S0027G00870	NAC domain-containing protein (VvNAC30)	0.313	0.531	NA
VIT_19S0027G00230	VIT_16S0039G01120	phenylalanin ammonia-lyase [Vitis vinifera]	0.313	0.521	NA
VIT_19S0027G00230	VIT_00S0201G00030	no hit	0.313	0.457	95
VIT_19S0027G00230	VIT_18S0001G00410	alcohol dehydrogenase	0.313	0.441	NA
VIT_19S0027G00230	VIT_16S0013G01770	no hit	0.312	0.616	NA
VIT_19S0027G00230	VIT_00S0332G00060	ATP synthase CF1 beta subunit	0.312	0.589	NA
VIT_19S0027G00230	VIT_09S0002G02730	FRK1 (FLG22-induced receptor-like kinase 1)	0.312	0.511	82
VIT_19S0027G00230	VIT_11S0118G00270	solute carrier family 35	0.312	0.435	NA
VIT_19S0027G00230	VIT_19S0085G00960	Gag-pol polyprotein	0.312	0.431	NA
VIT_19S0027G00230	VIT_00S0308G00030	no hit	0.311	0.764	NA
VIT_19S0027G00230	VIT_11S0103G00480	no hit	0.311	0.57	NA
VIT_19S0027G00230	VIT_12S0055G00860	Nodulin	0.311	0.517	NA
VIT_19S0027G00230	VIT_06S0009G03470	Unknown protein	0.311	0.51	NA
VIT_19S0027G00230	VIT_19S0014G03750	no hit	0.311	0.457	NA
VIT_19S0027G00230	VIT_11S0016G03530	DNA-directed RNA polymerase II subunit E	0.311	0.441	NA
VIT_19S0027G00230	VIT_13S0175G00170	no hit	0.31	0.662	NA
VIT_19S0027G00230	VIT_09S0002G01150	RelA/SpoT protein (RSH3)	0.31	0.581	NA
VIT_19S0027G00230	VIT_01S0010G01970	anionic peroxidase	0.31	0.545	NA
VIT_19S0027G00230	VIT_15S0045G00920	R protein PRF disease resistance protein	0.31	0.461	NA
VIT_19S0027G00230	VIT_07S0031G01130	ascorbate oxidase	0.309	0.596	NA
VIT_19S0027G00230	VIT_00S0186G00020	SUM2 (small ubiquitin-like modifier 2)	0.309	0.448	NA
VIT_19S0027G00230	VIT_00S0327G00030	Small G protein / RhoGAP	0.308	0.677	NA
VIT_19S0027G00230	VIT_04S0043G00280	no hit	0.308	0.624	NA
VIT_19S0027G00230	VIT_09S0096G00830	R protein disease resistance protein	0.308	0.588	NA
VIT_19S0027G00230	VIT_18S0001G04640	no hit	0.307	0.667	NA
VIT_19S0027G00230	VIT_00S0239G00070	CTV.22	0.307	0.616	NA
VIT_19S0027G00230	VIT_00S1595G00010	unknown	0.307	0.594	NA
VIT_19S0027G00230	VIT_17S0000G08120	no hit	0.306	0.564	NA
VIT_19S0027G00230	VIT_00S0288G00030	unknown	0.306	0.543	NA
VIT_19S0027G00230	VIT_10S0042G00850	Stilbene Synthase (VvSTS1)	0.306	0.513	NA
VIT_19S0027G00230	VIT_08S0007G05270	no hit	0.306	0.477	NA
VIT_19S0027G00230	VIT_02S0012G02280	no hit	0.305	0.774	NA
VIT_19S0027G00230	VIT_05S0020G04350	Ca2+-ATPase 13 ACA13, plasma membrane	0.305	0.583	NA
VIT_19S0027G00230	VIT_18S0001G01630	Calcium-binding protein CML	0.305	0.528	NA
VIT_19S0027G00230	VIT_09S0002G06840	Barwin endoglucanase	0.305	0.52	NA
VIT_19S0027G00230	VIT_13S0064G00810	(5,6) (5`,6`) (9,10) (9`,10`) cleavage dioxygenase (CCD1) (VvCCD1.1)	0.304	0.509	NA
VIT_19S0027G00230	VIT_15S0107G00370	unknown	0.304	0.448	NA
VIT_19S0027G00230	VIT_00S0179G00270	Unknown protein	0.303	0.558	NA
VIT_19S0027G00230	VIT_12S0057G01150	aarF domain containing kinase	0.303	0.502	NA
VIT_19S0027G00230	VIT_00S0676G00040	no hit	0.302	0.797	NA
VIT_19S0027G00230	VIT_12S0034G00030	anthocyanidin 3-O-glucosyltransferase	0.302	0.674	NA
VIT_19S0027G00230	VIT_00S0873G00020	NADH dehydrogenase subunit 3	0.302	0.603	NA
VIT_19S0027G00230	VIT_12S0034G00080	Flavonoid-glucosyltransferase	0.302	0.496	NA
VIT_19S0027G00230	VIT_01S0026G01840	Quinonprotein alcohol dehydrogenase	0.302	0.423	NA
VIT_19S0027G00230	VIT_18S0001G02880	seed maturation protein PM27	0.3	0.542	NA
VIT_19S0027G00230	VIT_01S0011G03780	Zinc finger protein 6	0.3	0.535	76
VIT_19S0027G00230	VIT_12S0059G00040	no hit	0.298	0.722	NA
VIT_19S0027G00230	VIT_12S0028G02900	isoflavone methyltransferase/ Orcinol O-methyltransferase 1 oomt1	0.298	0.512	NA
VIT_19S0027G00230	VIT_18S0089G00540	ethylene overproducer 1 (ETO1)	0.298	0.474	NA
VIT_19S0027G00230	VIT_00S0371G00060	sinapyl alcohol dehydrogenase	0.298	0.462	NA
VIT_19S0027G00230	VIT_01S0011G02540	no hit	0.298	0.446	NA
VIT_19S0027G00230	VIT_16S0100G00190	pentatricopeptide (PPR) repeat-containing protein	0.298	0.422	NA
VIT_19S0027G00230	VIT_17S0000G03160	no hit	0.297	0.537	NA
VIT_19S0027G00230	VIT_07S0005G05310	no hit	0.297	0.425	NA
VIT_19S0027G00230	VIT_11S0065G00430	no hit	0.296	0.598	NA
VIT_19S0027G00230	VIT_17S0000G04880	Dirigent protein	0.296	0.502	NA
VIT_19S0027G00230	VIT_00S0246G00230	cytochrome c oxidase subunit III	0.296	0.476	NA
VIT_19S0027G00230	VIT_15S0046G03540	no hit	0.295	0.625	NA
VIT_19S0027G00230	VIT_00S0279G00110	no hit	0.293	0.636	NA
VIT_19S0027G00230	VIT_14S0006G01110	Unknown protein	0.293	0.633	NA
VIT_19S0027G00230	VIT_16S0050G02730	receptor-like kinase LRK14	0.292	0.575	NA
VIT_19S0027G00230	VIT_08S0007G07390	Unknown protein	0.292	0.557	105
VIT_19S0027G00230	VIT_00S0184G00180	CRR2 (chlororespiratory reduction 2)	0.291	0.5	39
VIT_19S0027G00230	VIT_11S0103G00510	aspartyl protease	0.291	0.493	NA
VIT_19S0027G00230	VIT_12S0028G00860	NAC domain-containing protein (VvNAC36)	0.29	0.837	NA
VIT_19S0027G00230	VIT_11S0016G04000	Unknown protein	0.29	0.468	NA
VIT_19S0027G00230	VIT_05S0094G00280	Chitinase, class IV [Vitis vinifera]	0.29	0.427	NA
VIT_19S0027G00230	VIT_05S0020G01750	glutaredoxin	0.289	0.791	NA
VIT_19S0027G00230	VIT_14S0030G01330	no hit	0.289	0.66	NA
VIT_19S0027G00230	VIT_12S0035G01660	no hit	0.289	0.51	NA
VIT_19S0027G00230	VIT_03S0091G00900	Endoxylanase	0.289	0.445	NA
VIT_19S0027G00230	VIT_03S0097G00080	lectin protein kinase	0.288	0.692	NA
VIT_19S0027G00230	VIT_05S0051G00150	RRS1 (resistant to ralstonia solanacearum 1)	0.288	0.502	NA
VIT_19S0027G00230	VIT_15S0046G02990	Barwin endoglucanase	0.288	0.459	59
VIT_19S0027G00230	VIT_03S0063G01140	Map kinase substrate 1 MKS1	0.287	0.5	NA
VIT_19S0027G00230	VIT_00S0179G00310	Ammonium transporter 2	0.287	0.482	NA
VIT_19S0027G00230	VIT_00S0183G00050	no hit	0.285	0.777	NA
VIT_19S0027G00230	VIT_16S0022G00160	apocytochrome b	0.285	0.587	NA
VIT_19S0027G00230	VIT_09S0002G08310	Unknown	0.285	0.498	NA
VIT_19S0027G00230	VIT_07S0005G05730	Peroxiredoxin (alkyl hydroperoxide reductase subunit C)	0.285	0.48	NA
VIT_19S0027G00230	VIT_00S0193G00140	Pol polyprotein	0.284	0.721	NA
VIT_19S0027G00230	VIT_16S0050G01390	SRC2/SRC2 (soybean gene regulated BY cold-2)	0.284	0.71	NA
VIT_19S0027G00230	VIT_10S0071G00260	no hit	0.284	0.682	NA
VIT_19S0027G00230	VIT_01S0011G06490	Deoxymugineic acid synthase	0.284	0.625	NA
VIT_19S0027G00230	VIT_14S0083G00920	no hit	0.283	0.642	NA
VIT_19S0027G00230	VIT_19S0027G00540	no hit	0.283	0.574	NA
VIT_19S0027G00230	VIT_03S0063G00250	Hydrogenobyrinic acid a,c-diamide synthase	0.283	0.52	NA
VIT_19S0027G00230	VIT_15S0046G02960	Barwin endoglucanase	0.283	0.458	NA
VIT_19S0027G00230	VIT_09S0002G03180	DNA repair protein	0.282	0.679	NA
VIT_19S0027G00230	VIT_16S0022G01850	no hit	0.282	0.604	NA
VIT_19S0027G00230	VIT_08S0058G00710	no hit	0.282	0.576	NA
VIT_19S0027G00230	VIT_08S0040G03030	Retrotransposon protein	0.281	0.76	NA
VIT_19S0027G00230	VIT_16S0022G01110	acetohydroxyacid synthase 1	0.281	0.631	NA
VIT_19S0027G00230	VIT_14S0128G00420	glycosyl transferase family 8 protein	0.281	0.43	NA
VIT_19S0027G00230	VIT_00S0308G00010	no hit	0.279	0.732	NA
VIT_19S0027G00230	VIT_16S0050G01940	S-locus lectin protein kinase	0.279	0.452	NA
VIT_19S0027G00230	VIT_15S0045G00350	no hit	0.278	0.52	NA
VIT_19S0027G00230	VIT_08S0105G00310	rhodanese domain-containing protein	0.278	0.502	NA
VIT_19S0027G00230	VIT_15S0046G03770	Anaphase-promoting complex component APC11	0.278	0.465	NA
VIT_19S0027G00230	VIT_18S0041G01980	no hit	0.278	0.421	NA
VIT_19S0027G00230	VIT_00S0184G00060	Pentatricopeptide (PPR) repeat-containing	0.276	0.443	93
VIT_19S0027G00230	VIT_14S0108G00720	no hit	0.275	0.673	11
VIT_19S0027G00230	VIT_02S0012G00700	no hit	0.275	0.559	NA
VIT_19S0027G00230	VIT_08S0007G05950	purple acid phosphatase 16 ATPAP16/PAP16	0.275	0.491	103
VIT_19S0027G00230	VIT_16S0039G00510	no hit	0.275	0.445	NA
VIT_19S0027G00230	VIT_14S0006G02130	no hit	0.274	0.721	NA
VIT_19S0027G00230	VIT_05S0165G00070	no hit	0.274	0.698	NA
VIT_19S0027G00230	VIT_16S0050G00920	MATE efflux family protein	0.273	0.611	NA
VIT_19S0027G00230	VIT_04S0079G00590	no hit	0.273	0.565	NA
VIT_19S0027G00230	VIT_18S0122G01420	no hit	0.272	0.616	NA
VIT_19S0027G00230	VIT_16S0022G02440	CARBOXYESTERASE 20 CXE20	0.272	0.609	NA
VIT_19S0027G00230	VIT_13S0019G01310	DC1 domain-containing protein	0.272	0.504	NA
VIT_19S0027G00230	VIT_05S0049G01190	Receptor serine/threonine kinase	0.271	0.658	NA
VIT_19S0027G00230	VIT_00S0841G00030	pentatricopeptide (PPR) repeat-containing protein	0.271	0.445	NA
VIT_19S0027G00230	VIT_06S0004G05370	Tropinone reductase	0.27	0.795	NA
VIT_19S0027G00230	VIT_06S0009G01250	SRC2/SRC2 (soybean gene regulated BY cold-2)	0.27	0.687	NA
VIT_19S0027G00230	VIT_18S0041G02010	12-oxophytodienoate reductase 1	0.27	0.454	53
VIT_19S0027G00230	VIT_06S0004G05710	Glutathione S-transferase GSTU7	0.27	0.444	NA
VIT_19S0027G00230	VIT_18S0001G15350	pentatricopeptide (PPR) repeat-containing protein	0.27	0.43	NA
VIT_19S0027G00230	VIT_13S0101G00370	no hit	0.269	0.754	NA
VIT_19S0027G00230	VIT_07S0005G03200	ERF/AP2 Gene Family (VvERF097)	0.268	0.629	NA
VIT_19S0027G00230	VIT_00S0425G00020	Brassinosteroid insensitive 1-associated receptor kinase 1	0.268	0.618	NA
VIT_19S0027G00230	VIT_12S0035G00980	cation exchanger (CAX9)	0.268	0.531	NA
VIT_19S0027G00230	VIT_03S0110G00200	apocytochrome b	0.268	0.472	NA
VIT_19S0027G00230	VIT_13S0156G00230	DC1 domain-containing protein	0.268	0.461	NA
VIT_19S0027G00230	VIT_05S0102G00200	Unknown protein	0.268	0.457	NA
VIT_19S0027G00230	VIT_13S0073G00040	glycine-rich protein	0.268	0.457	NA
VIT_19S0027G00230	VIT_01S0011G05680	Unknown protein	0.267	0.646	NA
VIT_19S0027G00230	VIT_00S1711G00020	no hit	0.267	0.429	NA
VIT_19S0027G00230	VIT_00S0251G00010	no hit	0.266	0.489	NA
VIT_19S0027G00230	VIT_03S0110G00160	Sucrose synthase	0.265	0.578	NA
VIT_19S0027G00230	VIT_00S0316G00060	HcrVf1 protein	0.264	0.696	NA
VIT_19S0027G00230	VIT_18S0166G00070	no hit	0.264	0.557	NA
VIT_19S0027G00230	VIT_17S0053G00480	no hit	0.264	0.556	NA
VIT_19S0027G00230	VIT_13S0019G04070	MLO1	0.264	0.544	NA
VIT_19S0027G00230	VIT_15S0024G01940	no hit	0.264	0.519	NA
VIT_19S0027G00230	VIT_16S0039G01380	shikimate kinase	0.264	0.456	69
VIT_19S0027G00230	VIT_11S0065G00790	no hit	0.263	0.683	NA
VIT_19S0027G00230	VIT_08S0056G00880	no hit	0.263	0.546	NA
VIT_19S0027G00230	VIT_19S0014G01100	Fertility restorer homologue A	0.263	0.427	NA
VIT_19S0027G00230	VIT_06S0009G00760	HcrVf1 protein	0.262	0.436	NA
VIT_19S0027G00230	VIT_10S0092G00670	receptor kinase RK20-1	0.261	0.685	NA
VIT_19S0027G00230	VIT_02S0234G00060	GCN5 N-acetyltransferase (GNAT)	0.26	0.548	NA
VIT_19S0027G00230	VIT_10S0003G02430	flavonol synthase	0.26	0.502	NA
VIT_19S0027G00230	VIT_10S0042G00590	Leucine-rich repeat receptor-like protein kinase 1	0.26	0.477	NA
VIT_19S0027G00230	VIT_15S0021G02120	no hit	0.259	0.766	NA
VIT_19S0027G00230	VIT_12S0055G00850	Nodulin	0.259	0.611	NA
VIT_19S0027G00230	VIT_00S0823G00010	gag-pol polyprotein	0.258	0.562	NA
VIT_19S0027G00230	VIT_00S0214G00160	Lectin, phloem-specific	0.258	0.493	NA
VIT_19S0027G00230	VIT_13S0019G00570	Ribosomal protein L11 (RPL11D) 60S	0.258	0.475	NA
VIT_19S0027G00230	VIT_12S0034G02320	no hit	0.257	0.782	NA
VIT_19S0027G00230	VIT_02S0012G03130	no hit	0.257	0.747	NA
VIT_19S0027G00230	VIT_04S0210G00070	strictosidine synthase	0.257	0.672	NA
VIT_19S0027G00230	VIT_09S0070G00450	no hit	0.257	0.539	NA
VIT_19S0027G00230	VIT_05S0062G00690	Heat shock protein 81-2 (HSP81-2)	0.257	0.523	NA
VIT_19S0027G00230	VIT_14S0036G01160	no hit	0.257	0.517	NA
VIT_19S0027G00230	VIT_08S0007G01090	DC1 domain-containing protein	0.257	0.441	NA
VIT_19S0027G00230	VIT_17S0000G00590	no hit	0.256	0.672	NA
VIT_19S0027G00230	VIT_00S0188G00040	no hit	0.256	0.593	NA
VIT_19S0027G00230	VIT_07S0197G00180	no hit	0.255	0.604	NA
VIT_19S0027G00230	VIT_05S0124G00210	Peptidase S26A, signal peptidase I	0.255	0.444	NA
VIT_19S0027G00230	VIT_13S0019G04060	MLO1	0.254	0.723	NA
VIT_19S0027G00230	VIT_00S0169G00060	no hit	0.254	0.648	NA
VIT_19S0027G00230	VIT_14S0006G01480	no hit	0.254	0.568	NA
VIT_19S0027G00230	VIT_08S0007G02650	pseudouridine synthase	0.254	0.457	NA
VIT_19S0027G00230	VIT_16S0098G00180	Ser/Thr receptor-like kinase1	0.252	0.551	NA
VIT_19S0027G00230	VIT_08S0032G00740	pentatricopeptide (PPR) repeat-containing	0.252	0.475	NA
VIT_19S0027G00230	VIT_00S0286G00010	ARK3 (Arabidopsis Receptor Kinase 3)	0.252	0.474	NA
VIT_19S0027G00230	VIT_07S0005G05330	no hit	0.252	0.467	NA
VIT_19S0027G00230	VIT_18S0089G01050	PHD finger transcription factor	0.252	0.434	NA
VIT_19S0027G00230	VIT_16S0098G00930	papain cysteine proteinase isoform I	0.251	0.558	NA
VIT_19S0027G00230	VIT_12S0028G03520	S-receptor kinase	0.251	0.445	NA
VIT_19S0027G00230	VIT_00S0207G00270	Thioredoxin family	0.25	0.683	NA
VIT_19S0027G00230	VIT_16S0039G02850	unknown	0.25	0.613	51
VIT_19S0027G00230	VIT_08S0007G00100	unknown	0.25	0.473	NA
VIT_19S0027G00230	VIT_06S0004G05360	Tropinone reductase	0.25	0.467	NA
VIT_19S0027G00230	VIT_19S0014G05220	Unknown protein	0.25	0.441	NA
VIT_19S0027G00230	VIT_09S0070G00770	no hit	0.248	0.728	NA
VIT_19S0027G00230	VIT_13S0073G00020	no hit	0.248	0.588	NA
VIT_19S0027G00230	VIT_18S0072G00680	no hit	0.248	0.519	NA
VIT_19S0027G00230	VIT_13S0074G00330	no hit	0.248	0.488	NA
VIT_19S0027G00230	VIT_09S0002G06170	no hit	0.248	0.443	NA
VIT_19S0027G00230	VIT_00S0230G00100	ATP binding	0.247	0.602	NA
VIT_19S0027G00230	VIT_00S0692G00010	S-linalool synthase	0.247	0.521	NA
VIT_19S0027G00230	VIT_08S0040G00810	CXE carboxylesterase	0.247	0.478	NA
VIT_19S0027G00230	VIT_10S0116G01840	no hit	0.246	0.538	NA
VIT_19S0027G00230	VIT_12S0034G01500	no hit	0.246	0.466	NA
VIT_19S0027G00230	VIT_13S0156G00200	Unknown protein	0.245	0.555	NA
VIT_19S0027G00230	VIT_18S0072G00400	thioredoxin y1 ATY1	0.244	0.524	NA
VIT_19S0027G00230	VIT_05S0020G00900	P-GLYCOPROTEIN 4	0.243	0.494	NA
VIT_19S0027G00230	VIT_15S0048G00660	autophagy 8f (APG8f)	0.243	0.44	NA
VIT_19S0027G00230	VIT_01S0010G02320	Vinorine synthase	0.243	0.435	NA
VIT_19S0027G00230	VIT_02S0033G00490	no hit	0.24	0.712	NA
VIT_19S0027G00230	VIT_05S0165G00250	no hit	0.24	0.565	NA
VIT_19S0027G00230	VIT_06S0004G00290	ent-kaurenoic acid 13-hydroxylase	0.24	0.451	NA
VIT_19S0027G00230	VIT_17S0000G04420	wall-associated kinase 2 (WAK2)	0.239	0.766	NA
VIT_19S0027G00230	VIT_01S0011G02700	no hit	0.239	0.483	NA
VIT_19S0027G00230	VIT_18S0089G01200	berberine bridge enzyme	0.239	0.471	NA
VIT_19S0027G00230	VIT_04S0008G05410	serine hydrolase [Vitis vinifera]	0.238	0.71	NA
VIT_19S0027G00230	VIT_04S0044G01780	no hit	0.237	0.443	NA
VIT_19S0027G00230	VIT_10S0003G02360	SRG1 (SENESCENCE-RELATED GENE 1) oxidoreductase	0.236	0.624	NA
VIT_19S0027G00230	VIT_05S0020G00340	Unknown protein	0.236	0.516	NA
VIT_19S0027G00230	VIT_03S0038G03460	auxin-induced SAUR	0.236	0.486	NA
VIT_19S0027G00230	VIT_19S0014G02060	retrotransposon protein	0.235	0.72	NA
VIT_19S0027G00230	VIT_09S0018G00420	no hit	0.235	0.693	NA
VIT_19S0027G00230	VIT_13S0019G04040	serine carboxypeptidase 28 (SCPL28)	0.235	0.511	NA
VIT_19S0027G00230	VIT_00S0883G00010	no hit	0.235	0.443	55
VIT_19S0027G00230	VIT_05S0020G01010	no hit	0.234	0.522	NA
VIT_19S0027G00230	VIT_10S0042G00890	Stilbene Synthase (VvSTS3)	0.234	0.447	NA
VIT_19S0027G00230	VIT_00S0230G00010	no hit	0.233	0.697	NA
VIT_19S0027G00230	VIT_01S0010G00800	unknown	0.233	0.515	NA
VIT_19S0027G00230	VIT_02S0012G03170	no hit	0.232	0.782	NA
VIT_19S0027G00230	VIT_04S0069G01140	Unknown	0.231	0.484	NA
VIT_19S0027G00230	VIT_06S0080G00050	ABC transporter G member 22	0.229	0.552	NA
VIT_19S0027G00230	VIT_14S0006G02270	MATE efflux family protein	0.229	0.494	NA
VIT_19S0027G00230	VIT_01S0010G00460	serine carboxypeptidase	0.228	0.455	NA
VIT_19S0027G00230	VIT_03S0132G00030	no hit	0.226	0.773	NA
VIT_19S0027G00230	VIT_06S0009G03070	no hit	0.226	0.756	NA
VIT_19S0027G00230	VIT_03S0110G00130	no hit	0.226	0.751	NA
VIT_19S0027G00230	VIT_16S0022G01130	no hit	0.226	0.584	NA
VIT_19S0027G00230	VIT_16S0039G01150	Brassinosteroid insensitive 1-associated receptor kinase 1	0.226	0.572	NA
VIT_19S0027G00230	VIT_14S0006G02260	MATE efflux family protein	0.226	0.455	NA
VIT_19S0027G00230	VIT_00S0332G00040	Unknown protein	0.225	0.552	NA
VIT_19S0027G00230	VIT_10S0003G04890	Mucin	0.225	0.454	NA
VIT_19S0027G00230	VIT_09S0054G01010	Subtilase family protein	0.224	0.513	NA
VIT_19S0027G00230	VIT_02S0012G01950	Photosystem II protein D1	0.224	0.438	NA
VIT_19S0027G00230	VIT_02S0012G00810	no hit	0.223	0.506	NA
VIT_19S0027G00230	VIT_07S0005G06260	no hit	0.223	0.463	NA
VIT_19S0027G00230	VIT_15S0045G00270	Serine/threonine-protein phosphatase BSL3	0.223	0.445	NA
VIT_19S0027G00230	VIT_18S0117G00400	TIR-NBS-LRR-TIR disease resistance protein	0.222	0.619	NA
VIT_19S0027G00230	VIT_14S0036G00060	no hit	0.221	0.8	NA
VIT_19S0027G00230	VIT_15S0046G01650	Unknown	0.221	0.427	NA
VIT_19S0027G00230	VIT_04S0023G01050	no hit	0.22	0.701	NA
VIT_19S0027G00230	VIT_00S2432G00010	Sucrose synthase 2	0.22	0.688	NA
VIT_19S0027G00230	VIT_12S0035G02230	no hit	0.22	0.601	NA
VIT_19S0027G00230	VIT_19S0140G00240	unknown	0.22	0.501	NA
VIT_19S0027G00230	VIT_15S0046G00070	PBP1 (pinoid-binding protein 1)	0.219	0.667	NA
VIT_19S0027G00230	VIT_00S0629G00020	NADH dehydrogenase subunit 4	0.219	0.508	NA
VIT_19S0027G00230	VIT_19S0014G04370	no hit	0.218	0.628	NA
VIT_19S0027G00230	VIT_03S0017G02340	no hit	0.218	0.514	NA
VIT_19S0027G00230	VIT_00S0345G00010	WD-40 repeat	0.217	0.596	NA
VIT_19S0027G00230	VIT_18S0001G02150	DNA repair protein RadC	0.217	0.438	NA
VIT_19S0027G00230	VIT_10S0071G00550	GRAM domain-containing protein / ABA-responsive	0.216	0.558	NA
VIT_19S0027G00230	VIT_00S0226G00170	no hit	0.216	0.436	NA
VIT_19S0027G00230	VIT_03S0038G02390	ubiquitin-conjugating enzyme E2 D/E UBC28	0.215	0.684	NA
VIT_19S0027G00230	VIT_10S0003G02290	SRG1 (SENESCENCE-RELATED GENE 1) oxidoreductase	0.215	0.422	NA
VIT_19S0027G00230	VIT_13S0084G00560	CF2	0.215	0.422	NA
VIT_19S0027G00230	VIT_16S0148G00420	Rust resistance kinase Lr10	0.214	0.47	NA
VIT_19S0027G00230	VIT_18S0001G11010	patatin	0.214	0.466	NA
VIT_19S0027G00230	VIT_14S0083G00660	aspartic-type endopeptidase	0.214	0.437	NA
VIT_19S0027G00230	VIT_01S0011G03810	Receptor protein kinase	0.213	0.586	NA
VIT_19S0027G00230	VIT_00S0218G00130	anthocyanidine rhamnosyl-transferase	0.213	0.493	NA
VIT_19S0027G00230	VIT_15S0024G00840	ABC transporter F member 2	0.212	0.509	NA
VIT_19S0027G00230	VIT_15S0048G02960	no hit	0.211	0.653	NA
VIT_19S0027G00230	VIT_00S0332G00160	NADH dehydrogenase subunit 7	0.21	0.447	NA
VIT_19S0027G00230	VIT_02S0025G00370	2-C-methyl-D-erythritol 2,4-cyclodiphosphate synthase, chloroplast	0.21	0.439	NA
VIT_19S0027G00230	VIT_01S0026G01850	Pyrrolo-quinoline quinone	0.21	0.437	NA
VIT_19S0027G00230	VIT_00S0163G00150	no hit	0.209	0.676	NA
VIT_19S0027G00230	VIT_16S0100G00010	CARBOXYESTERASE 20 CXE20	0.209	0.651	NA
VIT_19S0027G00230	VIT_10S0003G01870	serine-type endopeptidase SBT1.1	0.209	0.564	NA
VIT_19S0027G00230	VIT_15S0021G00200	no hit	0.208	0.701	NA
VIT_19S0027G00230	VIT_05S0049G00170	no hit	0.208	0.676	NA
VIT_19S0027G00230	VIT_04S0069G00970	WRKY transcription factor (VvWRKY11)	0.207	0.611	NA
VIT_19S0027G00230	VIT_14S0060G00810	galactinol synthase	0.207	0.522	NA
VIT_19S0027G00230	VIT_08S0007G02200	High mobility group protein B1	0.207	0.521	NA
VIT_19S0027G00230	VIT_07S0005G01350	universal stress protein (USP) family protein	0.206	0.753	NA
VIT_19S0027G00230	VIT_00S0981G00010	brain protein 44	0.206	0.622	NA
VIT_19S0027G00230	VIT_18S0001G05500	PUMILIO 7 (APUM7)	0.206	0.445	NA
VIT_19S0027G00230	VIT_00S0213G00080	no hit	0.205	0.691	NA
VIT_19S0027G00230	VIT_04S0023G02580	no hit	0.205	0.501	NA
VIT_19S0027G00230	VIT_06S0009G03410	Steroid sulfotransferase	0.203	0.769	NA
VIT_19S0027G00230	VIT_18S0086G00700	unknown protein	0.203	0.524	NA
VIT_19S0027G00230	VIT_18S0089G00730	SET domain-containing protein	0.203	0.47	NA
VIT_19S0027G00230	VIT_02S0033G00710	no hit	0.2	0.627	NA
VIT_19S0027G00230	VIT_03S0017G00370	no hit	0.199	0.76	NA
VIT_19S0027G00230	VIT_13S0019G01340	DC1 domain-containing protein	0.199	0.433	NA
VIT_19S0027G00230	VIT_05S0136G00210	kafirin cluster	0.198	0.698	NA
VIT_19S0027G00230	VIT_00S0239G00100	no hit	0.197	0.761	NA
VIT_19S0027G00230	VIT_00S0396G00010	Photosystem II PsbC	0.197	0.578	NA
VIT_19S0027G00230	VIT_05S0062G00680	Maturase	0.196	0.528	NA
VIT_19S0027G00230	VIT_19S0135G00150	CYP72A1	0.196	0.506	NA
VIT_19S0027G00230	VIT_11S0052G01760	no hit	0.195	0.797	NA
VIT_19S0027G00230	VIT_15S0045G00390	no hit	0.195	0.675	NA
VIT_19S0027G00230	VIT_19S0140G00110	no hit	0.195	0.532	NA
VIT_19S0027G00230	VIT_01S0010G01320	no hit	0.195	0.45	NA
VIT_19S0027G00230	VIT_17S0000G02930	Glutathione S-transferase 25 GSTU7	0.194	0.65	NA
VIT_19S0027G00230	VIT_19S0027G00690	Mutator-like transposase	0.194	0.636	NA
VIT_19S0027G00230	VIT_12S0035G02220	no hit	0.194	0.59	NA
VIT_19S0027G00230	VIT_16S0115G00010	no hit	0.194	0.507	NA
VIT_19S0027G00230	VIT_00S0258G00060	Receptor-like kinase ARK1AS	0.194	0.471	NA
VIT_19S0027G00230	VIT_00S0213G00070	no hit	0.193	0.723	NA
VIT_19S0027G00230	VIT_06S0004G02540	Kiwellin Ripening-related protein grip22	0.193	0.584	NA
VIT_19S0027G00230	VIT_15S0021G01630	ERF/AP2 Gene Family (VvERF072)	0.193	0.439	NA
VIT_19S0027G00230	VIT_15S0046G01720	Chitinase, class III	0.191	0.53	NA
VIT_19S0027G00230	VIT_09S0002G07260	no hit	0.191	0.435	54
VIT_19S0027G00230	VIT_18S0166G00030	no hit	0.19	0.666	NA
VIT_19S0027G00230	VIT_16S0050G00320	no hit	0.19	0.658	NA
VIT_19S0027G00230	VIT_04S0069G00980	WRKY transcription factor (VvWRKY12)	0.19	0.532	NA
VIT_19S0027G00230	VIT_16S0115G00050	no hit	0.189	0.819	NA
VIT_19S0027G00230	VIT_15S0024G01260	DJ-1 protein / protease	0.189	0.671	NA
VIT_19S0027G00230	VIT_04S0043G00490	no hit	0.189	0.654	NA
VIT_19S0027G00230	VIT_01S0010G00420	no hit	0.189	0.647	NA
VIT_19S0027G00230	VIT_09S0054G01400	no hit	0.189	0.446	NA
VIT_19S0027G00230	VIT_00S0208G00040	Polyprotein	0.188	0.667	NA
VIT_19S0027G00230	VIT_17S0053G00270	gag-pol polyprotein	0.188	0.635	NA
VIT_19S0027G00230	VIT_03S0038G03350	Unknown protein	0.188	0.512	104
VIT_19S0027G00230	VIT_04S0069G00630	glutamate receptor 2.8	0.187	0.54	NA
VIT_19S0027G00230	VIT_16S0022G00440	Dynein light chain LC8-type	0.187	0.534	NA
VIT_19S0027G00230	VIT_00S1739G00010	unknown	0.187	0.53	NA
VIT_19S0027G00230	VIT_09S0002G08350	no hit	0.186	0.612	NA
VIT_19S0027G00230	VIT_16S0039G01750	myb domain protein 3	0.184	0.634	NA
VIT_19S0027G00230	VIT_03S0110G00570	no hit	0.184	0.575	NA
VIT_19S0027G00230	VIT_06S0009G03370	no hit	0.183	0.572	NA
VIT_19S0027G00230	VIT_17S0000G04390	cold-induced wall associated kinase	0.182	0.689	NA
VIT_19S0027G00230	VIT_16S0100G00560	S-N-methylcoclaurine 3-hydroxylase	0.182	0.446	NA
VIT_19S0027G00230	VIT_16S0039G01990	Leucine-rich repeat family	0.182	0.444	NA
VIT_19S0027G00230	VIT_13S0067G01190	cellulase	0.182	0.423	NA
VIT_19S0027G00230	VIT_14S0030G01500	SF21	0.181	0.886	3
VIT_19S0027G00230	VIT_13S0047G00690	no hit	0.18	0.739	NA
VIT_19S0027G00230	VIT_09S0018G00800	no hit	0.18	0.724	NA
VIT_19S0027G00230	VIT_16S0039G00300	Unknown protein	0.18	0.566	NA
VIT_19S0027G00230	VIT_05S0020G00980	no hit	0.18	0.53	NA
VIT_19S0027G00230	VIT_05S0102G00940	R protein PRF disease resistance protein	0.18	0.451	NA
VIT_19S0027G00230	VIT_09S0002G08520	F-box domain containing protein	0.179	0.499	NA
VIT_19S0027G00230	VIT_06S0009G01470	Embryo-abundant protein-related	0.178	0.526	NA
VIT_19S0027G00230	VIT_11S0078G00280	Pol polyprotein	0.178	0.506	NA
VIT_19S0027G00230	VIT_13S0101G00010	ABC transporter F member 2	0.178	0.488	NA
VIT_19S0027G00230	VIT_18S0041G01160	lectin protein kinase	0.177	0.713	NA
VIT_19S0027G00230	VIT_00S0125G00140	SHR5-receptor-like kinase	0.177	0.49	NA
VIT_19S0027G00230	VIT_11S0016G00860	Strictosidine synthase; Quinoprotein amine dehydrogenase, beta chain	0.177	0.452	NA
VIT_19S0027G00230	VIT_16S0050G02500	transcription factor MUTE	0.177	0.451	NA
VIT_19S0027G00230	VIT_13S0084G00570	CF2	0.177	0.423	NA
VIT_19S0027G00230	VIT_13S0073G00260	no hit	0.176	0.647	NA
VIT_19S0027G00230	VIT_09S0018G00330	no hit	0.176	0.524	NA
VIT_19S0027G00230	VIT_10S0092G00780	F-type H+-transporting ATPase alpha chain	0.175	0.507	NA
VIT_19S0027G00230	VIT_00S2178G00010	R protein PRF disease resistance protein	0.175	0.436	NA
VIT_19S0027G00230	VIT_07S0095G00020	no hit	0.173	0.732	NA
VIT_19S0027G00230	VIT_18S0122G01180	unknown	0.172	0.75	NA
VIT_19S0027G00230	VIT_07S0104G01680	dephospho-CoA kinase	0.172	0.493	NA
VIT_19S0027G00230	VIT_03S0088G01030	no hit	0.171	0.68	NA
VIT_19S0027G00230	VIT_05S0020G01760	glutaredoxin-like protein	0.17	0.655	40
VIT_19S0027G00230	VIT_17S0000G02950	Glutathione S-transferase 25 GSTU7	0.17	0.495	NA
VIT_19S0027G00230	VIT_13S0019G01390	UPF0497 membrane protein	0.17	0.424	99
VIT_19S0027G00230	VIT_18S0001G06540	no hit	0.169	0.491	NA
VIT_19S0027G00230	VIT_05S0051G00610	no hit	0.166	0.597	NA
VIT_19S0027G00230	VIT_15S0107G00090	gag-pol polyprotein	0.166	0.585	NA
VIT_19S0027G00230	VIT_00S1684G00010	no hit	0.166	0.531	74
VIT_19S0027G00230	VIT_03S0017G00310	no hit	0.165	0.666	NA
VIT_19S0027G00230	VIT_03S0063G01620	no hit	0.165	0.595	NA
VIT_19S0027G00230	VIT_16S0039G00200	Ubiquinol-cytochrome c reductase subunit 8	0.165	0.453	NA
VIT_19S0027G00230	VIT_16S0050G01890	unknown	0.164	0.73	NA
VIT_19S0027G00230	VIT_06S0004G05420	no hit	0.164	0.631	NA
VIT_19S0027G00230	VIT_03S0017G00010	no hit	0.164	0.456	NA
VIT_19S0027G00230	VIT_18S0041G00370	double strand break repair protein (XRCC4)	0.163	0.578	NA
VIT_19S0027G00230	VIT_04S0079G00040	Receptor protein kinase	0.163	0.451	NA
VIT_19S0027G00230	VIT_00S0484G00040	S-locus lectin protein kinase	0.163	0.435	NA
VIT_19S0027G00230	VIT_09S0002G04910	R protein PRF disease resistance protein	0.162	0.597	NA
VIT_19S0027G00230	VIT_00S0239G00160	no hit	0.161	0.663	NA
VIT_19S0027G00230	VIT_19S0090G01680	Receptor-like kinase 902	0.161	0.518	NA
VIT_19S0027G00230	VIT_00S0131G00080	Annexin ANN4	0.16	0.548	NA
VIT_19S0027G00230	VIT_04S0023G02190	no hit	0.159	0.596	NA
VIT_19S0027G00230	VIT_11S0037G01180	23S ribosomal RNA	0.158	0.64	NA
VIT_19S0027G00230	VIT_00S0695G00010	no hit	0.157	0.612	NA
VIT_19S0027G00230	VIT_00S0332G00010	Maturase matR	0.157	0.546	NA
VIT_19S0027G00230	VIT_00S0258G00100	Receptor serine/threonine kinase	0.157	0.542	NA
VIT_19S0027G00230	VIT_08S0058G00040	verticillium wilt disease resistance protein Ve2	0.157	0.453	NA
VIT_19S0027G00230	VIT_05S0020G01030	no hit	0.156	0.557	NA
VIT_19S0027G00230	VIT_15S0024G00710	gag-pol polyprotein	0.156	0.475	NA
VIT_19S0027G00230	VIT_04S0008G04870	flavin monooxygenase-like protein	0.156	0.428	NA
VIT_19S0027G00230	VIT_13S0047G00790	no hit	0.155	0.641	NA
VIT_19S0027G00230	VIT_07S0005G05840	no hit	0.155	0.538	NA
VIT_19S0027G00230	VIT_14S0060G01650	Armadillo helical	0.154	0.542	NA
VIT_19S0027G00230	VIT_03S0097G00110	Concanavalin A lectin	0.153	0.449	NA
VIT_19S0027G00230	VIT_03S0038G00060	no hit	0.153	0.44	NA
VIT_19S0027G00230	VIT_09S0096G00260	no hit	0.152	0.506	NA
VIT_19S0027G00230	VIT_13S0067G00410	no hit	0.152	0.463	NA
VIT_19S0027G00230	VIT_09S0002G06890	Dicyanin blue copper protein	0.151	0.674	NA
VIT_19S0027G00230	VIT_13S0019G02580	subtilisin protease C1	0.151	0.564	NA
VIT_19S0027G00230	VIT_19S0015G02790	no hit	0.151	0.433	NA
VIT_19S0027G00230	VIT_00S0183G00200	no hit	0.149	0.76	NA
VIT_19S0027G00230	VIT_10S0003G00790	glutamate receptor protein	0.149	0.497	NA
VIT_19S0027G00230	VIT_03S0063G01660	CYP82C1p	0.148	0.517	NA
VIT_19S0027G00230	VIT_16S0098G00020	Receptor serine/threonine kinase	0.148	0.474	NA
VIT_19S0027G00230	VIT_00S0253G00170	Methyl jasmonate esterase	0.147	0.587	NA
VIT_19S0027G00230	VIT_05S0077G02220	no hit	0.146	0.666	NA
VIT_19S0027G00230	VIT_09S0002G08220	no hit	0.146	0.429	NA
VIT_19S0027G00230	VIT_13S0106G00440	carboxylic ester hydrolase	0.145	0.462	NA
VIT_19S0027G00230	VIT_18S0164G00150	no hit	0.145	0.441	NA
VIT_19S0027G00230	VIT_02S0025G02230	no hit	0.144	0.499	NA
VIT_19S0027G00230	VIT_00S0574G00020	no hit	0.144	0.441	NA
VIT_19S0027G00230	VIT_18S0166G00050	EFR (EF-TU receptor)	0.144	0.427	NA
VIT_19S0027G00230	VIT_09S0002G00480	no hit	0.143	0.627	NA
VIT_19S0027G00230	VIT_15S0024G01380	Gag-pol polyprotein	0.143	0.61	NA
VIT_19S0027G00230	VIT_07S0255G00070	VRN1 (reduced vernalization response 1)	0.143	0.496	NA
VIT_19S0027G00230	VIT_10S0042G00610	Leucine-rich repeat transmembrane protein kinase	0.141	0.721	NA
VIT_19S0027G00230	VIT_17S0000G03140	no hit	0.141	0.721	NA
VIT_19S0027G00230	VIT_13S0067G01390	no hit	0.141	0.718	NA
VIT_19S0027G00230	VIT_16S0039G00790	no hit	0.141	0.626	NA
VIT_19S0027G00230	VIT_14S0068G01270	no hit	0.141	0.529	NA
VIT_19S0027G00230	VIT_18S0041G02020	12-oxophytodienoate reductase 2	0.14	0.713	NA
VIT_19S0027G00230	VIT_14S0060G00070	no hit	0.14	0.564	NA
VIT_19S0027G00230	VIT_15S0045G00520	no hit	0.14	0.494	NA
VIT_19S0027G00230	VIT_10S0116G01440	F-box-like	0.139	0.48	NA
VIT_19S0027G00230	VIT_12S0028G02090	no hit	0.138	0.569	NA
VIT_19S0027G00230	VIT_07S0005G06580	Glycosyl hydrolase 9B10	0.138	0.466	NA
VIT_19S0027G00230	VIT_04S0008G04810	unknown	0.137	0.711	NA
VIT_19S0027G00230	VIT_12S0121G00270	no hit	0.136	0.63	NA
VIT_19S0027G00230	VIT_13S0047G00590	no hit	0.136	0.608	NA
VIT_19S0027G00230	VIT_09S0018G00870	ATP-binding cassette, sub-family F, member 2	0.136	0.536	NA
VIT_19S0027G00230	VIT_12S0028G02430	Desacetoxyvindoline 4-hydroxylase	0.136	0.496	NA
VIT_19S0027G00230	VIT_10S0003G04200	Lipase class 3	0.135	0.613	NA
VIT_19S0027G00230	VIT_10S0003G02390	SRG1 (SENESCENCE-RELATED GENE 1) oxidoreductase	0.135	0.483	NA
VIT_19S0027G00230	VIT_18S0001G01440	no hit	0.135	0.447	NA
VIT_19S0027G00230	VIT_07S0005G03220	ERF/AP2 Gene Family (VvERF098)	0.134	0.684	NA
VIT_19S0027G00230	VIT_05S0049G00620	no hit	0.134	0.619	NA
VIT_19S0027G00230	VIT_15S0048G02870	homeobox-leucine zipper protein HB-7	0.134	0.52	96
VIT_19S0027G00230	VIT_09S0054G00250	no hit	0.134	0.497	NA
VIT_19S0027G00230	VIT_02S0025G03140	Nodulin MtN21 family	0.134	0.445	NA
VIT_19S0027G00230	VIT_14S0036G00260	cc-nbs-lrr resistance protein	0.134	0.435	NA
VIT_19S0027G00230	VIT_19S0093G00120	no hit	0.133	0.5	NA
VIT_19S0027G00230	VIT_10S0042G00900	no hit	0.132	0.637	NA
VIT_19S0027G00230	VIT_03S0017G02100	no hit	0.132	0.547	NA
VIT_19S0027G00230	VIT_15S0048G02800	unknown	0.132	0.478	NA
VIT_19S0027G00230	VIT_14S0068G01720	Unknown protein	0.132	0.424	NA
VIT_19S0027G00230	VIT_10S0071G00080	Sucrose synthase 2	0.131	0.729	NA
VIT_19S0027G00230	VIT_15S0045G00940	no hit	0.131	0.422	NA
VIT_19S0027G00230	VIT_18S0001G08820	Unknown protein	0.13	0.71	NA
VIT_19S0027G00230	VIT_18S0001G03510	flavonol synthase XM_002284374.1	0.13	0.483	NA
VIT_19S0027G00230	VIT_09S0002G08620	unknown	0.13	0.46	NA
VIT_19S0027G00230	VIT_13S0064G01730	no hit	0.129	0.743	NA
VIT_19S0027G00230	VIT_17S0000G03420	Unknown protein	0.129	0.449	NA
VIT_19S0027G00230	VIT_14S0030G00080	no hit	0.128	0.623	NA
VIT_19S0027G00230	VIT_12S0028G02880	isoflavone methyltransferase/ Orcinol O-methyltransferase 1 oomt1	0.127	0.67	NA
VIT_19S0027G00230	VIT_03S0038G00530	no hit	0.127	0.587	NA
VIT_19S0027G00230	VIT_04S0008G05260	unknown	0.127	0.48	NA
VIT_19S0027G00230	VIT_12S0028G02250	cysteine proteinase	0.127	0.475	NA
VIT_19S0027G00230	VIT_12S0028G02310	no hit	0.127	0.456	NA
VIT_19S0027G00230	VIT_05S0029G01280	Unknown protein	0.127	0.436	50
VIT_19S0027G00230	VIT_03S0063G00530	Calmodulin	0.126	0.749	NA
VIT_19S0027G00230	VIT_18S0041G00390	Cysteine protease inhibitor	0.126	0.595	NA
VIT_19S0027G00230	VIT_00S0679G00010	ABC transporter G member 7	0.126	0.509	NA
VIT_19S0027G00230	VIT_12S0028G00340	protein kinase	0.124	0.725	NA
VIT_19S0027G00230	VIT_11S0103G00390	DNA-directed RNA polymerase subunit beta	0.124	0.601	NA
VIT_19S0027G00230	VIT_09S0070G00220	no hit	0.124	0.575	NA
VIT_19S0027G00230	VIT_00S0211G00050	Protein BRICK1 (AtBRK1)	0.124	0.438	NA
VIT_19S0027G00230	VIT_00S0131G00370	no hit	0.123	0.787	NA
VIT_19S0027G00230	VIT_07S0005G05540	no hit	0.123	0.663	NA
VIT_19S0027G00230	VIT_01S0010G02990	Calcium-binding EF-hand	0.123	0.485	NA
VIT_19S0027G00230	VIT_16S0098G01260	intramitochondrial sorting protein MSP1 protein	0.123	0.468	NA
VIT_19S0027G00230	VIT_16S0050G01400	C2 domain-containing protein	0.122	0.65	NA
VIT_19S0027G00230	VIT_12S0035G01010	ribosomal protein L23	0.122	0.484	NA
VIT_19S0027G00230	VIT_03S0088G00010	Concanavalin A lectin	0.121	0.729	NA
VIT_19S0027G00230	VIT_07S0031G00760	EF hand	0.121	0.703	NA
VIT_19S0027G00230	VIT_05S0029G00560	no hit	0.121	0.586	NA
VIT_19S0027G00230	VIT_19S0027G01130	ASML2 (ACTIVATOR OF SPOMIN::LUC2, constans-like)	0.121	0.566	NA
VIT_19S0027G00230	VIT_18S0041G02050	12-oxophytodienoate reductase 1	0.12	0.567	NA
VIT_19S0027G00230	VIT_13S0156G00490	no hit	0.12	0.437	NA
VIT_19S0027G00230	VIT_05S0020G01000	no hit	0.118	0.541	NA
VIT_19S0027G00230	VIT_18S0041G01600	no hit	0.118	0.509	NA
VIT_19S0027G00230	VIT_12S0057G00720	F-box protein GID2	0.117	0.482	NA
VIT_19S0027G00230	VIT_16S0050G00310	no hit	0.117	0.459	NA
VIT_19S0027G00230	VIT_14S0083G00010	Sugar transporter 1	0.116	0.545	NA
VIT_19S0027G00230	VIT_12S0055G00080	Photosystem II PsbD	0.115	0.575	NA
VIT_19S0027G00230	VIT_18S0166G00010	Protein kinase Xa21	0.114	0.533	NA
VIT_19S0027G00230	VIT_18S0089G00310	unknown	0.114	0.489	NA
VIT_19S0027G00230	VIT_14S0030G01640	no hit	0.113	0.735	NA
VIT_19S0027G00230	VIT_00S0259G00010	unknown	0.113	0.533	NA
VIT_19S0027G00230	VIT_01S0011G05910	S-adenosyl-L-methionine:salicylic acid carboxyl methyltransferase	0.113	0.486	NA
VIT_19S0027G00230	VIT_14S0171G00050	Cf-2 gene	0.112	0.429	NA
VIT_19S0027G00230	VIT_01S0010G00890	no hit	0.111	0.425	NA
VIT_19S0027G00230	VIT_16S0148G00230	Receptor-like kinase ARK1AS	0.11	0.476	NA
VIT_19S0027G00230	VIT_04S0008G03210	Lachrymatory factor synthase	0.11	0.428	NA
VIT_19S0027G00230	VIT_07S0130G00330	no hit	0.109	0.728	NA
VIT_19S0027G00230	VIT_09S0054G00340	no hit	0.109	0.538	NA
VIT_19S0027G00230	VIT_07S0005G03850	no hit	0.109	0.513	NA
VIT_19S0027G00230	VIT_19S0015G01490	Myosin-like protein XIK	0.109	0.47	NA
VIT_19S0027G00230	VIT_03S0091G00570	no hit	0.109	0.464	NA
VIT_19S0027G00230	VIT_13S0019G04150	receptor protein kinase CRINKLY4 precursor	0.107	0.483	NA
VIT_19S0027G00230	VIT_15S0045G01360	no hit	0.106	0.55	NA
VIT_19S0027G00230	VIT_16S0148G00030	Receptor-like protein kinase LRK14	0.106	0.421	NA
VIT_19S0027G00230	VIT_00S0342G00010	GHMP kinase	0.105	0.577	NA
VIT_19S0027G00230	VIT_19S0135G00140	CYP72A59	0.104	0.482	NA
VIT_19S0027G00230	VIT_03S0167G00210	no hit	0.103	0.582	NA
VIT_19S0027G00230	VIT_01S0026G02040	no hit	0.102	0.471	NA
VIT_19S0027G00230	VIT_13S0019G05320	no hit	0.1	0.595	NA
VIT_19S0027G00230	VIT_18S0089G00290	no hit	0.1	0.504	NA
VIT_19S0027G00230	VIT_00S1679G00010	Avr9/Cf-9 rapidly elicited protein 75	0.1	0.456	NA
VIT_19S0027G00230	VIT_07S0031G00150	disease resistance	0.099	0.606	NA
VIT_19S0027G00230	VIT_05S0124G00630	Subtilisin serine protease	0.099	0.47	NA
VIT_19S0027G00230	VIT_08S0040G02990	pentatricopeptide (PPR) repeat-containing protein	0.099	0.443	NA
VIT_19S0027G00230	VIT_00S0227G00030	Gag-pol polyprotein	0.098	0.638	NA
VIT_19S0027G00230	VIT_18S0001G12070	Photosystem II PsbM	0.098	0.619	NA
VIT_19S0027G00230	VIT_14S0060G00290	Anaphase-promoting complex component APC11	0.097	0.493	NA
VIT_19S0027G00230	VIT_12S0055G00540	ATP synthase CF1 epsilon subunit	0.097	0.43	NA
VIT_19S0027G00230	VIT_16S0098G00120	Polynucleotidyl transferase, Ribonuclease H fold	0.096	0.471	NA
VIT_19S0027G00230	VIT_06S0004G00030	S-adenosyl-L-methionine:salicylic acid carboxyl methyltransferase	0.096	0.468	NA
VIT_19S0027G00230	VIT_07S0031G00930	no hit	0.096	0.424	NA
VIT_19S0027G00230	VIT_05S0136G00250	no hit	0.095	0.71	NA
VIT_19S0027G00230	VIT_09S0002G03640	ABC transporter g family pleiotropic drug resistance 7 PDR7	0.095	0.641	NA
VIT_19S0027G00230	VIT_05S0020G03220	S-receptor kinase	0.095	0.628	NA
VIT_19S0027G00230	VIT_14S0083G00410	Unknown	0.095	0.526	NA
VIT_19S0027G00230	VIT_03S0097G00250	no hit	0.094	0.7	NA
VIT_19S0027G00230	VIT_02S0234G00090	ACC synthase	0.094	0.488	NA
VIT_19S0027G00230	VIT_07S0031G00960	aspartate aminotransferase	0.094	0.48	NA
VIT_19S0027G00230	VIT_16S0148G00380	Receptor kinase LRK10	0.093	0.61	NA
VIT_19S0027G00230	VIT_00S0251G00050	no hit	0.091	0.642	NA
VIT_19S0027G00230	VIT_00S0204G00010	no hit	0.091	0.522	NA
VIT_19S0027G00230	VIT_05S0062G00060	retrotransposon protein	0.091	0.435	NA
VIT_19S0027G00230	VIT_19S0015G02850	no hit	0.09	0.703	NA
VIT_19S0027G00230	VIT_07S0005G06510	no hit	0.087	0.522	29
VIT_19S0027G00230	VIT_18S0164G00130	no hit	0.087	0.51	NA
VIT_19S0027G00230	VIT_12S0178G00090	diacylglycerol kinase 1	0.086	0.619	NA
VIT_19S0027G00230	VIT_09S0096G00370	no hit	0.086	0.594	NA
VIT_19S0027G00230	VIT_00S0301G00080	no hit	0.086	0.517	NA
VIT_19S0027G00230	VIT_00S2864G00010	no hit	0.084	0.693	NA
VIT_19S0027G00230	VIT_02S0241G00190	no hit	0.084	0.48	NA
VIT_19S0027G00230	VIT_00S0374G00020	S-locus lectin protein kinase	0.083	0.668	NA
VIT_19S0027G00230	VIT_06S0080G01030	no hit	0.083	0.468	NA
VIT_19S0027G00230	VIT_16S0148G00040	Receptor serine/threonine kinase	0.083	0.434	NA
VIT_19S0027G00230	VIT_09S0002G03720	unknown protein	0.081	0.581	NA
VIT_19S0027G00230	VIT_00S0279G00090	Copper-binding family protein	0.081	0.541	NA
VIT_19S0027G00230	VIT_08S0040G00690	unknown	0.081	0.451	NA
VIT_19S0027G00230	VIT_15S0045G00140	no hit	0.079	0.642	NA
VIT_19S0027G00230	VIT_16S0039G00170	no hit	0.079	0.541	NA
VIT_19S0027G00230	VIT_18S0089G00970	no hit	0.079	0.528	NA
VIT_19S0027G00230	VIT_18S0164G00110	diphenol oxidase	0.079	0.446	NA
VIT_19S0027G00230	VIT_19S0014G01140	no hit	0.078	0.725	NA
VIT_19S0027G00230	VIT_12S0055G00530	no hit	0.078	0.553	NA
VIT_19S0027G00230	VIT_07S0005G05740	lipoamide dehydrogenase	0.078	0.424	NA
VIT_19S0027G00230	VIT_00S0201G00010	no hit	0.077	0.618	NA
VIT_19S0027G00230	VIT_04S0008G06010	gag-pol polyprotein	0.077	0.584	NA
VIT_19S0027G00230	VIT_00S0187G00020	no hit	0.075	0.616	NA
VIT_19S0027G00230	VIT_15S0024G01930	no hit	0.075	0.454	NA
VIT_19S0027G00230	VIT_03S0038G04160	DC1 domain-containing protein	0.072	0.663	NA
VIT_19S0027G00230	VIT_00S1008G00010	octicosapeptide/Phox/Bem1p (PB1) domain-containing protein	0.071	0.638	NA
VIT_19S0027G00230	VIT_04S0023G02300	no hit	0.069	0.694	NA
VIT_19S0027G00230	VIT_04S0159G00010	no hit	0.069	0.555	NA
VIT_19S0027G00230	VIT_18S0075G00360	no hit	0.069	0.548	NA
VIT_19S0027G00230	VIT_07S0031G00900	Unknown protein	0.068	0.536	NA
VIT_19S0027G00230	VIT_16S0098G00070	PR5K (PR5-like receptor kinase)	0.067	0.567	NA
VIT_19S0027G00230	VIT_13S0019G05300	no hit	0.067	0.548	NA
VIT_19S0027G00230	VIT_01S0113G00180	no hit	0.066	0.711	NA
VIT_19S0027G00230	VIT_00S2246G00010	no hit	0.066	0.601	NA
VIT_19S0027G00230	VIT_00S0183G00180	no hit	0.066	0.43	NA
VIT_19S0027G00230	VIT_19S0093G00230	no hit	0.065	0.702	NA
VIT_19S0027G00230	VIT_10S0003G04440	Polyprotein	0.065	0.643	NA
VIT_19S0027G00230	VIT_19S0093G00450	no hit	0.065	0.635	NA
VIT_19S0027G00230	VIT_18S0001G10340	subtilisin protease	0.065	0.601	NA
VIT_19S0027G00230	VIT_15S0048G00200	gag-pol polyprotein	0.064	0.503	NA
VIT_19S0027G00230	VIT_14S0030G01490	cysteine synthase	0.063	0.809	NA
VIT_19S0027G00230	VIT_00S0854G00050	no hit	0.063	0.547	NA
VIT_19S0027G00230	VIT_05S0049G02040	no hit	0.062	0.677	NA
VIT_19S0027G00230	VIT_18S0001G10950	patatin	0.062	0.635	NA
VIT_19S0027G00230	VIT_03S0017G00520	no hit	0.061	0.572	NA
VIT_19S0027G00230	VIT_03S0017G00130	unknown	0.061	0.469	NA
VIT_19S0027G00230	VIT_08S0007G01220	S-locus receptor protein kinase	0.06	0.533	NA
VIT_19S0027G00230	VIT_00S0595G00010	ARK3 (Arabidopsis Receptor Kinase 3)	0.06	0.512	NA
VIT_19S0027G00230	VIT_13S0064G01670	no hit	0.06	0.443	NA
VIT_19S0027G00230	VIT_00S1448G00010	unknown	0.06	0.438	NA
VIT_19S0027G00230	VIT_15S0045G00020	no hit	0.058	0.677	NA
VIT_19S0027G00230	VIT_00S0476G00020	gag-pol polyprotein	0.056	0.576	NA
VIT_19S0027G00230	VIT_00S0922G00010	gag-pol polyprotein	0.056	0.49	NA
VIT_19S0027G00230	VIT_03S0088G00290	Phytosulfokines PSK2	0.056	0.439	NA
VIT_19S0027G00230	VIT_05S0029G00970	no hit	0.054	0.442	NA
VIT_19S0027G00230	VIT_12S0028G02950	isoflavone methyltransferase/ Orcinol O-methyltransferase 1 oomt1	0.053	0.681	NA
VIT_19S0027G00230	VIT_19S0014G03270	unknown	0.051	0.701	NA
VIT_19S0027G00230	VIT_18S0075G00990	R protein L6	0.051	0.649	NA
VIT_19S0027G00230	VIT_08S0058G00060	Receptor Like Protein 26	0.051	0.424	NA
VIT_19S0027G00230	VIT_16S0050G00300	Unknown	0.049	0.517	NA
VIT_19S0027G00230	VIT_01S0010G03150	no hit	0.049	0.437	NA
VIT_19S0027G00230	VIT_01S0026G02500	amino acid transport protein	0.048	0.718	12
VIT_19S0027G00230	VIT_11S0149G00010	Unknown protein	0.048	0.641	NA
VIT_19S0027G00230	VIT_14S0006G00720	no hit	0.048	0.575	NA
VIT_19S0027G00230	VIT_00S0160G00300	no hit	0.048	0.556	NA
VIT_19S0027G00230	VIT_09S0018G00820	Photosystem I assembly protein Ycf3	0.048	0.437	NA
VIT_19S0027G00230	VIT_14S0036G00090	no hit	0.047	0.558	NA
VIT_19S0027G00230	VIT_00S0198G00050	no hit	0.045	0.657	NA
VIT_19S0027G00230	VIT_18S0041G02290	no hit	0.044	0.594	NA
VIT_19S0027G00230	VIT_05S0049G02030	no hit	0.043	0.493	NA
VIT_19S0027G00230	VIT_04S0079G00620	RNA polymerase beta subunit [Vitis vinifera]	0.042	0.709	NA
VIT_19S0027G00230	VIT_00S0505G00040	Unknown	0.042	0.597	NA
VIT_19S0027G00230	VIT_18S0001G10280	no hit	0.041	0.555	NA
VIT_19S0027G00230	VIT_02S0033G00980	NADH-plastoquinone oxidoreductase subunit 2	0.039	0.653	NA
VIT_19S0027G00230	VIT_00S0852G00010	no hit	0.039	0.572	NA
VIT_19S0027G00230	VIT_16S0039G00770	multidrug resistance-associated protein 3	0.039	0.498	NA
VIT_19S0027G00230	VIT_19S0014G02820	retrotransposon protein, unclassified	0.039	0.455	NA
VIT_19S0027G00230	VIT_14S0006G00480	no hit	0.038	0.742	NA
VIT_19S0027G00230	VIT_09S0002G08450	no hit	0.037	0.612	NA
VIT_19S0027G00230	VIT_01S0113G00300	no hit	0.037	0.559	NA
VIT_19S0027G00230	VIT_13S0147G00070	no hit	0.037	0.451	NA
VIT_19S0027G00230	VIT_18S0072G00700	no hit	0.036	0.608	NA
VIT_19S0027G00230	VIT_14S0081G00190	no hit	0.036	0.484	46
VIT_19S0027G00230	VIT_16S0013G01570	myb domain protein 92	0.035	0.472	NA
VIT_19S0027G00230	VIT_00S0246G00170	C-type cytochrome synthesis protein	0.033	0.638	NA
VIT_19S0027G00230	VIT_09S0096G00120	no hit	0.032	0.574	NA
VIT_19S0027G00230	VIT_00S0342G00040	no hit	0.031	0.462	NA
VIT_19S0027G00230	VIT_03S0038G00570	Unknown protein	0.03	0.481	NA
VIT_19S0027G00230	VIT_11S0052G01670	Ycf2	0.029	0.561	NA
VIT_19S0027G00230	VIT_06S0004G01000	Dirigent protein	0.029	0.52	NA
VIT_19S0027G00230	VIT_00S0279G00010	unknown	0.029	0.453	NA
VIT_19S0027G00230	VIT_15S0045G00100	no hit	0.029	0.429	NA
VIT_19S0027G00230	VIT_07S0141G00960	no hit	0.028	0.442	NA
VIT_19S0027G00230	VIT_00S0188G00230	no hit	0.027	0.672	NA
VIT_19S0027G00230	VIT_18S0117G00570	TIR-NBS-LRR-TIR disease resistance protein	0.026	0.421	NA
VIT_19S0027G00230	VIT_01S0026G02570	kafirin cluster	0.024	0.625	NA
VIT_19S0027G00230	VIT_01S0010G02850	no hit	0.024	0.596	NA
VIT_19S0027G00230	VIT_17S0000G10160	no hit	0.024	0.452	62
VIT_19S0027G00230	VIT_14S0030G01520	cysteine synthase [Vitis pseudoreticulata]	0.023	0.84	NA
VIT_19S0027G00230	VIT_13S0073G00110	no hit	0.023	0.426	107
VIT_19S0027G00230	VIT_00S0246G00140	NADH-plastoquinone oxidoreductase subunit 5	0.022	0.527	NA
VIT_19S0027G00230	VIT_12S0028G03820	no hit	0.021	0.459	NA
VIT_19S0027G00230	VIT_00S0332G00080	Maturase K	0.021	0.444	NA
VIT_19S0027G00230	VIT_12S0142G00010	no hit	0.019	0.611	NA
VIT_19S0027G00230	VIT_05S0049G01550	Peptide transporter protein 3	0.017	0.457	NA
VIT_19S0027G00230	VIT_19S0135G00290	CYP72A59	0.016	0.562	NA
VIT_19S0027G00230	VIT_00S0332G00070	no hit	0.016	0.524	NA
VIT_19S0027G00230	VIT_16S0050G01040	no hit	0.015	0.616	NA
VIT_19S0027G00230	VIT_00S0211G00110	MADS-box AGAMOUS-LIKE 17	0.015	0.586	NA
VIT_19S0027G00230	VIT_10S0003G04220	Lipase class 3	0.015	0.559	NA
VIT_19S0027G00230	VIT_15S0046G02550	Gibberellin 20-oxidase	0.015	0.421	NA
VIT_19S0027G00230	VIT_09S0002G01920	no hit	0.013	0.698	NA
VIT_19S0027G00230	VIT_05S0077G01910	no hit	0.013	0.436	NA
VIT_19S0027G00230	VIT_14S0036G00290	R protein disease resistance protein	0.01	0.605	NA
VIT_19S0027G00230	VIT_13S0101G00230	unknown	0.01	0.504	NA
VIT_19S0027G00230	VIT_08S0040G01070	serine carboxypeptidase S10	0.01	0.431	NA
VIT_19S0027G00230	VIT_06S0009G01440	unknown	0.009	0.599	NA
VIT_19S0027G00230	VIT_10S0042G01470	armadillo/beta-catenin repeat	0.008	0.684	NA
VIT_19S0027G00230	VIT_01S0146G00040	Unknown protein	0.008	0.615	NA
VIT_19S0027G00230	VIT_01S0127G00620	unknown	0.007	0.525	NA
VIT_19S0027G00230	VIT_03S0017G00030	Ankyrin repeat protein	0.006	0.611	NA
VIT_19S0027G00230	VIT_02S0033G00750	kinesin motor protein	0.006	0.588	NA
VIT_19S0027G00230	VIT_16S0013G00330	ribulose 1,5-bisphosphate carboxylase [Vitis aestivalis]	0.005	0.471	NA
VIT_19S0027G00230	VIT_10S0042G01620	no hit	0.003	0.556	NA
VIT_19S0027G00230	VIT_14S0006G01320	no hit	0.001	0.56	NA
VIT_19S0027G00230	VIT_00S0481G00010	Tobamovirus multiplication 1 homolog 3	0.001	0.557	NA
VIT_19S0027G00230	VIT_05S0124G00720	ankyrin repeat protein family	0.001	0.522	NA
VIT_19S0027G00230	VIT_07S0031G00580	no hit	0.001	0.482	NA
VIT_19S0027G00230	VIT_04S0008G03840	ankyrin repeat	0.001	0.428	NA
VIT_19S0027G00230	VIT_02S0087G00020	no hit	-0.001	0.69	NA
VIT_19S0027G00230	VIT_15S0048G00160	unknown	-0.001	0.499	NA
VIT_19S0027G00230	VIT_01S0011G01780	F-box protein PP2-B12 (Protein phloem protein 2-like B12)	-0.003	0.751	13
VIT_19S0027G00230	VIT_12S0121G00040	no hit	-0.004	0.638	NA
VIT_19S0027G00230	VIT_00S0568G00020	gag-pol polyprotein	-0.004	0.606	NA
VIT_19S0027G00230	VIT_18S0001G11020	membrane protein ycf1	-0.004	0.423	NA
VIT_19S0027G00230	VIT_01S0011G06470	galacturonic acid reductase	-0.005	0.523	NA
VIT_19S0027G00230	VIT_10S0003G02300	SRG1 (SENESCENCE-RELATED GENE 1) oxidoreductase	-0.006	0.496	NA
VIT_19S0027G00230	VIT_15S0046G03640	no hit	-0.006	0.483	NA
VIT_19S0027G00230	VIT_12S0059G00870	MAPKKK15	-0.01	0.606	78
VIT_19S0027G00230	VIT_12S0055G00470	gag-pol polyprotein	-0.01	0.527	NA
VIT_19S0027G00230	VIT_14S0030G00130	RPS2 (resistant to p. syringae 2)	-0.01	0.513	NA
VIT_19S0027G00230	VIT_10S0003G05050	RNA polymerase beta	-0.01	0.497	NA
VIT_19S0027G00230	VIT_15S0021G01270	Unknown	-0.011	0.676	NA
VIT_19S0027G00230	VIT_12S0034G01520	no hit	-0.011	0.586	NA
VIT_19S0027G00230	VIT_00S0253G00150	Methyl jasmonate esterase	-0.013	0.509	NA
VIT_19S0027G00230	VIT_00S0414G00040	cellulose synthase CSLE1	-0.015	0.484	NA
VIT_19S0027G00230	VIT_16S0022G01360	unknown	-0.017	0.542	NA
VIT_19S0027G00230	VIT_12S0034G00530	no hit	-0.018	0.666	NA
VIT_19S0027G00230	VIT_12S0034G00070	no hit	-0.018	0.442	NA
VIT_19S0027G00230	VIT_10S0003G00940	no hit	-0.022	0.622	NA
VIT_19S0027G00230	VIT_10S0116G01190	WD-40 repeat	-0.022	0.515	NA
VIT_19S0027G00230	VIT_12S0035G00220	no hit	-0.023	0.686	NA
VIT_19S0027G00230	VIT_15S0021G01260	Unknown	-0.024	0.642	NA
VIT_19S0027G00230	VIT_00S0183G00070	no hit	-0.025	0.659	NA
VIT_19S0027G00230	VIT_12S0034G00330	no hit	-0.025	0.472	NA
VIT_19S0027G00230	VIT_15S0048G01960	CYP87A3	-0.028	0.754	NA
VIT_19S0027G00230	VIT_09S0054G00350	Ycf2	-0.029	0.643	NA
VIT_19S0027G00230	VIT_06S0004G05330	tropinone reductase	-0.029	0.538	33
VIT_19S0027G00230	VIT_06S0004G07360	protein phosphatase 2C	-0.03	0.51	NA
VIT_19S0027G00230	VIT_01S0011G04500	Oxidoreductase NAD-binding domain	-0.03	0.466	NA
VIT_19S0027G00230	VIT_05S0020G01020	no hit	-0.032	0.448	NA
VIT_19S0027G00230	VIT_03S0088G00100	Concanavalin A lectin	-0.034	0.587	NA
VIT_19S0027G00230	VIT_03S0132G00360	Wall-associated receptor kinase-like 10	-0.034	0.452	NA
VIT_19S0027G00230	VIT_18S0166G00060	no hit	-0.037	0.864	32
VIT_19S0027G00230	VIT_19S0027G00800	Ycf2	-0.038	0.579	NA
VIT_19S0027G00230	VIT_01S0127G00240	retrotransposon protein, unclassified	-0.038	0.51	NA
VIT_19S0027G00230	VIT_07S0005G05150	no hit	-0.039	0.553	NA
VIT_19S0027G00230	VIT_03S0088G00420	gag-pol polyprotein	-0.039	0.523	NA
VIT_19S0027G00230	VIT_11S0065G00440	no hit	-0.042	0.477	NA
VIT_19S0027G00230	VIT_01S0150G00400	calnexin 1 (CNX1)	-0.044	-0.423	NA
VIT_19S0027G00230	VIT_15S0045G01330	unknown	-0.046	0.613	NA
VIT_19S0027G00230	VIT_12S0028G02920	isoflavone methyltransferase/ Orcinol O-methyltransferase 1 oomt1	-0.046	0.584	NA
VIT_19S0027G00230	VIT_09S0018G01590	kinesin motor protein	-0.047	0.479	NA
VIT_19S0027G00230	VIT_18S0001G04630	aspartate aminotransferase	-0.047	0.435	NA
VIT_19S0027G00230	VIT_14S0108G00960	Ycf2	-0.049	0.675	101
VIT_19S0027G00230	VIT_08S0007G02010	no hit	-0.049	0.639	NA
VIT_19S0027G00230	VIT_07S0141G00990	Calcineurin phosphoesterase	-0.049	0.514	NA
VIT_19S0027G00230	VIT_15S0048G01450	no hit	-0.05	0.526	NA
VIT_19S0027G00230	VIT_00S1967G00010	ATP binding	-0.05	0.433	NA
VIT_19S0027G00230	VIT_08S0058G00290	receptor lectin protein kinase	-0.052	0.686	NA
VIT_19S0027G00230	VIT_14S0006G02780	no hit	-0.052	0.507	NA
VIT_19S0027G00230	VIT_17S0000G09310	Unknown protein	-0.053	0.7	NA
VIT_19S0027G00230	VIT_07S0151G00180	Ankyrin	-0.053	0.6	NA
VIT_19S0027G00230	VIT_09S0002G06770	Unknown protein	-0.054	0.475	NA
VIT_19S0027G00230	VIT_15S0046G02590	no hit	-0.06	0.733	NA
VIT_19S0027G00230	VIT_04S0069G00940	laccase (diphenol oxidase)-like protein	-0.06	0.434	NA
VIT_19S0027G00230	VIT_14S0036G01410	gag-pol polyprotein	-0.061	0.62	NA
VIT_19S0027G00230	VIT_06S0004G05320	tropinone reductase	-0.062	0.529	NA
VIT_19S0027G00230	VIT_01S0026G00720	Unknown protein	-0.063	0.431	NA
VIT_19S0027G00230	VIT_06S0004G01590	no hit	-0.064	0.682	NA
VIT_19S0027G00230	VIT_04S0023G00090	Ankyrin	-0.065	0.566	NA
VIT_19S0027G00230	VIT_16S0013G00680	no hit	-0.066	0.604	NA
VIT_19S0027G00230	VIT_18S0089G00830	no hit	-0.068	0.533	NA
VIT_19S0027G00230	VIT_05S0136G00150	unknown	-0.071	0.549	NA
VIT_19S0027G00230	VIT_00S2182G00020	no hit	-0.071	0.537	NA
VIT_19S0027G00230	VIT_13S0106G00220	unknown	-0.071	0.524	NA
VIT_19S0027G00230	VIT_03S0091G01160	no hit	-0.072	0.532	NA
VIT_19S0027G00230	VIT_07S0005G06370	no hit	-0.073	0.518	NA
VIT_19S0027G00230	VIT_07S0095G00240	no hit	-0.074	0.742	NA
VIT_19S0027G00230	VIT_18S0001G03880	polcalcin	-0.074	0.579	NA
VIT_19S0027G00230	VIT_18S0041G00640	proton-dependent oligopeptide transport (POT) family protein	-0.074	0.452	NA
VIT_19S0027G00230	VIT_04S0043G00920	unknown	-0.074	0.451	NA
VIT_19S0027G00230	VIT_01S0244G00180	CTV.20	-0.075	0.731	NA
VIT_19S0027G00230	VIT_02S0033G00990	Ribosomal protein S7 30S	-0.075	0.688	NA
VIT_19S0027G00230	VIT_18S0001G09780	S-locus receptor protein kinase	-0.075	0.583	NA
VIT_19S0027G00230	VIT_11S0052G01510	MATE efflux family protein	-0.075	0.559	NA
VIT_19S0027G00230	VIT_18S0001G06570	no hit	-0.076	0.425	NA
VIT_19S0027G00230	VIT_09S0070G00250	no hit	-0.077	0.681	NA
VIT_19S0027G00230	VIT_00S1557G00020	lectin-receptor like protein kinase 3	-0.078	0.533	NA
VIT_19S0027G00230	VIT_13S0101G00200	NADH dehydrogenase (ubiquinone) Fe-S protein 3	-0.078	0.429	NA
VIT_19S0027G00230	VIT_02S0012G00650	PBP1 (pinoid-binding protein 1)	-0.079	0.542	NA
VIT_19S0027G00230	VIT_02S0012G02400	no hit	-0.081	0.749	NA
VIT_19S0027G00230	VIT_08S0007G03790	CBF transcription factor	-0.085	0.429	NA
VIT_19S0027G00230	VIT_14S0066G01500	UDP-glucoronosyl and UDP-glucosyl transferase	-0.086	0.584	NA
VIT_19S0027G00230	VIT_04S0044G00380	Nodulin MtN21 family	-0.087	0.547	NA
VIT_19S0027G00230	VIT_19S0093G00130	Peptidase C50, separase	-0.092	0.533	NA
VIT_19S0027G00230	VIT_15S0048G02070	BON2-associated protein (BAP2)	-0.093	0.495	NA
VIT_19S0027G00230	VIT_01S0010G04010	Unknown protein	-0.094	0.579	NA
VIT_19S0027G00230	VIT_12S0035G01460	no hit	-0.097	0.583	NA
VIT_19S0027G00230	VIT_02S0012G02440	no hit	-0.097	0.455	NA
VIT_19S0027G00230	VIT_14S0171G00070	Hcr2-0B	-0.1	0.539	NA
VIT_19S0027G00230	VIT_12S0121G00250	no hit	-0.101	0.486	NA
VIT_19S0027G00230	VIT_00S0173G00150	no hit	-0.103	0.564	NA
VIT_19S0027G00230	VIT_19S0014G00800	no hit	-0.104	0.565	NA
VIT_19S0027G00230	VIT_00S2745G00010	receptor kinase RK20-1	-0.107	0.646	NA
VIT_19S0027G00230	VIT_15S0048G01950	CYP87A3	-0.107	0.512	NA
VIT_19S0027G00230	VIT_01S0011G03940	unknown	-0.109	0.616	NA
VIT_19S0027G00230	VIT_14S0006G01330	no hit	-0.11	0.585	NA
VIT_19S0027G00230	VIT_14S0068G02300	HcrVf1 protein	-0.11	0.57	NA
VIT_19S0027G00230	VIT_14S0108G01640	NADH dehydrogenase ND2	-0.11	0.489	NA
VIT_19S0027G00230	VIT_07S0289G00010	lipoxygenase	-0.11	0.423	41
VIT_19S0027G00230	VIT_00S0253G00160	Methyl jasmonate esterase	-0.111	0.591	NA
VIT_19S0027G00230	VIT_05S0136G00170	no hit	-0.112	0.632	NA
VIT_19S0027G00230	VIT_00S0131G00070	no hit	-0.112	0.622	NA
VIT_19S0027G00230	VIT_12S0057G00780	disease resistance protein	-0.113	0.455	49
VIT_19S0027G00230	VIT_05S0049G01920	Gag-pol polyprotein	-0.119	0.577	NA
VIT_19S0027G00230	VIT_19S0014G00770	no hit	-0.119	0.442	NA
VIT_19S0027G00230	VIT_08S0058G00170	Nudix hydrolase 15, mitochondrial precursor (AtNUDT15)	-0.119	0.424	NA
VIT_19S0027G00230	VIT_15S0046G02770	no hit	-0.121	0.588	NA
VIT_19S0027G00230	VIT_00S0256G00130	no hit	-0.121	0.447	NA
VIT_19S0027G00230	VIT_13S0074G00420	Unknown	-0.122	0.449	NA
VIT_19S0027G00230	VIT_12S0028G02740	isoflavone methyltransferase/ Orcinol O-methyltransferase 1 oomt1	-0.124	0.467	112
VIT_19S0027G00230	VIT_00S1830G00010	Ser/Thr receptor-like kinase1	-0.127	0.685	NA
VIT_19S0027G00230	VIT_12S0059G02200	no hit	-0.128	0.465	NA
VIT_19S0027G00230	VIT_04S0008G00150	NAC domain-containing protein (VvNAC04)	-0.129	0.455	NA
VIT_19S0027G00230	VIT_15S0021G02340	NADP-dependent glyceraldehyde-3-phosphate dehydrogenase	-0.13	0.636	NA
VIT_19S0027G00230	VIT_18S0117G00260	Co-chaperone-curved DNA binding protein A	-0.131	0.571	NA
VIT_19S0027G00230	VIT_18S0086G00270	gag-pol polyprotein	-0.131	0.518	NA
VIT_19S0027G00230	VIT_02S0012G03140	Ribosomal protein S7 30S	-0.132	0.633	NA
VIT_19S0027G00230	VIT_13S0073G00200	Disease resistance protein (TIR-NBS-LRR class)	-0.134	0.422	81
VIT_19S0027G00230	VIT_00S1331G00020	unknown	-0.138	0.563	NA
VIT_19S0027G00230	VIT_00S0246G00160	no hit	-0.138	0.533	NA
VIT_19S0027G00230	VIT_05S0020G01620	Transcription termination factor mitochondrial mTERF	-0.138	0.462	NA
VIT_19S0027G00230	VIT_19S0027G01700	RPS5 (resistant to p. syringae 5)	-0.14	0.522	NA
VIT_19S0027G00230	VIT_09S0018G00720	no hit	-0.142	0.768	44
VIT_19S0027G00230	VIT_18S0075G00240	Gag-pol polyprotein	-0.142	0.634	NA
VIT_19S0027G00230	VIT_03S0132G00110	Reverse transcriptase	-0.146	0.613	NA
VIT_19S0027G00230	VIT_12S0034G02060	no hit	-0.147	0.682	NA
VIT_19S0027G00230	VIT_00S1331G00010	no hit	-0.147	0.493	NA
VIT_19S0027G00230	VIT_13S0074G00360	ribosomal protein S19 [Vitis vinifera]	-0.151	0.562	NA
VIT_19S0027G00230	VIT_00S0246G00150	ribosomal protein L32	-0.151	0.457	NA
VIT_19S0027G00230	VIT_15S0021G00380	Unknown	-0.154	0.583	NA
VIT_19S0027G00230	VIT_02S0087G00850	no hit	-0.156	0.501	NA
VIT_19S0027G00230	VIT_14S0006G01310	no hit	-0.157	0.664	NA
VIT_19S0027G00230	VIT_18S0041G00040	Wall-associated receptor kinase 2	-0.16	0.452	NA
VIT_19S0027G00230	VIT_12S0142G00780	Leucine-rich repeat transmembrane protein kinase	-0.163	0.436	NA
VIT_19S0027G00230	VIT_18S0001G10640	no hit	-0.165	0.731	NA
VIT_19S0027G00230	VIT_07S0005G05830	no hit	-0.171	0.585	NA
VIT_19S0027G00230	VIT_17S0000G09340	no hit	-0.172	0.447	NA
VIT_19S0027G00230	VIT_12S0055G00380	no hit	-0.173	0.655	67
VIT_19S0027G00230	VIT_03S0038G00210	no hit	-0.175	0.56	NA
VIT_19S0027G00230	VIT_08S0056G00900	DNA-directed RNA polymerase subunit beta	-0.179	0.548	NA
VIT_19S0027G00230	VIT_09S0096G00980	retrotransposon protein, unclassified	-0.182	0.598	NA
VIT_19S0027G00230	VIT_06S0004G00200	Splicing factor YT521-B	-0.182	-0.422	98
VIT_19S0027G00230	VIT_15S0021G01960	no hit	-0.185	0.463	NA
VIT_19S0027G00230	VIT_15S0021G00390	no hit	-0.186	0.468	NA
VIT_19S0027G00230	VIT_00S0260G00050	Retroelement pol polyprotein	-0.188	0.575	NA
VIT_19S0027G00230	VIT_17S0000G02900	ATP synthase beta chain 2, mitochondrial	-0.19	-0.422	NA
VIT_19S0027G00230	VIT_10S0042G00780	gag-pol polyprotein	-0.191	0.531	NA
VIT_19S0027G00230	VIT_02S0012G02970	no hit	-0.192	0.668	NA
VIT_19S0027G00230	VIT_16S0050G00750	Short-chain dehydrogenase/reductase	-0.194	0.463	NA
VIT_19S0027G00230	VIT_19S0015G00560	no hit	-0.195	0.422	NA
VIT_19S0027G00230	VIT_16S0022G01370	no hit	-0.197	0.436	NA
VIT_19S0027G00230	VIT_19S0015G02950	Secologanin synthase CYP72A1	-0.198	0.48	NA
VIT_19S0027G00230	VIT_10S0003G05060	DNA-directed RNA polymerase subunit beta	-0.201	0.554	NA
VIT_19S0027G00230	VIT_14S0006G02300	DNA-directed RNA polymerase subunit beta	-0.202	0.627	NA
VIT_19S0027G00230	VIT_18S0157G00030	gag-pol polyprotein	-0.202	0.552	NA
VIT_19S0027G00230	VIT_01S0011G01570	coatomer subunit delta	-0.204	-0.455	NA
VIT_19S0027G00230	VIT_03S0063G01640	CYP82C1p	-0.206	0.502	NA
VIT_19S0027G00230	VIT_01S0026G02480	CP12-2	-0.206	0.457	NA
VIT_19S0027G00230	VIT_18S0041G01080	Anthocyanidin 5,3-O-glucosyltransferase	-0.206	0.452	NA
VIT_19S0027G00230	VIT_00S0174G00250	unknown	-0.208	0.444	NA
VIT_19S0027G00230	VIT_12S0028G02810	isoflavone methyltransferase/ Orcinol O-methyltransferase 1 oomt1	-0.211	0.543	NA
VIT_19S0027G00230	VIT_04S0008G04890	WD-40 repeat protein (LEUNIG)	-0.211	-0.421	NA
VIT_19S0027G00230	VIT_00S0620G00020	Nuclear RNA-binding protein	-0.216	-0.429	NA
VIT_19S0027G00230	VIT_12S0028G01880	isoflavone methyltransferase/ Orcinol O-methyltransferase 1 oomt1 (VvROMT?)	-0.217	0.489	NA
VIT_19S0027G00230	VIT_09S0002G08690	no hit	-0.219	0.514	NA
VIT_19S0027G00230	VIT_00S2733G00010	gag-pol polyprotein	-0.22	0.511	NA
VIT_19S0027G00230	VIT_01S0011G06540	endomembrane protein 70	-0.223	-0.491	NA
VIT_19S0027G00230	VIT_00S0251G00020	no hit	-0.225	0.481	NA
VIT_19S0027G00230	VIT_05S0077G02030	epoxide hydrolase	-0.228	0.644	NA
VIT_19S0027G00230	VIT_00S0972G00010	N-acetylglucosaminyltransferase	-0.228	-0.45	NA
VIT_19S0027G00230	VIT_14S0030G00680	ribosomal protein S4 [Vitis vinifera]	-0.23	0.56	NA
VIT_19S0027G00230	VIT_15S0045G00930	unknown	-0.23	0.553	NA
VIT_19S0027G00230	VIT_10S0042G00460	RPS2 (resistant to p. syringae 2)	-0.232	0.436	NA
VIT_19S0027G00230	VIT_02S0025G01090	Unknown protein	-0.233	0.539	NA
VIT_19S0027G00230	VIT_06S0004G07210	CCT motif CONSTANS-LIKE	-0.235	0.443	NA
VIT_19S0027G00230	VIT_19S0027G00760	Ribosome assembly protein 1	-0.235	-0.497	NA
VIT_19S0027G00230	VIT_17S0000G03870	Protein phosphatase 2 regulatory subunit A	-0.243	-0.44	87
VIT_19S0027G00230	VIT_01S0146G00050	unknown	-0.247	0.463	NA
VIT_19S0027G00230	VIT_00S1022G00010	no hit	-0.249	0.521	NA
VIT_19S0027G00230	VIT_02S0236G00100	Unknown	-0.257	0.548	NA
VIT_19S0027G00230	VIT_19S0015G02470	zinc finger (C3HC4-type RING finger)	-0.257	0.544	NA
VIT_19S0027G00230	VIT_03S0091G00740	Vacuolar sorting receptor 3	-0.257	-0.424	NA
VIT_19S0027G00230	VIT_16S0050G01720	receptor serine/threonine kinase PR5K	-0.259	0.464	NA
VIT_19S0027G00230	VIT_05S0029G01370	ubiquitin-associated (UBA)	-0.259	-0.443	NA
VIT_19S0027G00230	VIT_00S0198G00060	Ribosomal protein S7 30S	-0.262	0.499	NA
VIT_19S0027G00230	VIT_08S0007G07420	MUT9-related serine/threonine protein kinase	-0.264	-0.426	NA
VIT_19S0027G00230	VIT_16S0039G01770	major pollen allergen Car b 1 isoforms 1A and 1B	-0.266	0.628	NA
VIT_19S0027G00230	VIT_12S0142G00350	membrane protein ycf1	-0.266	0.471	NA
VIT_19S0027G00230	VIT_03S0017G01880	no hit	-0.269	0.435	NA
VIT_19S0027G00230	VIT_14S0081G00810	no hit	-0.27	0.475	NA
VIT_19S0027G00230	VIT_09S0070G00900	unknown	-0.276	0.508	NA
VIT_19S0027G00230	VIT_04S0008G03620	Catalytic	-0.279	-0.43	NA
VIT_19S0027G00230	VIT_07S0031G01060	Unknown	-0.285	0.466	NA
VIT_19S0027G00230	VIT_12S0034G01370	Unknown protein	-0.286	-0.441	NA
VIT_19S0027G00230	VIT_03S0038G00860	bZIP transcription factor	-0.286	-0.466	NA
VIT_19S0027G00230	VIT_01S0026G02690	YGL010w	-0.288	0.601	NA
VIT_19S0027G00230	VIT_06S0004G03240	Elongation factor 1-alpha 1	-0.29	-0.44	NA
VIT_19S0027G00230	VIT_19S0177G00130	unknown	-0.291	0.494	NA
VIT_19S0027G00230	VIT_00S0173G00170	Ribosomal protein S7 30S	-0.291	0.44	NA
VIT_19S0027G00230	VIT_10S0042G00790	unknown	-0.296	0.44	NA
VIT_19S0027G00230	VIT_09S0018G01880	RNA-binding protein	-0.296	-0.431	NA
VIT_19S0027G00230	VIT_05S0049G01570	Unknown protein	-0.299	0.473	NA
VIT_19S0027G00230	VIT_05S0124G00600	ankyrin repeat protein family	-0.301	0.483	NA
VIT_19S0027G00230	VIT_17S0000G06750	Unknown protein	-0.301	0.483	NA
VIT_19S0027G00230	VIT_06S0004G07410	NADH dehydrogenase subunit 7	-0.301	0.469	NA
VIT_19S0027G00230	VIT_12S0028G02710	isoflavone methyltransferase/orcinol O-methyltransferase oomtA	-0.302	0.48	NA
VIT_19S0027G00230	VIT_15S0046G01950	anthocyanidine rhamnosyl-transferase	-0.304	0.443	NA
VIT_19S0027G00230	VIT_05S0094G01010	indole-3-acetate beta-glucosyltransferase	-0.306	0.521	NA
VIT_19S0027G00230	VIT_00S0317G00020	Unknown protein	-0.309	0.538	NA
VIT_19S0027G00230	VIT_12S0178G00180	diacylglycerol kinase 1	-0.314	0.509	NA
VIT_19S0027G00230	VIT_00S2485G00010	CRK10 (CYSTEINE-RICH RLK10)	-0.315	0.801	NA
VIT_19S0027G00230	VIT_12S0142G00410	no hit	-0.321	0.498	NA
VIT_19S0027G00230	VIT_05S0049G01580	papain cysteine proteinase	-0.322	0.581	NA
VIT_19S0027G00230	VIT_12S0028G02340	ketol-acid reductoisomerase	-0.322	-0.464	NA
VIT_19S0027G00230	VIT_03S0038G04470	SEC14 cytosolic factor	-0.326	-0.423	NA
VIT_19S0027G00230	VIT_09S0070G00920	Ribosomal protein S12 30S	-0.327	0.455	NA
VIT_19S0027G00230	VIT_11S0052G01660	serine esterase	-0.329	-0.425	NA
VIT_19S0027G00230	VIT_10S0003G04820	no hit	-0.331	0.423	NA
VIT_19S0027G00230	VIT_00S0410G00030	Unknown	-0.335	0.528	NA
VIT_19S0027G00230	VIT_04S0023G01650	succinate dehydrogenase flavoprotein subunit,precursor	-0.335	-0.435	NA
VIT_19S0027G00230	VIT_04S0008G02320	coatomer subunit beta	-0.337	-0.437	NA
VIT_19S0027G00230	VIT_06S0004G02330	Sulfite reductase	-0.338	-0.471	NA
VIT_19S0027G00230	VIT_19S0027G00070	PROTEIN PHOSPHATASE 2A SUBUNIT A3 PP2AA3	-0.34	-0.435	NA
VIT_19S0027G00230	VIT_00S2424G00010	unknown	-0.343	0.476	102
VIT_19S0027G00230	VIT_08S0056G01050	NADH-plastoquinone oxidoreductase SU I	-0.345	0.471	NA
VIT_19S0027G00230	VIT_18S0089G00510	Isopentenyltransferase 1	-0.345	0.424	NA
VIT_19S0027G00230	VIT_15S0021G01050	no hit	-0.358	0.559	NA
VIT_19S0027G00230	VIT_04S0008G01690	carbon-nitrogen hydrolase	-0.365	-0.438	NA
VIT_19S0027G00230	VIT_07S0005G01340	ribosomal protein L29e	-0.369	0.43	NA
VIT_19S0027G00230	VIT_06S0061G01120	UDP-D-apiose/UDP-D-xylose synthase	-0.369	-0.461	NA
VIT_19S0027G00230	VIT_18S0075G00860	unknown	-0.374	0.455	NA
VIT_19S0027G00230	VIT_08S0007G00010	ARF GTPase activator, ARF-GAP Domain 6	-0.377	-0.443	NA
VIT_19S0027G00230	VIT_08S0056G01150	NADH-cytochrome b5 reductase	-0.378	-0.438	NA
VIT_19S0027G00230	VIT_09S0002G02140	endomembrane protein 70, TM4 ;	-0.384	-0.494	NA
VIT_19S0027G00230	VIT_04S0210G00180	isocitrate dehydrogenase subunit 1	-0.388	-0.426	NA
VIT_19S0027G00230	VIT_09S0002G00610	Ribosomal protein SA (RPSaB) 40S	-0.388	-0.443	NA
VIT_19S0027G00230	VIT_19S0015G01070	Calcineurin B (VvCBL02)	-0.39	-0.426	NA
VIT_19S0027G00230	VIT_06S0004G01200	beta-1,3-glucan synthase	-0.395	-0.437	NA
VIT_19S0027G00230	VIT_15S0048G02570	Component of oligomeric golgi complex 4	-0.401	-0.51	NA
VIT_19S0027G00230	VIT_18S0122G00510	6-phosphofructokinase, pyrophosphate dependent	-0.402	-0.44	NA
VIT_19S0027G00230	VIT_00S0740G00010	no hit	-0.403	0.561	NA
VIT_19S0027G00230	VIT_00S0131G00270	Protein phosphatase 2 (formerly 2A), regulatory subunit A	-0.408	-0.423	NA
VIT_19S0027G00230	VIT_00S0646G00030	Protein serine/threonine kinase	-0.412	-0.45	NA
VIT_19S0027G00230	VIT_09S0002G04810	coatomer protein complex, subunit beta 2 (beta prime)	-0.412	-0.474	NA
VIT_19S0027G00230	VIT_19S0085G00010	auxin-regulated protein	-0.413	0.589	NA
VIT_19S0027G00230	VIT_11S0016G02990	Arginyl-tRNA synthetase	-0.415	-0.427	NA
VIT_19S0027G00230	VIT_00S1034G00010	E3 ubiquitin-protein ligase CHIP	-0.419	-0.429	NA
VIT_19S0027G00230	VIT_12S0028G03720	1,3-beta-glucan synthase	-0.42	-0.429	NA
VIT_19S0027G00230	VIT_08S0007G03440	hydrolase, alpha/beta fold	-0.422	-0.467	NA
VIT_19S0027G00230	VIT_13S0019G01090	triosephosphate isomerase, cytosolic	-0.428	-0.424	NA
VIT_19S0027G00230	VIT_07S0151G00650	ABI3-interacting protein 2	-0.43	-0.435	NA
VIT_19S0027G00230	VIT_06S0004G02770	SIT4 phosphatase-associated	-0.433	-0.427	NA
VIT_19S0027G00230	VIT_14S0060G00930	importin alpha-1 subunit (IMPA1)	-0.434	-0.439	NA
VIT_19S0027G00230	VIT_02S0025G03370	YDA (YODA)	-0.436	-0.436	NA
VIT_19S0027G00230	VIT_16S0022G02110	DEAD box RNA helicase (PRH75)	-0.436	-0.501	NA
VIT_19S0027G00230	VIT_12S0034G02230	UDP-glucose:glycoprotein glucosyltransferase	-0.444	-0.432	NA
VIT_19S0027G00230	VIT_19S0090G01570	Ribosomal protein S8 (RPS8A) 40S	-0.445	-0.46	NA
VIT_19S0027G00230	VIT_15S0021G01420	Nuclear RNA-binding protein	-0.449	-0.422	NA
VIT_19S0027G00230	VIT_11S0016G03230	Unknown protein	-0.45	-0.422	NA
VIT_19S0027G00230	VIT_10S0003G03120	Urease accessory protein G	-0.452	-0.428	NA
VIT_19S0027G00230	VIT_19S0015G01090	Heat shock protein 81-2 (HSP81-2)	-0.458	-0.477	NA
VIT_19S0027G00230	VIT_17S0053G00140	Serine/threonine-protein kinase Chk1	-0.461	-0.447	NA
VIT_19S0027G00230	VIT_13S0156G00060	Serine/threonine-protein phosphatase PP2A catalytic subunit	-0.462	-0.443	NA
VIT_19S0027G00230	VIT_07S0130G00270	Unknown protein	-0.463	-0.426	NA
VIT_19S0027G00230	VIT_14S0108G00080	V-type H+-transporting ATPase subunit AC39	-0.467	-0.467	NA
VIT_19S0027G00230	VIT_11S0016G02870	Peptidase alpha subunit, Mitochondrial	-0.468	-0.516	NA
VIT_19S0027G00230	VIT_14S0060G00600	shaggy protein kinase alpha (ASK-alpha)	-0.469	-0.463	NA
VIT_19S0027G00230	VIT_00S0757G00010	E3 ubiquitin-protein ligase CHIP	-0.473	-0.431	NA
VIT_19S0027G00230	VIT_04S0008G00640	Epsin N-terminal homology (ENTH) domain-containing	-0.475	-0.481	NA
VIT_19S0027G00230	VIT_08S0007G07680	aquaporin SIP1;1	-0.479	-0.489	NA
VIT_19S0027G00230	VIT_17S0000G07280	histone deacetylase HDA05	-0.48	-0.423	NA
VIT_19S0027G00230	VIT_19S0014G05380	monodehydroascorbate reductase	-0.481	-0.431	NA
VIT_19S0027G00230	VIT_11S0016G02680	asparaginyl-tRNA synthetase, cytoplasmic 3	-0.481	-0.484	NA
VIT_19S0027G00230	VIT_12S0035G02180	Endo-1,4-beta-glucanase	-0.482	-0.449	NA
VIT_19S0027G00230	VIT_01S0011G04490	ATP synthase beta chain 2, mitochondrial	-0.488	-0.544	NA
VIT_19S0027G00230	VIT_17S0000G07300	ATP synthase gamma chain, mitochondrial (ATPC)	-0.489	-0.444	NA
VIT_19S0027G00230	VIT_10S0003G01360	Cysteine protease (PhCAC16.5)	-0.492	-0.457	NA
VIT_19S0027G00230	VIT_13S0064G01390	Ribosomal protein L6 (RPL6C) 60S	-0.503	-0.433	NA
VIT_19S0027G00230	VIT_07S0031G01180	Armadillo helical	-0.503	-0.474	NA
VIT_19S0027G00230	VIT_07S0005G03760	phytochelatin synthase 1 (PCS1)	-0.504	-0.466	NA
VIT_19S0027G00230	VIT_07S0104G01290	TUBBY LIKE PROTEIN 3 TLP3	-0.504	-0.475	NA
VIT_19S0027G00230	VIT_01S0026G01470	Glycine-rich protein	-0.506	-0.438	NA
VIT_19S0027G00230	VIT_05S0020G01250	BTB/POZ domain-containing protein	-0.507	-0.426	NA
VIT_19S0027G00230	VIT_04S0023G00120	unknown	-0.507	-0.444	NA
VIT_19S0027G00230	VIT_05S0094G01020	indole-3-acetate beta-glucosyltransferase	-0.514	0.661	NA
VIT_19S0027G00230	VIT_05S0102G00270	Cyclin-related	-0.519	-0.443	NA
VIT_19S0027G00230	VIT_07S0130G00130	calcium-dependent protein kinase 4 CPK4	-0.521	-0.494	92
VIT_19S0027G00230	VIT_19S0014G00290	UDP-glucose 4,6-dehydratase	-0.523	-0.438	NA
VIT_19S0027G00230	VIT_06S0004G04510	Heat shock protein 70	-0.528	-0.497	NA
VIT_19S0027G00230	VIT_00S0259G00100	proline-rich family protein	-0.53	-0.423	NA
VIT_19S0027G00230	VIT_15S0048G01410	NTMC2T4/NTMC2TYPE4; NTMC2T4/NTMC2TYPE4	-0.531	-0.466	NA
VIT_19S0027G00230	VIT_07S0005G04440	NADH dehydrogenase (ubiquinone) 1 alpha subcomplex 9	-0.531	-0.489	48
VIT_19S0027G00230	VIT_04S0008G05240	Brittle 1 protein	-0.532	-0.448	NA
VIT_19S0027G00230	VIT_10S0003G05320	Tubulin beta-7 chain	-0.534	-0.476	NA
VIT_19S0027G00230	VIT_05S0020G01710	Tonneau 2	-0.542	-0.43	NA
VIT_19S0027G00230	VIT_00S0897G00010	Leucine-rich repeat family protein	-0.546	-0.455	NA
VIT_19S0027G00230	VIT_02S0012G01210	acetylornithine deacetylase	-0.547	-0.423	NA
VIT_19S0027G00230	VIT_18S0072G00240	zinc finger (DHHC type)	-0.547	-0.463	NA
VIT_19S0027G00230	VIT_01S0026G02340	ankyrin protein kinase	-0.551	-0.475	NA
VIT_19S0027G00230	VIT_01S0011G05790	microtubule associated protein (MAP70-1)	-0.551	-0.475	NA
VIT_19S0027G00230	VIT_03S0017G00680	UDP-D-APIOSE/UDP-D-XYLOSE SYNTHASE 1 AXS1	-0.552	-0.505	NA
VIT_19S0027G00230	VIT_11S0149G00030	endomembrane protein 70	-0.553	-0.563	NA
VIT_19S0027G00230	VIT_01S0011G00690	UDP-glucose 6-dehydrogenase	-0.554	-0.439	60
VIT_19S0027G00230	VIT_05S0094G01550	RAB GDP DISSOCIATION INHIBITOR 1 ATGD1	-0.554	-0.457	NA
VIT_19S0027G00230	VIT_05S0020G02030	shikimate dehydrogenase	-0.554	-0.458	NA
VIT_19S0027G00230	VIT_07S0031G01210	Apoptotic chromatin condensation inducer 1	-0.554	-0.479	NA
VIT_19S0027G00230	VIT_06S0004G00140	Protein kinase C substrate 80K-H	-0.554	-0.49	NA
VIT_19S0027G00230	VIT_16S0039G01680	Unknown protein	-0.56	-0.496	NA
VIT_19S0027G00230	VIT_05S0020G03890	kinase interacting	-0.561	-0.46	NA
VIT_19S0027G00230	VIT_14S0006G00380	nicastrin	-0.562	-0.448	NA
VIT_19S0027G00230	VIT_00S2582G00010	unknown	-0.568	-0.456	NA
VIT_19S0027G00230	VIT_18S0122G00120	cellulose synthase CESA2	-0.573	-0.443	NA
VIT_19S0027G00230	VIT_01S0011G00640	Hcr2-0B	-0.574	-0.456	NA
VIT_19S0027G00230	VIT_00S0888G00010	no hit	-0.58	-0.444	NA
VIT_19S0027G00230	VIT_09S0002G06760	Phospholipase D alpha 1 precursor (PLD 1) (Choline phosphatase 1)	-0.585	-0.527	NA
VIT_19S0027G00230	VIT_02S0033G01350	Unknown protein	-0.586	-0.437	NA
VIT_19S0027G00230	VIT_09S0002G01040	subtilase	-0.587	-0.446	NA
VIT_19S0027G00230	VIT_00S0179G00100	ethylene overproducer 1 (ETO1)	-0.589	-0.483	NA
VIT_19S0027G00230	VIT_11S0065G00360	acetyl-CoA carboxylase, biotin carboxylase subunit (CAC2)	-0.592	-0.426	NA
VIT_19S0027G00230	VIT_19S0090G01320	cell division protein FtsZ	-0.592	-0.455	NA
VIT_19S0027G00230	VIT_04S0008G05540	clathrin assembly protein 2	-0.596	-0.476	NA
VIT_19S0027G00230	VIT_07S0191G00090	14-3-3 protein GF14 omega (GRF2)	-0.598	-0.455	NA
VIT_19S0027G00230	VIT_00S0455G00040	glycosyl transferase family 8 protein	-0.601	-0.48	NA
VIT_19S0027G00230	VIT_09S0002G01650	5-nucleotidase surE	-0.604	-0.457	NA
VIT_19S0027G00230	VIT_00S0734G00030	Unknown protein	-0.608	-0.428	NA
VIT_19S0027G00230	VIT_01S0011G02990	NAC domain-containing protein (VvNAC12)	-0.608	-0.44	NA
VIT_19S0027G00230	VIT_18S0001G10170	PAB8 (poly(A) binding protein 8)	-0.609	-0.439	NA
VIT_19S0027G00230	VIT_09S0002G03660	retrotransposon protein, unclassified	-0.609	-0.443	NA
VIT_19S0027G00230	VIT_13S0064G00890	cellulose synthase CESA3	-0.609	-0.448	NA
VIT_19S0027G00230	VIT_00S0194G00030	Heat shock protein 81-2 (HSP81-2)	-0.609	-0.474	NA
VIT_19S0027G00230	VIT_18S0001G07120	transport inhibitor response 1 protein	-0.61	-0.432	NA
VIT_19S0027G00230	VIT_16S0098G00730	Ribosomal protein L9 (RPL90A/C) 60S	-0.612	-0.425	NA
VIT_19S0027G00230	VIT_14S0060G01290	calreticulin 2 (CRT2)	-0.614	-0.426	NA
VIT_19S0027G00230	VIT_08S0058G01210	Non-specific lipid transfer protein LTP1	-0.615	-0.423	NA
VIT_19S0027G00230	VIT_00S0216G00020	glycosyl transferase family 8 protein	-0.617	-0.441	NA
VIT_19S0027G00230	VIT_01S0127G00230	NIK3 (NSP- interacting kinase 3)	-0.623	-0.431	NA
VIT_19S0027G00230	VIT_18S0001G10750	Unknown protein	-0.624	-0.459	NA
VIT_19S0027G00230	VIT_08S0007G01460	FK506-binding protein genes family (VvFKBP72)	-0.625	-0.479	NA
VIT_19S0027G00230	VIT_12S0059G00450	DNA topoisomerase I	-0.626	-0.423	NA
VIT_19S0027G00230	VIT_18S0122G00140	Lipid-A-disaccharide synthase (LpxB)	-0.63	-0.484	NA
VIT_19S0027G00230	VIT_00S0324G00010	Leucine-rich repeat family protein	-0.636	-0.435	NA
VIT_19S0027G00230	VIT_18S0001G13920	Unknown protein	-0.639	-0.47	NA
VIT_19S0027G00230	VIT_19S0014G03640	Myosin VII	-0.64	-0.475	NA
VIT_19S0027G00230	VIT_07S0005G05030	CLIP-associating protein (CLASP)	-0.641	-0.458	NA
VIT_19S0027G00230	VIT_13S0019G04280	aquaporin PIP2B	-0.644	-0.467	NA
VIT_19S0027G00230	VIT_11S0065G00640	cycloartenol synthase	-0.646	-0.453	NA
VIT_19S0027G00230	VIT_12S0059G00570	fasciclin arabinogalactan-protein (FLA7)	-0.65	-0.442	NA
VIT_19S0027G00230	VIT_15S0045G00310	Cyclin dependent kinase A CDKA1	-0.652	-0.428	NA
VIT_19S0027G00230	VIT_08S0056G01570	5-methyltetrahydropteroyltriglutamate--homocysteine S-methyltransferase	-0.652	-0.477	NA
VIT_19S0027G00230	VIT_15S0046G03200	ATP-dependent RNA helicase DDX6/DHH1	-0.652	-0.485	NA
VIT_19S0027G00230	VIT_18S0122G00710	3-beta-hydroxy-delta5-steroid dehydrogenase	-0.655	-0.452	NA
VIT_19S0027G00230	VIT_03S0088G00380	Tubulin alpha	-0.655	-0.452	NA
VIT_19S0027G00230	VIT_19S0090G01000	VTC2 (VITAMIN C DEFECTIVE)	-0.656	-0.422	NA
VIT_19S0027G00230	VIT_05S0094G00870	Ribosomal protein L5 (RPL5B) 60S	-0.656	-0.455	NA
VIT_19S0027G00230	VIT_08S0007G03930	delta14-sterol reductase FK (FACKEL)	-0.657	-0.422	NA
VIT_19S0027G00230	VIT_00S0813G00010	Nucleobase-ascorbate transporter 11 (NAT11)	-0.657	-0.432	NA
VIT_19S0027G00230	VIT_14S0083G00690	glycosyl transferase family 8 protein	-0.657	-0.497	NA
VIT_19S0027G00230	VIT_09S0054G00220	cation efflux family protein MTPc4	-0.658	-0.436	NA
VIT_19S0027G00230	VIT_10S0003G03200	Mitochondrial-processing peptidase subunit alpha	-0.658	-0.445	NA
VIT_19S0027G00230	VIT_05S0077G01060	Aldehyde Dehydrogenase (VvALDH22A1)	-0.658	-0.457	NA
VIT_19S0027G00230	VIT_04S0023G00360	Unknown protein	-0.659	-0.427	NA
VIT_19S0027G00230	VIT_18S0164G00070	Somatic embryogenesis protein kinase	-0.659	-0.485	NA
VIT_19S0027G00230	VIT_19S0015G01270	Proteasome activator subunit 4	-0.66	-0.447	NA
VIT_19S0027G00230	VIT_00S0516G00030	Dehydrogenase/reductase SDR family member 4	-0.66	-0.45	NA
VIT_19S0027G00230	VIT_06S0004G01160	10-formyltetrahydrofolate synthetase	-0.661	-0.425	NA
VIT_19S0027G00230	VIT_10S0116G00400	SEC14 cytosolic factor	-0.661	-0.44	NA
VIT_19S0027G00230	VIT_18S0001G08090	IAA9	-0.663	-0.422	NA
VIT_19S0027G00230	VIT_10S0003G00120	Leucine-rich repeat family protein	-0.663	-0.461	NA
VIT_19S0027G00230	VIT_05S0020G01650	Zinc finger (CCCH-type) family protein	-0.666	-0.437	NA
VIT_19S0027G00230	VIT_08S0007G06450	omega-6 fatty acid desaturase, endoplasmic reticulum (FAD2)	-0.667	-0.508	NA
VIT_19S0027G00230	VIT_08S0056G00640	transposon protein, CACTA, En/Spm sub-class	-0.672	-0.424	NA
VIT_19S0027G00230	VIT_09S0002G00920	Lung seven transmembrane receptor	-0.673	-0.434	NA
VIT_19S0027G00230	VIT_06S0004G01540	Oxidoreductase	-0.676	-0.421	NA
VIT_19S0027G00230	VIT_11S0016G04190	extensin-like protein	-0.676	-0.475	NA
VIT_19S0027G00230	VIT_17S0000G10010	callose synthase catalytic subunit	-0.676	-0.55	NA
VIT_19S0027G00230	VIT_00S0333G00070	Unknown protein	-0.677	-0.46	NA
VIT_19S0027G00230	VIT_18S0001G10090	kinesin protein FRA1 (FRAGILE FIBER 1)	-0.678	-0.422	NA
VIT_19S0027G00230	VIT_08S0007G03390	cell division protein ftsZ	-0.678	-0.476	NA
VIT_19S0027G00230	VIT_05S0124G00390	2-isopropylmalate synthase B	-0.679	-0.433	NA
VIT_19S0027G00230	VIT_12S0028G02130	MAP3K delta-1 protein kinase	-0.679	-0.46	NA
VIT_19S0027G00230	VIT_08S0007G02270	LMBR1 integral membrane	-0.679	-0.559	NA
VIT_19S0027G00230	VIT_19S0177G00210	protein disulfide isomerase (PDIL) protein	-0.68	-0.432	NA
VIT_19S0027G00230	VIT_10S0003G04120	galactosyltransferase	-0.68	-0.449	NA
VIT_19S0027G00230	VIT_11S0016G02400	K+ efflux antiporter (KEA4)	-0.682	-0.435	NA
VIT_19S0027G00230	VIT_10S0071G01150	Katanin p80 (WD repeat containing) subunit B 1	-0.682	-0.464	NA
VIT_19S0027G00230	VIT_09S0002G03200	Peptidase alpha subunit, Mitochondrial	-0.683	-0.433	NA
VIT_19S0027G00230	VIT_15S0021G00500	NADP-dependent malic enzyme	-0.684	-0.499	NA
VIT_19S0027G00230	VIT_03S0038G02520	aquaporin PIP3	-0.684	-0.514	NA
VIT_19S0027G00230	VIT_19S0085G00880	Aldehyde Dehydrogenase (VvALDH5F1)	-0.686	-0.428	NA
VIT_19S0027G00230	VIT_16S0039G01650	transporter-related	-0.692	-0.451	NA
VIT_19S0027G00230	VIT_18S0001G14360	tubulin beta-1 chain	-0.693	-0.434	NA
VIT_19S0027G00230	VIT_06S0004G07960	Glucose-6-phosphate/phosphate translocator	-0.693	-0.468	NA
VIT_19S0027G00230	VIT_02S0025G01380	Endo-1,4-beta-glucanase	-0.696	-0.435	NA
VIT_19S0027G00230	VIT_11S0016G02170	FVE gene	-0.697	-0.48	NA
VIT_19S0027G00230	VIT_06S0009G00690	NIMA-related kinase NEK6	-0.7	-0.435	NA
VIT_19S0027G00230	VIT_01S0011G06330	microtubule associated protein (MAP65-6)	-0.7	-0.436	NA
VIT_19S0027G00230	VIT_06S0004G00040	Pur alpha-1 (purin-rich alpha 1)	-0.702	-0.444	NA
VIT_19S0027G00230	VIT_17S0000G01650	Cyclopropyl isomerase	-0.703	-0.456	NA
VIT_19S0027G00230	VIT_05S0062G01320	Chitinase	-0.704	-0.542	NA
VIT_19S0027G00230	VIT_15S0046G03520	phosphomannomutase	-0.705	-0.428	NA
VIT_19S0027G00230	VIT_02S0087G00170	Leucine-rich repeat transmembrane protein kinase	-0.706	-0.432	NA
VIT_19S0027G00230	VIT_06S0004G02890	Protein disulfide-isomerase A1	-0.707	-0.423	NA
VIT_19S0027G00230	VIT_02S0012G00580	ankyrin protein kinase	-0.708	-0.459	NA
VIT_19S0027G00230	VIT_15S0048G01300	glycosyl transferase family 8 protein	-0.708	-0.481	NA
VIT_19S0027G00230	VIT_10S0042G00950	Succinyl-CoA ligase alpha 1 subunit	-0.709	-0.431	NA
VIT_19S0027G00230	VIT_06S0004G05530	Serine/threonine protein phosphatase PP1	-0.71	-0.44	NA
VIT_19S0027G00230	VIT_12S0028G03060	HSL1 (HAESA-like 1)	-0.711	-0.435	NA
VIT_19S0027G00230	VIT_15S0046G03670	NADP-dependent malic enzyme	-0.711	-0.456	NA
VIT_19S0027G00230	VIT_14S0060G00460	Receptor-like protein kinase	-0.717	-0.436	NA
VIT_19S0027G00230	VIT_19S0014G02670	Protein kinase CRK1 CRK1 protein(Cdc2-related kinase 1)	-0.717	-0.449	NA
VIT_19S0027G00230	VIT_17S0053G00090	ACCUMULATION AND REPLICATION OF CHLOROPLASTS 6H	-0.719	-0.437	NA
VIT_19S0027G00230	VIT_00S0218G00090	exostosin family protein	-0.719	-0.445	NA
VIT_19S0027G00230	VIT_12S0059G00300	TAFII59 (TATA box associated factor II 59)	-0.719	-0.448	NA
VIT_19S0027G00230	VIT_10S0003G02590	SH3 domain-containing protein 3 (SH3P3)	-0.721	-0.459	NA
VIT_19S0027G00230	VIT_12S0059G01180	bromo-adjacenty (BAH) domain-containing protein	-0.725	-0.456	NA
VIT_19S0027G00230	VIT_06S0080G00250	sialyltransferase	-0.726	-0.424	NA
VIT_19S0027G00230	VIT_17S0000G05070	phytochelatin synthetase	-0.726	-0.445	NA
VIT_19S0027G00230	VIT_03S0038G04250	cellulose synthase CESA2	-0.728	-0.445	NA
VIT_19S0027G00230	VIT_02S0012G01050	ABC protein 6 non-intrinsic	-0.728	-0.457	NA
VIT_19S0027G00230	VIT_04S0008G05220	cellulose synthase CESA1	-0.729	-0.566	NA
VIT_19S0027G00230	VIT_12S0057G01310	SUB1 (short under blue light 1)	-0.73	-0.448	NA
VIT_19S0027G00230	VIT_08S0007G05710	L-Galactono-1,4-lactone dehydrogenase	-0.732	-0.425	NA
VIT_19S0027G00230	VIT_03S0038G00350	kinesin protein (MKRP2)	-0.733	-0.425	NA
VIT_19S0027G00230	VIT_06S0004G00410	carboxyl-terminal peptidase	-0.733	-0.461	NA
VIT_19S0027G00230	VIT_11S0016G00100	adapter protein SPIKE1 (SPK1)	-0.736	-0.441	NA
VIT_19S0027G00230	VIT_07S0005G03630	Ankyrin	-0.737	-0.432	NA
VIT_19S0027G00230	VIT_16S0100G00290	L-idonate dehydrogenase	-0.738	-0.428	NA
VIT_19S0027G00230	VIT_05S0020G01200	Kinesin family member 2/24	-0.742	-0.457	NA
VIT_19S0027G00230	VIT_00S2125G00010	C-4 sterol methyl oxidase	-0.746	-0.428	NA
VIT_19S0027G00230	VIT_09S0002G00150	strubbelig receptor family 6	-0.746	-0.437	NA
VIT_19S0027G00230	VIT_02S0025G05090	microtubule motor PAK (PHOSPHATIDIC ACID KINASE) KHC	-0.749	-0.455	NA
VIT_19S0027G00230	VIT_16S0050G00380	Tubulin beta-1	-0.752	-0.465	NA
VIT_19S0027G00230	VIT_17S0000G07850	Nucleobase-ascorbate transporter 6 (NAT6)	-0.754	-0.485	NA
VIT_19S0027G00230	VIT_06S0009G03240	Pleckstrin homology (PH) domain-containing	-0.757	-0.535	NA
VIT_19S0027G00230	VIT_17S0000G07640	mannose-1-phosphate guanyltransferase	-0.759	-0.439	NA
VIT_19S0027G00230	VIT_04S0044G01670	ankyrin	-0.76	-0.468	NA
VIT_19S0027G00230	VIT_12S0034G01860	phosphogluconate dehydrogenase	-0.767	-0.461	NA
VIT_19S0027G00230	VIT_04S0043G00740	Cytoplasmic FMR1 interacting protein	-0.767	-0.469	NA
VIT_19S0027G00230	VIT_00S1353G00010	BAM1 (big apical meristem 1)	-0.768	-0.43	NA
VIT_19S0027G00230	VIT_17S0000G01690	argininosuccinate synthase, chloroplast precursor	-0.768	-0.476	NA
VIT_19S0027G00230	VIT_01S0137G00290	oxysterol binding protein	-0.771	-0.425	NA
VIT_19S0027G00230	VIT_08S0040G00980	tubulin beta-1 chain	-0.775	-0.448	NA
VIT_19S0027G00230	VIT_01S0011G02030	serine carboxypeptidase S10	-0.777	-0.425	NA
VIT_19S0027G00230	VIT_11S0016G04500	Protein phosphatase 2 (formerly 2A), regulatory subunit B	-0.778	-0.427	NA
VIT_19S0027G00230	VIT_18S0001G08250	tubulin alpha-3 chain	-0.78	-0.496	NA
VIT_19S0027G00230	VIT_17S0000G06880	heparanase protein 2 precursor	-0.782	-0.463	NA
VIT_19S0027G00230	VIT_06S0061G01310	Nucleobase-ascorbate transporter 12 (NAT12)	-0.786	-0.489	NA
VIT_19S0027G00230	VIT_13S0067G00080	COP1-interacting protein 7	-0.788	-0.444	NA
VIT_19S0027G00230	VIT_09S0018G02110	Unknown protein	-0.788	-0.45	NA
VIT_19S0027G00230	VIT_08S0007G07920	Unknown protein	-0.789	-0.443	NA
VIT_19S0027G00230	VIT_14S0006G02760	Unknown protein	-0.792	-0.449	NA
VIT_19S0027G00230	VIT_04S0008G06640	endomembrane protein 70, TM4 ;	-0.793	-0.48	NA
VIT_19S0027G00230	VIT_18S0001G13570	calcium ion binding protein	-0.794	-0.443	NA
VIT_19S0027G00230	VIT_12S0035G00970	evolutionarily conserved C-terminal region 11 ECT11	-0.815	-0.479	NA
[truncated: 2 more rows]

## Sheet: Top-30 positively coexpressed
Dataset S1 VviNAC33 co-expression analysis in the Corvina atlas. NA: not applicable.
Bait	Interactor	Description	Spearman	Switch
VIT_19S0027G00230	VIT_00S0324G00060	UDP-glycosyltransferase 85A8	0.829	*
VIT_19S0027G00230	VIT_18S0001G11060	Calcineurin phosphoesterase	0.81
VIT_19S0027G00230	VIT_03S0038G04400	Dehydrin (VvDHN4)	0.806
VIT_19S0027G00230	VIT_08S0105G00440	selenoprotein	0.806
VIT_19S0027G00230	VIT_08S0007G07670	NAC domain-containing protein (VvNAC60)	0.805	*
VIT_19S0027G00230	VIT_04S0023G01080	Lys Motif-Type Receptor-Like Kinase LYK4	0.804	*
VIT_19S0027G00230	VIT_18S0001G08300	tubulin alpha-6 chain	0.803	*
VIT_19S0027G00230	VIT_02S0154G00390	autophagy 8f (APG8f)	0.798
VIT_19S0027G00230	VIT_18S0001G09570	Chalcone reductase	0.794
VIT_19S0027G00230	VIT_12S0059G02370	Translation initiation factor eIF-1	0.794
VIT_19S0027G00230	VIT_09S0002G08100	Calcineurin	0.792
VIT_19S0027G00230	VIT_00S0404G00040	ARF GTPase activator, ARF-GAP Domain 5	0.79
VIT_19S0027G00230	VIT_02S0025G04730	glyoxylate reductase	0.786	*
VIT_19S0027G00230	VIT_08S0032G01210	mal d 1-associated protein	0.783
VIT_19S0027G00230	VIT_07S0104G00880	ARABIDOPSIS HISTIDINE PHOSPHOTRANSFER AHP1	0.771
VIT_19S0027G00230	VIT_19S0027G01680	Tetratricopeptide helical	0.769
VIT_19S0027G00230	VIT_08S0007G00820	Proteinase inhibitor	0.764	*
VIT_19S0027G00230	VIT_12S0028G01400	DNA-directed RNA polymerase II subunit D	0.759
VIT_19S0027G00230	VIT_02S0025G04660	senescence-inducible chloroplast stay-green protein 1	0.759
VIT_19S0027G00230	VIT_08S0058G00440	ferritin	0.758	*
VIT_19S0027G00230	VIT_00S0490G00010	Translation initiation factor eIF-5A	0.758
VIT_19S0027G00230	VIT_16S0098G01380	yippee	0.758
VIT_19S0027G00230	VIT_08S0007G07530	3-oxoacyl-[acyl-carrier-protein] reductase, chloroplast	0.757
VIT_19S0027G00230	VIT_08S0007G01430	universal stress protein (USP) family protein	0.757
VIT_19S0027G00230	VIT_07S0005G00660	Late embryogenis abundant protein 5	0.756	*
VIT_19S0027G00230	VIT_05S0049G01200	S-locus lectin protein kinase	0.755
VIT_19S0027G00230	VIT_18S0001G00750	zinc finger (DNL type)	0.754
VIT_19S0027G00230	VIT_08S0058G00410	ferritin 1 (FER1)	0.753	*
VIT_19S0027G00230	VIT_02S0087G00930	(9,10) (9`,10`) cleavage dioxygenase (CCD4) (VvCCD4b)	0.75	*
