# Supplementary material for: VviNAC33 promotes organ de‐greening and represses vegetative growth during the vegetative‐to‐mature phase transition in grapevine
Source: New Phytol. 2021 Mar 16;231(2):726–46. doi: 10.1111/nph.17263 (PMC8251598; doi:10.1111/nph.17263)
Supplement: Supplementary file 2 — Dataset S2 DNA affinity purification sequencing (DAP‐seq) unfiltered dataset. [file NPH-231-726-s002.xlsx]

## Sheet: DS2
New Phytologist Supporting Information
Article title: VviNAC33 promotes organ de-greening and represses vegetative growth during the vegetative-to-mature phase transition in grapevine
Authors: Erica D’Incà, Stefano Cazzaniga, Chiara Foresti, Nicola Vitulo, Edoardo Bertini, Mary Galli, Andrea Gallavotti, Mario Pezzotti, Giovanni Battista Tornielli and Sara Zenoni
Article acceptance date: 1 February 2021

## Sheet: Dataset S2
Dataset S2 DNA affinity purification sequencing (DAP-seq) unfiltered dataset.
	seqnames	start	end	width	strand	score	signalValue	pValue	qValue	peak	annotation	geneChr	geneStart	geneEnd	geneLength	geneStrand	geneId	transcriptId	distanceToTSS	Annotation	Description
1	chr14	9709485	9709686	202	*	1000	917	110.12	105.9	100	Distal Intergenic	5	9701598	9707217	5620	2	VIT_14s0036g00240	mRNA3851	-2268	CC-NBS-LRR class	Diverse functions.Gene family with diverse functions.NBS-LRR superfamily
2	chr09	17381010	17381211	202	*	921	837.5	107.61	103.68	100	Distal Intergenic	20	17396134	17396412	279	1	VIT_09s0018g00820	mRNA13164	-14923	Photosystem I assembly protein Ycf3	Metabolism.Primary metabolism.Generation of metabolite precursors and energy.Photosynthesis.Photosystem I
3	chr13	3991277	3991478	202	*	591	501	102.88	99.13	100	5' UTR	4	3986122	3991494	5373	2	VIT_13s0019g02630	mRNA7184	16	Photosystem II PsbA	Metabolism.Primary metabolism.Generation of metabolite precursors and energy.Photosynthesis.Photosystem II
4	chr08	1539946	1540147	202	*	1000	1042.7	99.48	95.86	100	3' UTR	19	1539562	1542128	2567	2	VIT_08s0056g01050	mRNA27910	1981	NADH-plastoquinone oxidoreductase SU I	Metabolism.Primary metabolism.Generation of metabolite precursors and energy.Electron transport.Respiratory-chain phosphorylation
5	chr08	1539814	1540015	202	*	969	886.3	79.72	76.2	100	3' UTR	19	1539562	1542128	2567	2	VIT_08s0056g01050	mRNA27910	2113	NADH-plastoquinone oxidoreductase SU I	Metabolism.Primary metabolism.Generation of metabolite precursors and energy.Electron transport.Respiratory-chain phosphorylation
6	chr11	9568470	9568671	202	*	629	539	66.53	63.09	100	Distal Intergenic	2	9573668	9576861	3194	2	VIT_11s0037g00770	mRNA19183	8190	Leucine Rich Repeat receptor-like kinase	Signaling.Signaling pathway.Protein kinase
7	chr00	23719476	23719677	202	*	394	300	60.6	57.22	100	Distal Intergenic	11	23713047	23713744	698	1	VIT_07s0151g00380	mRNA8625	6429	NA	NA
8	chr00	13683878	13684079	202	*	790	703.9	55.18	51.86	100	Exon (mRNA16342/VIT_00s0396g00010, exon 1 of 3)	11	13683625	13685266	1642	1	VIT_00s0396g00010	mRNA16342	253	Photosystem II PsbC	Metabolism.Primary metabolism.Generation of metabolite precursors and energy.Photosynthesis.Photosystem II
9	chr17	6121381	6121582	202	*	487	395	51.63	48.36	100	Intron (mRNA29820/VIT_17s0000g05500, intron 13 of 14)	8	6117662	6118846	1185	2	VIT_17s0000g05490	mRNA26911	-2535	Lateral organ boundaries domain family protein (LBD27)	Regulation overview.Regulation of gene expression.Regulation of transcription.Transcription factor.AS2 family transcription factor
10	chr00	15061751	15061952	202	*	362	267.5	51.38	48.16	100	Distal Intergenic	11	15066724	15072923	6200	2	VIT_00s0438g00010	mRNA16812	10971	Cytochrome c oxidase subunit 2	Metabolism.Primary metabolism.Generation of metabolite precursors and energy.Electron transport.Respiratory-chain phosphorylation
11	chr00	7155459	7155660	202	*	817	731.1	50.76	47.58	100	5' UTR	11	7155094	7155917	824	2	VIT_00s0246g00200	mRNA18270	257	Photosystem I iron-sulfur center (Photosystem I subunit VII)	Metabolism.Primary metabolism.Generation of metabolite precursors and energy.Photosynthesis.Photosystem I
12	chr08	7240485	7240686	202	*	275	179	50.27	47.13	100	Distal Intergenic	19	7221935	7226534	4600	2	VIT_08s0105g00230	mRNA29861	-13951	BLH1 (embryo sac development arrest 29)	Regulation overview.Regulation of gene expression.Regulation of transcription.Transcription factor.Homeobox domain family transcription factor
13	chr00	7126026	7126227	202	*	363	268.8	48.76	45.65	100	Distal Intergenic	11	7128943	7133874	4932	1	VIT_00s0246g00120	mRNA18698	-2716	no hit	no hit
14	chr18	10274623	10274824	202	*	717	629	47.97	44.89	100	5' UTR	9	10274193	10275045	853	1	VIT_18s0001g12070	mRNA20696	430	Photosystem II PsbM	Metabolism.Primary metabolism.Generation of metabolite precursors and energy.Photosynthesis.Photosystem II
15	chr00	10812753	10812954	202	*	363	268.8	41.83	38.78	100	Distal Intergenic	11	10807717	10810390	2674	1	VIT_00s0332g00040	mRNA22499	5036	NA	NA
16	chr02	4037567	4037768	202	*	252	155	41.74	38.73	100	Promoter (<=1kb)	13	4037933	4039464	1532	1	VIT_02s0025g04660	mRNA11	-165	Senescence-inducible chloroplast stay-green protein 1	Metabolism.Primary metabolism.Cofactor metabolism.Tetrapyrrole metabolism.Chlorophyll metabolism.Chlorophyll catabolism
17	chr13	1009778	1009979	202	*	418	325	41.32	38.32	100	Exon (mRNA113/VIT_13s0067g01850, exon 2 of 2)	4	1009762	1010759	998	2	VIT_13s0067g01850	mRNA113	780	RNA polymerase beta''	Metabolism.Primary metabolism.Nucleobase, nucleoside, nucleotide, nucleic acid metabolism.Nucleic acid metabolism.RNA metabolism.RNA polymerase
18	chr07	4089212	4089413	202	*	245	148	39.7	36.73	100	Promoter (<=1kb)	18	4089249	4090743	1495	1	VIT_07s0005g01180	mRNA5642	0	Unknown protein	Unknown
19	chr15	19948022	19948223	202	*	446	353	39.04	36.1	100	Distal Intergenic	6	19954653	19965493	10841	2	VIT_15s0046g03340	mRNA5540	17270	Acetyl co-enzyme A carboxylase carboxyltransferase alpha subunit	Metabolism.Primary metabolism.Lipid metabolism.Fatty acid metabolism.Fatty acid biosynthesis
20	chr00	20681703	20681904	202	*	341	246	37.47	34.55	100	Intron (mRNA14528/VIT_00s0854g00030, intron 1 of 2)	11	20680113	20689107	8995	1	VIT_00s0854g00030	mRNA14528	1590	Unknown	Unknown
21	chr00	12463205	12463406	202	*	958	875	36.8	33.9	100	Distal Intergenic	11	12452056	12452642	587	2	VIT_00s0366g00010	mRNA24066	-10563	NA	NA
22	chr10	16223348	16223549	202	*	361	266	36.31	33.43	100	Distal Intergenic	1	16220837	16221215	379	2	VIT_10s0092g00790	mRNA735	-2133	Ribosomal protein S19	Metabolism.Primary metabolism.Protein metabolism and modification.Protein synthesis.Ribosome
23	chr05	7056600	7056801	202	*	234	137	34.08	31.22	100	3' UTR	16	7056634	7057297	664	2	VIT_05s0049g00030	mRNA7572	496	Nodulin	Response to stimulus.Stress response.Biotic stress response
24	chr02	16656023	16656224	202	*	241	144.2	33.24	30.4	100	Downstream (1-2kb)	13	16649637	16654775	5139	1	VIT_02s0033g01160	mRNA11323	6386	Unknown protein	Unknown
25	chr00	13687646	13687847	202	*	331	236	33	30.18	100	Distal Intergenic	11	13686628	13687497	870	1	VIT_00s0396g00030	mRNA16460	1018	LRR receptor-like serine/threonine-protein kinase	Signaling.Signaling pathway.Protein kinase
26	chr19	10437353	10437554	202	*	292	196	32.41	29.6	100	Intron (mRNA3688/VIT_19s0015g01740, intron 8 of 11)	10	10433910	10443999	10090	2	VIT_19s0015g01740	mRNA3688	6445	Actin-related protein 8	Cellular process.Cellular component organization and biogenesis.Cytoskeleton organization and biogenesis.Actin organization and biogenesis
27	chr00	10812247	10812448	202	*	327	232.2	32.32	29.53	100	Distal Intergenic	11	10807717	10810390	2674	1	VIT_00s0332g00040	mRNA22499	4530	NA	NA
28	chr06	13083418	13083619	202	*	234	137	31.98	29.21	100	Distal Intergenic	17	13075948	13083005	7058	1	VIT_06s0009g00880	mRNA21308	7470	Axial regulator YABBY2	Regulation overview.Regulation of gene expression.Regulation of transcription.Transcription factor.C2C2-YABBY family transcription factor
29	chr18	9833567	9833768	202	*	234	137	31.98	29.22	100	Intron (mRNA5586/VIT_18s0001g11560, intron 3 of 4)	9	9827989	9838662	10674	1	VIT_18s0001g11560	mRNA5586	5578	CyP82A3	Metabolism.Cellular metabolism.Oxidation reduction.Cytochrome P450 oxidoreductase
30	chr06	12373702	12373903	202	*	218	121	31.83	29.08	100	Distal Intergenic	17	12379185	12383179	3995	1	VIT_06s0009g00580	mRNA20759	-5282	Receptor protein kinase	Signaling.Signaling pathway.Protein kinase
31	chr18	12990670	12990871	202	*	201	103	31.01	28.27	100	Promoter (1-2kb)	9	12992480	12996562	4083	1	VIT_18s0001g14980	mRNA11709	-1609	3-methyl-2-oxobutanoate dehydrogenase	Metabolism.Primary metabolism.Amino acid metabolism.Valine, leucine, and isoleucine metabolism.Valine, leucine, and isoleucine catabolism
32	chr07	27241284	27241485	202	*	222	125	30.66	27.94	100	Downstream (2-3kb)	18	27243756	27244454	699	2	VIT_07s0130g00460	mRNA11764	2969	SWIB complex BAF60b domain-containing protein	Regulation overview.Regulation of gene expression.Regulation of transcription.Transcription factor.SWIB
33	chr13	316271	316472	202	*	206	109	29.62	26.92	100	Promoter (1-2kb)	4	317659	323573	5915	1	VIT_13s0067g00600	mRNA21663	-1187	Arginine-tRNA-protein transferase 1	Metabolism.Primary metabolism.Nucleobase, nucleoside, nucleotide, nucleic acid metabolism.Nucleic acid metabolism.RNA metabolism.tRNA metabolism.tRNA processing
34	chr05	14950541	14950742	202	*	205	107	29.03	26.34	100	Distal Intergenic	16	14939210	14942811	3602	2	VIT_05s0029g00200	mRNA8602	-7730	Purple acid phosphatase 15 ATPAP15/PAP15	Metabolism.Primary metabolism.Coenzyme and prosthetic group metabolism.Riboflavin metabolism
35	chr02	16201004	16201205	202	*	248	151	29.02	26.34	100	Distal Intergenic	13	16190948	16193334	2387	2	VIT_02s0033g01020	mRNA12703	-7670	Anthraniloyal-CoA: methanol anthraniloyal transferase	Metabolism.Primary metabolism.Amino acid metabolism.Aromatic amino acid metabolism.Aromatic amino acid biosynthesis
36	chr00	20914764	20914965	202	*	308	212	28.55	25.89	100	Downstream (1-2kb)	11	20916327	20916795	469	2	VIT_00s0873g00010	mRNA26072	1830	Ribosomal protein L2	Metabolism.Primary metabolism.Protein metabolism and modification.Protein synthesis.Ribosome
37	chr17	16103523	16103724	202	*	256	159.6	28.54	25.89	100	Intron (mRNA21191/VIT_17s0053g00440, intron 3 of 4)	8	16101000	16105903	4904	1	VIT_17s0053g00440	mRNA21191	2523	NA	NA
38	chr18	21128496	21128697	202	*	289	192.8	27.75	25.1	100	Distal Intergenic	9	21136719	21180130	43412	1	VIT_18s0157g00050	mRNA3139	-8022	Carboxypeptidase D	Metabolism.Primary metabolism.Protein metabolism and modification.Proteolysis.Peptidase-mediated proteolysis
39	chr18	16506990	16507191	202	*	261	165	27.25	24.61	100	Promoter (<=1kb)	9	16506973	16507131	159	2	VIT_18s0086g00040	mRNA19208	0	No hit	No hit
40	chr00	13707131	13707332	202	*	307	211	26.91	24.29	100	Exon (mRNA16440/VIT_00s0396g00040, exon 1 of 2)	11	13707099	13707361	263	2	VIT_00s0396g00040	mRNA16440	29	no hit	no hit
41	chr07	2441489	2441690	202	*	202	104.8	26.05	23.44	100	Promoter (<=1kb)	18	2440148	2441584	1437	2	VIT_07s0104g00920	mRNA24554	0	No hit	No hit
42	chr17	10927724	10927925	202	*	205	108	25.85	23.25	100	Promoter (1-2kb)	8	10929850	10935502	5653	1	VIT_17s0000g09210	mRNA4613	-1925	No pollen (Osnop)	Cellular process.Cell growth and death
43	chr18	31494584	31494785	202	*	203	105	25	22.41	100	Distal Intergenic	9	31483133	31489122	5990	2	VIT_18s0001g06340	mRNA17096	-5462	RPS4 (resistant to p. syringae 4)	Response to stimulus.Stress response.Biotic stress response.Plant-pathogen interaction.R proteins from Plant-pathogen interaction
44	chr08	21623553	21623754	202	*	191	93	24.94	22.36	100	Intron (mRNA20379/VIT_08s0007g08270, intron 2 of 2)	19	21623830	21625713	1884	2	VIT_08s0007g08280	mRNA20366	1959	Remorin	Unclear
45	chr17	17744802	17745003	202	*	190	92	24.65	22.08	100	Distal Intergenic	8	17733903	17735779	1877	2	VIT_17s0053g00990	mRNA27970	-9023	Alpha-expansin 1 precursor	Signaling.Hormone Signaling.Auxin Signaling.Auxin-mediated Signaling pathway
46	chr06	20089511	20089712	202	*	188	90	24.06	21.5	100	Promoter (<=1kb)	17	20089842	20105892	16051	1	VIT_06s0061g01190	mRNA10762	-130	SWI/SNF matrix-associated regulator of chromatin sbfamily A mber 3 2	Regulation overview.Regulation of gene expression.Regulation of transcription.Transcription factor.SNF2 family transcription factor
47	chr02	7297422	7297623	202	*	203	105	24.03	21.48	100	Intron (mRNA12650/VIT_02s0012g01160, intron 2 of 4)	13	7296340	7301158	4819	1	VIT_02s0012g01160	mRNA12650	1082	Proton-dependent oligopeptide transport (POT) family protein	Transport overview.Electrochemical Potential-driven Transporters.Porters.Proton-dependent Oligopeptide Transporter
48	chr10	4605264	4605465	202	*	366	272	23.84	21.3	100	Intron (mRNA1329/VIT_00s0586g00010, intron 3 of 8)	1	4599766	4614696	14931	1	VIT_00s0586g00010	mRNA1329	5498	WD40	Unknown
49	chr07	17197609	17197810	202	*	177	79	23.78	21.25	100	Intron (mRNA4181/VIT_00s0174g00310, intron 3 of 4)	18	17193492	17208762	15271	2	VIT_00s0174g00310	mRNA4181	10952	Ribonuclease T2	Metabolism.Primary metabolism.Nucleobase, nucleoside, nucleotide, nucleic acid metabolism.Nucleic acid metabolism.RNA metabolism.RNA catabolism
50	chr08	10303097	10303298	202	*	187	89	23.77	21.25	100	Promoter (1-2kb)	19	10305196	10307003	1808	1	VIT_08s0058g00960	mRNA14892	-1898	Basic helix-loop-helix (bHLH) family	Regulation overview.Regulation of gene expression.Regulation of transcription.Transcription factor.bHLH family transcription factor
51	chr14	1063992	1064193	202	*	351	256	23.51	20.99	100	Downstream (1-2kb)	5	1065201	1065380	180	2	VIT_14s0060g01350	mRNA11129	1187	Ribulose 1,5-bisphosphate carboxylase-oxygenase large subunit	Metabolism.Primary metabolism.Carbon fixation
52	chr04	18399725	18399926	202	*	197	99	23.32	20.81	100	Intron (mRNA14061/VIT_04s0023g01490, intron 4 of 4)	15	18396916	18402312	5397	2	VIT_04s0023g01490	mRNA14061	2386	Ovate family protein 7 OFP7	Development.Reproductive development.Fruit development
53	chr04	3040381	3040582	202	*	175	77	23.18	20.68	100	Promoter (<=1kb)	15	3040505	3044783	4279	1	VIT_04s0008g03680	mRNA11208	0	Unknown protein	Unknown
54	chr04	20851758	20851959	202	*	188	90	22.87	20.38	100	Distal Intergenic	15	20856405	20857865	1461	1	VIT_04s0008g00120	mRNA26259	-4446	NA	NA
55	chr12	21064748	21064949	202	*	202	104	22.85	20.37	100	Exon (mRNA10447/VIT_12s0035g00250, exon 1 of 1)	3	21064129	21066252	2124	1	VIT_12s0035g00250	mRNA10447	619	EMB2758	Development.Reproductive development.Embryo development
56	chr00	18218749	18218950	202	*	281	185.4	21.96	19.49	100	Distal Intergenic	11	18199541	18205134	5594	2	VIT_00s0629g00020	mRNA26785	-13615	NADH dehydrogenase subunit 4	Metabolism.Primary metabolism.Generation of metabolite precursors and energy.Electron transport.Respiratory-chain phosphorylation
57	chr12	20001109	20001310	202	*	198	100	21.76	19.3	100	Exon (mRNA27843/VIT_12s0034g02140, exon 4 of 14)	3	19970953	20006760	35808	2	VIT_12s0034g02140	mRNA27843	5450	S3 self-incompatibility locus	Unclear
58	chr10	6752627	6752828	202	*	183	85	21.44	18.98	100	Distal Intergenic	1	6755642	6758530	2889	1	VIT_10s0003g01730	mRNA9793	-2814	PUB17 (plant U- box 17)	Cellular process.Cell growth and death.Cell death
59	chr19	5013743	5013944	202	*	186	88	21.23	18.78	100	Distal Intergenic	10	5016103	5018391	2289	1	VIT_19s0014g04690	mRNA28045	-2159	Indole-3-acetic acid-amido synthetase	Signaling.Hormone Signaling.Auxin Signaling.Auxin metabolism.Auxin inactivation by conjugation
60	chr16	22916520	22916721	202	*	191	92.9	20.72	18.28	100	Promoter (1-2kb)	7	22914559	22915347	789	2	VIT_16s0098g01150	mRNA26015	-1173	Auxin-responsive SAUR29	Signaling.Hormone Signaling.Auxin Signaling.Auxin-mediated Signaling pathway
61	chr00	16351496	16351697	202	*	226	128.6	20.28	17.85	100	3' UTR	11	16349549	16356287	6739	1	VIT_00s0505g00040	mRNA17948	1947	Unknown	Unknown
62	chr05	11796778	11796979	202	*	180	82	19.54	17.11	100	Downstream (<1kb)	16	11797481	11802587	5107	2	VIT_05s0051g00590	mRNA10242	5608	Pectate lyase	Cellular process.Cellular component organization and biogenesis.Cell wall organization and biogenesis.Cell wall metabolism.Cell wall catabolism.Pectin catabolism
63	chr00	12157965	12158166	202	*	172	74	19.41	16.99	100	Exon (mRNA10808/VIT_00s0360g00010, exon 1 of 2)	11	12157677	12158429	753	1	VIT_00s0360g00010	mRNA10808	288	Unknown protein	Unknown
64	chr08	4488063	4488264	202	*	175	77	19.15	16.73	100	Promoter (<=1kb)	19	4475322	4487944	12623	2	VIT_08s0032g00860	mRNA21775	-119	Unknown protein	Unknown
65	chr05	4969467	4969668	202	*	185	87	19.08	16.67	100	Distal Intergenic	16	4962393	4965733	3341	2	VIT_05s0020g03200	mRNA15221	-3734	Spermine synthase	Metabolism.Primary metabolism.Amino acid metabolism.Arginine and proline metabolism.Urea cycle
66	chr19	10750447	10750648	202	*	160	62	18.66	16.26	100	Distal Intergenic	10	10747971	10749212	1242	1	VIT_19s0015g01930	mRNA4635	2476	LAS (lateral suppressor)	Regulation overview.Regulation of gene expression.Regulation of transcription.Transcription factor.GRAS family transcription factor
67	chr16	13502008	13502209	202	*	169	71	18.54	16.15	100	Distal Intergenic	7	13509993	13514143	4151	1	VIT_16s0022g00650	mRNA20651	-7784	No hit	No hit
68	chr01	3210776	3210977	202	*	183	85	18.54	16.15	100	Exon (mRNA11819/VIT_01s0011g03540, exon 2 of 2)	12	3210273	3211389	1117	2	VIT_01s0011g03540	mRNA11819	412	Lateral organ boundaries protein 41	Regulation overview.Regulation of gene expression.Regulation of transcription.Transcription factor.AS2 family transcription factor
69	chr10	16228018	16228219	202	*	252	155	18.37	15.98	100	Distal Intergenic	1	16225996	16226638	643	1	VIT_00s0125g00010	mRNA6485	2022	no hit	no hit
70	chr07	8526019	8526220	202	*	159	61	18.36	15.98	100	Promoter (<=1kb)	18	8526188	8532494	6307	1	VIT_07s0005g04900	mRNA19616	0	Unknown protein	Unknown
71	chr07	14465895	14466096	202	*	159	61	18.36	15.99	100	Distal Intergenic	18	14468409	14479729	11321	1	VIT_00s0184g00050	mRNA21149	-2313	B-cell receptor-associated protein 31	Cellular process.Cell growth and death.Cell death.Apoptosis
72	chr13	3569143	3569344	202	*	175	76.9	18.14	15.77	100	Promoter (<=1kb)	4	3569215	3573039	3825	1	VIT_13s0019g02180	mRNA6872	0	Tropinone reductase	Metabolism.Primary metabolism.Amino acid metabolism.Arginine and proline metabolism.Urea cycle
73	chr00	7128211	7128412	202	*	218	121.1	18.08	15.72	100	Promoter (<=1kb)	11	7128943	7133874	4932	1	VIT_00s0246g00120	mRNA18698	-531	no hit	no hit
74	chr04	22628109	22628310	202	*	158	60	18.06	15.71	100	Promoter (<=1kb)	15	22628468	22653183	24716	1	VIT_04s0044g00710	mRNA16946	-158	UTP--glucose-1-phosphate uridylyltransferase	Metabolism.Primary metabolism.Carbohydrate metabolism.Monosaccharide metabolism.Pentose glucuronate interconversion
75	chr07	19987303	19987504	202	*	178	80	18.04	15.7	100	Exon (mRNA9380/VIT_00s0313g00080, exon 8 of 19)	18	19974192	20009252	35061	1	VIT_00s0313g00080	mRNA9380	13111	Kinesin motor protein	Cellular process.Cellular component organization and biogenesis.Cytoskeleton organization and biogenesis.Microtubule organization and biogenesis.Microtubule-driven movement
76	chr00	12278075	12278276	202	*	187	89	18	15.66	100	Intron (mRNA12372/VIT_00s0361g00080, intron 3 of 5)	11	12284208	12286711	2504	1	VIT_00s0361g00090	mRNA12388	-5932	Phototropic-responsive NPH3 protein	Signaling.Signaling pathway.Light Signaling
77	chr18	14022070	14022271	202	*	187	89	18	15.66	100	Downstream (<1kb)	9	14023042	14027197	4156	2	VIT_18s0166g00080	mRNA10424	4926	ABC transporter G member 4	Transport overview.Macromolecule transport.Multidrug transport.Multidrug ABC transport
78	chr07	9927898	9928099	202	*	167	69	17.97	15.63	100	Intron (mRNA8021/VIT_07s0005g05510, intron 2 of 2)	18	9928652	9933494	4843	2	VIT_07s0005g05520	mRNA8042	5395	Pectate lyase	Cellular process.Cellular component organization and biogenesis.Cell wall organization and biogenesis.Cell wall metabolism.Cell wall catabolism.Pectin catabolism
79	chr00	23720537	23720738	202	*	229	131.6	17.86	15.53	100	Distal Intergenic	11	23727546	23728623	1078	1	VIT_00s1536g00010	mRNA18054	-6808	Heat shock protein 101	Metabolism.Primary metabolism.Protein metabolism and modification.Protein folding.Chaperone-mediated protein folding.HSP-mediated protein folding
80	chr03	1311757	1311958	202	*	213	115.9	17.75	15.43	100	Promoter (1-2kb)	14	1313644	1323526	9883	1	VIT_03s0038g01880	mRNA23372	-1686	NA	NA
81	chr18	10220628	10220829	202	*	186	88	17.74	15.42	100	Promoter (<=1kb)	9	10220918	10224813	3896	1	VIT_18s0001g11990	mRNA6064	-89	Methyltransferase-like protein 2, meth_7	Unclear
82	chr02	2036135	2036336	202	*	183	85	17.72	15.41	100	Exon (mRNA24084/VIT_02s0025g02560, exon 1 of 2)	13	2035554	2037531	1978	1	VIT_02s0025g02560	mRNA24084	581	O-succinylhomoserine sulfhydrylase	Metabolism.Primary metabolism.Amino acid metabolism.Methionine metabolism
83	chr00	20818234	20818435	202	*	242	144.8	17.52	15.22	100	Distal Intergenic	11	20820570	20827103	6534	1	VIT_00s0866g00010	mRNA8928	-2135	Succinate dehydrogenase subunit 3	Metabolism.Primary metabolism.Generation of metabolite precursors and energy.Citric acid cycle
84	chr13	2042206	2042407	202	*	179	81	17.45	15.15	100	Promoter (<=1kb)	4	2043286	2052751	9466	1	VIT_13s0067g03660	mRNA25995	-879	Unknown protein	Unknown
85	chr17	4790290	4790491	202	*	182	84	17.45	15.15	100	Distal Intergenic	8	4781655	4782647	993	2	VIT_17s0000g04420	mRNA14685	-7643	Wall-associated kinase 2 (WAK2)	Signaling.Signaling pathway.Protein kinase
86	chr14	23570238	23570439	202	*	169	71	17.45	15.16	100	Downstream (2-3kb)	5	23573219	23576042	2824	2	VIT_14s0083g01180	mRNA2472	5603	Unknown protein	Unknown
87	chr18	6793547	6793748	202	*	169	71	17.45	15.16	100	Promoter (<=1kb)	9	6793889	6799338	5450	1	VIT_18s0001g08290	mRNA351	-141	Poly(ADP-ribose) polymerase	Metabolism.Primary metabolism.Coenzyme and prosthetic group metabolism.Nicotinate and nicotinamide metabolism
88	chr00	7124003	7124204	202	*	263	167	17.26	14.99	100	Distal Intergenic	11	7128943	7133874	4932	1	VIT_00s0246g00120	mRNA18698	-4739	no hit	no hit
89	chr02	2025269	2025470	202	*	175	77	17.22	14.95	100	Distal Intergenic	13	2018741	2024635	5895	1	VIT_02s0025g02550	mRNA24041	6528	Late embryogenesis abundant protein	Response to stimulus.Stress response.Abiotic stress response.Desiccation stress response
90	chr13	26774510	26774711	202	*	168	69.8	17.16	14.89	100	Intron (mRNA22778/VIT_13s0064g00470, intron 1 of 2)	4	26765548	26780333	14786	2	VIT_13s0064g00470	mRNA22778	5622	Disease resistance protein (NBS-LRR class) RGH1	Diverse functions.Gene family with diverse functions.NBS-LRR superfamily
91	chr18	4183697	4183898	202	*	174	76	16.95	14.68	100	Intron (mRNA11172/VIT_18s0001g05160, intron 2 of 5)	9	4181102	4184913	3812	2	VIT_18s0001g05160	mRNA11172	1015	Glycosyl hydrolase family 3 protein	Metabolism.Primary metabolism.Carbohydrate metabolism.Carbohydrate catabolism
92	chr00	15091157	15091358	202	*	226	128.6	16.72	14.46	100	Distal Intergenic	11	15086634	15087616	983	1	VIT_00s0438g00030	mRNA16842	4523	Retrotransposon protein, Unclassified	Transposable elements viral and plasmid proteins.Protein from transposable element
93	chr13	12996786	12996987	202	*	179	81	16.65	14.39	100	Promoter (<=1kb)	4	12994957	12996969	2013	2	VIT_13s0101g00520	mRNA8439	0	Unknown protein	Unknown
94	chr17	10624141	10624342	202	*	166	67.3	16.6	14.35	100	Promoter (1-2kb)	8	10615542	10623055	7514	2	VIT_17s0000g08950	mRNA15929	-1086	D111/G-patch	Unknown
95	chr01	6937443	6937644	202	*	169	71	16.47	14.22	100	Exon (mRNA6416/VIT_01s0137g00410, exon 1 of 2)	12	6936328	6938135	1808	1	VIT_01s0137g00410	mRNA6416	1115	CYP86A2	Metabolism.Cellular metabolism.Oxidation reduction.Cytochrome P450 oxidoreductase
96	chr01	4332851	4333052	202	*	174	76.4	16.37	14.13	100	Distal Intergenic	12	4330010	4331639	1630	1	VIT_01s0011g04760	mRNA16819	2841	Myb domain protein 4	Regulation overview.Regulation of gene expression.Regulation of transcription.Transcription factor.MYB family transcription factor
97	chr07	5378928	5379129	202	*	165	67	16.31	14.08	100	Promoter (<=1kb)	18	5379686	5382715	3030	1	VIT_07s0005g02700	mRNA24909	-557	KCO5 (Ca2+ activated outward rectifying K+ channel 5)	Transport overview.Channels and pores.a-Type channels.The Voltage-gated Ion Channel.outward rectifying K+ channel
98	chr02	1481296	1481497	202	*	161	63	16.24	14	100	Intron (mRNA20703/VIT_02s0025g01760, intron 1 of 4)	13	1480345	1485694	5350	1	VIT_02s0025g01760	mRNA20703	951	Cellulose synthase CSLG3	Cellular process.Cellular component organization and biogenesis.Cell wall organization and biogenesis.Cell wall metabolism.Cell wall biosynthesis.Cellulose biosynthesis
99	chr06	15854222	15854423	202	*	168	70	16.19	13.96	100	Intron (mRNA16182/VIT_06s0009g02340, intron 6 of 15)	17	15838877	15863802	24926	1	VIT_06s0009g02340	mRNA16182	15345	Tryptophan/tyrosine permease family	Transport overview.Electrochemical Potential-driven Transporters.Porters.Hydroxy/Aromatic Amino Acid Permease
100	chr14	12264876	12265077	202	*	241	144	16.07	13.85	100	Downstream (<1kb)	5	12265505	12266250	746	2	VIT_14s0036g01260	mRNA20985	1173	No hit	No hit
101	chr01	12468881	12469082	202	*	308	212.6	16.05	13.83	100	Intron (mRNA2057/VIT_01s0026g02470, intron 2 of 9)	12	12459296	12473416	14121	2	VIT_01s0026g02470	mRNA2057	4334	Zinc finger (C3HC4-type ring finger)	Regulation overview.Regulation of gene expression.Regulation of transcription.Transcription factor.Zinc finger C3HC4 family transcription factor
102	chr04	18642433	18642634	202	*	164	66	16.03	13.82	100	Promoter (<=1kb)	15	18642443	18645268	2826	1	VIT_04s0023g01710	mRNA4	0	No hit	No hit
103	chr05	19355374	19355575	202	*	152	53	15.95	13.74	100	Promoter (<=1kb)	16	19355732	19357242	1511	1	VIT_05s0062g00700	mRNA4125	-157	UDP-glucose:flavonoid 7-O-glucosyltransferase	Metabolism.Secondary metabolism.Phenylpropanoid metabolism.Flavonoid metabolism.Flavonoid biosynthesis.Flavonoid-glycoside biosynthesis
104	chr11	17634756	17634957	202	*	160	62	15.95	13.74	100	Promoter (<=1kb)	2	17635702	17636553	852	1	VIT_11s0052g00180	mRNA19595	-745	Las1	Unclear
105	chr14	12263649	12263850	202	*	203	105.9	15.94	13.73	100	Downstream (1-2kb)	5	12265505	12266250	746	2	VIT_14s0036g01260	mRNA20985	2400	No hit	No hit
106	chr01	20720344	20720545	202	*	170	72	15.85	13.66	100	Distal Intergenic	12	20724530	20728271	3742	1	VIT_01s0010g02440	mRNA6397	-3985	ABC transporter C member 9	Transport overview.Macromolecule transport.Multidrug transport.Multidrug ABC transport
107	chr02	8053880	8054081	202	*	163	65	15.75	13.56	100	Downstream (<1kb)	13	8054403	8055699	1297	2	VIT_02s0012g01650	mRNA16428	1618	Myb domain protein 93	Regulation overview.Regulation of gene expression.Regulation of transcription.Transcription factor.MYB family transcription factor
108	chr08	13361424	13361625	202	*	163	65	15.75	13.56	100	Intron (mRNA28770/VIT_08s0040g02260, intron 2 of 2)	19	13359538	13364619	5082	2	VIT_08s0040g02260	mRNA28770	2994	Protamine P1	Cellular process.Cellular component organization and biogenesis.Nucleus.Chromosome organization and biogenesis.Chromatin organization
109	chr18	19355286	19355487	202	*	163	65	15.75	13.56	100	Distal Intergenic	9	19318971	19332205	13235	2	VIT_18s0122g00690	mRNA13027	-23081	Laccase	Metabolism.single reactions
110	chr00	7155421	7155622	202	*	297	201.4	15.65	13.47	100	5' UTR	11	7155094	7155917	824	2	VIT_00s0246g00200	mRNA18270	295	Photosystem I iron-sulfur center (Photosystem I subunit VII)	Metabolism.Primary metabolism.Generation of metabolite precursors and energy.Photosynthesis.Photosystem I
111	chr12	2956678	2956879	202	*	166	68	15.64	13.46	100	Distal Intergenic	3	2958962	2965408	6447	1	VIT_12s0028g02170	mRNA16966	-2083	ATP synthase protein I	Metabolism.Primary metabolism.Generation of metabolite precursors and energy.Electron transport.Respiratory-chain phosphorylation
112	chr18	315329	315530	202	*	166	68	15.64	13.46	100	Promoter (<=1kb)	9	314332	315076	745	2	VIT_18s0122g00300	mRNA14186	-253	Unknown protein	Unknown
113	chr08	9433324	9433525	202	*	175	76.8	15.59	13.42	100	Promoter (<=1kb)	19	9434299	9437625	3327	1	VIT_08s0058g00450	mRNA28475	-774	Substrate carrier, Mitochondrial	Transport overview.Electrochemical Potential-driven Transporters.Porters.Mitochondrial Carrier
114	chr14	985469	985670	202	*	162	64	15.47	13.3	100	Distal Intergenic	5	995776	998496	2721	1	VIT_14s0060g01240	mRNA10680	-10106	Unknown protein	Unknown
115	chr09	2610974	2611175	202	*	249	152	15.4	13.24	100	Distal Intergenic	20	2621967	2622152	186	1	VIT_09s0002g02860	mRNA15182	-10792	No hit	No hit
116	chr00	7168553	7168754	202	*	247	150	15.38	13.22	100	Distal Intergenic	11	7166106	7167933	1828	1	VIT_00s0246g00240	mRNA18316	2447	Ribosomal protein S1 (Rps1 protein)	Metabolism.Primary metabolism.Protein metabolism and modification.Protein synthesis.Ribosome
117	chr19	8903509	8903710	202	*	149	50.1	15.35	13.2	100	Downstream (1-2kb)	10	8904729	8910026	5298	2	VIT_19s0015g00770	mRNA17257	6316	Protein kinase G11A	Signaling.Signaling pathway.Protein kinase
118	chr06	11355117	11355318	202	*	171	73	15.3	13.15	100	Exon (mRNA18563/VIT_06s0009g00230, exon 1 of 2)	17	11354411	11356629	2219	1	VIT_06s0009g00230	mRNA18563	706	Unknown protein	Unknown
119	chr01	3979502	3979703	202	*	171	72.9	15.3	13.15	100	Distal Intergenic	12	3981902	3993537	11636	1	VIT_01s0011g04370	mRNA29528	-2199	Phosphatidylserine synthase 2	Metabolism.Primary metabolism.Lipid metabolism.Glycerolipid metabolism.Glycerophospholipid metabolism.Glycerophospholipid biosynthesis
120	chr07	25395150	25395351	202	*	274	178	15.25	13.11	100	Distal Intergenic	18	25393977	25394872	896	1	VIT_07s0031g02670	mRNA20778	1173	Delay of germination 1	Regulation overview.Regulation of gene expression.Regulation of transcription.Transcription factor.bZIP family transcription factor
121	chr00	10871058	10871259	202	*	201	103	15.24	13.1	100	Intron (mRNA20141/VIT_00s0332g00100, intron 1 of 3)	11	10869407	10871868	2462	1	VIT_00s0332g00100	mRNA20141	1651	unknown	unknown
122	chr01	2537359	2537560	202	*	161	63	15.19	13.05	100	Exon (mRNA28751/VIT_01s0011g02860, exon 3 of 9)	12	2536230	2541355	5126	1	VIT_01s0011g02860	mRNA28751	1129	CHUP1 (chloroplast unusual positioning 1)	Cellular process.Cellular component organization and biogenesis.Cytoskeleton organization and biogenesis.Actin organization and biogenesis
123	chr01	23264157	23264358	202	*	206	108.8	15.1	12.97	100	Distal Intergenic	12	23255463	23260005	4543	2	VIT_01s0146g00380	mRNA11783	-4152	LITAF-domain-containing protein	Unknown
124	chr18	31697087	31697288	202	*	157	58.6	15.09	12.96	100	Distal Intergenic	9	31691546	31692304	759	1	VIT_18s0001g05890	mRNA930	5541	Ethylene-responsive transcription factor ERF021	Signaling.Hormone Signaling.Ethylene Signaling.Ethylene-mediated Signaling pathway
125	chr01	12468789	12468990	202	*	235	138.4	15.06	12.93	100	Intron (mRNA2057/VIT_01s0026g02470, intron 2 of 9)	12	12459296	12473416	14121	2	VIT_01s0026g02470	mRNA2057	4426	Zinc finger (C3HC4-type ring finger)	Regulation overview.Regulation of gene expression.Regulation of transcription.Transcription factor.Zinc finger C3HC4 family transcription factor
126	chr05	15137247	15137448	202	*	167	69	15.04	12.91	100	Intron (mRNA7418/VIT_05s0029g00280, intron 4 of 4)	16	15132151	15141034	8884	1	VIT_05s0029g00280	mRNA7418	5096	NA	NA
127	chr14	29223926	29224127	202	*	178	80	14.94	12.82	100	Intron (mRNA5361/VIT_14s0108g00460, intron 2 of 2)	5	29222977	29226448	3472	2	VIT_14s0108g00460	mRNA5361	2321	Ribosomal protein S9 (RPS9C) 40S	Metabolism.Primary metabolism.Protein metabolism and modification.Protein synthesis.Ribosome
128	chr05	4018153	4018354	202	*	160	62	14.91	12.79	100	Promoter (<=1kb)	16	4007204	4018020	10817	2	VIT_05s0020g02310	mRNA3246	-133	Pyruvate,orthophosphate dikinase	Metabolism.Primary metabolism.Carbohydrate metabolism.Monosaccharide metabolism.Pyruvate metabolism
129	chr01	10797207	10797408	202	*	160	62	14.79	12.68	100	Intron (mRNA17366/VIT_01s0026g01430, intron 1 of 3)	12	10795295	10800795	5501	1	VIT_01s0026g01430	mRNA17366	1912	Unknown protein	Unknown
130	chr07	3881155	3881356	202	*	148	49	14.75	12.64	100	Promoter (<=1kb)	18	3881478	3881690	213	1	VIT_07s0005g00900	mRNA1850	-122	No hit	No hit
131	chr18	2524301	2524502	202	*	159	61	14.62	12.52	100	Intron (mRNA4117/VIT_18s0001g02140, intron 1 of 11)	9	2521402	2529629	8228	1	VIT_18s0001g02140	mRNA4117	2899	Metal transporter Nramp1	Transport overview.Electrochemical Potential-driven Transporters.Porters.Metal Ion (Mn2+-iron) Transporter (Nramp)
132	chr08	19665784	19665985	202	*	171	73	14.54	12.44	100	Distal Intergenic	19	19658115	19660943	2829	2	VIT_08s0007g05740	mRNA9159	-4841	BLADE-ON-PETIOLE2	Development.Reproductive development.Flower development
133	chr18	6787367	6787568	202	*	162	64	14.53	12.43	100	Intron (mRNA651/VIT_18s0001g08280, intron 1 of 8)	9	6777866	6788159	10294	2	VIT_18s0001g08280	mRNA651	591	HEN4 (HUA enhancer 4)	Development.Reproductive development.Flower development
134	chr05	2861039	2861240	202	*	162	63.9	14.53	12.44	100	Intron (mRNA14581/VIT_05s0020g01090, intron 2 of 3)	16	2860048	2863747	3700	1	VIT_05s0020g01090	mRNA14581	991	BZIP protein HY5 (HY5)	Regulation overview.Regulation of gene expression.Regulation of transcription.Transcription factor.bZIP family transcription factor
135	chr14	30071190	30071391	202	*	162	63.5	14.53	12.44	100	Exon (mRNA7089/VIT_14s0108g01530, exon 1 of 1)	5	30070300	30072330	2031	2	VIT_14s0108g01530	mRNA7089	939	Pentatricopeptide (PPR) repeat-containing	Diverse functions.Gene family with diverse functions.Pentatricopeptide domain family
136	chr09	6316537	6316738	202	*	155	57	14.51	12.42	100	Promoter (1-2kb)	20	6317982	6318298	317	1	VIT_09s0002g06400	mRNA22420	-1244	no hit	no hit
137	chr06	17083665	17083866	202	*	165	67	14.5	12.41	100	Downstream (1-2kb)	17	17085399	17085834	436	2	VIT_06s0009g02930	mRNA25008	1968	Cytochrome P450, family 79, subfamily A, polypeptide 2	Metabolism.Secondary metabolism.Primary amino acids derivated metabolism.Glucosinolate metabolism
138	chr12	9284440	9284641	202	*	165	67	14.5	12.41	100	Exon (mRNA12908/VIT_12s0057g00980, exon 1 of 4)	3	9279406	9285230	5825	2	VIT_12s0057g00980	mRNA12908	589	Phytochrome defective C (PHYC)	Signaling.Signaling pathway.Circadian clock Signaling
139	chr00	10810603	10810804	202	*	233	135.9	14.45	12.37	100	Distal Intergenic	11	10807717	10810390	2674	1	VIT_00s0332g00040	mRNA22499	2886	NA	NA
140	chr10	9890670	9890871	202	*	158	60	14.34	12.27	100	Downstream (1-2kb)	1	9892743	9895201	2459	2	VIT_10s0003g03730	mRNA13991	4330	Kelch repeat-containing F-box protein	Unknown
141	chr18	8274267	8274468	202	*	154	56	14.23	12.15	100	Promoter (<=1kb)	9	8275291	8275974	684	1	VIT_18s0001g09900	mRNA19787	-823	No hit	No hit
142	chr15	15945505	15945706	202	*	164	66	14.23	12.15	100	Promoter (<=1kb)	6	15941212	15945130	3919	2	VIT_15s0048g01740	mRNA14519	-375	Growth-regulating factor 9	Regulation overview.Regulation of gene expression.Regulation of transcription.Transcription factor.GRF family transcription factor
143	chr01	18555419	18555620	202	*	146	47	14.15	12.08	100	Distal Intergenic	12	18572873	18575182	2310	2	VIT_01s0010g01390	mRNA14880	19562	Phototropic-responsive NPH3	Signaling.Signaling pathway.Light Signaling
144	chr01	23165803	23166004	202	*	146	47	14.15	12.08	100	Distal Intergenic	12	23184549	23184921	373	2	VIT_01s0146g00320	mRNA11878	18917	No hit	No hit
145	chr15	16098271	16098472	202	*	169	71	14.01	11.95	100	Exon (mRNA12321/VIT_15s0048g01980, exon 1 of 6)	6	16098098	16109673	11576	1	VIT_15s0048g01980	mRNA12321	173	COP9 signalosome complex subunit 1	Metabolism.Primary metabolism.Protein metabolism and modification.Proteolysis.cytoplasmic and nuclear protein degradation.Ubiquitin-mediated proteolysis.Deubiquitination
146	chr13	3213143	3213344	202	*	160	62	13.98	11.92	100	Intron (mRNA18053/VIT_13s0019g01640, intron 1 of 4)	4	3212365	3215415	3051	1	VIT_13s0019g01640	mRNA18053	778	NA	NA
147	chr10	16274809	16275010	202	*	202	104	13.98	11.92	100	Intron (mRNA7180/VIT_00s0125g00050, intron 1 of 1)	1	16272753	16282526	9774	2	VIT_00s0125g00050	mRNA7180	7516	no hit	no hit
148	chr14	24672504	24672705	202	*	153	55	13.94	11.89	100	Promoter (<=1kb)	5	24673459	24675059	1601	1	VIT_14s0068g00920	mRNA7427	-754	Chalcone synthase (CHS)	Metabolism.Secondary metabolism.Phenylpropanoid metabolism.Flavonoid metabolism.Flavonoid biosynthesis
149	chr18	977928	978129	202	*	153	55	13.94	11.89	100	3' UTR	9	976342	978219	1878	1	VIT_18s0122g01400	mRNA25259	1586	Exostosin family protein	Metabolism.Primary metabolism.Carbohydrate metabolism.Oligosaccharide metabolism.Glycan metabolism.Glycan structures-biosynthesis1
150	chr17	7808930	7809131	202	*	149	50.7	13.93	11.88	100	Promoter (<=1kb)	8	7799880	7808524	8645	2	VIT_17s0000g06970	mRNA18285	-406	Diacylglycerol kinase 1	Metabolism.Primary metabolism.Lipid metabolism.Glycerolipid metabolism.Glycerophospholipid metabolism
151	chr18	7404990	7405191	202	*	145	46	13.85	11.8	100	Exon (mRNA2619/VIT_18s0001g08850, exon 5 of 30)	9	7338092	7409993	71902	2	VIT_18s0001g08850	mRNA2619	4802	Calcium-transporting ATPase 3, endoplasmic reticulum-type ECA3	Signaling.Signaling pathway.Calcium sensors and Signaling
152	chr00	7161501	7161702	202	*	181	83	13.79	11.75	100	Exon (mRNA18252/VIT_00s0246g00210, exon 1 of 3)	11	7161428	7162726	1299	1	VIT_00s0246g00210	mRNA18252	73	No hit	No hit
153	chr06	20195126	20195327	202	*	156	57.2	13.78	11.75	100	Promoter (1-2kb)	17	20193012	20194098	1087	2	VIT_06s0061g01250	mRNA9494	-1028	Unknown protein	Unknown
154	chr05	8584153	8584354	202	*	159	61	13.71	11.67	100	Promoter (1-2kb)	16	8586227	8587536	1310	1	VIT_05s0049g01320	mRNA28282	-1873	Unknown protein	Unknown
155	chr06	3799634	3799835	202	*	152	54	13.65	11.62	100	Exon (mRNA1511/VIT_06s0004g03040, exon 5 of 11)	17	3794154	3802422	8269	2	VIT_06s0004g03040	mRNA1511	2587	Transducin protein	Unclear
156	chr13	7155728	7155929	202	*	152	53.6	13.65	11.62	100	Promoter (1-2kb)	4	7157107	7163161	6055	1	VIT_13s0019g05240	mRNA22402	-1178	NAC domain-containing protein 78	Regulation overview.Regulation of gene expression.Regulation of transcription.Transcription factor.NAC family transcription factor
157	chr11	20020524	20020725	202	*	144	45	13.55	11.52	100	Distal Intergenic	2	20025433	20081159	55727	1	VIT_11s0052g01840	mRNA22058	-4708	Diacylglycerol kinase	Metabolism.Primary metabolism.Lipid metabolism.Glycerolipid metabolism.Glycerophospholipid metabolism
158	chr12	9744974	9745175	202	*	144	45	13.55	11.52	100	Promoter (<=1kb)	3	9745183	9747291	2109	1	VIT_12s0057g01420	mRNA5503	-8	Exostosin	Metabolism.Primary metabolism.Carbohydrate metabolism.Oligosaccharide metabolism.Glycan metabolism.Glycan structures-biosynthesis1
159	chr17	10239984	10240185	202	*	155	57	13.5	11.48	100	Distal Intergenic	8	10255991	10291113	35123	1	VIT_17s0000g08750	mRNA15067	-15806	ATPase-like domain-containing	Unclear
160	chr12	15387665	15387866	202	*	164	66	13.44	11.42	100	Distal Intergenic	3	15379092	15381666	2575	1	VIT_12s0055g00810	mRNA25797	8573	Cationic peroxidase	Metabolism.Primary metabolism.Amino acid metabolism.Aromatic amino acid metabolism.Phenylalanine metabolism.Phenylalanine biosynthesis
161	chr01	4172723	4172924	202	*	158	60	13.43	11.42	100	Promoter (1-2kb)	12	4169977	4171316	1340	2	VIT_01s0011g04630	mRNA29182	-1407	Ribose 5-phosphate isomerase	Metabolism.Primary metabolism.Carbohydrate metabolism.Monosaccharide metabolism.Monosaccharide catabolism.Pentose-phosphate shunt
162	chr09	1400342	1400543	202	*	161	63	13.42	11.4	100	Downstream (<1kb)	20	1392383	1397840	5458	1	VIT_09s0002g01600	mRNA17028	7959	PHD finger protein alfin	Regulation overview.Regulation of gene expression.Regulation of transcription.Transcription factor.Alfin-like family transcription factor
163	chr08	9432938	9433139	202	*	151	52.2	13.37	11.36	100	Promoter (1-2kb)	19	9434299	9437625	3327	1	VIT_08s0058g00450	mRNA28475	-1160	Substrate carrier, Mitochondrial	Transport overview.Electrochemical Potential-driven Transporters.Porters.Mitochondrial Carrier
164	chr10	16173930	16174131	202	*	188	89.9	13.26	11.25	100	3' UTR	1	16173287	16175890	2604	2	VIT_10s0092g00770	mRNA654	1759	Cytochrome c biogenesis orf256	Transport overview.Macromolecule transport.Multidrug transport.Multidrug ABC transport
165	chr03	639519	639720	202	*	143	44	13.25	11.24	100	Promoter (<=1kb)	14	632713	639536	6824	2	VIT_03s0038g00750	mRNA8469	0	Ubiquitin fusion degradation protein UFD1	Transport overview.Primary Active Transporters.P-P-bond hydrolysis-driven transporters.Endoplasmic Reticular Retrotranslocon
166	chr14	14614184	14614385	202	*	143	44	13.25	11.24	100	Distal Intergenic	5	14611225	14612521	1297	1	VIT_14s0006g00600	mRNA22893	2959	NA	NA
167	chr17	6256288	6256489	202	*	166	68	13.23	11.23	100	Exon (mRNA27645/VIT_17s0000g05600, exon 1 of 1)	8	6255629	6256773	1145	1	VIT_17s0000g05600	mRNA27645	659	(-)-isopiperitenol dehydrogenase	Metabolism.Secondary metabolism.Terpenoid metabolism.Monoterpenoid metabolism.Monoterpenoid biosynthesis
168	chr13	5701026	5701227	202	*	166	68	13.23	11.24	100	Promoter (1-2kb)	4	5699095	5699667	573	2	VIT_13s0019g04270	mRNA2870	-1359	No hit	No hit
169	chr05	21468284	21468485	202	*	154	56	13.23	11.23	100	Intron (mRNA11398/VIT_05s0124g00450, intron 2 of 2)	16	21467365	21474309	6945	2	VIT_05s0124g00450	mRNA11398	5824	Unknown protein	Unknown
170	chr17	960939	961140	202	*	171	72.8	13.16	11.17	100	Distal Intergenic	8	955288	958573	3286	2	VIT_17s0000g01160	mRNA15640	-2366	Nodulin	Response to stimulus.Stress response.Biotic stress response
171	chr04	18785904	18786105	202	*	157	59	13.16	11.17	100	Distal Intergenic	15	18788409	18789713	1305	1	VIT_04s0023g01840	mRNA360	-2304	GATA transcription factor 19	Regulation overview.Regulation of gene expression.Regulation of transcription.Transcription factor.C2C2-GATA family transcription factor
172	chr08	13766428	13766629	202	*	157	59	13.16	11.17	100	Distal Intergenic	19	13769698	13772696	2999	1	VIT_08s0040g02730	mRNA2522	-3069	Exocyst subunit EXO70 H4	Transport overview.Macromolecule transport.Protein transport.Tethering factors
173	chr13	3384040	3384241	202	*	157	59	13.16	11.18	100	Exon (mRNA16505/VIT_13s0019g01980, exon 2 of 2)	4	3370262	3379381	9120	2	VIT_13s0019g01970	mRNA16618	-4659	NA	NA
174	chr11	2198847	2199048	202	*	160	62	13.15	11.17	100	Downstream (<1kb)	2	2199317	2201227	1911	2	VIT_11s0016g02790	mRNA14885	2179	Zinc finger (CCCH-type) family protein	Regulation overview.Regulation of gene expression.Regulation of transcription.Transcription factor.C3H family transcription factor
175	chr12	584594	584795	202	*	160	62	13.15	11.17	100	Promoter (<=1kb)	3	577175	584072	6898	2	VIT_12s0142g00130	mRNA15718	-522	MAPK (MPK20)	Signaling.Signaling pathway.Protein kinase.MAPK cascade
176	chr17	4084492	4084693	202	*	160	62	13.15	11.17	100	3' UTR	8	4084632	4086046	1415	2	VIT_17s0000g03960	mRNA22080	1353	Fw2.2 ORFX	Unknown
177	chr06	15252366	15252567	202	*	151	52	13.08	11.11	100	Intron (mRNA424/VIT_06s0009g01910, intron 1 of 2)	17	15251636	15254101	2466	1	VIT_06s0009g01910	mRNA424	730	Calmodulin-7 (CAM7)	Signaling.Signaling pathway.Calcium sensors and Signaling
178	chr11	2407667	2407868	202	*	151	52	13.08	11.11	100	Promoter (<=1kb)	2	2407890	2419883	11994	1	VIT_11s0016g03000	mRNA25567	-22	Phosphoinositide 3-kinase regulatory subunit 4	Metabolism.Cellular metabolism.Cellular catabolism.Autophagy
179	chr11	3871615	3871816	202	*	151	52	13.08	11.11	100	Distal Intergenic	2	3880844	3883620	2777	1	VIT_11s0016g04570	mRNA8999	-9028	RKL1 (Receptor-like kinase 1)	Signaling.Signaling pathway.Protein kinase
180	chr02	8127450	8127651	202	*	164	66	12.97	11.01	100	Intron (mRNA16331/VIT_02s0012g01680, intron 2 of 2)	13	8126620	8134433	7814	2	VIT_02s0012g01680	mRNA16331	6782	Trehalose phosphatase 5	Metabolism.Primary metabolism.Carbohydrate metabolism.Polysaccharide metabolism.Starch and sucrose metabolism
181	chr11	9442928	9443129	202	*	153	55	12.95	10.98	100	Distal Intergenic	2	9414279	9432652	18374	2	VIT_11s0037g00730	mRNA20468	-10276	Unknown protein	Unknown
182	chr07	1305817	1306018	202	*	142	43	12.94	10.98	100	Promoter (<=1kb)	18	1295689	1305019	9331	2	VIT_07s0151g00430	mRNA9259	-798	Kinase interacting family protein	Regulation overview.Regulation of gene expression.Regulation of transcription.Transcription factor.KIP1 SANTA
183	chr08	9640800	9641001	202	*	142	43	12.94	10.98	100	Distal Intergenic	19	9639912	9640526	615	1	VIT_08s0058g00560	mRNA29078	888	NA	NA
184	chr11	9870877	9871078	202	*	156	57.1	12.89	10.93	100	Distal Intergenic	2	9838474	9861249	22776	1	VIT_11s0037g00880	mRNA25346	32403	Histone-lysine N-methyltransferase ASHR3	Metabolism.Primary metabolism.Amino acid metabolism.Lysine metabolism
185	chr10	16538751	16538952	202	*	159	61	12.88	10.92	100	Intron (mRNA7747/VIT_00s0125g00150, intron 9 of 9)	1	16527178	16534974	7797	2	VIT_00s0125g00140	mRNA7859	-3777	SHR5-receptor-like kinase	Signaling.Signaling pathway.Protein kinase
186	chr13	1338442	1338643	202	*	159	61	12.88	10.93	100	Intron (mRNA21362/VIT_13s0067g02450, intron 1 of 5)	4	1338013	1342394	4382	1	VIT_13s0067g02450	mRNA21362	429	Uroporphyrinogen decarboxylase	Metabolism.Primary metabolism.Cofactor metabolism.Tetrapyrrole metabolism
187	chr01	11408590	11408791	202	*	141	42	12.64	10.69	100	Exon (mRNA27998/VIT_01s0026g01780, exon 1 of 7)	12	11406954	11409977	3024	2	VIT_01s0026g01780	mRNA27998	1186	Leucine-rich repeat transmembrane	Signaling.Signaling pathway.Protein kinase
188	chr15	15261249	15261450	202	*	141	42	12.64	10.69	100	Distal Intergenic	6	15268234	15269562	1329	1	VIT_15s0048g01150	mRNA1829	-6784	TCP family transcription factor TCP9	Regulation overview.Regulation of gene expression.Regulation of transcription.Transcription factor.TCP family transcription factor
189	chr10	19455720	19455921	202	*	155	57	12.61	10.67	100	Distal Intergenic	1	19486888	19487262	375	2	VIT_10s0042g01000	mRNA28609	31341	Glutamine synthetase	Metabolism.Primary metabolism.Amino acid metabolism.Glutamate metabolism
190	chr18	12261874	12262075	202	*	155	57	12.61	10.67	100	Downstream (<1kb)	9	12257459	12261168	3710	1	VIT_18s0001g14240	mRNA26113	4415	Adaptor-related protein complex 2, sigma 1 sub	Transport overview.Macromolecule transport.Protein transport.Protein coat
191	chr11	10553311	10553512	202	*	227	130	12.55	10.61	100	5' UTR	2	10551556	10553992	2437	2	VIT_11s0037g01170	mRNA21462	480	Photosystem I P700 chlorophyll A apoprotein A1	Metabolism.Primary metabolism.Generation of metabolite precursors and energy.Photosynthesis.Photosystem I
192	chr16	19593230	19593431	202	*	149	50	12.51	10.57	100	Promoter (<=1kb)	7	19593784	19596945	3162	1	VIT_16s0050g01190	mRNA13279	-353	Metal ion binding	Unclear
193	chr03	7128146	7128347	202	*	148	49.7	12.51	10.58	100	Promoter (1-2kb)	14	7125371	7126295	925	2	VIT_03s0091g00690	mRNA25474	-1851	Salt tolerance zinc finger	Regulation overview.Regulation of gene expression.Regulation of transcription.Transcription factor.C2H2 family transcription factor
194	chr15	1206624	1206825	202	*	148	49.4	12.51	10.58	100	Distal Intergenic	6	1218721	1219777	1057	1	VIT_15s0024g00720	mRNA25792	-11896	Delta 1-pyrroline-5-carboxylate synthetase	Metabolism.Primary metabolism.Amino acid metabolism.Arginine and proline metabolism.Proline metabolism
195	chr01	3149115	3149316	202	*	154	56	12.34	10.41	100	Promoter (<=1kb)	12	3147476	3149151	1676	2	VIT_01s0011g03480	mRNA6470	0	Cinnamoyl CoA reductase	Metabolism.Secondary metabolism.Phenylpropanoid metabolism.Phenylpropanoid biosynthesis
196	chr02	6657185	6657386	202	*	154	56	12.34	10.41	100	Downstream (2-3kb)	13	6653658	6654223	566	2	VIT_02s0012g00650	mRNA26728	-2962	PBP1 (pinoid-binding protein 1)	Signaling.Hormone Signaling.Auxin Signaling.Auxin transport
197	chr07	22171664	22171865	202	*	154	56	12.34	10.41	100	Distal Intergenic	18	22163684	22167828	4145	2	VIT_07s0129g00620	mRNA13486	-3836	Metal transporter Nramp3	Transport overview.Electrochemical Potential-driven Transporters.Porters.Metal Ion (Mn2+-iron) Transporter (Nramp)
198	chr14	26184652	26184853	202	*	154	56	12.34	10.42	100	Exon (mRNA16055/VIT_14s0171g00360, exon 1 of 2)	5	26183948	26186681	2734	1	VIT_14s0171g00360	mRNA16055	704	Unknown protein	Unknown
199	chr16	20739714	20739915	202	*	154	56	12.34	10.42	100	Distal Intergenic	7	20742145	20745329	3185	1	VIT_16s0050g02290	mRNA26396	-2230	Unknown protein	Unknown
200	chr18	10785806	10786007	202	*	154	55.5	12.34	10.42	100	Downstream (<1kb)	9	10786570	10787070	501	2	VIT_18s0001g12590	mRNA18443	1063	No hit	No hit
201	chr12	3206636	3206837	202	*	148	49	12.23	10.31	100	3' UTR	3	3206424	3207098	675	2	VIT_12s0028g02490	mRNA20271	261	No hit	No hit
202	chr07	16623596	16623797	202	*	245	148.1	12.2	10.28	100	Distal Intergenic	18	16662597	16662962	366	1	VIT_07s0151g01090	mRNA7935	-38800	NA	NA
203	chr14	24082399	24082600	202	*	151	52	12.11	10.2	100	Promoter (<=1kb)	5	24080150	24081477	1328	2	VIT_14s0068g00370	mRNA20725	-922	NA	NA
204	chr17	3002876	3003077	202	*	151	52	12.11	10.2	100	Exon (mRNA13550/VIT_17s0000g03040, exon 1 of 1)	8	3002523	3004335	1813	1	VIT_17s0000g03040	mRNA13550	353	Chaperonin	Metabolism.Primary metabolism.Protein metabolism and modification.Protein folding.Chaperone-mediated protein folding
205	chr06	1059320	1059521	202	*	150	51.3	12.11	10.2	100	Distal Intergenic	17	1036495	1052358	15864	2	VIT_06s0004g00950	mRNA8366	-6962	HUB2 (histone mono-ubiquitination 2)	Regulation overview.Regulation of gene expression.Regulation of transcription.Transcription factor.Zinc finger C3HC4 family transcription factor
206	chr03	2728944	2729145	202	*	156	58	12.08	10.17	100	Promoter (<=1kb)	14	2681152	2728121	46970	2	VIT_03s0038g03730	mRNA7442	-823	Niemann-Pick C1 protein precursor	Transport overview.Electrochemical Potential-driven Transporters.Porters.Resistance-Nodulation-Cell Division.Eukaryotic (Putative) Sterol Transporter
207	chr08	16541356	16541557	202	*	153	55	12.07	10.16	100	3' UTR	19	16541249	16542898	1650	2	VIT_08s0007g02440	mRNA23575	1341	Aspartyl protease	Metabolism.Primary metabolism.Protein metabolism and modification.Proteolysis.Peptidase-mediated proteolysis
208	chr16	13647167	13647368	202	*	164	66	12.04	10.14	100	Promoter (<=1kb)	7	13644954	13646523	1570	2	VIT_16s0022g00710	mRNA22427	-644	Pectinesterase family	Cellular process.Cellular component organization and biogenesis.Cell wall organization and biogenesis.Cell wall metabolism.Cell wall modification.Pectin modification
209	chr02	9171267	9171468	202	*	139	40	12.04	10.14	100	Distal Intergenic	13	9165547	9167637	2091	2	VIT_02s0012g02220	mRNA16510	-3630	Xyloglucan endotransglucosylase/hydrolase 30	Cellular process.Cellular component organization and biogenesis.Cell wall organization and biogenesis.Cell wall metabolism.Cell wall modification.Xyloglucan modification
210	chr17	14365117	14365318	202	*	139	40	12.04	10.14	100	Distal Intergenic	8	14321600	14346465	24866	2	VIT_17s0119g00090	mRNA7394	-18652	Unknown protein	Unknown
211	chr12	1498041	1498242	202	*	147	48	11.95	10.05	100	Exon (mRNA3333/VIT_12s0028g01000, exon 4 of 8)	3	1496510	1500746	4237	2	VIT_12s0028g01000	mRNA3333	2504	Unknown protein	Unknown
212	chr13	3497616	3497817	202	*	146	47.6	11.95	10.05	100	Promoter (1-2kb)	4	3495471	3496576	1106	2	VIT_13s0019g02080	mRNA10037	-1040	DNA-binding protein	Metabolism.Primary metabolism.Nucleobase, nucleoside, nucleotide, nucleic acid metabolism.Nucleic acid metabolism.DNA metabolism
213	chr06	20141707	20141908	202	*	146	47.5	11.95	10.05	100	Promoter (<=1kb)	17	20138223	20141529	3307	2	VIT_06s0061g01210	mRNA8620	-178	Lysine histidine transporter 1	Transport overview.Electrochemical Potential-driven Transporters.Porters.Amino Acid/Auxin Permease
214	chr18	1904323	1904524	202	*	161	62.6	11.94	10.05	100	Intron (mRNA18260/VIT_18s0001g01350, intron 4 of 7)	9	1885028	1894797	9770	2	VIT_18s0001g01320	mRNA18671	-9526	Wall-associated receptor kinase 5	Signaling.Signaling pathway.Protein kinase
215	chr04	4808796	4808997	202	*	150	51	11.84	9.94	100	Exon (mRNA10823/VIT_04s0008g05330, exon 8 of 13)	15	4803786	4813895	10110	2	VIT_04s0008g05330	mRNA10823	4898	DEAD box RNA helicase RH15	Metabolism.Primary metabolism.Nucleobase, nucleoside, nucleotide, nucleic acid metabolism.Nucleic acid metabolism.RNA metabolism.RNA processing.mRNA processing.mRNA splicing
216	chr08	21108092	21108293	202	*	155	56.2	11.81	9.93	100	Downstream (<1kb)	19	21108449	21110396	1948	2	VIT_08s0007g07620	mRNA3523	2103	Thioredoxin 2	Cellular process.Cellular homeostasis.Cell redox homeostasis
217	chr17	10040467	10040668	202	*	152	54	11.8	9.91	100	Intron (mRNA15247/VIT_17s0000g08620, intron 2 of 12)	8	10039103	10047201	8099	1	VIT_17s0000g08620	mRNA15247	1364	U3 small nucleolar RNA-associated protein MPP10	Metabolism.Primary metabolism.Protein metabolism and modification.Protein synthesis.Ribosome
218	chr09	9824576	9824777	202	*	138	39	11.74	9.86	100	3' UTR	20	9824584	9828101	3518	2	VIT_09s0002g08640	mRNA17920	3324	Protein kinase Xa21	Response to stimulus.Stress response.Biotic stress response.Plant-pathogen interaction
219	chr07	19779015	19779216	202	*	145	46.4	11.66	9.78	100	Exon (mRNA11219/VIT_00s0768g00010, exon 2 of 3)	18	19777672	19779745	2074	2	VIT_00s0768g00010	mRNA11219	529	Unknown protein	Unknown
220	chr18	8517853	8518054	202	*	145	46.1	11.66	9.78	100	Promoter (<=1kb)	9	8518208	8531300	13093	1	VIT_18s0001g10170	mRNA18609	-154	PAB8 (poly(A) binding protein 8)	Metabolism.Primary metabolism.Nucleobase, nucleoside, nucleotide, nucleic acid metabolism.Nucleic acid metabolism.RNA metabolism.RNA processing
221	chr14	12264051	12264252	202	*	230	133.1	11.65	9.78	100	Downstream (1-2kb)	5	12265505	12266250	746	2	VIT_14s0036g01260	mRNA20985	1998	No hit	No hit
222	chr00	19602031	19602232	202	*	171	73.3	11.63	9.75	100	Distal Intergenic	11	19609411	19610989	1579	1	VIT_00s0733g00010	mRNA708	-7179	F-type H+-transporting ATPase alpha chain	Metabolism.Primary metabolism.Generation of metabolite precursors and energy.Electron transport.Respiratory-chain phosphorylation
223	chr04	4614502	4614703	202	*	157	59	11.61	9.73	100	Distal Intergenic	15	4599533	4611029	11497	2	VIT_04s0008g05140	mRNA11857	-3473	NA	NA
224	chr08	3943322	3943523	202	*	157	59	11.61	9.73	100	Intron (mRNA22664/VIT_08s0032g00600, intron 9 of 31)	19	3937004	3969364	32361	1	VIT_08s0032g00600	mRNA22664	6318	Ubiquitin-specific protease 12 (UBP12)	Metabolism.Primary metabolism.Protein metabolism and modification.Proteolysis.cytoplasmic and nuclear protein degradation.Ubiquitin-mediated proteolysis
225	chr09	22884361	22884562	202	*	154	56	11.55	9.68	100	Intron (mRNA12735/VIT_09s0054g01790, intron 4 of 4)	20	22888656	22889142	487	2	VIT_09s0054g01800	mRNA3670	4580	No hit	No hit
226	chr05	14565830	14566031	202	*	152	53	11.53	9.66	100	Promoter (1-2kb)	16	14567771	14573766	5996	1	VIT_05s0029g00070	mRNA10238	-1740	Calcium-binding protein CML	Response to stimulus.Stress response.Biotic stress response.Plant-pathogen interaction
227	chr06	3452599	3452800	202	*	152	53	11.53	9.66	100	Intron (mRNA26903/VIT_06s0004g02760, intron 1 of 1)	17	3450534	3456876	6343	2	VIT_06s0004g02760	mRNA26903	4076	SAR1 (secretion-associated ras)	Transport overview.Macromolecule transport.Protein transport.Protein coat
228	chr09	2270523	2270724	202	*	152	53	11.53	9.66	100	Promoter (1-2kb)	20	2271830	2273304	1475	1	VIT_09s0002g02490	mRNA1911	-1106	Dof zinc finger protein 1	Regulation overview.Regulation of gene expression.Regulation of transcription.Transcription factor.C2C2-DOF family transcription factor
229	chr19	7445276	7445477	202	*	152	53	11.53	9.67	100	Distal Intergenic	10	7443640	7444416	777	1	VIT_19s0090g01370	mRNA26151	1636	No hit	No hit
230	chr00	20682344	20682545	202	*	237	140	11.5	9.64	100	Intron (mRNA14528/VIT_00s0854g00030, intron 1 of 2)	11	20680113	20689107	8995	1	VIT_00s0854g00030	mRNA14528	2231	Unknown	Unknown
231	chr17	5978060	5978261	202	*	140	41.8	11.3	9.44	100	Promoter (1-2kb)	8	5975939	5976998	1060	2	VIT_17s0000g05380	mRNA29010	-1062	Dynein light chain LC8-type	Cellular process.Cellular component organization and biogenesis.Cytoskeleton organization and biogenesis.Microtubule organization and biogenesis.Microtubule-driven movement
232	chr10	1294430	1294631	202	*	153	55	11.28	9.43	100	Exon (mRNA8515/VIT_10s0116g00160, exon 1 of 5)	1	1288585	1294918	6334	2	VIT_10s0116g00160	mRNA8515	287	Bromo-adjacenty (BAH) domain-containing protein	Regulation overview.Regulation of gene expression.Regulation of transcription.Transcription factor.PHD family transcription factor
233	chr01	5374711	5374912	202	*	148	49	11.28	9.43	100	Exon (mRNA14455/VIT_01s0011g05670, exon 4 of 5)	12	5374485	5375879	1395	2	VIT_01s0011g05670	mRNA14455	967	Nudix hydrolase 18	Metabolism.Primary metabolism.Nucleobase, nucleoside, nucleotide, nucleic acid metabolism.Nudix hydrolase family
234	chr01	11799891	11800092	202	*	148	49	11.28	9.43	100	Downstream (2-3kb)	12	11802331	11803205	875	2	VIT_01s0026g02030	mRNA1506	3113	Basic helix-loop-helix (bHLH) family	Regulation overview.Regulation of gene expression.Regulation of transcription.Transcription factor.bHLH family transcription factor
235	chr14	24931556	24931757	202	*	148	49	11.28	9.43	100	Exon (mRNA4492/VIT_14s0068g01130, exon 8 of 10)	5	24933132	24935740	2609	2	VIT_14s0068g01140	mRNA4483	3983	DnaJ homolog, subfamily B, member 12	Transport overview.Primary Active Transporters.P-P-bond hydrolysis-driven transporters.General Secretory Pathway (Sec)
236	chr03	1578293	1578494	202	*	151	52	11.26	9.41	100	Distal Intergenic	14	1584039	1585078	1040	2	VIT_03s0038g02310	mRNA10683	6584	Myb domain protein 4	Regulation overview.Regulation of gene expression.Regulation of transcription.Transcription factor.MYB family transcription factor
237	chr18	1974732	1974933	202	*	151	52	11.26	9.41	100	Distal Intergenic	9	1952680	1968096	15417	2	VIT_18s0001g01370	mRNA18403	-6636	Wall-associated receptor kinase 5	Signaling.Signaling pathway.Protein kinase
238	chr18	11383149	11383350	202	*	151	52	11.26	9.41	100	Downstream (<1kb)	9	11384285	11387145	2861	2	VIT_18s0001g13360	mRNA8098	3795	Nodulin MtN21 family	Transport overview.Electrochemical Potential-driven Transporters.Porters.Drug/Metabolite Transporter.Plant Drug/Metabolite Exporter
239	chr12	5673979	5674180	202	*	150	51.1	11.26	9.41	100	Promoter (1-2kb)	3	5671494	5672761	1268	2	VIT_12s0059g00870	mRNA5525	-1218	MAPKKK15	Signaling.Hormone Signaling.Ethylene Signaling.Ethylene-mediated Signaling pathway
240	chr05	453499	453700	202	*	170	72	11.16	9.31	100	3' UTR	16	453295	454189	895	2	VIT_05s0077g01850	mRNA16391	489	Glycine-rich protein	Unknown
241	chr12	7213647	7213848	202	*	190	92.3	11.15	9.31	100	3' UTR	3	7212591	7215300	2710	1	VIT_12s0059g02430	mRNA12302	1056	Chloroplast envelope membrane protein [Vitis vinifera]	Transport overview.Incompletely characterized transport systems.Putative transport protein.Chloroplast Envelope Mb Prot
242	chr14	21178345	21178546	202	*	136	37	11.14	9.3	100	Distal Intergenic	5	21159625	21160289	665	1	VIT_14s0006g02940	mRNA6270	18720	Unknown	Unknown
243	chr05	19376721	19376922	202	*	144	45	11.1	9.26	100	Promoter (<=1kb)	16	19377833	19379259	1427	1	VIT_05s0062g00710	mRNA4179	-911	UDP-glucose:flavonoid 7-O-glucosyltransferase	Metabolism.Secondary metabolism.Phenylpropanoid metabolism.Flavonoid metabolism.Flavonoid biosynthesis.Flavonoid-glycoside biosynthesis
244	chr13	2657311	2657512	202	*	144	45	11.1	9.26	100	Promoter (<=1kb)	4	2657543	2660345	2803	1	VIT_13s0019g00550	mRNA1741	-31	Cofilin	Cellular process.Cellular component organization and biogenesis.Cytoskeleton organization and biogenesis.Actin depolymerization
245	chr14	25012794	25012995	202	*	144	45	11.1	9.26	100	Promoter (<=1kb)	5	25013051	25017304	4254	1	VIT_14s0068g01250	mRNA3912	-56	Mitochondrial phosphate transporter	Transport overview.Electrochemical Potential-driven Transporters.Porters.Mitochondrial Carrier.Phosphate carrier
246	chr02	2973879	2974080	202	*	143	44.4	11.1	9.26	100	Exon (mRNA9556/VIT_02s0025g03620, exon 7 of 8)	13	2969056	2974525	5470	1	VIT_02s0025g03620	mRNA9556	4823	Glutathione S-transferase 1 GSTT1	Metabolism.Primary metabolism.Coenzyme and prosthetic group metabolism.Peptide derived compounds biosynthesis.Glutathione metabolism
247	chr06	3290155	3290356	202	*	155	56.3	11.09	9.26	100	Distal Intergenic	17	3297394	3302026	4633	1	VIT_06s0004g02670	mRNA18900	-7038	Cyclic nucleotide-gated ion channel 15	Response to stimulus.Stress response.Biotic stress response.Plant-pathogen interaction
248	chr14	10117292	10117493	202	*	160	62	11.04	9.21	100	Distal Intergenic	5	10097750	10112684	14935	2	VIT_14s0036g00430	mRNA12917	-4608	Glycogenin glucosyltransferase (glycogenin)	Metabolism.Primary metabolism.Carbohydrate metabolism.Polysaccharide metabolism.Starch and sucrose metabolism
249	chr19	20477560	20477761	202	*	160	62	11.04	9.21	100	Distal Intergenic	10	20487774	20490614	2841	1	VIT_19s0027g00660	mRNA23186	-10013	R protein PRF disease resistance protein	Response to stimulus.Stress response.Biotic stress response.Plant-pathogen interaction.R proteins from Plant-pathogen interaction
250	chr19	7698293	7698494	202	*	152	54	11.02	9.2	100	5' UTR	10	7698174	7698611	438	1	VIT_19s0090g01620	mRNA8237	119	CYP89H3	Metabolism.Cellular metabolism.Oxidation reduction.Cytochrome P450 oxidoreductase
251	chr19	23086399	23086600	202	*	176	78	11.01	9.19	100	Distal Intergenic	10	23079196	23085541	6346	1	VIT_19s0085g00120	mRNA8443	7203	NA	NA
252	chr05	5083466	5083667	202	*	150	51	10.99	9.17	100	Exon (mRNA14074/VIT_05s0020g03310, exon 3 of 4)	16	5082857	5085083	2227	2	VIT_05s0020g03310	mRNA14074	1416	Diamine oxidase	Metabolism.Primary metabolism.Amino acid metabolism.Arginine and proline metabolism.Urea cycle
253	chr13	1293054	1293255	202	*	150	51	10.99	9.17	100	Distal Intergenic	4	1297797	1301812	4016	1	VIT_13s0067g02340	mRNA20927	-4542	Proton-dependent oligopeptide transport (POT) family protein	Transport overview.Electrochemical Potential-driven Transporters.Porters.Proton-dependent Oligopeptide Transporter
254	chr19	3333842	3334043	202	*	150	51	10.99	9.17	100	Promoter (<=1kb)	10	3331384	3333330	1947	2	VIT_19s0014g03190	mRNA5657	-512	Unknown protein	Unknown
255	chr16	16499071	16499272	202	*	157	59	10.92	9.11	100	Downstream (1-2kb)	7	16500433	16503019	2587	2	VIT_16s0022g02370	mRNA8374	3747	no hit	no hit
256	chr11	893169	893370	202	*	135	35.9	10.84	9.02	100	Exon (mRNA27661/VIT_11s0016g01110, exon 1 of 14)	2	893123	905749	12627	1	VIT_11s0016g01110	mRNA27661	46	Unknown protein	Unknown
257	chr19	2668571	2668772	202	*	135	35.8	10.84	9.02	100	Exon (mRNA20006/VIT_19s0014g02590, exon 5 of 7)	10	2667926	2670239	2314	2	VIT_19s0014g02590	mRNA20006	1467	(-)-germacrene D synthase	Metabolism.Secondary metabolism.Terpenoid metabolism.Terpenoid biosynthesis
258	chr10	16317125	16317326	202	*	243	146	10.82	9.01	100	Distal Intergenic	1	16326317	16327952	1636	1	VIT_00s0125g00060	mRNA7241	-8991	Unknown	Unknown
259	chr05	4386185	4386386	202	*	143	44	10.81	9	100	Distal Intergenic	16	4385273	4386103	831	1	VIT_05s0020g02670	mRNA7896	912	Ring zinc finger protein	Unknown
260	chr08	17750978	17751179	202	*	143	44	10.81	9	100	Promoter (<=1kb)	19	17751999	17755207	3209	1	VIT_08s0007g03780	mRNA9797	-820	Unknown protein	Unknown
261	chr14	7272498	7272699	202	*	152	53	10.76	8.95	100	Distal Intergenic	5	7275721	7279576	3856	1	VIT_14s0030g02160	mRNA9322	-3022	Ammonium transporter 2	Transport overview.Channels and pores.a-Type channels.Ammonia Channel Transporter
262	chr17	314086	314287	202	*	152	53	10.76	8.95	100	Intron (mRNA23915/VIT_17s0000g00280, intron 1 of 1)	8	313046	315087	2042	2	VIT_17s0000g00280	mRNA23915	800	Magnesium-protoporphyrin O-methyltransferase	Metabolism.Primary metabolism.Cofactor metabolism.Tetrapyrrole metabolism.Chlorophyll metabolism.Chlorophyll biosynthesis
263	chr08	16439551	16439752	202	*	151	52.9	10.76	8.95	100	3' UTR	19	16439442	16440501	1060	2	VIT_08s0007g02370	mRNA23830	749	Unknown	Unknown
264	chr14	24952903	24953104	202	*	146	47	10.73	8.93	100	Intron (mRNA4471/VIT_14s0068g01190, intron 13 of 14)	5	24948323	24948959	637	2	VIT_14s0068g01180	mRNA4422	-3944	Unknown protein	Unknown
265	chr15	18425740	18425941	202	*	146	47	10.73	8.93	100	Distal Intergenic	6	18416554	18423462	6909	2	VIT_15s0046g01440	mRNA5890	-2278	BZip transcription factor G- box binding factor 3	Regulation overview.Regulation of gene expression.Regulation of transcription.Transcription factor.bZIP family transcription factor
266	chr17	4606418	4606619	202	*	146	47	10.73	8.93	100	Downstream (1-2kb)	8	4608237	4609006	770	2	VIT_17s0000g04210	mRNA10057	2387	Oleosin OLE-5	Cellular process.Cellular component organization and biogenesis.Oil body organization and biogenesis
267	chr07	3338565	3338766	202	*	145	46.6	10.73	8.93	100	Promoter (<=1kb)	18	3333296	3338156	4861	2	VIT_07s0005g00180	mRNA5431	-409	TOC159 (translocon outer membrane complex 159)	Transport overview.Primary Active Transporters.P-P-bond hydrolysis-driven transporters.Chloroplast Env Prot Translocase
268	chr05	7019534	7019735	202	*	148	49.5	10.72	8.93	100	Promoter (1-2kb)	16	7020819	7024033	3215	1	VIT_05s0020g05060	mRNA28178	-1084	Cellulose synthase CSLG2	Cellular process.Cellular component organization and biogenesis.Cell wall organization and biogenesis.Cell wall metabolism.Cell wall biosynthesis.Cellulose biosynthesis
269	chr10	16275865	16276066	202	*	215	118	10.63	8.84	100	Intron (mRNA7180/VIT_00s0125g00050, intron 1 of 1)	1	16272753	16282526	9774	2	VIT_00s0125g00050	mRNA7180	6460	no hit	no hit
270	chr06	735609	735810	202	*	153	55	10.57	8.78	100	Promoter (<=1kb)	17	736593	738635	2043	1	VIT_06s0004g00550	mRNA26627	-783	No hit	No hit
271	chr14	19524927	19525128	202	*	153	55	10.57	8.78	100	Intron (mRNA20413/VIT_14s0006g02210, intron 6 of 11)	5	19549773	19555264	5492	1	VIT_14s0006g02220	mRNA20453	-24645	Histone chaperone ASF1B (Anti-silencing 1b)	Metabolism.Primary metabolism.Nucleobase, nucleoside, nucleotide, nucleic acid metabolism.Nucleic acid metabolism.DNA metabolism.DNA replication
272	chr07	7342166	7342367	202	*	134	35	10.54	8.75	100	Downstream (<1kb)	18	7343228	7346122	2895	2	VIT_07s0005g03930	mRNA6442	3755	Developmental protein DAG, plastid	Cellular process.Cell growth and death
273	chr13	16209455	16209656	202	*	134	35	10.54	8.75	100	Distal Intergenic	4	16191242	16192561	1320	1	VIT_13s0047g00320	mRNA896	18213	EDA35 (embryo sac development arrest 35)	Development.Reproductive development.Embryo development
274	chr13	20576254	20576455	202	*	142	43	10.53	8.75	100	Promoter (<=1kb)	4	20575489	20576014	526	2	VIT_13s0084g00670	mRNA10076	-240	unknown	unknown
275	chr17	8950910	8951111	202	*	151	52	10.49	8.71	100	Intron (mRNA27200/VIT_17s0000g07870, intron 2 of 4)	8	8950730	8962366	11637	1	VIT_17s0000g07870	mRNA27200	180	Ribosomal protein L29	Metabolism.Primary metabolism.Protein metabolism and modification.Protein synthesis.Ribosome
276	chr04	20606614	20606815	202	*	150	51.9	10.49	8.71	100	Exon (mRNA15923/VIT_04s0023g03690, exon 2 of 3)	15	20605726	20608934	3209	1	VIT_04s0023g03690	mRNA15923	888	Proteasome 20S alpha subunit D2 (PAD2) (PRS1) (PRC6)	Metabolism.Primary metabolism.Protein metabolism and modification.Proteolysis.cytoplasmic and nuclear protein degradation.Ubiquitin-mediated proteolysis.Proteasome
277	chr02	17184538	17184739	202	*	145	46	10.46	8.68	100	Downstream (1-2kb)	13	17176880	17177383	504	2	VIT_02s0087g00020	mRNA22226	-7155	No hit	No hit
278	chr08	15005222	15005423	202	*	145	46	10.46	8.68	100	Promoter (<=1kb)	19	15002643	15005018	2376	2	VIT_08s0007g00830	mRNA9506	-204	Lectin protein kinase	Signaling.Signaling pathway.Protein kinase
279	chr17	4483605	4483806	202	*	145	46	10.46	8.68	100	Distal Intergenic	8	4486086	4491437	5352	1	VIT_17s0000g04190	mRNA10853	-2280	No hit	No hit
280	chr18	11316009	11316210	202	*	145	46	10.46	8.68	100	Promoter (<=1kb)	9	11311350	11316053	4704	2	VIT_18s0001g13270	mRNA1140	0	Papain cysteine peptidase XBCP3	Metabolism.Primary metabolism.Protein metabolism and modification.Proteolysis.Peptidase-mediated proteolysis
281	chr06	4994255	4994456	202	*	141	42	10.25	8.47	100	Downstream (<1kb)	17	4995327	4997467	2141	2	VIT_06s0004g04010	mRNA11653	3011	Exocyst subunit EXO70 H7	Transport overview.Macromolecule transport.Protein transport.Tethering factors
282	chr08	21160527	21160728	202	*	141	42	10.25	8.48	100	Exon (mRNA355/VIT_08s0007g07700, exon 4 of 5)	19	21159963	21163850	3888	2	VIT_08s0007g07700	mRNA355	3122	Unknown protein	Unknown
283	chr07	20334534	20334735	202	*	133	34	10.24	8.46	100	Exon (mRNA18029/VIT_00s0477g00030, exon 2 of 7)	18	20333907	20336653	2747	1	VIT_00s0477g00030	mRNA18029	627	MATE efflux family protein ripening responsive	Transport overview.Electrochemical Potential-driven Transporters.Porters.Multidrug/Oligosaccharidyl-lipid/Polysaccharide Flippase.Multi Antimicrobial Extrusion
284	chr07	24953769	24953970	202	*	133	34	10.24	8.46	100	Intron (mRNA21665/VIT_07s0031g02470, intron 1 of 1)	18	24952791	24954879	2089	2	VIT_07s0031g02470	mRNA21665	909	Dicarboxylate/tricarboxylate carrier (DTC)	Transport overview.Electrochemical Potential-driven Transporters.Porters.Mitochondrial Carrier
285	chr17	6628407	6628608	202	*	150	51	10.23	8.46	100	Promoter (1-2kb)	8	6630398	6631211	814	1	VIT_17s0000g05960	mRNA28169	-1790	Pectinesterase family	Cellular process.Cellular component organization and biogenesis.Cell wall organization and biogenesis.Cell wall metabolism.Cell wall modification.Pectin modification
286	chr09	3977748	3977949	202	*	147	48	10.18	8.42	100	Distal Intergenic	20	3967729	3971991	4263	2	VIT_09s0002g04340	mRNA22400	-5757	Glabra2	Cellular process.Cell growth and death
287	chr13	15327565	15327766	202	*	147	48	10.18	8.42	100	Distal Intergenic	4	15319683	15325295	5613	2	VIT_13s0175g00200	mRNA25182	-2270	V-type H+-transporting ATPase subunit I	Metabolism.Primary metabolism.Generation of metabolite precursors and energy.Electron transport.Respiratory-chain phosphorylation
288	chr18	17340866	17341067	202	*	147	48	10.18	8.42	100	Distal Intergenic	9	17368079	17396500	28422	1	VIT_18s0086g00190	mRNA29292	-27012	Permease nonimprinted in Prader-Willi/Angelman	Transport overview.Electrochemical Potential-driven Transporters.Porters.Drug/Metabolite Transporter.NIPA Mg2+ Uptake Permease
289	chr00	9898382	9898583	202	*	144	45	10.18	8.42	100	Downstream (<1kb)	11	9899571	9900812	1242	2	VIT_00s0302g00060	mRNA20479	2229	No hit	No hit
290	chr03	10179025	10179226	202	*	144	45	10.18	8.42	100	Distal Intergenic	14	10224330	10224440	111	1	VIT_03s0097g00210	mRNA16609	-45104	No hit	No hit
291	chr10	13561820	13562021	202	*	144	45	10.18	8.42	100	Distal Intergenic	1	13567506	13569250	1745	2	VIT_10s0003g05420	mRNA13815	7229	S-2-hydroxy-acid oxidase, peroxisomal	Metabolism.Primary metabolism.Generation of metabolite precursors and energy.Glyoxylate and dicarboxylate metabolism
292	chr18	2698516	2698717	202	*	144	45	10.18	8.42	100	Intron (mRNA3169/VIT_18s0001g02380, intron 3 of 24)	9	2688559	2734881	46323	1	VIT_18s0001g02380	mRNA3169	9957	Kinesin protein (MKRP1)	Cellular process.Cellular component organization and biogenesis.Cytoskeleton organization and biogenesis.Microtubule organization and biogenesis.Microtubule-driven movement
293	chr19	3542157	3542358	202	*	154	56	10.17	8.41	100	Promoter (1-2kb)	10	3543574	3544316	743	1	VIT_19s0014g03390	mRNA10666	-1216	no hit	no hit
294	chr00	16349886	16350087	202	*	239	142	10.15	8.4	100	Exon (mRNA17948/VIT_00s0505g00040, exon 1 of 2)	11	16349549	16356287	6739	1	VIT_00s0505g00040	mRNA17948	337	Unknown	Unknown
295	chr01	22987047	22987248	202	*	149	50	9.97	8.22	100	Promoter (<=1kb)	12	22986065	22987155	1091	2	VIT_01s0146g00180	mRNA12929	0	Auxin responsive SAUR protein	Signaling.Hormone Signaling.Auxin Signaling.Auxin-mediated Signaling pathway
296	chr04	4304534	4304735	202	*	149	50	9.97	8.22	100	Distal Intergenic	15	4318172	4319763	1592	1	VIT_04s0008g04860	mRNA23133	-13437	No hit	No hit
297	chr07	8716169	8716370	202	*	149	50	9.97	8.22	100	Distal Intergenic	18	8696886	8699666	2781	1	VIT_07s0005g05000	mRNA303	19283	NA	NA
298	chr07	18440842	18441043	202	*	140	41	9.97	8.22	100	Intron (mRNA19008/VIT_00s0253g00050, intron 1 of 8)	18	18436965	18441984	5020	2	VIT_00s0253g00050	mRNA19008	941	Monocopper oxidase SKS15 (SKU5 Similar 15)	Transport overview.Incompletely characterized transport systems.Recognized transporters of unknown biochemical mechanism.Iron/Lead Transporter.Oxidase-dep Fe2+ Transporter
299	chr08	21387620	21387821	202	*	140	41	9.97	8.22	100	Distal Intergenic	19	21386188	21386628	441	1	VIT_08s0007g08010	mRNA17987	1432	unknown	unknown
300	chr08	19479116	19479317	202	*	140	41	9.97	8.22	100	Exon (mRNA10232/VIT_08s0007g05570, exon 3 of 4)	19	19477701	19481905	4205	2	VIT_08s0007g05570	mRNA10232	2588	Embryo-abundant protein	Unknown
301	chr05	3885181	3885382	202	*	132	33	9.93	8.19	100	Promoter (<=1kb)	16	3885359	3895996	10638	1	VIT_05s0020g02160	mRNA2609	0	Squamosa promoter-binding protein 7 (SPL7)	Regulation overview.Regulation of gene expression.Regulation of transcription.Transcription factor.SBP family transcription factor
302	chr16	13047449	13047650	202	*	132	33	9.93	8.19	100	Intron (mRNA18071/VIT_16s0022g00480, intron 3 of 6)	7	13045040	13053234	8195	1	VIT_16s0022g00480	mRNA18071	2409	Salt tolerance protein 3	Unknown
303	chr14	28524749	28524950	202	*	132	33	9.93	8.19	100	Distal Intergenic	5	28532848	28538587	5740	1	VIT_14s0066g02320	mRNA24514	-7898	ABC transporter B member 11	Transport overview.Macromolecule transport.Multidrug transport.Multidrug ABC transport
304	chr04	8983686	8983887	202	*	146	47	9.92	8.18	100	Distal Intergenic	15	9002736	9004185	1450	1	VIT_04s0069g00860	mRNA11495	-18849	Sarcosine oxidase	Metabolism.Primary metabolism.Amino acid metabolism.Glycine, serine, and threonine metabolism
305	chr03	18786698	18786899	202	*	143	44	9.91	8.17	100	Promoter (<=1kb)	14	18786906	18787871	966	1	VIT_03s0017g01410	mRNA10862	-7	No hit	No hit
306	chr04	162437	162638	202	*	143	44	9.91	8.17	100	Promoter (<=1kb)	15	162909	165200	2292	1	VIT_04s0008g00220	mRNA24847	-271	IAA6	Signaling.Hormone Signaling.Auxin Signaling.Auxin-mediated Signaling pathway
307	chr06	1701758	1701959	202	*	143	44	9.91	8.17	100	Exon (mRNA16128/VIT_06s0004g01420, exon 2 of 15)	17	1699485	1713361	13877	1	VIT_06s0004g01420	mRNA16128	2273	Glycosyl hydrolase family 1 protein	Metabolism.Primary metabolism.Carbohydrate metabolism.Carbohydrate catabolism
308	chr10	10874309	10874510	202	*	143	44	9.91	8.17	100	Intron (mRNA9223/VIT_10s0003g04260, intron 1 of 4)	1	10870500	10889616	19117	2	VIT_10s0003g04260	mRNA9223	15106	Unknown protein	Unknown
309	chr07	17287558	17287759	202	*	143	44	9.91	8.18	100	Intron (mRNA9923/VIT_00s0227g00160, intron 4 of 5)	18	17299818	17300646	829	2	VIT_00s0227g00150	mRNA9940	12887	unknown	unknown
310	chr10	90159	90360	202	*	171	72.6	9.89	8.16	100	Distal Intergenic	1	77195	79686	2492	2	VIT_10s0116g00170	mRNA8159	-10473	S-locus lectin protein kinase	Signaling.Signaling pathway.Protein kinase
311	chr03	1311705	1311906	202	*	180	82.1	9.88	8.15	100	Promoter (1-2kb)	14	1313644	1323526	9883	1	VIT_03s0038g01880	mRNA23372	-1738	NA	NA
312	chr17	8183400	8183601	202	*	155	57	9.8	8.07	100	Intron (mRNA29744/VIT_17s0000g07230, intron 31 of 34)	8	8171720	8177062	5343	1	VIT_17s0000g07220	mRNA29760	11680	No hit	No hit
313	chr00	13716183	13716384	202	*	186	88	9.72	7.99	100	Promoter (<=1kb)	11	13714436	13715798	1363	2	VIT_00s0396g00060	mRNA16557	-385	No hit	No hit
314	chr01	19275157	19275358	202	*	139	40	9.69	7.96	100	Distal Intergenic	12	19272580	19274535	1956	1	VIT_01s0010g01710	mRNA26455	2577	Phytosulfokine receptor	Signaling.Signaling pathway.Signaling molecules.Signaling peptide.Ligand peptide
315	chr10	4984937	4985138	202	*	139	40	9.69	7.96	100	Intron (mRNA16543/VIT_10s0003g00120, intron 4 of 8)	1	4988617	4989656	1040	1	VIT_10s0003g00130	mRNA16560	-3479	ERF Domain protein 12	Signaling.Hormone Signaling.Ethylene Signaling.Ethylene-mediated Signaling pathway
316	chr14	27282426	27282627	202	*	139	40	9.69	7.96	100	Promoter (<=1kb)	5	27277293	27282442	5150	2	VIT_14s0066g00800	mRNA5545	0	Proline-rich family protein	Unknown
317	chr17	8843603	8843804	202	*	139	40	9.69	7.96	100	Intron (mRNA3264/VIT_17s0000g07740, intron 2 of 3)	8	8836238	8860549	24312	1	VIT_17s0000g07740	mRNA3264	7365	HhH-GPD base excision DNA repair protein	Metabolism.Primary metabolism.Nucleobase, nucleoside, nucleotide, nucleic acid metabolism.Nucleic acid metabolism.DNA metabolism
318	chr07	19779068	19779269	202	*	138	39.6	9.69	7.97	100	Exon (mRNA11219/VIT_00s0768g00010, exon 2 of 3)	18	19777672	19779745	2074	2	VIT_00s0768g00010	mRNA11219	476	Unknown protein	Unknown
319	chr14	18041493	18041694	202	*	152	53.4	9.67	7.95	100	Exon (mRNA22442/VIT_14s0006g01660, exon 2 of 17)	5	18041242	18104242	63001	1	VIT_14s0006g01660	mRNA22442	251	Pyridoxal kinase	Metabolism.Primary metabolism.Coenzyme and prosthetic group metabolism.Pyridoxine metabolism
320	chr01	17640380	17640581	202	*	145	46	9.65	7.93	100	Promoter (<=1kb)	12	17639932	17640581	650	2	VIT_01s0010g00930	mRNA22900	0	BZIP transcription factor bZIP58	Regulation overview.Regulation of gene expression.Regulation of transcription.Transcription factor.bZIP family transcription factor
321	chr03	5221662	5221863	202	*	145	46	9.65	7.93	100	Exon (mRNA22324/VIT_03s0063g00680, exon 15 of 19)	14	5231144	5232961	1818	1	VIT_03s0063g00670	mRNA22485	-9281	Cyclin-dependent kinase inhibitor ICK5	Cellular process.Cell growth and death
322	chr16	21192688	21192889	202	*	145	46	9.65	7.94	100	Exon (mRNA9561/VIT_16s0050g02670, exon 6 of 11)	7	21189013	21196935	7923	2	VIT_16s0050g02670	mRNA9561	4046	Spermine synthase	Metabolism.Primary metabolism.Amino acid metabolism.Arginine and proline metabolism.Urea cycle
323	chr18	6803612	6803813	202	*	144	45.3	9.65	7.94	100	Promoter (<=1kb)	9	6802513	6803784	1272	2	VIT_18s0001g08300	mRNA23273	0	Tubulin alpha-6 chain	Cellular process.Cellular component organization and biogenesis.Cytoskeleton organization and biogenesis.Microtubule organization and biogenesis
324	chr05	2861422	2861623	202	*	144	45.1	9.65	7.94	100	Intron (mRNA14581/VIT_05s0020g01090, intron 2 of 3)	16	2860048	2863747	3700	1	VIT_05s0020g01090	mRNA14581	1374	BZIP protein HY5 (HY5)	Regulation overview.Regulation of gene expression.Regulation of transcription.Transcription factor.bZIP family transcription factor
325	chr08	11758607	11758808	202	*	142	43	9.64	7.92	100	Distal Intergenic	19	11754205	11756489	2285	2	VIT_08s0040g00800	mRNA1539	-2118	Nodulin MtN21	Transport overview.Electrochemical Potential-driven Transporters.Porters.Drug/Metabolite Transporter.Plant Drug/Metabolite Exporter
326	chr10	15702883	15703084	202	*	142	43	9.64	7.93	100	Intron (mRNA15514/VIT_10s0092g00570, intron 12 of 20)	1	15695242	15709072	13831	2	VIT_10s0092g00570	mRNA15514	5988	Leucine-rich repeat family	Response to stimulus.Stress response.Biotic stress response
327	chr04	21351495	21351696	202	*	131	32	9.63	7.92	100	Downstream (<1kb)	15	21351764	21352226	463	2	VIT_04s0210g00140	mRNA13553	530	AMP-dependent synthetase and ligase	Unclear
328	chr06	8289662	8289863	202	*	131	32	9.63	7.93	100	Downstream (<1kb)	17	8285298	8286829	1532	2	VIT_06s0004g07490	mRNA14515	-2833	Unknown protein	Unknown
329	chr08	12723120	12723321	202	*	131	32	9.63	7.93	100	3' UTR	19	12723147	12724562	1416	2	VIT_08s0040g01600	mRNA18499	1241	TCP family transcription factor TCP11	Regulation overview.Regulation of gene expression.Regulation of transcription.Transcription factor.TCP family transcription factor
330	chr08	18884016	18884217	202	*	131	32	9.63	7.93	100	Intron (mRNA26266/VIT_08s0007g04940, intron 1 of 1)	19	18881777	18889001	7225	1	VIT_08s0007g04940	mRNA26266	2239	No hit	No hit
331	chr18	4587229	4587430	202	*	131	32	9.63	7.93	100	Intron (mRNA16603/VIT_18s0001g06000, intron 1 of 1)	9	4586571	4589855	3285	1	VIT_18s0001g06000	mRNA16603	658	No hit	No hit
332	chr18	8471878	8472079	202	*	131	32	9.63	7.93	100	Exon (mRNA17791/VIT_18s0001g10110, exon 1 of 1)	9	8470824	8472314	1491	2	VIT_18s0001g10110	mRNA17791	235	Betanidin-5-O-glucosyltransferase	Metabolism.Primary metabolism.Amino acid metabolism.Aromatic amino acid metabolism.Tyrosine metabolism
333	chr01	10264022	10264223	202	*	134	35.5	9.56	7.86	100	Promoter (1-2kb)	12	10265328	10266560	1233	1	VIT_01s0026g00940	mRNA8577	-1105	ARR3 typeA	Signaling.Hormone Signaling.Cytokinin Signaling.Cytokinin-mediated Signaling pathway
334	chr02	3680744	3680945	202	*	150	51	9.55	7.85	100	Promoter (<=1kb)	13	3669497	3680722	11226	2	VIT_02s0025g04390	mRNA28593	-22	SEU1 protein	Development.Reproductive development.Flower development
335	chr06	8584050	8584251	202	*	150	51	9.55	7.85	100	Downstream (<1kb)	17	8584641	8585814	1174	2	VIT_06s0004g07790	mRNA7307	1563	Lateral organ boundaries Domain 15	Regulation overview.Regulation of gene expression.Regulation of transcription.Transcription factor.AS2 family transcription factor
336	chr14	10903445	10903646	202	*	150	51	9.55	7.85	100	Distal Intergenic	5	10908555	10908722	168	2	VIT_14s0036g00710	mRNA11175	5076	No hit	No hit
337	chr14	20500301	20500502	202	*	150	51	9.55	7.85	100	Promoter (<=1kb)	5	20500800	20518764	17965	1	VIT_14s0006g02620	mRNA7964	-298	Cgi67 serine protease	Metabolism.Primary metabolism.Protein metabolism and modification.Proteolysis.Peptidase proteins
338	chr16	4475388	4475589	202	*	195	97.3	9.53	7.83	100	Distal Intergenic	7	4491888	4494325	2438	1	VIT_16s0013g00080	mRNA2564	-16299	Asparaginyl-tRNA synthetase, cytoplasmic 1	Metabolism.Primary metabolism.Amino acid metabolism.Alanine and aspartate metabolism
339	chr12	7213734	7213935	202	*	248	151.7	9.48	7.79	100	3' UTR	3	7212591	7215300	2710	1	VIT_12s0059g02430	mRNA12302	1143	Chloroplast envelope membrane protein [Vitis vinifera]	Transport overview.Incompletely characterized transport systems.Putative transport protein.Chloroplast Envelope Mb Prot
340	chr07	22980818	22981019	202	*	147	48	9.45	7.76	100	Exon (mRNA8321/VIT_07s0031g00440, exon 1 of 3)	18	22980553	22981464	912	1	VIT_07s0031g00440	mRNA8321	265	Zinc finger (C3HC4-type ring finger)	Regulation overview.Regulation of gene expression.Regulation of transcription.Transcription factor.Zinc finger C3HC4 family transcription factor
341	chr01	6032168	6032369	202	*	152	53	9.42	7.73	100	Downstream (1-2kb)	12	6028424	6029565	1142	2	VIT_01s0011g06230	mRNA21694	-2603	Cytochrome b561	Transport overview.Transmembrane Electron Carriers.Transmembrane 1-electron transfer carriers.Eukaryotic Cytochrome b561
342	chr02	4411037	4411238	202	*	152	53	9.42	7.73	100	Exon (mRNA12505/VIT_02s0025g05120, exon 2 of 7)	13	4410051	4413324	3274	1	VIT_02s0025g05120	mRNA12505	986	ACT domain-containing protein (ACR8)	Unknown
343	chr13	4415750	4415951	202	*	152	53	9.42	7.73	100	Exon (mRNA18368/VIT_13s0019g03260, exon 3 of 5)	4	4415331	4417383	2053	1	VIT_13s0019g03260	mRNA18368	419	Ribosomal protein L35a (RPL35aC) 60S	Metabolism.Primary metabolism.Protein metabolism and modification.Protein synthesis.Ribosome
344	chr00	7125917	7126118	202	*	186	88.2	9.41	7.73	100	Distal Intergenic	11	7128943	7133874	4932	1	VIT_00s0246g00120	mRNA18698	-2825	no hit	no hit
345	chr04	1073781	1073982	202	*	138	39	9.41	7.72	100	3' UTR	15	1079716	1090458	10743	1	VIT_04s0008g01310	mRNA12780	-5734	MAP3K delta-1 protein kinase	Signaling.Signaling pathway.Protein kinase.MAPK cascade
346	chr04	18421400	18421601	202	*	138	39	9.41	7.72	100	Intron (mRNA14551/VIT_04s0023g01520, intron 2 of 2)	15	18420546	18431091	10546	1	VIT_04s0023g01520	mRNA14551	854	Unknown protein	Unknown
347	chr04	15783395	15783596	202	*	138	38.9	9.41	7.72	100	Distal Intergenic	15	15792184	15792899	716	1	VIT_04s0043g00980	mRNA8533	-8588	NEC1	Development.Reproductive development.Flower development
348	chr11	16358970	16359171	202	*	137	38.6	9.41	7.72	100	Distal Intergenic	2	16380065	16385707	5643	1	VIT_11s0103g00370	mRNA7730	-20894	Cd2+-exporting ATPase HMA2 (Heavy metal ATPase 2)	Transport overview.Primary Active Transporters.P-P-bond hydrolysis-driven transporters.P-type ATPase (P-ATPase).heavy metal ATPase
349	chr00	7155098	7155299	202	*	314	218.6	9.39	7.71	100	Promoter (<=1kb)	11	7154526	7155093	568	2	VIT_00s0246g00190	mRNA18718	-5	NADH-plastoquinone oxidoreductase subunit 4	Metabolism.Primary metabolism.Generation of metabolite precursors and energy.Electron transport.Respiratory-chain phosphorylation
350	chr03	4027414	4027615	202	*	144	45	9.39	7.71	100	Intron (mRNA14381/VIT_03s0063g02120, intron 1 of 1)	14	4026543	4029483	2941	1	VIT_03s0063g02120	mRNA14381	871	Minor allergen	Response to stimulus.Stress response.Biotic stress response
351	chr03	6790876	6791077	202	*	144	45	9.39	7.71	100	Distal Intergenic	14	6785458	6787059	1602	2	VIT_03s0091g00420	mRNA29435	-3817	No hit	No hit
352	chr09	9275816	9276017	202	*	144	45	9.39	7.71	100	Distal Intergenic	20	9246440	9256248	9809	2	VIT_09s0002g08370	mRNA1452	-19568	TPR1 (topless-related 1)	Signaling.Hormone Signaling.Auxin Signaling.Auxin-mediated Signaling pathway
353	chr15	18927695	18927896	202	*	144	45	9.39	7.71	100	Intron (mRNA22219/VIT_15s0046g02130, intron 3 of 14)	6	18924997	18935674	10678	1	VIT_15s0046g02130	mRNA22219	2698	EMB3001 (embryo defective 3001)	Development.Reproductive development.Embryo development
354	chr18	11657179	11657380	202	*	144	45	9.39	7.71	100	Exon (mRNA3754/VIT_18s0001g13660, exon 2 of 13)	9	11656750	11691457	34708	1	VIT_18s0001g13660	mRNA3754	429	EMB2757/TAN (embryo defective 2757)	Development.Reproductive development.Embryo development
355	chr05	17460807	17461008	202	*	141	42	9.36	7.69	100	Promoter (<=1kb)	16	17458897	17459835	939	2	VIT_05s0029g01180	mRNA27346	-972	Unknown	Unknown
356	chr07	25056888	25057089	202	*	141	42	9.36	7.69	100	3' UTR	18	25054126	25056921	2796	1	VIT_07s0031g02520	mRNA10073	2762	Unknown protein	Unknown
357	chr09	884651	884852	202	*	141	42	9.36	7.69	100	Distal Intergenic	20	889438	894007	4570	1	VIT_09s0002g01150	mRNA6298	-4586	RelA/SpoT protein (RSH3)	Signaling.Signaling pathway.G-protein signaling pathway
358	chr13	3740829	3741030	202	*	141	42	9.36	7.69	100	Promoter (<=1kb)	4	3741068	3742668	1601	1	VIT_13s0019g02380	mRNA5637	-38	Exostosin	Metabolism.Primary metabolism.Carbohydrate metabolism.Oligosaccharide metabolism.Glycan metabolism.Glycan structures-biosynthesis1
359	chr13	22435332	22435533	202	*	141	42	9.36	7.7	100	Exon (mRNA23888/VIT_13s0067g03540, exon 1 of 1)	4	22434781	22436052	1272	1	VIT_13s0067g03540	mRNA23888	551	S haplotype-specific F-box protein a	Unclear
360	chr13	24696478	24696679	202	*	141	42	9.36	7.7	100	Intron (mRNA312/VIT_13s0019g00660, intron 2 of 7)	4	24689453	24704060	14608	2	VIT_13s0019g00660	mRNA312	7381	Dimethylaniline monooxygenase, N-oxide-forming	Metabolism.single reactions
361	chr14	88967	89168	202	*	141	42	9.36	7.7	100	Intron (mRNA28394/VIT_14s0060g00080, intron 2 of 2)	5	86845	92158	5314	1	VIT_14s0060g00080	mRNA28394	2122	Unknown protein	Unknown
362	chr18	3186660	3186861	202	*	141	42	9.36	7.7	100	Exon (mRNA22719/VIT_18s0001g03170, exon 7 of 8)	9	3180624	3188491	7868	2	VIT_18s0001g03170	mRNA22719	1630	Nodulin MtN21 family	Transport overview.Electrochemical Potential-driven Transporters.Porters.Drug/Metabolite Transporter.Plant Drug/Metabolite Exporter
363	chr19	4160580	4160781	202	*	140	41.4	9.36	7.7	100	Distal Intergenic	10	4163198	4172202	9005	1	VIT_19s0014g03930	mRNA9030	-2417	TRM5 tRNA methyltransferase 5	Unclassified
364	chr07	22568327	22568528	202	*	130	31	9.33	7.67	100	Distal Intergenic	18	22563036	22564947	1912	2	VIT_07s0129g01100	mRNA2136	-3380	Cyclin D	Cellular process.Cell growth and death
365	chr01	24177447	24177648	202	*	129	30.2	9.33	7.67	100	Intron (mRNA13069/VIT_01s0150g00620, intron 1 of 9)	12	24169400	24178579	9180	2	VIT_01s0150g00620	mRNA13069	931	Unknown protein	Unknown
366	chr16	12475783	12475984	202	*	184	86	9.32	7.66	100	Exon (mRNA17682/VIT_16s0022g00160, exon 3 of 7)	7	12473751	12476870	3120	2	VIT_16s0022g00160	mRNA17682	886	Apocytochrome b	Metabolism.Primary metabolism.Generation of metabolite precursors and energy.Electron transport.Respiratory-chain phosphorylation
367	chr01	10386561	10386762	202	*	153	55	9.31	7.65	100	Promoter (<=1kb)	12	10387654	10390071	2418	1	VIT_01s0026g01030	mRNA17059	-892	Zinc finger (C3HC4-type ring finger)	Regulation overview.Regulation of gene expression.Regulation of transcription.Transcription factor.Zinc finger C3HC4 family transcription factor
368	chr09	6992289	6992490	202	*	149	50	9.29	7.64	100	Promoter (1-2kb)	20	6977247	6990835	13589	2	VIT_09s0002g07070	mRNA8101	-1454	Pre-mRNA-processing factor 8	Metabolism.Primary metabolism.Nucleobase, nucleoside, nucleotide, nucleic acid metabolism.Nucleic acid metabolism.RNA metabolism.RNA processing.mRNA processing.mRNA splicing
369	chr03	4690688	4690889	202	*	200	102	9.28	7.63	100	Distal Intergenic	14	4684235	4685697	1463	1	VIT_03s0063g01290	mRNA14395	6453	Gibberellin 20 oxidase 2	Metabolism.Secondary metabolism.Terpenoid metabolism.Diterpenoid metabolism.Diterpenoid biosynthesis
370	chr08	6653015	6653216	202	*	168	70	9.23	7.58	100	Distal Intergenic	19	6631378	6636832	5455	2	VIT_08s0105g00010	mRNA29024	-16183	No hit	No hit
371	chr04	16141618	16141819	202	*	146	47	9.19	7.54	100	Downstream (2-3kb)	15	16143862	16146288	2427	2	VIT_04s0023g00030	mRNA16324	4469	CHR4/MI-2-like (chromatin remodeling 4)	Regulation overview.Regulation of gene expression.Regulation of transcription.Transcription factor.PHD family transcription factor
372	chr16	20095970	20096171	202	*	145	46.8	9.19	7.54	100	Promoter (1-2kb)	7	20093663	20094535	873	2	VIT_16s0050g01670	mRNA7640	-1435	UDP-glucose:isoflavone 7-O-glucosyltransferase	Metabolism.Secondary metabolism.Phenylpropanoid metabolism.Flavonoid metabolism.Isoflavonoid metabolism.Isoflavonoid biosynthesis
373	chr01	1451449	1451650	202	*	137	38	9.13	7.48	100	Exon (mRNA548/VIT_01s0011g01630, exon 11 of 23)	12	1426694	1459820	33127	2	VIT_01s0011g01630	mRNA548	8170	Protein NAP1 (Nck-associated protein 1)	Cellular process.Cellular component organization and biogenesis.Cytoskeleton organization and biogenesis.Actin organization and biogenesis
374	chr09	4331002	4331203	202	*	137	38	9.13	7.48	100	Distal Intergenic	20	4318253	4323104	4852	2	VIT_09s0002g04780	mRNA4790	-7898	Sulfate transporter 3.4	Transport overview.Electrochemical Potential-driven Transporters.Porters.Sulfate Permease
375	chr11	12226230	12226431	202	*	137	38	9.13	7.48	100	Distal Intergenic	2	12182775	12187322	4548	1	VIT_11s0065g00210	mRNA4308	43455	Heat shock protein-related	Metabolism.Primary metabolism.Protein metabolism and modification.Protein folding.Chaperone-mediated protein folding.HSP-mediated protein folding
376	chr11	12290600	12290801	202	*	137	38	9.13	7.48	100	Distal Intergenic	2	12271636	12279279	7644	1	VIT_11s0065g00240	mRNA10747	18964	Galactokinase like protein	Metabolism.Primary metabolism.Carbohydrate metabolism.Monosaccharide metabolism.Galactose metabolism
377	chr12	22051970	22052171	202	*	137	38	9.13	7.48	100	Intron (mRNA7090/VIT_12s0035g00890, intron 10 of 11)	3	22041888	22043747	1860	1	VIT_12s0035g00880	mRNA7104	10082	Lactoylglutathione lyase	Metabolism.Primary metabolism.Carbohydrate metabolism.Monosaccharide metabolism.Pyruvate metabolism
378	chr15	15146323	15146524	202	*	137	38	9.13	7.48	100	Promoter (<=1kb)	6	15144617	15146300	1684	2	VIT_15s0048g01010	mRNA1425	-23	2'-hydroxy isoflavone/dihydroflavonol reductase	Metabolism.Secondary metabolism.Phenylpropanoid metabolism.Flavonoid metabolism.Isoflavonoid metabolism.Isoflavonoid biosynthesis
379	chr11	916281	916482	202	*	137	38	9.13	7.48	100	Promoter (<=1kb)	2	916956	919960	3005	1	VIT_11s0016g01130	mRNA27982	-474	MTD1	Unclear
380	chr18	11139333	11139534	202	*	136	37.4	9.13	7.48	100	Distal Intergenic	9	11138196	11139020	825	1	VIT_18s0001g13040	mRNA4816	1137	Basic leucine-zipper 11 GBF6	Regulation overview.Regulation of gene expression.Regulation of transcription.Transcription factor.bZIP family transcription factor
381	chr07	20622677	20622878	202	*	136	37.3	9.13	7.48	100	Promoter (1-2kb)	18	20619161	20620800	1640	2	VIT_07s0191g00050	mRNA7748	-1877	Peroxidase 17	Metabolism.Primary metabolism.Amino acid metabolism.Aromatic amino acid metabolism.Phenylalanine metabolism.Phenylalanine biosynthesis
382	chr01	10787018	10787219	202	*	143	44	9.12	7.48	100	3' UTR	12	10786893	10789312	2420	2	VIT_01s0026g01420	mRNA17350	2093	Wall-associated kinase 4	Signaling.Signaling pathway.Protein kinase
383	chr09	10798753	10798954	202	*	143	44	9.12	7.48	100	Distal Intergenic	20	10792054	10792747	694	2	VIT_09s0002g09140	mRNA15255	-6006	Ethylene-responsive transcription factor ERF003	Signaling.Hormone Signaling.Ethylene Signaling.Ethylene-mediated Signaling pathway
384	chr12	177827	178028	202	*	143	44	9.12	7.48	100	Exon (mRNA10907/VIT_12s0142g00610, exon 2 of 13)	3	157526	178769	21244	2	VIT_12s0142g00610	mRNA10907	741	Citrate synthase, glyoxysomal precursor	Metabolism.Primary metabolism.Generation of metabolite precursors and energy.Citric acid cycle
385	chr09	4150018	4150219	202	*	140	41	9.09	7.45	100	Promoter (<=1kb)	20	4146308	4149271	2964	2	VIT_09s0002g04580	mRNA3733	-747	Unknown protein	Unknown
386	chr18	30313298	30313499	202	*	140	41	9.09	7.46	100	5' UTR	9	30305693	30313542	7850	2	VIT_18s0041g01880	mRNA25520	43	MADS-box protein SEEDSTICK	Regulation overview.Regulation of gene expression.Regulation of transcription.Transcription factor.MADS-box family transcription factor
387	chr14	6054110	6054311	202	*	139	40.7	9.09	7.46	100	Downstream (<1kb)	5	6054487	6056034	1548	2	VIT_14s0030g01450	mRNA25955	1723	Glyoxal oxidase	Unclear
388	chr13	22139458	22139659	202	*	152	54	9.07	7.43	100	Distal Intergenic	4	22075951	22135574	59624	2	VIT_13s0067g03000	mRNA6855	-3884	Beta Galactosidase	Metabolism.Primary metabolism.Carbohydrate metabolism.Monosaccharide metabolism.Galactose metabolism
389	chr04	17799281	17799482	202	*	148	49	9.04	7.41	100	Exon (mRNA4166/VIT_04s0023g01020, exon 4 of 6)	15	17796621	17802527	5907	2	VIT_04s0023g01020	mRNA4166	3045	BEL1 homeobox 2 protein (BLH2) (SAWTOOTH 1)	Regulation overview.Regulation of gene expression.Regulation of transcription.Transcription factor.Homeobox domain family transcription factor
390	chr11	5973795	5973996	202	*	148	49	9.04	7.41	100	Exon (mRNA8161/VIT_11s0118g00300, exon 2 of 5)	2	5968697	5974219	5523	2	VIT_11s0118g00300	mRNA8161	223	ARP2/3 complex 21 kDa subunit	Cellular process.Cellular component organization and biogenesis.Cytoskeleton organization and biogenesis.Actin organization and biogenesis
391	chr01	16469220	16469421	202	*	129	30	9.03	7.4	100	Distal Intergenic	12	16446872	16447186	315	2	VIT_01s0010g00490	mRNA27770	-22034	Heat shock protein 81-4 (HSP81-4)	Metabolism.Primary metabolism.Protein metabolism and modification.Protein folding.Chaperone-mediated protein folding.HSP-mediated protein folding
392	chr18	5027576	5027777	202	*	129	30	9.03	7.4	100	Promoter (1-2kb)	9	5029717	5032277	2561	1	VIT_18s0001g06690	mRNA19199	-1940	Gibberellin 20 oxidase 2	Metabolism.Secondary metabolism.Terpenoid metabolism.Diterpenoid metabolism.Diterpenoid biosynthesis
393	chr02	2184492	2184693	202	*	145	46	8.93	7.31	100	3' UTR	13	2180850	2183359	2510	1	VIT_02s0025g02730	mRNA5767	3642	Alcohol dehydrogenase	Metabolism.Primary metabolism.Carbohydrate metabolism.Glycolysis Gluconeogenesis
394	chr04	5295546	5295747	202	*	145	46	8.93	7.31	100	Promoter (1-2kb)	15	5291827	5293589	1763	2	VIT_04s0008g05770	mRNA12791	-1957	CBL-interacting protein kinase 25 (CIPK25)	Signaling.Signaling pathway.Protein kinase
395	chr05	7601733	7601934	202	*	145	46	8.93	7.31	100	Intron (mRNA6961/VIT_05s0049g00540, intron 1 of 1)	16	7598115	7602213	4099	2	VIT_05s0049g00540	mRNA6961	279	No hit	No hit
396	chr07	1228893	1229094	202	*	145	46	8.93	7.31	100	Intron (mRNA8937/VIT_07s0151g00290, intron 2 of 6)	18	1226423	1230024	3602	2	VIT_07s0151g00290	mRNA8937	930	Unknown protein	Unknown
397	chr19	5915170	5915371	202	*	150	51	8.92	7.3	100	Promoter (<=1kb)	10	5915872	5917362	1491	1	VIT_19s0177g00070	mRNA17736	-501	Polyubiquitin (UBQ14)	Metabolism.Primary metabolism.Protein metabolism and modification.Proteolysis.cytoplasmic and nuclear protein degradation.Ubiquitin-mediated proteolysis
398	chr00	10814363	10814564	202	*	203	105	8.89	7.27	100	Distal Intergenic	11	10807717	10810390	2674	1	VIT_00s0332g00040	mRNA22499	6646	NA	NA
399	chr07	3435138	3435339	202	*	142	43	8.86	7.23	100	Promoter (<=1kb)	18	3431254	3434208	2955	2	VIT_07s0005g00280	mRNA4940	-930	Zinc finger (c3hc4-type ring finger) nitrogen limitation adaptation	Regulation overview.Regulation of gene expression.Regulation of transcription.Transcription factor.Zinc finger C3HC4 family transcription factor
400	chr08	9937143	9937344	202	*	142	43	8.86	7.24	100	Promoter (<=1kb)	19	9938254	9939677	1424	1	VIT_08s0058g00790	mRNA29935	-910	Secoisolariciresinol dehydrogenase	Metabolism.Secondary metabolism.Phenylpropanoid metabolism.Phenylpropanoid biosynthesis
401	chr14	7279063	7279264	202	*	142	43	8.86	7.24	100	Exon (mRNA9322/VIT_14s0030g02160, exon 3 of 3)	5	7275721	7279576	3856	1	VIT_14s0030g02160	mRNA9322	3342	Ammonium transporter 2	Transport overview.Channels and pores.a-Type channels.Ammonia Channel Transporter
402	chr18	4737570	4737771	202	*	142	43	8.86	7.24	100	Promoter (<=1kb)	9	4733340	4737514	4175	2	VIT_18s0001g06310	mRNA17112	-56	SnRK2-8	Signaling.Hormone Signaling.ABA Signaling.ABA-mediated Signaling pathway
403	chr07	21897718	21897919	202	*	141	42.3	8.86	7.24	100	Promoter (<=1kb)	18	21897782	21899041	1260	1	VIT_07s0129g00330	mRNA18644	0	Lateral organ boundaries protein 39	Regulation overview.Regulation of gene expression.Regulation of transcription.Transcription factor.AS2 family transcription factor
404	chr08	16385136	16385337	202	*	141	42	8.86	7.24	100	Exon (mRNA22618/VIT_08s0007g02330, exon 1 of 6)	19	16385082	16392012	6931	1	VIT_08s0007g02330	mRNA22618	54	Unknown	Unknown
405	chr18	34085893	34086094	202	*	136	37	8.85	7.23	100	Intron (mRNA6621/VIT_18s0089g01010, intron 5 of 7)	9	34083348	34094672	11325	2	VIT_18s0089g01010	mRNA6621	8578	Nitrate transporter NTL1	Transport overview.Electrochemical Potential-driven Transporters.Porters.Proton-dependent Oligopeptide Transporter
406	chr07	2385079	2385280	202	*	136	36.8	8.85	7.23	100	Promoter (<=1kb)	18	2385475	2392854	7380	1	VIT_07s0104g00860	mRNA24150	-195	WD40	Unknown
407	chr13	25755484	25755685	202	*	135	36.3	8.85	7.23	100	Distal Intergenic	4	25749127	25753299	4173	1	VIT_13s0158g00370	mRNA9018	6357	RNA recognition motif (RRM)-containing CCCH	Regulation overview.Regulation of gene expression.Regulation of transcription.Transcription factor.C3H family transcription factor
408	chr01	6047950	6048151	202	*	152	53	8.83	7.21	100	Downstream (<1kb)	12	6043632	6047154	3523	1	VIT_01s0011g06250	mRNA21652	4318	Xyloglucan endotransglycosylase	Cellular process.Cellular component organization and biogenesis.Cell wall organization and biogenesis.Cell wall metabolism.Cell wall modification.Xyloglucan modification
409	chr01	6699781	6699982	202	*	139	40	8.82	7.21	100	Promoter (1-2kb)	12	6701748	6712864	11117	1	VIT_01s0137g00220	mRNA8093	-1766	ALB4 (ALBINA 4)	Metabolism.Primary metabolism.Protein metabolism and modification.Protein folding.Protein export
410	chr01	19998052	19998253	202	*	139	40	8.82	7.21	100	Distal Intergenic	12	19993480	19993904	425	2	VIT_01s0010g02060	mRNA4772	-4148	No hit	No hit
411	chr02	9165078	9165279	202	*	139	40	8.82	7.21	100	Downstream (<1kb)	13	9165547	9167637	2091	2	VIT_02s0012g02220	mRNA16510	2358	Xyloglucan endotransglucosylase/hydrolase 30	Cellular process.Cellular component organization and biogenesis.Cell wall organization and biogenesis.Cell wall metabolism.Cell wall modification.Xyloglucan modification
412	chr06	4166391	4166592	202	*	139	40	8.82	7.21	100	Distal Intergenic	17	4149678	4159666	9989	2	VIT_06s0004g03320	mRNA11992	-6725	Zinc finger (C3HC4-type ring finger)	Regulation overview.Regulation of gene expression.Regulation of transcription.Transcription factor.Zinc finger C3HC4 family transcription factor
413	chr10	14032071	14032272	202	*	139	40	8.82	7.21	100	Intron (mRNA10796/VIT_10s0003g05630, intron 3 of 6)	1	14030631	14039371	8741	1	VIT_10s0003g05630	mRNA10796	1440	Coatomer subunit epsilon	Transport overview.Macromolecule transport.Protein transport.Protein coat
414	chr17	11822913	11823114	202	*	139	40	8.82	7.21	100	Distal Intergenic	8	11826065	11832711	6647	1	VIT_17s0000g09820	mRNA334	-2951	DNA polymerase III gamma and tau subunit	Metabolism.Primary metabolism.Nucleobase, nucleoside, nucleotide, nucleic acid metabolism.Nucleic acid metabolism.DNA metabolism.DNA replication
415	chr10	16275611	16275812	202	*	185	86.9	8.79	7.19	100	Intron (mRNA7180/VIT_00s0125g00050, intron 1 of 1)	1	16272753	16282526	9774	2	VIT_00s0125g00050	mRNA7180	6714	no hit	no hit
416	chr08	10825938	10826139	202	*	147	48	8.79	7.18	100	Promoter (<=1kb)	19	10818719	10825825	7107	2	VIT_08s0058g01360	mRNA11885	-113	Vacuolar sorting receptor 1	Transport overview.Macromolecule transport.Protein transport.Protein coat
417	chr05	20302058	20302259	202	*	128	29	8.73	7.13	100	Distal Intergenic	16	20293419	20296714	3296	2	VIT_05s0062g01160	mRNA13628	-5344	Pectinesterase family	Cellular process.Cellular component organization and biogenesis.Cell wall organization and biogenesis.Cell wall metabolism.Cell wall modification.Pectin modification
418	chr06	3258895	3259096	202	*	128	29	8.73	7.13	100	Distal Intergenic	17	3261439	3266021	4583	1	VIT_06s0004g02630	mRNA18701	-2343	Zinc finger (C3HC4-type ring finger)	Regulation overview.Regulation of gene expression.Regulation of transcription.Transcription factor.Zinc finger C3HC4 family transcription factor
419	chr14	22644576	22644777	202	*	128	29	8.73	7.13	100	Distal Intergenic	5	22649341	22651396	2056	1	VIT_14s0083g00610	mRNA13587	-4564	Pentatricopeptide (PPR) repeat-containing protein	Diverse functions.Gene family with diverse functions.Pentatricopeptide domain family
420	chr17	8828900	8829101	202	*	128	29	8.73	7.13	100	Exon (mRNA3573/VIT_17s0000g07720, exon 2 of 8)	8	8823463	8829587	6125	2	VIT_17s0000g07720	mRNA3573	486	Sterile alpha motif (SAM) domain-containing protein	Unclear
421	chr19	3204435	3204636	202	*	128	29	8.73	7.13	100	Distal Intergenic	10	3197031	3197336	306	1	VIT_19s0014g03030	mRNA3185	7404	No hit	No hit
422	chr19	3486535	3486736	202	*	128	29	8.73	7.13	100	Intron (mRNA10415/VIT_19s0014g03360, intron 5 of 20)	10	3475731	3513218	37488	1	VIT_19s0014g03360	mRNA10415	10804	Unknown protein	Unknown
423	chr01	2940842	2941043	202	*	127	28.4	8.73	7.13	100	Promoter (<=1kb)	12	2941266	2946275	5010	1	VIT_01s0011g03230	mRNA3767	-223	Basic/Leu zipper protein HBP-1b	Signaling.Hormone Signaling.Jasmonate salicylate signaling.Jasmonate Signaling.Jasmonate-mediated Signaling pathway
424	chr18	30990385	30990586	202	*	131	32.3	8.69	7.09	100	Intron (mRNA11877/VIT_18s0041g02430, intron 2 of 9)	9	30982874	30994018	11145	2	VIT_18s0041g02430	mRNA11877	3432	Aldehyde oxidase 1	Signaling.Hormone Signaling.Auxin Signaling.Auxin metabolism
425	chr02	354479	354680	202	*	144	45	8.68	7.08	100	Intron (mRNA27847/VIT_02s0025g00450, intron 5 of 9)	13	349796	356484	6689	1	VIT_02s0025g00450	mRNA27847	4683	SGT1a	Signaling.Hormone Signaling.Auxin Signaling.Auxin-mediated Signaling pathway
426	chr02	5218949	5219150	202	*	144	45	8.68	7.08	100	Intron (mRNA25506/VIT_02s0154g00520, intron 1 of 3)	13	5216152	5221223	5072	2	VIT_02s0154g00520	mRNA25506	2073	Aspartyl protease	Metabolism.Primary metabolism.Protein metabolism and modification.Proteolysis.Peptidase-mediated proteolysis
427	chr04	1920117	1920318	202	*	144	45	8.68	7.08	100	Intron (mRNA27007/VIT_04s0008g02340, intron 1 of 2)	15	1913794	1923695	9902	2	VIT_04s0008g02340	mRNA27007	3377	Exocyst subunit EXO70 protein	Transport overview.Macromolecule transport.Protein transport.Tethering factors
428	chr15	17989175	17989376	202	*	144	45	8.68	7.08	100	Intron (mRNA25772/VIT_15s0046g00930, intron 1 of 1)	6	17988199	17990082	1884	1	VIT_15s0046g00930	mRNA25772	976	Zinc finger (C3HC4-type ring finger)	Regulation overview.Regulation of gene expression.Regulation of transcription.Transcription factor.Zinc finger C3HC4 family transcription factor
429	chr18	12178991	12179192	202	*	148	49.8	8.67	7.08	100	Promoter (<=1kb)	9	12179540	12181647	2108	1	VIT_18s0001g14130	mRNA28320	-348	Zinc finger (C2H2 type) family	Regulation overview.Regulation of gene expression.Regulation of transcription.Transcription factor.C2H2 family transcription factor
430	chr08	20426822	20427023	202	*	156	58	8.64	7.05	100	Distal Intergenic	19	20420758	20424824	4067	1	VIT_08s0007g06760	mRNA15563	6064	Cation efflux family protein MTPc3	Transport overview.Electrochemical Potential-driven Transporters.Porters.Cation Diffusion Facilitator
431	chr19	5784407	5784608	202	*	160	62.1	8.6	7.01	100	Distal Intergenic	10	5766319	5778298	11980	2	VIT_19s0014g05400	mRNA13905	-6109	C-myc binding protein	Metabolism.Primary metabolism.Protein metabolism and modification.Protein folding
432	chr00	16133329	16133530	202	*	141	42	8.59	7.01	100	Distal Intergenic	11	16136737	16136919	183	1	VIT_02s0488g00050	mRNA17188	-3207	Dual specificity phosphatase	Signaling.Signaling pathway.Calcium sensors and Signaling
433	chr04	833100	833301	202	*	141	42	8.59	7.01	100	Promoter (<=1kb)	15	833320	838806	5487	1	VIT_04s0008g00950	mRNA15127	-19	Calcineurin B protein 10	Signaling.Signaling pathway.Calcium sensors and Signaling
434	chr04	5873693	5873894	202	*	141	42	8.59	7.01	100	Distal Intergenic	15	5879285	5888426	9142	1	VIT_04s0008g06130	mRNA25674	-5391	KNAT2 (knotted1-like homeobox gene 3)	Regulation overview.Regulation of gene expression.Regulation of transcription.Transcription factor.Homeobox domain family transcription factor
435	chr10	16535022	16535223	202	*	141	42	8.59	7.01	100	Promoter (<=1kb)	1	16527178	16534974	7797	2	VIT_00s0125g00140	mRNA7859	-48	SHR5-receptor-like kinase	Signaling.Signaling pathway.Protein kinase
436	chr11	3403730	3403931	202	*	141	42	8.59	7.01	100	Distal Intergenic	2	3394736	3399120	4385	1	VIT_11s0016g04160	mRNA14504	8994	Sulfate transporter 3.5	Transport overview.Electrochemical Potential-driven Transporters.Porters.Sulfate Permease
437	chr18	12977571	12977772	202	*	141	42	8.59	7.01	100	Promoter (<=1kb)	9	12978238	12979279	1042	1	VIT_18s0001g14950	mRNA11662	-466	EMB2170 (embryo defective 2170)	Development.Reproductive development.Embryo development
438	chr18	14358817	14359018	202	*	141	42	8.59	7.01	100	Distal Intergenic	9	14365849	14379716	13868	2	VIT_18s0166g00300	mRNA1532	20698	Histidinol dehydrogenase, chloroplast precursor	Metabolism.Primary metabolism.Amino acid metabolism.Histidine metabolism
439	chr18	28680297	28680498	202	*	141	42	8.59	7.01	100	Promoter (<=1kb)	9	28678219	28679945	1727	2	VIT_18s0041g00740	mRNA15035	-352	UDP-glucose: anthocyanidin 5,3-O-glucosyltransferase	Metabolism.Secondary metabolism.Phenylpropanoid metabolism.Flavonoid metabolism.Flavonoid biosynthesis.Anthocyanin biosynthesis.Anthocyanin-glycoside biosynthesis
440	chr19	8877888	8878089	202	*	141	42	8.59	7.01	100	Promoter (<=1kb)	10	8878336	8883060	4725	1	VIT_19s0015g00750	mRNA21648	-247	Sucrase	Metabolism.Primary metabolism.Carbohydrate metabolism.Polysaccharide metabolism.Starch and sucrose metabolism.Sucrose catabolism
441	chr04	11593840	11594041	202	*	140	41.2	8.59	7.01	100	Promoter (<=1kb)	15	11590615	11593276	2662	2	VIT_04s0079g00650	mRNA2373	-564	SET Domain group 40	Regulation overview.Regulation of gene expression.Regulation of transcription.Transcription factor.SET PCG family transcription factor
442	chr01	3012432	3012633	202	*	135	36	8.57	6.99	100	Intron (mRNA6672/VIT_01s0011g03320, intron 2 of 5)	12	3011621	3013806	2186	1	VIT_01s0011g03320	mRNA6672	811	Arabidopsis histidine phosphotransfer AHP2	Signaling.Hormone Signaling.Cytokinin Signaling.Cytokinin-mediated Signaling pathway
443	chr02	528346	528547	202	*	135	36	8.57	6.99	100	Exon (mRNA28719/VIT_02s0025g00650, exon 2 of 19)	13	520753	531630	10878	2	VIT_02s0025g00650	mRNA28719	3083	AAA-type ATPase	Diverse functions.Gene family with diverse functions.AAA-type ATPase domain family
444	chr14	7640546	7640747	202	*	135	36	8.57	6.99	100	Promoter (<=1kb)	5	7639197	7640594	1398	2	VIT_14s0081g00090	mRNA27248	0	Prenylated rab acceptor (PRA1)	Cellular process.Cellular transport.Protein trafficking.Vesicle-mediated trafficking
445	chr18	21059326	21059527	202	*	135	36	8.57	6.99	100	Distal Intergenic	9	21023384	21049663	26280	2	VIT_18s0157g00020	mRNA3625	-9663	GIGANTEA protein	Signaling.Signaling pathway.Circadian clock Signaling
446	chr12	13697584	13697785	202	*	134	35.6	8.57	6.99	100	Distal Intergenic	3	13707212	13711079	3868	1	VIT_12s0121g00230	mRNA21076	-9427	Beta-D-xylosidase	Metabolism.Primary metabolism.Carbohydrate metabolism.Polysaccharide metabolism.Starch and sucrose metabolism
447	chr05	7019664	7019865	202	*	134	35.5	8.57	7	100	Promoter (<=1kb)	16	7020819	7024033	3215	1	VIT_05s0020g05060	mRNA28178	-954	Cellulose synthase CSLG2	Cellular process.Cellular component organization and biogenesis.Cell wall organization and biogenesis.Cell wall metabolism.Cell wall biosynthesis.Cellulose biosynthesis
448	chr18	9701408	9701609	202	*	134	35.4	8.57	7	100	Exon (mRNA1350/VIT_18s0001g11400, exon 2 of 2)	9	9699734	9701502	1769	1	VIT_18s0001g11400	mRNA1350	1674	CYP82C4	Metabolism.Cellular metabolism.Oxidation reduction.Cytochrome P450 oxidoreductase
449	chr13	5904766	5904967	202	*	138	39	8.55	6.98	100	Downstream (1-2kb)	4	5906561	5913508	6948	2	VIT_13s0019g04410	mRNA3819	8541	Oligosaccharyltransferase complex subunit alpha (ribophorin I)	Metabolism.Primary metabolism.Carbohydrate metabolism.Oligosaccharide metabolism.N-Glycan metabolism.N-Glycan biosynthesis
450	chr18	6890531	6890732	202	*	138	39	8.55	6.98	100	Distal Intergenic	9	6888465	6888825	361	1	VIT_18s0001g08420	mRNA23747	2066	Unknown	Unknown
451	chr18	6912083	6912284	202	*	138	39	8.55	6.98	100	Promoter (<=1kb)	9	6912247	6918168	5922	1	VIT_18s0001g08460	mRNA23311	0	ATP binding	Unknown
452	chr15	17334488	17334689	202	*	146	47	8.54	6.97	100	Distal Intergenic	6	17338815	17341227	2413	1	VIT_15s0046g00320	mRNA28709	-4126	Myc2 bHLH protein	Signaling.Hormone Signaling.Jasmonate salicylate signaling.Jasmonate Signaling.Jasmonate-mediated Signaling pathway
453	chr06	17816146	17816347	202	*	127	28	8.43	6.86	100	5' UTR	17	17816137	17826651	10515	1	VIT_06s0009g03440	mRNA1877	9	Tankyrase 2	Metabolism.Primary metabolism.Coenzyme and prosthetic group metabolism.Nicotinate and nicotinamide metabolism
454	chr13	1005731	1005932	202	*	148	49	8.43	6.86	100	Exon (mRNA308/VIT_13s0067g01840, exon 2 of 8)	4	1003927	1006879	2953	2	VIT_13s0067g01840	mRNA308	947	ferritin	Metabolism.Primary metabolism.Cofactor metabolism.Tetrapyrrole metabolism
455	chr18	4586642	4586843	202	*	148	49	8.43	6.86	100	Intron (mRNA16603/VIT_18s0001g06000, intron 1 of 1)	9	4586571	4589855	3285	1	VIT_18s0001g06000	mRNA16603	71	No hit	No hit
456	chr08	20461997	20462198	202	*	143	44	8.42	6.86	100	Distal Intergenic	19	20455686	20461582	5897	1	VIT_08s0007g06800	mRNA16675	6311	Chromomethylase	Metabolism.Primary metabolism.Nucleobase, nucleoside, nucleotide, nucleic acid metabolism.Nucleic acid metabolism.DNA metabolism.DNA replication
457	chr11	6606770	6606971	202	*	143	44	8.42	6.86	100	Exon (mRNA12882/VIT_11s0118g00800, exon 1 of 6)	2	6601379	6607444	6066	2	VIT_11s0118g00800	mRNA12882	473	KNAT2 (knotted1-like homeobox gene 3)	Regulation overview.Regulation of gene expression.Regulation of transcription.Transcription factor.Homeobox domain family transcription factor
458	chr07	20288382	20288583	202	*	143	44	8.42	6.86	100	Distal Intergenic	18	20278939	20282050	3112	2	VIT_00s0199g00250	mRNA3082	-6332	Zinc finger homeobox 22	Regulation overview.Regulation of gene expression.Regulation of transcription.Transcription factor.zf-HD family transcription factor
459	chr14	30071354	30071555	202	*	130	31.5	8.4	6.84	100	Exon (mRNA7089/VIT_14s0108g01530, exon 1 of 1)	5	30070300	30072330	2031	2	VIT_14s0108g01530	mRNA7089	775	Pentatricopeptide (PPR) repeat-containing	Diverse functions.Gene family with diverse functions.Pentatricopeptide domain family
460	chr12	7706547	7706748	202	*	130	31	8.4	6.84	100	Distal Intergenic	3	7708822	7710848	2027	1	VIT_12s0134g00160	mRNA21964	-2074	Xyloglucan endotransglycosylase/hydrolase 16	Cellular process.Cellular component organization and biogenesis.Cell wall organization and biogenesis.Cell wall metabolism.Cell wall modification.Xyloglucan modification
461	chr00	10805461	10805662	202	*	158	59.9	8.39	6.84	100	Promoter (<=1kb)	11	10805474	10806530	1057	1	VIT_00s0332g00030	mRNA22581	0	NA	NA
462	chr00	10811281	10811482	202	*	171	73.3	8.35	6.8	100	Distal Intergenic	11	10807717	10810390	2674	1	VIT_00s0332g00040	mRNA22499	3564	NA	NA
463	chr01	22248319	22248520	202	*	150	51	8.34	6.79	100	Intron (mRNA16326/VIT_01s0010g03690, intron 1 of 5)	12	22242387	22248711	6325	2	VIT_01s0010g03690	mRNA16326	191	Splicing factor YT521-B	Metabolism.Primary metabolism.Nucleobase, nucleoside, nucleotide, nucleic acid metabolism.Nucleic acid metabolism.RNA metabolism.RNA processing.mRNA processing.mRNA splicing
464	chr17	1161854	1162055	202	*	150	51	8.34	6.79	100	Exon (mRNA16118/VIT_17s0000g01450, exon 1 of 1)	8	1161652	1163913	2262	1	VIT_17s0000g01450	mRNA16118	202	Exocyst subunit EXO70 F1	Transport overview.Macromolecule transport.Protein transport.Tethering factors
465	chr03	18311027	18311228	202	*	140	41	8.33	6.78	100	3' UTR	14	18310126	18311581	1456	1	VIT_03s0017g01210	mRNA26788	901	Phosphate-induced protein 1	Unclear
466	chr05	2584631	2584832	202	*	140	41	8.33	6.78	100	Distal Intergenic	16	2587437	2591207	3771	1	VIT_05s0020g00720	mRNA16117	-2605	Pto kinase interactor 1	Response to stimulus.Stress response.Biotic stress response.Plant-pathogen interaction
467	chr05	20203881	20204082	202	*	140	41	8.33	6.78	100	Promoter (1-2kb)	16	20205344	20207580	2237	1	VIT_05s0062g01120	mRNA12754	-1262	PIN1	Signaling.Hormone Signaling.Auxin Signaling.Auxin transport
468	chr07	355420	355621	202	*	140	41	8.33	6.78	100	Downstream (2-3kb)	18	353834	354839	1006	1	VIT_07s0141g00630	mRNA20615	1586	Prenylated rab acceptor (PRA1)	Cellular process.Cellular transport.Protein trafficking.Vesicle-mediated trafficking
469	chr07	10378653	10378854	202	*	140	41	8.33	6.78	100	Distal Intergenic	18	10383243	10391089	7847	1	VIT_07s0005g05720	mRNA6681	-4389	Tetratricopeptide repeat domain male sterility MS5	Unknown
470	chr07	26430111	26430312	202	*	140	41	8.33	6.78	100	Distal Intergenic	18	26436184	26438623	2440	1	VIT_07s0031g03220	mRNA3638	-5872	Patellin-1	Metabolism.Primary metabolism.Generation of metabolite precursors and energy.Storage proteins
471	chr08	18269452	18269653	202	*	140	41	8.33	6.78	100	Promoter (<=1kb)	19	18265208	18269165	3958	2	VIT_08s0007g04300	mRNA25441	-287	Lipase GDSL	Unclear
472	chr09	6686064	6686265	202	*	140	41	8.33	6.78	100	Promoter (1-2kb)	20	6687611	6688272	662	1	VIT_09s0002g06770	mRNA7994	-1346	Unknown protein	Unknown
473	chr09	12488032	12488233	202	*	140	41	8.33	6.78	100	Distal Intergenic	20	12490597	12491130	534	1	VIT_09s0096g00830	mRNA16830	-2364	R protein disease resistance protein	Response to stimulus.Stress response.Biotic stress response.Plant-pathogen interaction.R proteins from Plant-pathogen interaction
474	chr15	8119465	8119666	202	*	140	41	8.33	6.78	100	Intron (mRNA29788/VIT_15s0045g01190, intron 2 of 8)	6	8099762	8157249	57488	1	VIT_15s0045g01190	mRNA29788	19703	NA	NA
475	chr16	16561871	16562072	202	*	140	41	8.33	6.78	100	Intron (mRNA20647/VIT_16s0022g02410, intron 4 of 4)	7	16558074	16566697	8624	1	VIT_16s0022g02410	mRNA20647	3797	Oxidoreductase	Unclear
476	chr16	19385414	19385615	202	*	140	41	8.33	6.79	100	Exon (mRNA10298/VIT_16s0050g00950, exon 2 of 2)	7	19383733	19385862	2130	1	VIT_16s0050g00950	mRNA10298	1681	Scarecrow-like transcription factor 8 (SCL8)	Regulation overview.Regulation of gene expression.Regulation of transcription.Transcription factor.GRAS family transcription factor
477	chr19	6089476	6089677	202	*	140	41	8.33	6.79	100	Distal Intergenic	10	6093124	6093480	357	1	VIT_19s0177g00250	mRNA11601	-3447	PDF2 (protodermal factor2)	Regulation overview.Regulation of gene expression.Regulation of transcription.Transcription factor.Homeobox domain family transcription factor
478	chr07	11046543	11046744	202	*	134	35	8.29	6.75	100	Distal Intergenic	18	11013407	11014829	1423	2	VIT_07s0005g06000	mRNA9652	-31714	Pore-forming toxin-like protein Hfr-2	Transport overview.Channels and pores.Pore-forming toxins.Aerolysin Channel-forming Toxin
479	chr07	11762651	11762852	202	*	134	35	8.29	6.75	100	Downstream (1-2kb)	18	11764427	11770498	6072	2	VIT_07s0005g06300	mRNA22155	7646	Phototropic-responsive NPH3	Signaling.Signaling pathway.Light Signaling
480	chr16	9308804	9309005	202	*	134	35	8.29	6.75	100	Intron (mRNA3642/VIT_16s0013g02030, intron 1 of 3)	7	9308192	9313489	5298	1	VIT_16s0013g02030	mRNA3642	612	Unknown protein	Unknown
481	chr18	23584083	23584284	202	*	134	35	8.29	6.75	100	Distal Intergenic	9	23565018	23578422	13405	2	VIT_18s0072g01080	mRNA12778	-5661	DnaJ homolog, subfamily C, member 8	Transport overview.Primary Active Transporters.P-P-bond hydrolysis-driven transporters.General Secretory Pathway (Sec)
482	chr06	17471570	17471771	202	*	134	35	8.29	6.75	100	Downstream (1-2kb)	17	17473704	17488415	14712	2	VIT_06s0009g03170	mRNA14815	16644	Peptidyl-prolyl cis-trans isomerase, parvulin-type	Metabolism.Primary metabolism.Protein metabolism and modification.Protein folding.Peptidyl prolyl isomerase-mediated protein folding
483	chr13	29026592	29026793	202	*	134	34.6	8.29	6.75	100	Distal Intergenic	4	29028983	29031503	2521	1	VIT_13s0320g00040	mRNA14243	-2190	Glycosyl hydrolase family 20 protein	Metabolism.Primary metabolism.Carbohydrate metabolism.Carbohydrate catabolism
484	chr09	5071314	5071515	202	*	145	45.9	8.29	6.75	100	Distal Intergenic	20	5062400	5067841	5442	2	VIT_09s0002g05330	mRNA2443	-3473	Oxidoreductase, 2OG-Fe(II) oxygenase	Metabolism.Cellular metabolism.Oxidation reduction.2OG-Fe(II) oxygenase superfamily
485	chr03	360676	360877	202	*	144	45.8	8.29	6.75	100	Distal Intergenic	14	341673	357567	15895	2	VIT_03s0038g00350	mRNA13385	-3109	Kinesin protein (MKRP2)	Cellular process.Cellular component organization and biogenesis.Cytoskeleton organization and biogenesis.Microtubule organization and biogenesis.Microtubule-driven movement
486	chr06	18446455	18446656	202	*	137	38	8.28	6.74	100	Intron (mRNA26012/VIT_06s0061g00090, intron 2 of 10)	17	18431323	18454765	23443	2	VIT_06s0061g00090	mRNA26012	8109	DnaJ homolog, subfamily C, member 7	Transport overview.Primary Active Transporters.P-P-bond hydrolysis-driven transporters.General Secretory Pathway (Sec)
487	chr11	19969492	19969693	202	*	137	38	8.28	6.74	100	Distal Intergenic	2	19980392	19999304	18913	1	VIT_11s0052g01830	mRNA22493	-10699	UPF0066	Unknown
488	chr14	8052336	8052537	202	*	137	38	8.28	6.75	100	Exon (mRNA23441/VIT_14s0081g00330, exon 3 of 3)	5	8050576	8053993	3418	1	VIT_14s0081g00330	mRNA23441	1760	Zinc finger, SWIM-type	Regulation overview.Regulation of gene expression.Regulation of transcription.Transcription factor.Zinc finger SWIM family transcription factor
489	chr16	22855868	22856069	202	*	137	38	8.28	6.75	100	Downstream (2-3kb)	7	22858681	22859614	934	2	VIT_16s0098g01060	mRNA25300	3545	Heat shock protein 26a, chloroplast	Metabolism.Primary metabolism.Protein metabolism and modification.Protein folding.Chaperone-mediated protein folding.HSP-mediated protein folding
490	chr19	20326099	20326300	202	*	137	38	8.28	6.75	100	Promoter (<=1kb)	10	20326248	20334520	8273	1	VIT_19s0027g00600	mRNA23143	0	Unknown protein	Unknown
491	chr00	10869037	10869238	202	*	167	68.8	8.17	6.64	100	Promoter (<=1kb)	11	10869407	10871868	2462	1	VIT_00s0332g00100	mRNA20141	-169	unknown	unknown
492	chr05	14514068	14514269	202	*	142	43	8.16	6.63	100	Distal Intergenic	16	14487252	14489015	1764	1	VIT_05s0029g00050	mRNA11490	26816	BHLH transcription factor FMA (FAMA)	Regulation overview.Regulation of gene expression.Regulation of transcription.Transcription factor.bHLH family transcription factor
493	chr05	19669817	19670018	202	*	142	43	8.16	6.63	100	Downstream (1-2kb)	16	19671401	19684120	12720	2	VIT_05s0062g00830	mRNA4386	14102	Ribosomal protein S1	Metabolism.Primary metabolism.Protein metabolism and modification.Protein synthesis.Ribosome
494	chr05	19695143	19695344	202	*	142	43	8.16	6.64	100	Distal Intergenic	16	19699710	19702963	3254	1	VIT_05s0062g00840	mRNA4373	-4366	RAB GTPase ARA4	Cellular process.Cellular transport.Protein trafficking.Vesicle-mediated trafficking
495	chr08	12669713	12669914	202	*	142	43	8.16	6.64	100	Distal Intergenic	19	12667462	12668122	661	1	VIT_08s0040g01510	mRNA10728	2251	No hit	No hit
496	chr14	19558823	19559024	202	*	142	43	8.16	6.64	100	Distal Intergenic	5	19549773	19555264	5492	1	VIT_14s0006g02220	mRNA20453	9050	Histone chaperone ASF1B (Anti-silencing 1b)	Metabolism.Primary metabolism.Nucleobase, nucleoside, nucleotide, nucleic acid metabolism.Nucleic acid metabolism.DNA metabolism.DNA replication
497	chr01	3406706	3406907	202	*	126	27	8.13	6.6	100	Downstream (<1kb)	12	3407195	3408686	1492	2	VIT_01s0011g03760	mRNA2934	1779	Unknown	Unknown
498	chr01	19898583	19898784	202	*	126	27	8.13	6.6	100	Distal Intergenic	12	19892267	19893150	884	2	VIT_01s0010g02030	mRNA4680	-5433	Gamma-thionin precursor	Response to stimulus.Stress response.Biotic stress response
499	chr07	3129380	3129581	202	*	126	27	8.13	6.6	100	Promoter (<=1kb)	18	3124579	3129149	4571	2	VIT_07s0104g01740	mRNA28879	-231	Protein kinase WEE1	Signaling.Signaling pathway.Protein kinase
500	chr07	3741785	3741986	202	*	126	27	8.13	6.6	100	Promoter (1-2kb)	18	3738130	3740248	2119	2	VIT_07s0005g00720	mRNA28916	-1537	Pectinesterase family	Cellular process.Cellular component organization and biogenesis.Cell wall organization and biogenesis.Cell wall metabolism.Cell wall modification.Pectin modification
501	chr11	6335932	6336133	202	*	126	27	8.13	6.6	100	Distal Intergenic	2	6334158	6334739	582	1	VIT_11s0118g00530	mRNA14672	1774	NA	NA
502	chr13	28208842	28209043	202	*	126	27	8.13	6.61	100	Downstream (1-2kb)	4	28210888	28215502	4615	2	VIT_13s0064g01640	mRNA6810	6459	Beta-primeverosidase	Metabolism.single reactions
503	chr14	25187993	25188194	202	*	126	27	8.13	6.61	100	Promoter (<=1kb)	5	25182966	25187217	4252	2	VIT_14s0068g01450	mRNA24022	-776	Unknown protein	Unknown
504	chr18	3567740	3567941	202	*	126	27	8.13	6.61	100	Promoter (<=1kb)	9	3565751	3567556	1806	2	VIT_18s0001g03880	mRNA5409	-184	Polcalcin	Unknown
505	chr07	3408308	3408509	202	*	139	40	8.07	6.55	100	Promoter (1-2kb)	18	3403740	3406428	2689	2	VIT_07s0005g00250	mRNA5619	-1880	P23 co-chaperone	Transport overview.Macromolecule transport.Protein transport.Protein coat
506	chr11	3179306	3179507	202	*	139	40	8.07	6.55	100	Promoter (<=1kb)	2	3174051	3179257	5207	2	VIT_11s0016g03890	mRNA28860	-49	Short-chain dehydrogenase/reductase (SDR)	Metabolism.Cellular metabolism.Oxidation reduction.Alcohol dehydrogenase superfamily
507	chr11	10220151	10220352	202	*	139	40	8.07	6.55	100	Distal Intergenic	2	10234546	10242989	8444	2	VIT_11s0037g01020	mRNA21765	22637	Tetratricopeptide repeat (TPR)-containing	Unknown
508	chr19	20190188	20190389	202	*	139	40	8.07	6.55	100	Distal Intergenic	10	20175993	20181279	5287	2	VIT_19s0027g00520	mRNA24523	-8909	Peptidase, trypsin serine and cysteine proteases	Metabolism.Primary metabolism.Protein metabolism and modification.Proteolysis.Peptidase-mediated proteolysis
509	chr04	5371941	5372142	202	*	133	34	8.01	6.5	100	Downstream (<1kb)	15	5352256	5356095	3840	2	VIT_04s0008g05790	mRNA12963	-15846	No hit	No hit
510	chr06	1903132	1903333	202	*	133	34	8.01	6.5	100	Promoter (1-2kb)	17	1905313	1913636	8324	1	VIT_06s0004g01540	mRNA15910	-1980	Oxidoreductase	Unclear
511	chr08	18292570	18292771	202	*	133	34	8.01	6.5	100	Promoter (<=1kb)	19	18292879	18294427	1549	1	VIT_08s0007g04330	mRNA25430	-108	CHUP1 (chloroplast unusual positioning 1)	Cellular process.Cellular component organization and biogenesis.Cytoskeleton organization and biogenesis.Actin organization and biogenesis
512	chr14	1334201	1334402	202	*	133	34	8.01	6.5	100	Promoter (<=1kb)	5	1331170	1334246	3077	2	VIT_14s0060g01650	mRNA8962	0	Armadillo helical	Unknown
513	chr14	12729925	12730126	202	*	133	34	8.01	6.5	100	Downstream (<1kb)	5	12696103	12700186	4084	1	VIT_14s0036g01450	mRNA23805	33822	Unknown protein	Unknown
514	chr18	319040	319241	202	*	133	34	8.01	6.5	100	Downstream (<1kb)	9	320109	322487	2379	2	VIT_18s0122g00320	mRNA14258	3246	PLATZ transcription factor	Regulation overview.Regulation of gene expression.Regulation of transcription.Transcription factor.PLATZ family transcription factor
515	chr18	23616062	23616263	202	*	133	34	8.01	6.5	100	Distal Intergenic	9	23608858	23611523	2666	1	VIT_18s0072g01090	mRNA12898	7204	TIR-NBS-LRR type R protein 7	Diverse functions.Gene family with diverse functions.NBS-LRR superfamily
516	chr12	5674031	5674232	202	*	133	33.9	8.01	6.5	100	Promoter (1-2kb)	3	5671494	5672761	1268	2	VIT_12s0059g00870	mRNA5525	-1270	MAPKKK15	Signaling.Hormone Signaling.Ethylene Signaling.Ethylene-mediated Signaling pathway
517	chr18	9375640	9375841	202	*	133	33.8	8.01	6.5	100	Intron (mRNA7966/VIT_18s0001g11060, intron 8 of 15)	9	9356072	9381165	25094	2	VIT_18s0001g11060	mRNA7966	5324	Calcineurin phosphoesterase	Unclassified
518	chr09	8342953	8343154	202	*	132	33.6	8.01	6.5	100	Promoter (<=1kb)	20	8343180	8349158	5979	1	VIT_09s0002g07880	mRNA18136	-26	Pyrophosphate-energized vacuolar membrane proton pump	Metabolism.Primary metabolism.Generation of metabolite precursors and energy.Electron transport.Respiratory-chain phosphorylation
519	chr07	90993	91194	202	*	136	37	8.01	6.5	100	Distal Intergenic	18	103764	108438	4675	2	VIT_07s0141g00990	mRNA22993	17244	Calcineurin phosphoesterase	Unclassified
520	chr07	103075	103276	202	*	136	37	8.01	6.5	100	Downstream (<1kb)	18	103764	108438	4675	2	VIT_07s0141g00990	mRNA22993	5162	Calcineurin phosphoesterase	Unclassified
521	chr07	4170099	4170300	202	*	136	37	8.01	6.51	100	Promoter (<=1kb)	18	4170896	4174283	3388	1	VIT_07s0005g01240	mRNA840	-596	Triacylglycerol lipase	Metabolism.Primary metabolism.Lipid metabolism.Glycerolipid metabolism.Glycerolipid catabolism
522	chr07	23172923	23173124	202	*	136	37	8.01	6.51	100	Intron (mRNA25544/VIT_07s0031g00670, intron 1 of 1)	18	23171520	23174339	2820	1	VIT_07s0031g00670	mRNA25544	1403	Heat shock transcription factor 4	Metabolism.Primary metabolism.Protein metabolism and modification.Protein folding.Chaperone-mediated protein folding.HSP-mediated protein folding
523	chr08	19168392	19168593	202	*	136	37	8.01	6.51	100	Promoter (1-2kb)	19	19169603	19217140	47538	1	VIT_08s0007g05260	mRNA7477	-1010	Glutamate synthase (GLU1), ferredoxin-dependent	Metabolism.Cellular metabolism.Nitrogen and sulfur metabolism.Nitrogen metabolism.Nitrogen assimilation
524	chr10	6378850	6379051	202	*	136	37	8.01	6.51	100	3' UTR	1	6376492	6379358	2867	1	VIT_10s0003g01430	mRNA13465	2358	MEE62 (maternal effect embryo arrest 62)	Signaling.Signaling pathway.Protein kinase
525	chr10	6512840	6513041	202	*	136	37	8.01	6.51	100	Exon (mRNA2250/VIT_10s0003g01570, exon 6 of 11)	1	6501024	6507795	6772	2	VIT_10s0003g01560	mRNA2227	-5045	Cellulose synthase CESA8	Cellular process.Cellular component organization and biogenesis.Cell wall organization and biogenesis.Cell wall metabolism.Cell wall biosynthesis.Cellulose biosynthesis
526	chr10	20908749	20908950	202	*	136	37	8.01	6.51	100	Distal Intergenic	1	20899200	20903918	4719	1	VIT_10s0042g00290	mRNA9558	9549	Zinc finger (DHHC type)	Regulation overview.Regulation of gene expression.Regulation of transcription.Transcription factor.Zinc finger DHHC family transcription factor
527	chr13	18950486	18950687	202	*	136	37	8.01	6.51	100	Promoter (<=1kb)	4	18891612	18950499	58888	2	VIT_13s0067g01920	mRNA3549	0	Exportin 7	Transport overview.Nucleocytoplasmic transport.Nuclear pore complex
528	chr08	16385496	16385697	202	*	136	37	8.01	6.51	100	Intron (mRNA22618/VIT_08s0007g02330, intron 1 of 5)	19	16385082	16392012	6931	1	VIT_08s0007g02330	mRNA22618	414	Unknown	Unknown
529	chr14	11118238	11118439	202	*	154	56	7.97	6.47	100	Exon (mRNA11075/VIT_14s0036g00870, exon 1 of 1)	5	11117582	11119477	1896	1	VIT_14s0036g00870	mRNA11075	656	Acyl-CoA ligase	Metabolism.Primary metabolism.Lipid metabolism.Fatty acid metabolism.Fatty acid biosynthesis
530	chr09	2663555	2663756	202	*	145	46.4	7.94	6.44	100	Promoter (<=1kb)	20	2663889	2667045	3157	1	VIT_09s0002g02940	mRNA14597	-133	Myo-inositol oxygenase 1	Metabolism.Primary metabolism.Carbohydrate metabolism.Monosaccharide metabolism.Inositol phosphate metabolism
531	chr13	27841476	27841677	202	*	141	42	7.91	6.41	100	Distal Intergenic	4	27844311	27846288	1978	1	VIT_13s0064g01290	mRNA5533	-2634	Basic helix-loop-helix (bHLH) family	Regulation overview.Regulation of gene expression.Regulation of transcription.Transcription factor.bHLH family transcription factor
532	chr00	13715062	13715263	202	*	199	101	7.9	6.4	100	5' UTR	11	13714436	13715798	1363	2	VIT_00s0396g00060	mRNA16557	535	No hit	No hit
533	chr02	2069182	2069383	202	*	125	26	7.83	6.33	100	Distal Intergenic	13	2061527	2062440	914	2	VIT_02s0025g02590	mRNA24098	-6742	Homeobox-leucine zipper protein ATHB-12	Regulation overview.Regulation of gene expression.Regulation of transcription.Transcription factor.Homeobox domain family transcription factor
534	chr02	17253071	17253272	202	*	125	26	7.83	6.33	100	Promoter (<=1kb)	13	17245922	17252932	7011	2	VIT_02s0087g00060	mRNA22633	-139	Alpha-glucosidase	Metabolism.Primary metabolism.Carbohydrate metabolism.Monosaccharide metabolism.Galactose metabolism
535	chr14	27230895	27231096	202	*	125	26	7.83	6.33	100	Promoter (<=1kb)	5	27231630	27232114	485	1	VIT_14s0066g00770	mRNA5160	-534	No hit	No hit
536	chr16	16488123	16488324	202	*	125	26	7.83	6.33	100	Intron (mRNA8299/VIT_16s0022g02350, intron 6 of 8)	7	16481981	16491201	9221	1	VIT_16s0022g02350	mRNA8299	6142	ACI13	Response to stimulus.Stress response.Biotic stress response
537	chr17	624600	624801	202	*	125	26	7.83	6.33	100	Intron (mRNA6984/VIT_17s0000g00730, intron 5 of 8)	8	615670	633426	17757	1	VIT_17s0000g00730	mRNA6984	8930	ATP binding / DNA binding	Unknown
538	chr17	15654075	15654276	202	*	125	26	7.83	6.33	100	Downstream (1-2kb)	8	15650599	15651327	729	2	VIT_17s0053g00180	mRNA1624	-2748	Ascorbate peroxidase	Metabolism.Primary metabolism.Organic acid metabolism.Ascorbate and aldarate metabolism
539	chr08	11998501	11998702	202	*	125	25.6	7.83	6.34	100	Distal Intergenic	19	11991184	11995436	4253	2	VIT_08s0040g00990	mRNA23243	-3065	Transcription elongation factor S-II	Metabolism.Primary metabolism.Nucleobase, nucleoside, nucleotide, nucleic acid metabolism.Nucleic acid metabolism.RNA metabolism.Basal transcription factors
540	chr00	9808332	9808533	202	*	124	25.1	7.83	6.34	100	Promoter (1-2kb)	11	9810241	9814166	3926	1	VIT_00s0299g00060	mRNA22999	-1708	MYB divaricata	Development.Reproductive development.Flower development
541	chr08	20211120	20211321	202	*	124	25	7.83	6.34	100	Intron (mRNA20865/VIT_08s0007g06450, intron 1 of 2)	19	20206832	20217308	10477	1	VIT_08s0007g06450	mRNA20865	4288	Omega-6 fatty acid desaturase, endoplasmic reticulum (FAD2)	Metabolism.Primary metabolism.Lipid metabolism.Fatty acid metabolism.Fatty acid biosynthesis.Unsaturated fatty acid biosynthesis
542	chr07	18059484	18059685	202	*	138	39	7.81	6.32	100	Promoter (<=1kb)	18	18056426	18059507	3082	2	VIT_00s0207g00200	mRNA21695	0	Integral membrane protein, putative	Unknown
543	chr17	10018493	10018694	202	*	138	39	7.81	6.32	100	Promoter (1-2kb)	8	10019889	10023548	3660	1	VIT_17s0000g08590	mRNA14267	-1195	Unknown protein	Unknown
544	chr19	2291314	2291515	202	*	138	39	7.81	6.32	100	Promoter (<=1kb)	10	2290389	2291418	1030	2	VIT_19s0014g02130	mRNA22529	0	No hit	No hit
545	chr18	5450032	5450233	202	*	137	38.5	7.81	6.32	100	Promoter (1-2kb)	9	5448151	5448643	493	2	VIT_18s0001g07210	mRNA1748	-1389	NA	NA
546	chr02	158026	158227	202	*	143	44	7.79	6.3	100	Exon (mRNA23720/VIT_02s0025g00210, exon 1 of 3)	13	155479	158396	2918	2	VIT_02s0025g00210	mRNA23720	169	fringe protein	Unclear
547	chr13	5800994	5801195	202	*	143	44	7.79	6.3	100	Intron (mRNA1366/VIT_13s0019g04350, intron 10 of 11)	4	5808339	5819406	11068	1	VIT_13s0019g04360	mRNA1415	-7144	GCN5 N-acetyltransferase (GNAT)	Regulation overview.Regulation of gene expression.Regulation of transcription.Transcription factor.GNAT
548	chr17	6257940	6258141	202	*	143	44	7.79	6.31	100	5' UTR	8	6257443	6258438	996	1	VIT_17s0000g05610	mRNA28005	497	Isopiperitenol dehydrogenase	Metabolism.Secondary metabolism.Terpenoid metabolism.Monoterpenoid metabolism.Monoterpenoid biosynthesis
549	chr01	6948546	6948747	202	*	135	36	7.74	6.26	100	5' UTR	12	6948102	6954755	6654	1	VIT_01s0137g00420	mRNA6407	444	Proteasome 20S beta subunit B (PBB2) (PRCFC)	Metabolism.Primary metabolism.Protein metabolism and modification.Proteolysis.cytoplasmic and nuclear protein degradation.Ubiquitin-mediated proteolysis.Proteasome
550	chr05	1153271	1153472	202	*	135	36	7.74	6.26	100	Distal Intergenic	16	1158417	1158946	530	1	VIT_05s0077g00980	mRNA26353	-4945	Unknown	Unknown
551	chr05	7305045	7305246	202	*	135	36	7.74	6.26	100	Promoter (<=1kb)	16	7300692	7305089	4398	2	VIT_05s0049g00200	mRNA8621	0	Lesion inducing protein	Response to stimulus.Stress response.Biotic stress response.Virus stress response
552	chr05	12766714	12766915	202	*	135	36	7.74	6.26	100	Distal Intergenic	16	12737534	12746767	9234	1	VIT_05s0051g00940	mRNA23068	29180	Bet1 SNARE 1-1	Cellular process.Cellular transport.Protein trafficking.Vesicle-mediated trafficking.SNARE interactions in vesicular transport
553	chr13	3400564	3400765	202	*	135	36	7.74	6.26	100	Intron (mRNA16518/VIT_13s0019g01990, intron 1 of 1)	4	3399520	3401463	1944	2	VIT_13s0019g01990	mRNA16518	698	Phospholipid/glycerol acyltransferase	Metabolism.Primary metabolism.Lipid metabolism.Glycerolipid metabolism.Glycerophospholipid metabolism.Glycerophospholipid biosynthesis
554	chr15	14509111	14509312	202	*	135	36	7.74	6.26	100	Exon (mRNA23433/VIT_15s0048g00370, exon 3 of 7)	6	14506758	14510674	3917	2	VIT_15s0048g00370	mRNA23433	1362	Transketolase, chloroplast precursor	Metabolism.Primary metabolism.Carbohydrate metabolism.Monosaccharide metabolism.Monosaccharide catabolism.Pentose-phosphate shunt
555	chr17	5975664	5975865	202	*	135	36	7.74	6.26	100	Downstream (<1kb)	8	5975939	5976998	1060	2	VIT_17s0000g05380	mRNA29010	1133	Dynein light chain LC8-type	Cellular process.Cellular component organization and biogenesis.Cytoskeleton organization and biogenesis.Microtubule organization and biogenesis.Microtubule-driven movement
556	chr18	8902230	8902431	202	*	135	36	7.74	6.27	100	Promoter (<=1kb)	9	8902356	8902790	435	1	VIT_18s0001g10600	mRNA19337	0	Unknown	Unknown
557	chr19	2789319	2789520	202	*	135	36	7.74	6.27	100	3' UTR	10	2789637	2790200	564	2	VIT_19s0014g02740	mRNA25343	680	Metallothionein	Cellular process.Cellular homeostasis.Heavy metal ion homeostasis
558	chr07	4533788	4533989	202	*	135	36	7.74	6.27	100	Promoter (<=1kb)	18	4534491	4539290	4800	1	VIT_07s0005g01660	mRNA2670	-502	Pentatricopeptide (PPR) repeat-containing protein	Diverse functions.Gene family with diverse functions.Pentatricopeptide domain family
559	chr03	8672551	8672752	202	*	132	33	7.74	6.26	100	Exon (mRNA20661/VIT_03s0088g00500, exon 11 of 15)	14	8660759	8679489	18731	1	VIT_03s0088g00500	mRNA20661	11792	TRNA synthetase class II (D, K and N)	Metabolism.Primary metabolism.Amino acid metabolism.Lysine metabolism
560	chr08	14535558	14535759	202	*	132	33	7.74	6.26	100	Promoter (<=1kb)	19	14536064	14536944	881	1	VIT_08s0007g00150	mRNA27901	-305	Zinc finger (C3HC4-type ring finger)	Regulation overview.Regulation of gene expression.Regulation of transcription.Transcription factor.Zinc finger C3HC4 family transcription factor
561	chr17	6829719	6829920	202	*	132	33	7.74	6.26	100	Distal Intergenic	8	6833449	6834300	852	1	VIT_17s0000g06150	mRNA22338	-3529	Glutathione S-transferase 9 GSTU9	Metabolism.Primary metabolism.Coenzyme and prosthetic group metabolism.Peptide derived compounds biosynthesis.Glutathione metabolism
562	chr18	3932687	3932888	202	*	132	33	7.74	6.26	100	Distal Intergenic	9	3931182	3931761	580	1	VIT_18s0001g04640	mRNA18522	1505	NA	NA
563	chr08	4600638	4600839	202	*	132	33	7.74	6.26	100	Promoter (<=1kb)	19	4596677	4600040	3364	2	VIT_08s0032g00910	mRNA3090	-598	Fasciclin domain-containing protein FLA17	Cellular process.Cellular component organization and biogenesis.Cell wall organization and biogenesis.Cell wall structural protein
564	chr02	10963334	10963535	202	*	131	32.6	7.74	6.26	100	Exon (mRNA24661/VIT_02s0012g02830, exon 2 of 2)	13	10961888	10963762	1875	1	VIT_02s0012g02830	mRNA24661	1446	UDP-glucosyl transferase	Metabolism.Secondary metabolism.Phenylpropanoid metabolism.Flavonoid metabolism.Flavonoid biosynthesis
565	chr05	2109391	2109592	202	*	161	63	7.73	6.26	100	Distal Intergenic	16	2101256	2101790	535	1	VIT_05s0020g00240	mRNA29633	8135	NA	NA
566	chr10	3112470	3112671	202	*	145	46	7.7	6.23	100	Promoter (1-2kb)	1	3114375	3118762	4388	1	VIT_00s0455g00040	mRNA15933	-1704	Glycosyl transferase family 8 protein	Metabolism.Primary metabolism.Carbohydrate metabolism.Glycosyl transference
567	chr18	3741119	3741320	202	*	145	46	7.7	6.23	100	Promoter (<=1kb)	9	3741241	3745559	4319	1	VIT_18s0001g04160	mRNA20953	0	Translation initiation factor eIF-5	Metabolism.Primary metabolism.Protein metabolism and modification.Protein synthesis.Translation.Translational initiation
568	chr07	5013514	5013715	202	*	140	41	7.66	6.19	100	Exon (mRNA15309/VIT_07s0005g02260, exon 8 of 10)	18	5010455	5019500	9046	2	VIT_07s0005g02260	mRNA15309	5785	Squamosa promoter-binding protein 1 (SPL1)	Regulation overview.Regulation of gene expression.Regulation of transcription.Transcription factor.SBP family transcription factor
569	chr13	4584359	4584560	202	*	140	41	7.66	6.19	100	5' UTR	4	4584351	4585347	997	1	VIT_13s0019g03420	mRNA18830	8	C2 domain-containing protein	Signaling.Signaling pathway.Protein kinase
570	chr17	1148125	1148326	202	*	147	48	7.63	6.16	100	Intron (mRNA16155/VIT_17s0000g01420, intron 1 of 8)	8	1141382	1148840	7459	2	VIT_17s0000g01420	mRNA16155	514	Snurportin-1 (RNA U transporter 1)	Transport overview.Macromolecule transport.RNA transport
571	chr06	4818869	4819070	202	*	137	38	7.55	6.08	100	Promoter (<=1kb)	17	4819054	4820348	1295	1	VIT_06s0004g03870	mRNA12126	0	CCT motif constans-like	Regulation overview.Regulation of gene expression.Regulation of transcription.Transcription factor.CCT family transcription factor
572	chr06	18055637	18055838	202	*	137	38	7.55	6.08	100	Exon (mRNA15188/VIT_06s0009g03680, exon 1 of 1)	17	18055165	18056277	1113	2	VIT_06s0009g03680	mRNA15188	439	F-box family protein	Metabolism.Primary metabolism.Protein metabolism and modification.Proteolysis.cytoplasmic and nuclear protein degradation.Ubiquitin-mediated proteolysis
573	chr12	6253153	6253354	202	*	137	38	7.55	6.08	100	Intron (mRNA2284/VIT_12s0059g01300, intron 9 of 9)	3	6247769	6254665	6897	1	VIT_12s0059g01300	mRNA2284	5384	Unknown protein	Unknown
574	chr16	22618724	22618925	202	*	137	38	7.55	6.08	100	Promoter (<=1kb)	7	22617604	22618152	549	2	VIT_16s0098g00740	mRNA6786	-572	Ovate family protein 10 OFP10	Development.Reproductive development.Fruit development
575	chr18	1591294	1591495	202	*	137	37.9	7.55	6.09	100	Distal Intergenic	9	1575161	1576208	1048	2	VIT_18s0001g00840	mRNA27856	-15086	Syringolide-induced protein 14-1-1	Unknown
576	chr14	21748552	21748753	202	*	136	37.4	7.55	6.09	100	Exon (mRNA10791/VIT_14s0006g03190, exon 1 of 4)	5	21747481	21749101	1621	2	VIT_14s0006g03190	mRNA10791	348	Fw2.2 ORFX	Unknown
577	chr13	9453025	9453226	202	*	136	37	7.55	6.09	100	Promoter (<=1kb)	4	9448581	9452471	3891	2	VIT_13s0106g00030	mRNA2322	-554	Ankyrin repeat	Diverse functions.Gene family with diverse functions.Ankyrin domain family
578	chr09	4163059	4163260	202	*	142	43	7.54	6.08	100	5' UTR	20	4162958	4167787	4830	1	VIT_09s0002g04590	mRNA2839	101	Unknown protein	Unknown
579	chr14	21068242	21068443	202	*	142	43	7.54	6.08	100	Promoter (<=1kb)	5	21063839	21068336	4498	2	VIT_14s0006g02880	mRNA6690	0	Unknown protein	Unknown
580	chr18	1297109	1297310	202	*	127	28.5	7.54	6.08	100	Promoter (<=1kb)	9	1297681	1298847	1167	1	VIT_18s0001g00360	mRNA13604	-371	No hit	No hit
581	chr07	23124213	23124414	202	*	127	28.1	7.54	6.08	100	Promoter (<=1kb)	18	23125244	23133053	7810	1	VIT_07s0031g00620	mRNA25652	-830	Zeaxanthin epoxidase (ZEP) (ABA1)	Metabolism.Secondary metabolism.Terpenoid metabolism.Tetraterpenoid metabolism.Tetraterpenoid biosynthesis.Carotenoid biosynthesis
582	chr04	673521	673722	202	*	124	25	7.53	6.07	100	Exon (mRNA141/VIT_04s0008g00760, exon 7 of 9)	15	676927	680927	4001	1	VIT_04s0008g00770	mRNA155	-3205	Glycine hydroxymethyltransferase	Metabolism.Primary metabolism.Amino acid metabolism.Glycine, serine, and threonine metabolism
583	chr14	169884	170085	202	*	124	25	7.53	6.07	100	Downstream (<1kb)	5	170460	172214	1755	2	VIT_14s0060g00200	mRNA27032	2129	Pentatricopeptide repeat-containing protein	Diverse functions.Gene family with diverse functions.Pentatricopeptide domain family
584	chr14	21639078	21639279	202	*	124	25	7.53	6.07	100	Intron (mRNA9151/VIT_14s0006g03130, intron 1 of 9)	5	21625446	21639474	14029	2	VIT_14s0006g03130	mRNA9151	195	NA	NA
585	chr16	23202847	23203048	202	*	124	25	7.53	6.07	100	Distal Intergenic	7	23196941	23201456	4516	1	VIT_16s0098g01510	mRNA12587	5906	Histone-lysine N-methyltransferase ATXR6	Metabolism.Primary metabolism.Amino acid metabolism.Lysine metabolism
586	chr18	14138437	14138638	202	*	124	25	7.53	6.07	100	Downstream (<1kb)	9	14139015	14140400	1386	2	VIT_18s0166g00190	mRNA10195	1762	U-box domain-containing protein	Unknown
587	chr18	22048600	22048801	202	*	124	25	7.53	6.07	100	Distal Intergenic	9	22042903	22044749	1847	2	VIT_18s0072g00090	mRNA13876	-3851	NA	NA
588	chr10	14134411	14134612	202	*	124	25	7.53	6.07	100	Promoter (<=1kb)	1	14135494	14136553	1060	1	VIT_10s0003g05690	mRNA10516	-882	Ribulose bisphosphate carboxylase, large chain	Metabolism.Primary metabolism.Carbon fixation
589	chr13	25676985	25677186	202	*	173	75	7.52	6.06	100	Distal Intergenic	4	25684061	25688390	4330	1	VIT_13s0158g00400	mRNA14052	-6875	R protein MLA10	Response to stimulus.Stress response.Biotic stress response.Plant-pathogen interaction.R proteins from Plant-pathogen interaction
590	chr06	13480622	13480823	202	*	159	61.1	7.52	6.06	100	Promoter (<=1kb)	17	13480494	13480574	81	2	VIT_06s0009g01040	mRNA2814	-48	No hit	No hit
591	chr05	19995897	19996098	202	*	134	35	7.48	6.02	100	Promoter (<=1kb)	16	19993443	19995889	2447	2	VIT_05s0062g00980	mRNA24158	-8	Aldo/keto reductase AKR	Metabolism.Primary metabolism.Carbohydrate metabolism.Monosaccharide metabolism.Pentose glucuronate interconversion
592	chr07	827423	827624	202	*	134	35	7.48	6.03	100	Promoter (<=1kb)	18	823865	827407	3543	2	VIT_00s0179g00240	mRNA26402	-16	No hit	No hit
593	chr07	22726361	22726562	202	*	134	35	7.48	6.03	100	Exon (mRNA22833/VIT_07s0031g00180, exon 5 of 10)	18	22723121	22729968	6848	1	VIT_07s0031g00180	mRNA22833	3240	RNA recognition motif (RRM)-containing protein	Unknown
594	chr10	5994230	5994431	202	*	134	35	7.48	6.03	100	Distal Intergenic	1	5990031	5991518	1488	2	VIT_10s0003g01040	mRNA3666	-2712	Lipase class 3	Unclear
595	chr13	20389246	20389447	202	*	134	35	7.48	6.03	100	Distal Intergenic	4	20381699	20383505	1807	1	VIT_13s0084g00800	mRNA9571	7547	Transcription factor	Regulation overview.Regulation of gene expression.Regulation of transcription.Transcription factor.Trihelix family transcription factor
596	chr15	13020402	13020603	202	*	134	35	7.48	6.03	100	Exon (mRNA22127/VIT_15s0021g02140, exon 3 of 19)	6	12989354	13025506	36153	2	VIT_15s0021g02140	mRNA22127	4903	Zinc finger (C3HC4-type ring finger)	Regulation overview.Regulation of gene expression.Regulation of transcription.Transcription factor.Zinc finger C3HC4 family transcription factor
597	chr18	7977693	7977894	202	*	134	35	7.48	6.03	100	Exon (mRNA18100/VIT_18s0001g09550, exon 1 of 5)	9	7977194	7980482	3289	1	VIT_18s0001g09550	mRNA18100	499	Receptor kinase TRKe	Signaling.Signaling pathway.Protein kinase
598	chr07	4368772	4368973	202	*	134	34.8	7.48	6.03	100	Promoter (<=1kb)	18	4369007	4370096	1090	1	VIT_07s0005g01450	mRNA3632	-34	BZIP DNA-binding protein BZIP53	Regulation overview.Regulation of gene expression.Regulation of transcription.Transcription factor.bZIP family transcription factor
599	chr04	2711324	2711525	202	*	131	32	7.46	6.01	100	Promoter (1-2kb)	15	2700630	2709554	8925	2	VIT_04s0008g03250	mRNA12767	-1770	Homeobox gene 8	Regulation overview.Regulation of gene expression.Regulation of transcription.Transcription factor.Homeobox domain family transcription factor
600	chr05	14482858	14483059	202	*	131	32	7.46	6.01	100	Distal Intergenic	16	14487252	14489015	1764	1	VIT_05s0029g00050	mRNA11490	-4193	BHLH transcription factor FMA (FAMA)	Regulation overview.Regulation of gene expression.Regulation of transcription.Transcription factor.bHLH family transcription factor
601	chr08	15528867	15529068	202	*	131	32	7.46	6.02	100	Promoter (1-2kb)	19	15530516	15560058	29543	1	VIT_08s0007g01460	mRNA14368	-1448	Peptidylprolyl isomerase PAS1 (PASTICCINO 1)	Transport overview.Accessory factors involved in transport.Auxiliary transport proteins.Immunophilin-like Prolyl:peptidyl Isomerase Regulator
602	chr08	18247509	18247710	202	*	131	32	7.46	6.02	100	Intron (mRNA22795/VIT_08s0007g04290, intron 4 of 13)	19	18237734	18264946	27213	1	VIT_08s0007g04290	mRNA22795	9775	Ubiquitin-protein ligase E3 B	Metabolism.Primary metabolism.Protein metabolism and modification.Proteolysis.cytoplasmic and nuclear protein degradation.Ubiquitin-mediated proteolysis
603	chr13	21708942	21709143	202	*	131	32	7.46	6.02	100	Distal Intergenic	4	21702644	21707356	4713	1	VIT_13s0084g00100	mRNA26679	6298	Nodulation protein	Unclear
604	chr13	24224871	24225072	202	*	131	32	7.46	6.02	100	Distal Intergenic	4	24191041	24191473	433	2	VIT_00s0131g00200	mRNA8265	-33398	Hcr2-0B	Response to stimulus.Stress response.Biotic stress response
605	chr14	41604	41805	202	*	131	32	7.46	6.02	100	Distal Intergenic	5	29588	37587	8000	2	VIT_14s0060g00060	mRNA29934	-4017	EMB1138 (embryo defective 1138)	Metabolism.Primary metabolism.Nucleobase, nucleoside, nucleotide, nucleic acid metabolism.Nucleic acid metabolism.RNA metabolism.RNA processing.mRNA processing.mRNA splicing
606	chr17	14812891	14813092	202	*	131	32	7.46	6.02	100	Distal Intergenic	8	14823184	14823437	254	2	VIT_17s0119g00290	mRNA10136	10345	No hit	No hit
607	chr13	25755257	25755458	202	*	131	31.7	7.46	6.02	100	Distal Intergenic	4	25749127	25753299	4173	1	VIT_13s0158g00370	mRNA9018	6130	RNA recognition motif (RRM)-containing CCCH	Regulation overview.Regulation of gene expression.Regulation of transcription.Transcription factor.C3H family transcription factor
608	chr08	2125936	2126137	202	*	144	45	7.46	6.02	100	Downstream (<1kb)	19	2127040	2134172	7133	2	VIT_08s0056g01350	mRNA23895	8035	Unknown protein	Unknown
609	chr08	9774474	9774675	202	*	139	40	7.4	5.97	100	Distal Intergenic	19	9778439	9780659	2221	2	VIT_08s0058g00660	mRNA15220	5984	Protein phosphatase 1D	Signaling.Signaling pathway.Protein phosphatase
610	chr08	12923190	12923391	202	*	139	40	7.4	5.97	100	Promoter (<=1kb)	19	12924098	12929097	5000	1	VIT_08s0040g01810	mRNA8424	-707	Auxin response factor 10	Signaling.Hormone Signaling.Auxin Signaling.Auxin-mediated Signaling pathway
611	chr08	15098291	15098492	202	*	139	40	7.4	5.97	100	Distal Intergenic	19	15087828	15094362	6535	2	VIT_08s0007g00940	mRNA9061	-3929	LHW (lonesome highway)	Regulation overview.Regulation of gene expression.Regulation of transcription.Transcription factor.bHLH family transcription factor
612	chr12	8944833	8945034	202	*	139	40	7.4	5.97	100	Exon (mRNA7650/VIT_12s0057g00710, exon 2 of 2)	3	8944501	8946988	2488	2	VIT_12s0057g00710	mRNA7650	1954	DnaJ homolog, subfamily B, member 12	Transport overview.Primary Active Transporters.P-P-bond hydrolysis-driven transporters.General Secretory Pathway (Sec)
613	chr14	1415633	1415834	202	*	139	40	7.4	5.97	100	Distal Intergenic	5	1418768	1421324	2557	1	VIT_14s0060g01710	mRNA9409	-2934	Ribosomal protein L18	Metabolism.Primary metabolism.Protein metabolism and modification.Protein synthesis.Ribosome
614	chr17	6130851	6131052	202	*	139	40	7.4	5.97	100	Exon (mRNA29820/VIT_17s0000g05500, exon 1 of 15)	8	6120295	6131114	10820	2	VIT_17s0000g05500	mRNA29820	62	Cysteine endopeptidase	Metabolism.Primary metabolism.Protein metabolism and modification.Proteolysis.Peptidase-mediated proteolysis
615	chr18	26864833	26865034	202	*	139	40	7.4	5.97	100	Distal Intergenic	9	26852523	26853512	990	2	VIT_18s0117g00460	mRNA6371	-11321	No hit	No hit
616	chr12	23541159	23541360	202	*	146	47	7.39	5.96	100	Distal Intergenic	3	23543650	23563158	19509	1	VIT_12s0035g01810	mRNA336	-2290	Mitotic checkpoint MAD1	Signaling.Signaling pathway.Protein kinase.MAPK cascade
617	chr10	108388	108589	202	*	191	93	7.37	5.94	100	Distal Intergenic	1	119119	120531	1413	1	VIT_10s0116g00240	mRNA11384	-10530	PDE247 (pigment defective 247)	Unclear
618	chr05	17707630	17707831	202	*	141	42	7.3	5.86	100	Distal Intergenic	16	17672690	17691790	19101	2	VIT_05s0029g01310	mRNA22821	-15840	Actin related protein 2/3 complex, subunit 4	Cellular process.Cellular component organization and biogenesis.Cytoskeleton organization and biogenesis.Actin organization and biogenesis
619	chr11	5838236	5838437	202	*	141	42	7.3	5.87	100	Promoter (1-2kb)	2	5827372	5836861	9490	2	VIT_11s0118g00220	mRNA9548	-1375	Chloride channel protein CLC	Transport overview.Electrochemical Potential-driven Transporters.Porters.Chloride Carrier/Channel
620	chr18	31484363	31484564	202	*	141	42	7.3	5.87	100	Exon (mRNA17096/VIT_18s0001g06340, exon 5 of 6)	9	31483133	31489122	5990	2	VIT_18s0001g06340	mRNA17096	4558	RPS4 (resistant to p. syringae 4)	Response to stimulus.Stress response.Biotic stress response.Plant-pathogen interaction.R proteins from Plant-pathogen interaction
621	chr02	5058268	5058469	202	*	136	37	7.29	5.86	100	Promoter (<=1kb)	13	5059261	5059470	210	1	VIT_02s0154g00270	mRNA26158	-792	No hit	No hit
622	chr03	5135497	5135698	202	*	136	37	7.29	5.86	100	Promoter (1-2kb)	14	5129121	5134043	4923	2	VIT_03s0063g00850	mRNA17907	-1454	RNA-binding protein 47B (ATRBP47B)	Unknown
623	chr03	11427898	11428099	202	*	136	37	7.29	5.86	100	Intron (mRNA7741/VIT_03s0097g00710, intron 1 of 2)	14	11424453	11429121	4669	2	VIT_03s0097g00710	mRNA7741	1022	Glutamyl-tRNA reductase 1	Metabolism.Primary metabolism.Cofactor metabolism.Tetrapyrrole metabolism
624	chr06	21134736	21134937	202	*	136	37	7.29	5.86	100	Distal Intergenic	17	21132266	21133462	1197	1	VIT_06s0080g00200	mRNA20007	2470	Aluminium-tolerance ALMT1	Transport overview.Electrochemical Potential-driven Transporters.Porters.Aromatic Acid Exporter
625	chr11	7044467	7044668	202	*	136	37	7.29	5.86	100	Exon (mRNA6948/VIT_11s0149g00140, exon 3 of 9)	2	7043878	7048643	4766	1	VIT_11s0149g00140	mRNA6948	589	D-amino acid dehydrogenase	Metabolism.Primary metabolism.Amino acid metabolism.Aromatic amino acid metabolism.Phenylalanine metabolism
626	chr12	1829096	1829297	202	*	136	37	7.29	5.86	100	Distal Intergenic	3	1834942	1839534	4593	1	VIT_12s0028g01210	mRNA4414	-5645	DNA-directed RNA Polymerase II subunit F	Metabolism.Primary metabolism.Nucleobase, nucleoside, nucleotide, nucleic acid metabolism.Nucleic acid metabolism.RNA metabolism.RNA polymerase
627	chr12	3133734	3133935	202	*	136	37	7.29	5.86	100	Promoter (1-2kb)	3	3130286	3132071	1786	2	VIT_12s0028g02400	mRNA20123	-1663	Leaf senescence protein	Development.Senescence
628	chr15	11018018	11018219	202	*	136	37	7.29	5.86	100	Distal Intergenic	6	11003550	11012476	8927	2	VIT_15s0021g01020	mRNA5917	-5542	Casein kinase II subunit beta-2	Signaling.Signaling pathway.Circadian clock Signaling
629	chr18	34229982	34230183	202	*	136	37	7.29	5.87	100	Exon (mRNA5035/VIT_18s0089g01120, exon 3 of 3)	9	34227120	34230116	2997	1	VIT_18s0089g01120	mRNA5035	2862	NAC domain-containing protein 70	Regulation overview.Regulation of gene expression.Regulation of transcription.Transcription factor.NAC family transcription factor
630	chr07	23124163	23124364	202	*	127	27.9	7.25	5.83	100	Promoter (<=1kb)	18	23119356	23123345	3990	2	VIT_07s0031g00610	mRNA25616	-818	Remorin	Unclear
631	chr08	4362267	4362468	202	*	127	27.7	7.25	5.83	100	Intron (mRNA22311/VIT_08s0032g00790, intron 1 of 9)	19	4360764	4369672	8909	1	VIT_08s0032g00790	mRNA22311	1503	ABC transporter G member 4	Transport overview.Macromolecule transport.Multidrug transport.Multidrug ABC transport
632	chr02	6104297	6104498	202	*	127	27.6	7.25	5.83	100	Intron (mRNA17952/VIT_02s0012g00270, intron 1 of 30)	13	6027694	6106280	78587	2	VIT_02s0012g00270	mRNA17952	1782	NA	NA
633	chr11	5771665	5771866	202	*	128	29	7.22	5.8	100	Promoter (<=1kb)	2	5768785	5770872	2088	2	VIT_11s0118g00180	mRNA9605	-793	HHP1 (heptahelical protein 1)	Signaling.Hormone Signaling
634	chr01	22350807	22351008	202	*	123	24	7.22	5.8	100	Promoter (<=1kb)	12	22351899	22357868	5970	1	VIT_01s0010g03780	mRNA16872	-891	Histidine kinase (AHK3)	Signaling.Hormone Signaling.Cytokinin Signaling.Cytokinin-mediated Signaling pathway
635	chr03	7129069	7129270	202	*	123	24	7.22	5.8	100	Distal Intergenic	14	7125371	7126295	925	2	VIT_03s0091g00690	mRNA25474	-2774	Salt tolerance zinc finger	Regulation overview.Regulation of gene expression.Regulation of transcription.Transcription factor.C2H2 family transcription factor
636	chr08	13943489	13943690	202	*	123	24	7.22	5.8	100	Distal Intergenic	19	13937675	13939435	1761	2	VIT_08s0040g02900	mRNA26204	-4054	Aluminum sensitive 3	Transport overview.Macromolecule transport.Multidrug transport.Multidrug ABC transport
637	chr08	15398331	15398532	202	*	123	24	7.22	5.81	100	Exon (mRNA8773/VIT_08s0007g01300, exon 1 of 1)	19	15397726	15399616	1891	1	VIT_08s0007g01300	mRNA8773	605	Glyoxal oxidase	Unclear
638	chr10	5186879	5187080	202	*	123	24	7.22	5.81	100	Promoter (<=1kb)	1	5187979	5191524	3546	1	VIT_10s0003g00350	mRNA16097	-899	NAC domain-containing protein 73	Regulation overview.Regulation of gene expression.Regulation of transcription.Transcription factor.NAC family transcription factor
639	chr11	483344	483545	202	*	123	24	7.22	5.81	100	Distal Intergenic	2	489955	494383	4429	1	VIT_11s0016g00470	mRNA19174	-6410	Sucrose synthase	Metabolism.Primary metabolism.Carbohydrate metabolism.Polysaccharide metabolism.Starch and sucrose metabolism
640	chr12	11999639	11999840	202	*	123	24	7.22	5.81	100	Intron (mRNA16556/VIT_12s0028g00440, intron 4 of 4)	3	11988159	12007181	19023	1	VIT_12s0028g00440	mRNA16556	11480	Protein phosphatase 2C	Signaling.Signaling pathway.Protein phosphatase.PP2C
641	chr17	1785597	1785798	202	*	123	24	7.22	5.81	100	Exon (mRNA15244/VIT_17s0000g02030, exon 4 of 12)	8	1775851	1788473	12623	2	VIT_17s0000g02030	mRNA15244	2675	Molecular chaperone DnaJ	Transport overview.Primary Active Transporters.P-P-bond hydrolysis-driven transporters.General Secretory Pathway (Sec)
642	chr19	3007191	3007392	202	*	123	24	7.22	5.81	100	Distal Intergenic	10	3010047	3013634	3588	1	VIT_19s0014g02900	mRNA23633	-2655	Ring finger protein 185	Unknown
643	chr06	5152218	5152419	202	*	142	43.3	7.22	5.8	100	Promoter (<=1kb)	17	5152464	5153142	679	1	VIT_06s0004g04180	mRNA9485	-45	Zinc finger (C2H2 type) protein (ZAT11)	Regulation overview.Regulation of gene expression.Regulation of transcription.Transcription factor.C2H2 family transcription factor
644	chr01	5078216	5078417	202	*	133	34	7.21	5.8	100	Promoter (<=1kb)	12	5078507	5087724	9218	1	VIT_01s0011g05420	mRNA1781	-90	Fw2.2 ORFX	Unknown
645	chr02	878373	878574	202	*	133	34	7.21	5.8	100	Exon (mRNA9149/VIT_02s0025g01100, exon 1 of 2)	13	876689	878844	2156	1	VIT_02s0025g01100	mRNA9149	1684	Protein kinase	Signaling.Signaling pathway.Protein kinase
646	chr03	4321375	4321576	202	*	133	34	7.21	5.8	100	Exon (mRNA1724/VIT_03s0063g01780, exon 3 of 8)	14	4319883	4325741	5859	1	VIT_03s0063g01780	mRNA1724	1492	Extra-large G-protein (XLG1)	Signaling.Signaling pathway.G-protein signaling pathway
647	chr05	3075594	3075795	202	*	133	34	7.21	5.8	100	Promoter (<=1kb)	16	3075732	3086110	10379	1	VIT_05s0020g01370	mRNA13052	0	Unknown	Unknown
648	chr07	2256305	2256506	202	*	133	34	7.21	5.8	100	Exon (mRNA23822/VIT_07s0104g00700, exon 2 of 7)	18	2255784	2261055	5272	1	VIT_07s0104g00700	mRNA23822	521	Exosome complex component RRP4	Metabolism.Primary metabolism.Nucleobase, nucleoside, nucleotide, nucleic acid metabolism.Nucleic acid metabolism.RNA metabolism.RNA catabolism
649	chr09	16176936	16177137	202	*	133	34	7.21	5.8	100	Distal Intergenic	20	16169584	16171633	2050	1	VIT_09s0018g00300	mRNA8022	7352	N-acetyltransferase hookless1 HLS1	Signaling.Hormone Signaling.Ethylene Signaling.Ethylene-mediated Signaling pathway
650	chr10	4997427	4997628	202	*	133	34	7.21	5.8	100	Distal Intergenic	1	5001497	5002755	1259	2	VIT_10s0003g00140	mRNA17125	5127	Ethylene-responsive transcription factor 9	Signaling.Hormone Signaling.Ethylene Signaling.Ethylene-mediated Signaling pathway
651	chr13	1291579	1291780	202	*	133	34	7.21	5.8	100	Distal Intergenic	4	1287594	1290989	3396	1	VIT_13s0067g02310	mRNA19150	3985	Unknown	Unknown
652	chr17	1056790	1056991	202	*	133	34	7.21	5.8	100	Promoter (<=1kb)	8	1054272	1056715	2444	2	VIT_17s0000g01280	mRNA29816	-75	WRKY DNA-binding protein 75	Regulation overview.Regulation of gene expression.Regulation of transcription.Transcription factor.WRKY family transcription factor
653	chr17	9793261	9793462	202	*	133	34	7.21	5.8	100	Promoter (<=1kb)	8	9794195	9796238	2044	1	VIT_17s0000g08450	mRNA13810	-733	Carbonic anhydrase chloroplast	Metabolism.Cellular metabolism.Nitrogen and sulfur metabolism.Nitrogen metabolism
654	chr18	10199867	10200068	202	*	133	34	7.21	5.8	100	Distal Intergenic	9	10192993	10194992	2000	2	VIT_18s0001g11950	mRNA6031	-4875	Unknown protein	Unknown
655	chr19	16523521	16523722	202	*	133	34	7.21	5.8	100	Intron (mRNA9570/VIT_19s0093g00580, intron 1 of 5)	10	16507368	16532703	25336	1	VIT_19s0093g00580	mRNA9570	16153	Ethylene receptor 1 (ETR1)	Signaling.Hormone Signaling.Ethylene Signaling.Ethylene-mediated Signaling pathway
656	chr06	8247903	8248104	202	*	133	34	7.21	5.8	100	Exon (mRNA13826/VIT_06s0004g07440, exon 1 of 1)	17	8246824	8248976	2153	1	VIT_06s0004g07440	mRNA13826	1079	Exocyst subunit EXO70 family protein B1	Transport overview.Macromolecule transport.Protein transport.Tethering factors
657	chr04	20794421	20794622	202	*	132	33.4	7.21	5.8	100	Distal Intergenic	15	20800671	20811081	10411	1	VIT_00s0349g00030	mRNA8508	-6049	Skp1	Metabolism.Primary metabolism.Protein metabolism and modification.Proteolysis.cytoplasmic and nuclear protein degradation.Ubiquitin-mediated proteolysis
658	chr03	587696	587897	202	*	130	31	7.18	5.78	100	5' UTR	14	584427	587912	3486	2	VIT_03s0038g00660	mRNA8945	15	no hit	no hit
659	chr06	8136954	8137155	202	*	130	31	7.18	5.78	100	Promoter (<=1kb)	17	8133682	8136979	3298	2	VIT_06s0004g07360	mRNA1270	0	Protein phosphatase 2C	Signaling.Signaling pathway.Protein phosphatase.PP2C
660	chr07	24056322	24056523	202	*	130	31	7.18	5.78	100	Downstream (2-3kb)	18	24059095	24062169	3075	2	VIT_07s0031g01630	mRNA25595	5646	Unknown protein	Unknown
661	chr10	8416064	8416265	202	*	130	31	7.18	5.78	100	Intron (mRNA25966/VIT_10s0003g02770, intron 2 of 6)	1	8414458	8423111	8654	1	VIT_10s0003g02770	mRNA25966	1606	Pterin-4-alpha-carbinolamine dehydratase	Metabolism.single reactions
662	chr13	661939	662140	202	*	130	31	7.18	5.78	100	Exon (mRNA8112/VIT_13s0067g01180, exon 1 of 5)	4	661482	664613	3132	1	VIT_13s0067g01180	mRNA8112	457	Leaf senescence related	Development.Senescence
663	chr17	8235556	8235757	202	*	130	31	7.18	5.78	100	Promoter (<=1kb)	8	8235826	8237959	2134	1	VIT_17s0000g07250	mRNA29966	-69	Accumulation of photosystem one 3 (APO3)	Unclear
664	chr19	3176475	3176676	202	*	130	31	7.18	5.78	100	Intron (mRNA3168/VIT_19s0014g03020, intron 1 of 1)	10	3167258	3183140	15883	2	VIT_19s0014g03020	mRNA3168	6464	No hit	No hit
665	chr19	9659062	9659263	202	*	130	31	7.18	5.78	100	Downstream (<1kb)	10	9657864	9658472	609	1	VIT_19s0015g01370	mRNA29799	1198	Molecular chaperone DnaJ	Transport overview.Primary Active Transporters.P-P-bond hydrolysis-driven transporters.General Secretory Pathway (Sec)
666	chr04	1596474	1596675	202	*	130	30.9	7.18	5.78	100	Promoter (<=1kb)	15	1596779	1632413	35635	1	VIT_04s0008g01990	mRNA15639	-104	Myosin-like protein XI-I	Cellular process.Cellular component organization and biogenesis.Cytoskeleton organization and biogenesis.Actin organization and biogenesis.Actin-driven movement
667	chr00	11912346	11912547	202	*	129	30.2	7.18	5.79	100	Intron (mRNA25277/VIT_00s0353g00060, intron 1 of 6)	11	11910587	11915456	4870	1	VIT_00s0353g00060	mRNA25277	1759	ARK3 (Arabidopsis Receptor Kinase 3)	Signaling.Signaling pathway.Protein kinase
668	chr03	11806622	11806823	202	*	138	39	7.15	5.75	100	Promoter (1-2kb)	14	11808552	11809529	978	1	VIT_03s0132g00320	mRNA7466	-1729	No hit	No hit
669	chr03	17949351	17949552	202	*	138	39	7.15	5.76	100	Intron (mRNA9131/VIT_03s0017g01060, intron 3 of 4)	14	17938138	17952551	14414	1	VIT_03s0017g01060	mRNA9131	11213	Peptidyl-prolyl isomerase FKBP12	Metabolism.Primary metabolism.Protein metabolism and modification.Protein folding.Peptidyl prolyl isomerase-mediated protein folding
670	chr04	931131	931332	202	*	138	39	7.15	5.76	100	Promoter (<=1kb)	15	932041	932784	744	1	VIT_04s0008g01120	mRNA9937	-709	Glutaredoxin	Response to stimulus.Stress response.Abiotic stress response.Oxidative stress response
671	chr06	6046922	6047123	202	*	138	39	7.15	5.76	100	Exon (mRNA11656/VIT_06s0004g05100, exon 8 of 9)	17	6049413	6050239	827	2	VIT_06s0004g05110	mRNA11644	3116	Unknown	Unknown
672	chr06	20280283	20280484	202	*	138	39	7.15	5.76	100	Intron (mRNA9059/VIT_06s0061g01310, intron 8 of 9)	17	20265606	20267263	1658	2	VIT_06s0061g01300	mRNA9175	-13020	Prephenate dehydratase	Metabolism.Primary metabolism.Amino acid metabolism.Aromatic amino acid metabolism.Aromatic amino acid biosynthesis
673	chr14	23040837	23041038	202	*	138	39	7.15	5.76	100	Downstream (2-3kb)	5	23043321	23046274	2954	2	VIT_14s0083g00830	mRNA12349	5236	Lipase GDSL 7	Unclear
674	chr18	7731646	7731847	202	*	138	39	7.15	5.76	100	Promoter (<=1kb)	9	7732627	7733603	977	1	VIT_18s0001g09230	mRNA18637	-780	Salt tolerance zinc finger	Regulation overview.Regulation of gene expression.Regulation of transcription.Transcription factor.C2H2 family transcription factor
675	chr13	3577901	3578102	202	*	137	38.3	7.15	5.76	100	Promoter (<=1kb)	4	3578479	3580869	2391	1	VIT_13s0019g02200	mRNA4943	-377	Protein phosphatase 2CA AHG3 PP2CA	Signaling.Hormone Signaling.ABA Signaling.ABA-mediated Signaling pathway
676	chr08	8874568	8874769	202	*	160	62	7.12	5.73	100	Distal Intergenic	19	8867831	8868549	719	1	VIT_08s0058g00180	mRNA27186	6737	Male sterility 2 (MS2)	Unclear
677	chr05	8248760	8248961	202	*	147	48	7.12	5.73	100	Distal Intergenic	16	8239471	8240300	830	1	VIT_05s0049g01170	mRNA26390	9289	Unknown protein	Unknown
678	chr04	2286788	2286989	202	*	140	41	7.05	5.66	100	5' UTR	15	2284121	2287115	2995	2	VIT_04s0008g02750	mRNA6474	126	BZIP transcription factor BZO2H2	Regulation overview.Regulation of gene expression.Regulation of transcription.Transcription factor.bZIP family transcription factor
679	chr13	9497345	9497546	202	*	140	41	7.05	5.66	100	Distal Intergenic	4	9500814	9503151	2338	2	VIT_13s0106g00060	mRNA598	5605	Ankyrin repeat	Diverse functions.Gene family with diverse functions.Ankyrin domain family
680	chr16	22911745	22911946	202	*	140	41	7.05	5.66	100	Downstream (2-3kb)	7	22914559	22915347	789	2	VIT_16s0098g01150	mRNA26015	3401	Auxin-responsive SAUR29	Signaling.Hormone Signaling.Auxin Signaling.Auxin-mediated Signaling pathway
681	chr17	3589400	3589601	202	*	140	41	7.05	5.66	100	Distal Intergenic	8	3585638	3587247	1610	2	VIT_17s0000g03560	mRNA18169	-2153	(myb domain protein 62	Regulation overview.Regulation of gene expression.Regulation of transcription.Transcription factor.MYB family transcription factor
682	chr18	30989849	30990050	202	*	140	41	7.05	5.66	100	Intron (mRNA11877/VIT_18s0041g02430, intron 2 of 9)	9	30982874	30994018	11145	2	VIT_18s0041g02430	mRNA11877	3968	Aldehyde oxidase 1	Signaling.Hormone Signaling.Auxin Signaling.Auxin metabolism
683	chr01	4336292	4336493	202	*	135	36	7.03	5.64	100	Distal Intergenic	12	4330010	4331639	1630	1	VIT_01s0011g04760	mRNA16819	6282	Myb domain protein 4	Regulation overview.Regulation of gene expression.Regulation of transcription.Transcription factor.MYB family transcription factor
684	chr07	2645445	2645646	202	*	135	36	7.03	5.64	100	Promoter (1-2kb)	18	2638632	2644272	5641	2	VIT_07s0104g01230	mRNA300	-1173	Auxin response factor 2	Signaling.Hormone Signaling.Auxin Signaling.Auxin-mediated Signaling pathway
685	chr08	17608496	17608697	202	*	135	36	7.03	5.64	100	Promoter (1-2kb)	19	17604366	17606629	2264	2	VIT_08s0007g03660	mRNA9332	-1867	CYP94C9	Metabolism.Cellular metabolism.Oxidation reduction.Cytochrome P450 oxidoreductase
686	chr11	2060627	2060828	202	*	135	36	7.03	5.65	100	Distal Intergenic	2	2064212	2071205	6994	1	VIT_11s0016g02580	mRNA8498	-3384	MAPK activating protein-like	Signaling.Signaling pathway.Protein kinase.MAPK cascade
687	chr13	26907310	26907511	202	*	135	36	7.03	5.65	100	Distal Intergenic	4	26911527	26914745	3219	1	VIT_13s0064g00520	mRNA22661	-4016	furcatin hydrolase	Unclassified
688	chr13	27892321	27892522	202	*	135	36	7.03	5.65	100	Intron (mRNA7439/VIT_13s0064g01350, intron 2 of 28)	4	27890370	27918981	28612	1	VIT_13s0064g01350	mRNA7439	1951	TIF31 protein	Metabolism.Primary metabolism.Protein metabolism and modification.Protein synthesis.Translation.Translational initiation
689	chr14	6812045	6812246	202	*	135	36	7.03	5.65	100	Promoter (<=1kb)	5	6811951	6812094	144	2	VIT_14s0030g01920	mRNA21924	0	No hit	No hit
690	chr14	11517628	11517829	202	*	135	36	7.03	5.65	100	Intron (mRNA21998/VIT_14s0036g01020, intron 1 of 1)	5	11517308	11520581	3274	1	VIT_14s0036g01020	mRNA21998	320	Polyubiquitin (UBQ4)	Metabolism.Primary metabolism.Protein metabolism and modification.Proteolysis.cytoplasmic and nuclear protein degradation.Ubiquitin-mediated proteolysis
691	chr15	1789818	1790019	202	*	135	36	7.03	5.65	100	Downstream (1-2kb)	6	1788752	1789729	978	1	VIT_15s0024g00920	mRNA2668	1066	NA	NA
692	chr18	4290547	4290748	202	*	135	36	7.03	5.65	100	Distal Intergenic	9	4284177	4287720	3544	2	VIT_18s0001g05380	mRNA3969	-2827	TTL1 (tetratricopetide-repeat thioredoxin-like 1)	Cellular process.Cellular homeostasis.Homeostasis of anions.Homeostasis of sulfates
693	chr19	24497635	24497836	202	*	135	36	7.03	5.65	100	Downstream (<1kb)	10	24498529	24501780	3252	2	VIT_19s0085g01130	mRNA8313	3944	Unknown protein	Unknown
694	chr02	14060924	14061125	202	*	134	35.4	7.03	5.65	100	Distal Intergenic	13	14051742	14052882	1141	2	VIT_02s0033g00250	mRNA29512	-8042	No hit	No hit
695	chr18	1193591	1193792	202	*	134	35.1	7.03	5.65	100	Exon (mRNA12486/VIT_18s0001g00170, exon 1 of 4)	9	1193267	1200055	6789	1	VIT_18s0001g00170	mRNA12486	324	Unknown protein	Unknown
696	chr12	22817902	22818103	202	*	232	135	6.97	5.59	100	Promoter (<=1kb)	3	22806127	22818088	11962	2	VIT_12s0035g01420	mRNA6350	0	Zinc finger (C3HC4-type ring finger)	Regulation overview.Regulation of gene expression.Regulation of transcription.Transcription factor.Zinc finger C3HC4 family transcription factor
697	chr15	20160843	20161044	202	*	126	26.6	6.97	5.59	100	Promoter (<=1kb)	6	20161262	20163943	2682	1	VIT_15s0046g03660	mRNA9881	-218	R protein PRF disease resistance protein	Response to stimulus.Stress response.Biotic stress response.Plant-pathogen interaction.R proteins from Plant-pathogen interaction
698	chr05	4195166	4195367	202	*	125	26.3	6.97	5.59	100	Intron (mRNA4104/VIT_05s0020g02520, intron 1 of 3)	16	4194227	4204900	10674	1	VIT_05s0020g02520	mRNA4104	939	BTB-POZ and math Domain 2 ATBPM2	Regulation overview.Regulation of gene expression.Regulation of transcription.Transcription factor.TRAF
699	chr10	15857776	15857977	202	*	125	26.3	6.97	5.59	100	Distal Intergenic	1	15834667	15852191	17525	2	VIT_10s0092g00620	mRNA16579	-5585	No hit	No hit
700	chr00	23720611	23720812	202	*	181	83.4	6.96	5.58	100	Distal Intergenic	11	23727546	23728623	1078	1	VIT_00s1536g00010	mRNA18054	-6734	Heat shock protein 101	Metabolism.Primary metabolism.Protein metabolism and modification.Protein folding.Chaperone-mediated protein folding.HSP-mediated protein folding
701	chr04	6082627	6082828	202	*	132	33	6.94	5.57	100	Distal Intergenic	15	6081403	6082607	1205	1	VIT_04s0008g06250	mRNA23449	1224	Serine-rich protein	Unknown
702	chr06	3047296	3047497	202	*	132	33	6.94	5.57	100	Exon (mRNA22178/VIT_06s0004g02530, exon 1 of 1)	17	3046014	3048230	2217	2	VIT_06s0004g02530	mRNA22178	733	Wall-associated receptor kinase 5	Signaling.Signaling pathway.Protein kinase
703	chr07	23976505	23976706	202	*	132	33	6.94	5.57	100	Promoter (1-2kb)	18	23975061	23975350	290	2	VIT_07s0031g01550	mRNA25207	-1155	NA	NA
704	chr13	7389582	7389783	202	*	132	33	6.94	5.57	100	Promoter (1-2kb)	4	7391537	7401368	9832	1	VIT_13s0019g05390	mRNA21566	-1754	Zinc-binding protein	Unknown
705	chr14	22844992	22845193	202	*	132	33	6.94	5.57	100	Distal Intergenic	5	22839619	22840360	742	2	VIT_14s0083g00700	mRNA11792	-4632	BZIP transcription factor BZIP42	Regulation overview.Regulation of gene expression.Regulation of transcription.Transcription factor.bZIP family transcription factor
706	chr17	491187	491388	202	*	132	33	6.94	5.57	100	Promoter (<=1kb)	8	491337	493421	2085	1	VIT_17s0000g00530	mRNA23201	0	Armadillo/beta-catenin repeat	Unknown
707	chr18	28405046	28405247	202	*	132	33	6.94	5.57	100	Distal Intergenic	9	28411046	28411327	282	2	VIT_18s0041g00530	mRNA11832	6080	Unknown	Unknown
708	chr05	4920740	4920941	202	*	132	32.9	6.94	5.57	100	Promoter (<=1kb)	16	4912457	4920395	7939	2	VIT_05s0020g03160	mRNA14660	-345	Transmembrane protein 49	Unknown
709	chr19	3132219	3132420	202	*	132	32.7	6.94	5.57	100	Distal Intergenic	10	3110507	3131347	20841	1	VIT_19s0014g03000	mRNA3204	21712	Leucine-rich repeat-containing protein 40	Diverse functions.Gene family with diverse functions.NBS-LRR superfamily
710	chr16	22547132	22547333	202	*	131	32.5	6.94	5.57	100	Downstream (<1kb)	7	22546341	22546927	587	1	VIT_16s0098g00600	mRNA1422	791	No hit	No hit
711	chr01	12522047	12522248	202	*	144	45	6.93	5.56	100	Exon (mRNA2941/VIT_01s0026g02510, exon 1 of 1)	12	12521671	12523458	1788	1	VIT_01s0026g02510	mRNA2941	376	Pentatricopeptide (PPR) repeat-containing	Diverse functions.Gene family with diverse functions.Pentatricopeptide domain family
712	chr01	6604142	6604343	202	*	122	23	6.92	5.55	100	Intron (mRNA943/VIT_01s0137g00050, intron 5 of 5)	12	6602502	6605922	3421	1	VIT_01s0137g00050	mRNA943	1640	Myb family	Regulation overview.Regulation of gene expression.Regulation of transcription.Transcription factor.G2-like family transcription factor
713	chr01	10963295	10963496	202	*	122	23	6.92	5.55	100	Distal Intergenic	12	10974705	10981205	6501	1	VIT_01s0026g01510	mRNA17797	-11209	Protein kinase 5'-AMP-activated	Signaling.Signaling pathway.Protein kinase
714	chr01	16515854	16516055	202	*	122	23	6.92	5.55	100	Intron (mRNA27026/VIT_01s0010g00520, intron 2 of 6)	12	16505057	16519149	14093	2	VIT_01s0010g00520	mRNA27026	3094	Unknown protein	Unknown
715	chr07	26362856	26363057	202	*	122	23	6.92	5.55	100	Intron (mRNA2552/VIT_07s0031g03190, intron 7 of 8)	18	26342548	26364328	21781	1	VIT_07s0031g03190	mRNA2552	20308	VHS and GAT domain protein	Transport overview.Incompletely characterized transport systems.Putative transport protein.Putative transport protein
716	chr12	13700968	13701169	202	*	122	23	6.92	5.56	100	Distal Intergenic	3	13707212	13711079	3868	1	VIT_12s0121g00230	mRNA21076	-6043	Beta-D-xylosidase	Metabolism.Primary metabolism.Carbohydrate metabolism.Polysaccharide metabolism.Starch and sucrose metabolism
717	chr19	3222480	3222681	202	*	122	23	6.92	5.56	100	Distal Intergenic	10	3220030	3220137	108	2	VIT_19s0014g03040	mRNA3277	-2343	No hit	No hit
718	chr05	1342028	1342229	202	*	121	22.4	6.92	5.56	100	Distal Intergenic	16	1339340	1339504	165	2	VIT_05s0077g00760	mRNA24955	-2524	No hit	No hit
719	chr00	26021612	26021813	202	*	129	30	6.91	5.54	100	Exon (mRNA27108/VIT_00s2380g00010, exon 1 of 5)	11	26021570	26023083	1514	1	VIT_00s2380g00010	mRNA27108	42	S-locus lectin protein kinase	Signaling.Signaling pathway.Protein kinase
720	chr01	3569029	3569230	202	*	129	30	6.91	5.54	100	Promoter (<=1kb)	12	3565143	3568984	3842	2	VIT_01s0011g03910	mRNA15008	-45	Protein phosphatase 2C	Signaling.Signaling pathway.Protein phosphatase.PP2C
721	chr01	6159658	6159859	202	*	129	30	6.91	5.54	100	Intron (mRNA20144/VIT_01s0011g06350, intron 1 of 1)	12	6158391	6160636	2246	2	VIT_01s0011g06350	mRNA20144	777	Unknown	Unknown
722	chr01	11796558	11796759	202	*	129	30	6.91	5.54	100	Distal Intergenic	12	11783790	11791482	7693	2	VIT_01s0026g02020	mRNA1557	-5076	No hit	No hit
723	chr03	15164512	15164713	202	*	129	30	6.91	5.55	100	Distal Intergenic	14	15167283	15172763	5481	1	VIT_03s0038g01600	mRNA25751	-2570	NA	NA
724	chr07	185292	185493	202	*	129	30	6.91	5.55	100	Downstream (<1kb)	18	185636	187329	1694	2	VIT_07s0141g00920	mRNA21104	1836	CYP94A1	Metabolism.Cellular metabolism.Oxidation reduction.Cytochrome P450 oxidoreductase
725	chr07	18182901	18183102	202	*	129	30	6.91	5.55	100	Promoter (<=1kb)	18	18183257	18185872	2616	1	VIT_07s0255g00110	mRNA19423	-155	WD40	Unknown
726	chr08	16724634	16724835	202	*	129	30	6.91	5.55	100	Exon (mRNA24594/VIT_08s0007g02610, exon 6 of 8)	19	16731316	16731933	618	2	VIT_08s0007g02620	mRNA24528	7098	Ribosomal protein S17 (RPS17A) 40S	Metabolism.Primary metabolism.Protein metabolism and modification.Protein synthesis.Ribosome
727	chr10	4557269	4557470	202	*	129	30	6.91	5.55	100	Distal Intergenic	1	4559863	4561412	1550	1	VIT_10s0116g00560	mRNA13813	-2393	Polyphenol oxidase II, chloroplast precursor	Metabolism.Primary metabolism.Amino acid metabolism.Aromatic amino acid metabolism.Tyrosine metabolism.Tyrosine catabolism
728	chr13	26178154	26178355	202	*	129	30	6.91	5.55	100	Intron (mRNA13193/VIT_13s0064g00050, intron 5 of 10)	4	26185289	26213059	27771	1	VIT_13s0064g00060	mRNA13393	-6934	R protein MLA10	Response to stimulus.Stress response.Biotic stress response.Plant-pathogen interaction.R proteins from Plant-pathogen interaction
729	chr13	27195931	27196132	202	*	129	30	6.91	5.55	100	Promoter (1-2kb)	4	27186843	27194300	7458	2	VIT_13s0064g00750	mRNA23015	-1631	Polygalacturonase GH28	Cellular process.Cellular component organization and biogenesis.Cell wall organization and biogenesis.Cell wall metabolism.Cell wall modification.Pectin modification
730	chr14	7965001	7965202	202	*	129	30	6.91	5.55	100	Downstream (1-2kb)	5	7960083	7961825	1743	2	VIT_14s0081g00270	mRNA23128	-3176	Pentatricopeptide (PPR) repeat-containing protein	Diverse functions.Gene family with diverse functions.Pentatricopeptide domain family
731	chr14	8673805	8674006	202	*	129	30	6.91	5.55	100	Distal Intergenic	5	8660502	8661017	516	2	VIT_14s0081g00520	mRNA7281	-12788	ERF12	Signaling.Hormone Signaling.Ethylene Signaling.Ethylene-mediated Signaling pathway
732	chr16	20718704	20718905	202	*	129	30	6.91	5.55	100	Promoter (1-2kb)	7	20716010	20717506	1497	2	VIT_16s0050g02250	mRNA26166	-1198	Pentatricopeptide (PPR) repeat	Diverse functions.Gene family with diverse functions.Pentatricopeptide domain family
733	chr18	6866921	6867122	202	*	129	30	6.91	5.55	100	Distal Intergenic	9	6870669	6876386	5718	1	VIT_18s0001g08380	mRNA24515	-3547	Homeobox protein knotted-1 like 1 (KNAT1)	Regulation overview.Regulation of gene expression.Regulation of transcription.Transcription factor.Homeobox domain family transcription factor
734	chr07	2387652	2387853	202	*	129	30	6.91	5.55	100	Intron (mRNA24150/VIT_07s0104g00860, intron 1 of 8)	18	2385475	2392854	7380	1	VIT_07s0104g00860	mRNA24150	2177	WD40	Unknown
735	chr08	20961064	20961265	202	*	129	29.9	6.91	5.55	100	Intron (mRNA2625/VIT_08s0007g07420, intron 1 of 16)	19	20954012	20961887	7876	2	VIT_08s0007g07420	mRNA2625	622	MUT9-related serine/threonine protein kinase	Signaling.Signaling pathway.Protein kinase
736	chr02	2598170	2598371	202	*	128	29	6.91	5.55	100	Distal Intergenic	13	2600795	2603931	3137	1	VIT_02s0025g03260	mRNA13700	-2424	Aquaporin NIP5;1	Transport overview.Channels and pores.a-Type channels.Major Intrinsic Protein
737	chr00	16351215	16351416	202	*	184	86.1	6.91	5.55	100	3' UTR	11	16349549	16356287	6739	1	VIT_00s0505g00040	mRNA17948	1666	Unknown	Unknown
738	chr01	1318547	1318748	202	*	137	38	6.9	5.55	100	Intron (mRNA7117/VIT_01s0011g01510, intron 6 of 7)	12	1315728	1316044	317	2	VIT_01s0011g01500	mRNA7127	-2503	No hit	No hit
739	chr01	6068441	6068642	202	*	137	38	6.9	5.55	100	Promoter (<=1kb)	12	6068466	6076289	7824	1	VIT_01s0011g06270	mRNA21621	0	Hydroxyproline-rich glycoprotein	Cellular process.Cellular component organization and biogenesis.Cell wall organization and biogenesis.Cell wall structural protein
740	chr05	6339046	6339247	202	*	137	38	6.9	5.55	100	Promoter (1-2kb)	16	6340890	6348213	7324	1	VIT_05s0020g04530	mRNA12280	-1643	NA	NA
741	chr06	8602963	8603164	202	*	137	38	6.9	5.55	100	Exon (mRNA4764/VIT_06s0004g07820, exon 1 of 1)	17	8601569	8603477	1909	2	VIT_06s0004g07820	mRNA4764	313	Asp/Glu racemase	Unclear
742	chr14	26447397	26447598	202	*	137	38	6.9	5.55	100	Exon (mRNA29613/VIT_14s0219g00200, exon 1 of 1)	5	26446270	26448891	2622	2	VIT_14s0219g00200	mRNA29613	1293	Pentatricopeptide (PPR) repeat-containing protein	Diverse functions.Gene family with diverse functions.Pentatricopeptide domain family
743	chr18	9581127	9581328	202	*	137	38	6.9	5.55	100	Downstream (<1kb)	9	9571971	9578214	6244	2	VIT_18s0001g11260	mRNA2561	-2913	Nucleobase-ascorbate transporter 3 (NAT3)	Transport overview.Electrochemical Potential-driven Transporters.Porters.Nucleobase:Cation Symporter-2
744	chr10	2810961	2811162	202	*	136	37.7	6.9	5.55	100	Distal Intergenic	1	2802144	2806658	4515	2	VIT_00s0463g00020	mRNA10563	-4303	Scarecrow transcription factor 5 (SCL5)	Regulation overview.Regulation of gene expression.Regulation of transcription.Transcription factor.GRAS family transcription factor
745	chr00	15087219	15087420	202	*	173	75	6.86	5.51	100	3' UTR	11	15086634	15087616	983	1	VIT_00s0438g00030	mRNA16842	585	Retrotransposon protein, Unclassified	Transposable elements viral and plasmid proteins.Protein from transposable element
746	chr01	12498659	12498860	202	*	139	40	6.81	5.46	100	Exon (mRNA2092/VIT_01s0026g02490, exon 1 of 8)	12	12483796	12499382	15587	2	VIT_01s0026g02490	mRNA2092	522	Apyrase	Metabolism.Primary metabolism.Nucleobase, nucleoside, nucleotide, nucleic acid metabolism.Nucleotide metabolism.Purine metabolism
747	chr06	4815857	4816058	202	*	139	40	6.81	5.46	100	Distal Intergenic	17	4819054	4820348	1295	1	VIT_06s0004g03870	mRNA12126	-2996	CCT motif constans-like	Regulation overview.Regulation of gene expression.Regulation of transcription.Transcription factor.CCT family transcription factor
748	chr09	360233	360434	202	*	139	40	6.81	5.46	100	Distal Intergenic	20	364360	366498	2139	1	VIT_09s0002g00490	mRNA14450	-3926	Lipase GDSL 5	Unclear
749	chr10	7245416	7245617	202	*	139	40	6.81	5.46	100	Distal Intergenic	1	7243246	7244463	1218	1	VIT_10s0003g02040	mRNA15651	2170	Unknown protein	Unknown
750	chr16	1902390	1902591	202	*	139	40	6.81	5.46	100	Distal Intergenic	7	1905332	1907861	2530	1	VIT_16s0039g01920	mRNA21317	-2741	Myb domain protein 93	Regulation overview.Regulation of gene expression.Regulation of transcription.Transcription factor.MYB family transcription factor
751	chr10	18744102	18744303	202	*	139	40	6.81	5.46	100	Distal Intergenic	1	18754495	18756279	1785	1	VIT_10s0042g01260	mRNA27420	-10192	Transcription termination factor mitochondrial mTERF	Regulation overview.Regulation of gene expression.Regulation of transcription.Transcription factor.MTERF
752	chr05	3067908	3068109	202	*	139	40	6.81	5.46	100	Promoter (<=1kb)	16	3068210	3074129	5920	1	VIT_05s0020g01360	mRNA12373	-101	Myb family	Regulation overview.Regulation of gene expression.Regulation of transcription.Transcription factor.MYB-related family transcription factor
753	chr11	807719	807920	202	*	134	35	6.78	5.43	100	Promoter (1-2kb)	2	804935	806234	1300	2	VIT_11s0016g00930	mRNA24592	-1485	Unknown protein	Unknown
754	chr13	5121386	5121587	202	*	134	35	6.78	5.43	100	Distal Intergenic	4	5130143	5136580	6438	2	VIT_13s0019g03820	mRNA16610	14993	Lateral organ boundaries protein 11	Regulation overview.Regulation of gene expression.Regulation of transcription.Transcription factor.AS2 family transcription factor
755	chr15	17368811	17369012	202	*	134	35	6.78	5.43	100	Exon (mRNA29112/VIT_15s0046g00360, exon 1 of 1)	6	17368200	17369931	1732	1	VIT_15s0046g00360	mRNA29112	611	Aspartyl protease	Metabolism.Primary metabolism.Protein metabolism and modification.Proteolysis.Peptidase-mediated proteolysis
756	chr18	11270472	11270673	202	*	134	34.9	6.78	5.43	100	Exon (mRNA1809/VIT_18s0001g13210, exon 3 of 8)	9	11268578	11271421	2844	2	VIT_18s0001g13210	mRNA1809	748	Lectin jacalin	Unknown
757	chr06	5091352	5091553	202	*	134	34.9	6.78	5.43	100	Exon (mRNA9385/VIT_06s0004g04120, exon 3 of 3)	17	5090720	5091916	1197	1	VIT_06s0004g04120	mRNA9385	632	Aquaporin TIP1;3	Transport overview.Channels and pores.a-Type channels.Major Intrinsic Protein
758	chr00	7087456	7087657	202	*	133	34.3	6.78	5.43	100	Distal Intergenic	11	7083060	7083564	505	2	VIT_00s0246g00110	mRNA17712	-3892	No hit	No hit
759	chr00	15395947	15396148	202	*	143	44	6.69	5.35	100	Promoter (<=1kb)	11	15397102	15409314	12213	1	VIT_00s0454g00030	mRNA5906	-954	Subtilisin protease	Metabolism.Primary metabolism.Protein metabolism and modification.Proteolysis.Peptidase-mediated proteolysis.Subtilase-mediated proteolysis
760	chr13	7638438	7638639	202	*	125	25.8	6.68	5.34	100	Downstream (1-2kb)	4	7639660	7648773	9114	2	VIT_13s0074g00160	mRNA1513	10134	3-oxoacyl-[acyl-carrier-protein] synthase	Metabolism.Primary metabolism.Lipid metabolism.Fatty acid metabolism.Fatty acid biosynthesis
761	chr02	7950506	7950707	202	*	131	32	6.68	5.34	100	3' UTR	13	7950290	7952466	2177	2	VIT_02s0012g01570	mRNA2198	1759	Cinnamoyl-CoA reductase	Metabolism.Secondary metabolism.Phenylpropanoid metabolism.Phenylpropanoid biosynthesis
762	chr02	16432074	16432275	202	*	131	32	6.68	5.34	100	Distal Intergenic	13	16435669	16439357	3689	1	VIT_02s0033g01100	mRNA12221	-3394	No hit	No hit
763	chr07	26704967	26705168	202	*	131	32	6.68	5.34	100	Intron (mRNA11313/VIT_07s0130g00120, intron 3 of 20)	18	26655990	26723546	67557	2	VIT_07s0130g00120	mRNA11313	18378	Tetratricopeptide repeat (TPR)-containing	Unknown
764	chr08	18483600	18483801	202	*	131	32	6.68	5.34	100	Promoter (<=1kb)	19	18481467	18483046	1580	2	VIT_08s0007g04570	mRNA27756	-554	UGT73D1 (UDP-glucosyl transferase 73D1); UDP-glycosyltransferase	Metabolism.Primary metabolism.Carbohydrate metabolism.Glycosyl transference
765	chr09	4781494	4781695	202	*	131	32	6.68	5.34	100	Intron (mRNA5387/VIT_09s0002g05110, intron 5 of 27)	20	4763847	4809223	45377	1	VIT_09s0002g05110	mRNA5387	17647	EMB2753	Development.Reproductive development.Embryo development
766	chr10	3568049	3568250	202	*	131	32	6.68	5.34	100	Promoter (1-2kb)	1	3569267	3570297	1031	1	VIT_00s0203g00140	mRNA11090	-1017	Octicosapeptide/Phox/Bem1p (PB1) domain-containing protein	Unknown
767	chr14	22034268	22034469	202	*	131	32	6.68	5.34	100	Distal Intergenic	5	22042532	22044299	1768	1	VIT_14s0083g00120	mRNA23917	-8063	Myb domain protein 91	Regulation overview.Regulation of gene expression.Regulation of transcription.Transcription factor.MYB family transcription factor
768	chr18	3181044	3181245	202	*	131	32	6.68	5.34	100	Promoter (<=1kb)	9	3176998	3180139	3142	2	VIT_18s0001g03160	mRNA22736	-905	Nodulin MtN21 family	Transport overview.Electrochemical Potential-driven Transporters.Porters.Drug/Metabolite Transporter.Plant Drug/Metabolite Exporter
769	chr14	23387274	23387475	202	*	131	31.9	6.68	5.34	100	Distal Intergenic	5	23384136	23385107	972	2	VIT_14s0083g01060	mRNA1976	-2167	Myb domain protein 121	Regulation overview.Regulation of gene expression.Regulation of transcription.Transcription factor.MYB family transcription factor
770	chr14	1984675	1984876	202	*	131	31.6	6.68	5.34	100	Exon (mRNA10634/VIT_14s0060g02380, exon 1 of 4)	5	1980256	1985503	5248	2	VIT_14s0060g02380	mRNA10634	627	Autophagy 18 ATG18d	Metabolism.Cellular metabolism.Cellular catabolism.Autophagy
771	chr18	107486	107687	202	*	131	31.6	6.68	5.34	100	Distal Intergenic	9	99430	105515	6086	1	VIT_18s0122g00090	mRNA8490	8056	Transporter-related	Transport overview.Incompletely characterized transport systems.Putative transport protein.Transporter unknown
772	chr18	1591175	1591376	202	*	130	31.1	6.68	5.34	100	Distal Intergenic	9	1575161	1576208	1048	2	VIT_18s0001g00840	mRNA27856	-14967	Syringolide-induced protein 14-1-1	Unknown
773	chr07	8616054	8616255	202	*	145	46	6.66	5.33	100	Distal Intergenic	18	8625126	8628193	3068	2	VIT_07s0005g04970	mRNA19694	11938	NADH dehydrogenase	Metabolism.Primary metabolism.Coenzyme and prosthetic group metabolism.Biosynthesis of derivatives of dehydroquinic acid, shikimic acid and chorismic acid.Ubiquinone biosynthesis
774	chr09	6644570	6644771	202	*	145	46	6.66	5.33	100	Promoter (<=1kb)	20	6633791	6644039	10249	2	VIT_09s0002g06730	mRNA7912	-531	Longin	Unclear
775	chr04	8906952	8907153	202	*	136	37	6.65	5.32	100	Intron (mRNA11383/VIT_04s0069g00800, intron 5 of 5)	15	8906560	8911960	5401	2	VIT_04s0069g00800	mRNA11383	4807	Splicing factor	Metabolism.Primary metabolism.Nucleobase, nucleoside, nucleotide, nucleic acid metabolism.Nucleic acid metabolism.RNA metabolism.RNA processing.mRNA processing.mRNA splicing
776	chr13	8362395	8362596	202	*	136	37	6.65	5.32	100	Distal Intergenic	4	8349143	8359482	10340	2	VIT_13s0074g00450	mRNA24306	-2913	DEMETER protein (DME)	Metabolism.Primary metabolism.Nucleobase, nucleoside, nucleotide, nucleic acid metabolism.Nucleic acid metabolism.DNA metabolism
777	chr16	17261147	17261348	202	*	136	37	6.65	5.32	100	Promoter (<=1kb)	7	17248816	17261155	12340	2	VIT_16s0100g00350	mRNA20892	0	ABC transporter B member 8	Transport overview.Macromolecule transport.Multidrug transport.Multidrug ABC transport
778	chr17	7124794	7124995	202	*	136	37	6.65	5.32	100	Promoter (<=1kb)	8	7125521	7126812	1292	1	VIT_17s0000g06410	mRNA12839	-526	MYB transcription factor MIXTA-like 2	Development.Reproductive development.Flower development
779	chr01	2633607	2633808	202	*	128	29	6.64	5.3	100	Intron (mRNA25947/VIT_01s0011g02960, intron 3 of 4)	12	2632786	2636066	3281	2	VIT_01s0011g02960	mRNA25947	2258	Leucoanthocyanidin reductase 1	Metabolism.Secondary metabolism.Phenylpropanoid metabolism.Flavonoid metabolism.Flavonoid biosynthesis
780	chr03	1099922	1100123	202	*	128	29	6.64	5.3	100	Distal Intergenic	14	1088445	1096163	7719	2	VIT_03s0038g01620	mRNA25724	-3759	R protein MLA10	Response to stimulus.Stress response.Biotic stress response.Plant-pathogen interaction.R proteins from Plant-pathogen interaction
781	chr03	3870675	3870876	202	*	128	29	6.64	5.3	100	Downstream (2-3kb)	14	3867678	3868772	1095	1	VIT_03s0063g02320	mRNA15107	2997	BURP domain containing protein	Unknown
782	chr06	3232265	3232466	202	*	128	29	6.64	5.31	100	Exon (mRNA18666/VIT_06s0004g02610, exon 4 of 4)	17	3233462	3236945	3484	2	VIT_06s0004g02620	mRNA18652	4479	Phenylalanine ammonia-lyase	Metabolism.Primary metabolism.Amino acid metabolism.Aromatic amino acid metabolism.Tyrosine metabolism
783	chr06	22559348	22559549	202	*	128	29	6.64	5.31	100	Promoter (<=1kb)	17	22553366	22559385	6020	2	VIT_06s0080g01240	mRNA7161	0	MD-2 lipid recognition domain-containing protein	Unclear
784	chr08	15541004	15541205	202	*	128	29	6.64	5.31	100	Intron (mRNA14368/VIT_08s0007g01460, intron 11 of 20)	19	15530516	15560058	29543	1	VIT_08s0007g01460	mRNA14368	10488	Peptidylprolyl isomerase PAS1 (PASTICCINO 1)	Transport overview.Accessory factors involved in transport.Auxiliary transport proteins.Immunophilin-like Prolyl:peptidyl Isomerase Regulator
785	chr10	4020013	4020214	202	*	128	29	6.64	5.31	100	Promoter (<=1kb)	1	4019284	4020198	915	2	VIT_00s0404g00070	mRNA7129	0	NA	NA
786	chr10	4705154	4705355	202	*	128	29	6.64	5.31	100	Distal Intergenic	1	4707545	4708940	1396	1	VIT_00s0265g00090	mRNA6002	-2190	Unknown protein	Unknown
787	chr10	6630811	6631012	202	*	128	29	6.64	5.31	100	Distal Intergenic	1	6628680	6629364	685	1	VIT_10s0003g01650	mRNA21498	2131	Unknown	Unknown
788	chr10	8960322	8960523	202	*	128	29	6.64	5.31	100	Intron (mRNA3597/VIT_10s0003g03250, intron 1 of 2)	1	8958860	8962208	3349	2	VIT_10s0003g03250	mRNA3597	1685	Unknown protein	Unknown
789	chr12	197169	197370	202	*	128	29	6.64	5.31	100	Intron (mRNA20731/VIT_12s0142g00580, intron 6 of 11)	3	183997	214855	30859	1	VIT_12s0142g00580	mRNA20731	13172	ERGIC and golgi 3	Transport overview.Incompletely characterized transport systems.Putative transport protein.Transporter unknown
790	chr14	24733841	24734042	202	*	128	29	6.64	5.31	100	Promoter (1-2kb)	5	24736021	24740019	3999	1	VIT_14s0068g00970	mRNA7321	-1979	RPK1 (receptor-like protein kinase 1)	Signaling.Signaling pathway.Protein kinase
791	chr16	22611501	22611702	202	*	128	29	6.64	5.31	100	Intron (mRNA6828/VIT_16s0098g00730, intron 1 of 2)	7	22609558	22612142	2585	2	VIT_16s0098g00730	mRNA6828	440	Ribosomal protein L9 (RPL90A/C) 60S	Metabolism.Primary metabolism.Protein metabolism and modification.Protein synthesis.Ribosome
792	chr18	9945355	9945556	202	*	128	29	6.64	5.31	100	Promoter (<=1kb)	9	9943150	9945526	2377	2	VIT_18s0001g11670	mRNA4472	0	Ras GTP-binding protein (RAN2)	Transport overview.Nucleocytoplasmic transport.Nuclear pore complex
793	chr18	19944276	19944477	202	*	128	29	6.64	5.31	100	Promoter (<=1kb)	9	19938024	19944266	6243	2	VIT_18s0001g01380	mRNA18416	-10	Oxidoreductase N-terminal domain-containing	Unclear
794	chr00	7135448	7135649	202	*	193	94.8	6.63	5.31	100	3' UTR	11	7134068	7135625	1558	1	VIT_00s0246g00130	mRNA18685	1380	no hit	no hit
795	chr02	16143559	16143760	202	*	121	22	6.62	5.3	100	Distal Intergenic	13	16152695	16154133	1439	1	VIT_02s0033g01010	mRNA12715	-8935	Ribosomal protein S7 30S	Metabolism.Primary metabolism.Protein metabolism and modification.Protein synthesis.Ribosome
796	chr05	17572241	17572442	202	*	121	22	6.62	5.3	100	Distal Intergenic	16	17566105	17570227	4123	2	VIT_05s0029g01230	mRNA21847	-2014	NA	NA
797	chr05	25586174	25586375	202	*	121	22	6.62	5.3	100	Distal Intergenic	16	25575378	25577440	2063	1	VIT_05s0094g01650	mRNA5695	10796	Unknown	Unknown
798	chr06	3539549	3539750	202	*	121	22	6.62	5.3	100	Exon (mRNA26956/VIT_06s0004g02820, exon 7 of 14)	17	3531076	3547736	16661	2	VIT_06s0004g02820	mRNA26956	7986	Sand family	Unknown
799	chr10	500480	500681	202	*	121	22	6.62	5.3	100	Intron (mRNA11729/VIT_10s0116g00990, intron 1 of 3)	1	496787	502885	6099	2	VIT_10s0116g00990	mRNA11729	2204	Pentatricopeptide (PPR) repeat-containing protein	Diverse functions.Gene family with diverse functions.Pentatricopeptide domain family
800	chr12	113721	113922	202	*	121	22	6.62	5.3	100	Promoter (1-2kb)	3	115687	119983	4297	1	VIT_12s0142g00640	mRNA10893	-1765	FLS2 (flagellin-sensitive 2)	Response to stimulus.Stress response.Biotic stress response.Plant-pathogen interaction
801	chr12	21171155	21171356	202	*	121	22	6.62	5.3	100	Promoter (1-2kb)	3	21159933	21169655	9723	2	VIT_12s0035g00320	mRNA10765	-1500	Phosphomethylpyrimidine kinase/thiamin-phosphate pyrophosphorylase	Metabolism.Primary metabolism.Coenzyme and prosthetic group metabolism.Thiamine metabolism.Thiamine biosynthesis
802	chr14	3082062	3082263	202	*	121	22	6.62	5.3	100	Exon (mRNA10675/VIT_14s0128g00410, exon 1 of 2)	5	3081840	3082554	715	1	VIT_14s0128g00410	mRNA10675	222	CYCP4;1 (cyclin p4;1)	Cellular process.Cell growth and death
803	chr14	19122372	19122573	202	*	121	22	6.62	5.3	100	Distal Intergenic	5	19129347	19130992	1646	2	VIT_14s0006g02100	mRNA18931	8419	No hit	No hit
804	chr16	23435133	23435334	202	*	121	22	6.62	5.3	100	Promoter (<=1kb)	7	23435296	23447116	11821	1	VIT_16s0098g01830	mRNA15926	0	Transcription factor jumonji (jmjC) domain-containing protein	Regulation overview.Regulation of gene expression.Regulation of transcription.Transcription factor.Jumonji family transcription factor
805	chr19	24606542	24606743	202	*	121	22	6.62	5.31	100	Distal Intergenic	10	24595527	24605252	9726	1	VIT_19s0085g01200	mRNA24296	11015	CTP synthase	Metabolism.Primary metabolism.Nucleobase, nucleoside, nucleotide, nucleic acid metabolism.Nucleotide metabolism.Pyrimidine metabolism
806	chr18	6996007	6996208	202	*	121	21.6	6.62	5.31	100	Intron (mRNA23613/VIT_18s0001g08550, intron 3 of 7)	9	6993970	6998363	4394	2	VIT_18s0001g08550	mRNA23613	2155	Squalene monooxygenase	Metabolism.Primary metabolism.Lipid metabolism.Steroid metabolism.Steroid biosynthesis
807	chr05	447811	448012	202	*	121	21.4	6.62	5.31	100	Promoter (<=1kb)	16	447993	449174	1182	1	VIT_05s0077g01860	mRNA16407	0	ERF (ethylene response factor) sub B-2	Signaling.Hormone Signaling.Ethylene Signaling.Ethylene-mediated Signaling pathway
808	chr08	21110015	21110216	202	*	120	21.2	6.62	5.31	100	5' UTR	19	21108449	21110396	1948	2	VIT_08s0007g07620	mRNA3523	180	Thioredoxin 2	Cellular process.Cellular homeostasis.Cell redox homeostasis
809	chr01	10996302	10996503	202	*	138	39	6.57	5.25	100	Downstream (1-2kb)	12	10998173	11000771	2599	2	VIT_01s0026g01550	mRNA18209	4268	Homeodomain leucine zipper protein HB-1	Regulation overview.Regulation of gene expression.Regulation of transcription.Transcription factor.Homeobox domain family transcription factor
810	chr04	1027552	1027753	202	*	138	39	6.57	5.25	100	Downstream (<1kb)	15	1028682	1029766	1085	2	VIT_04s0008g01250	mRNA11356	2013	Unknown	Unknown
811	chr05	4207447	4207648	202	*	138	39	6.57	5.25	100	Exon (mRNA4337/VIT_05s0020g02530, exon 8 of 10)	16	4205645	4215886	10242	2	VIT_05s0020g02530	mRNA4337	8238	MAPK (MPK16)	Signaling.Signaling pathway.Protein kinase.MAPK cascade
812	chr11	2527405	2527606	202	*	138	39	6.57	5.25	100	Distal Intergenic	2	2530796	2536294	5499	1	VIT_11s0016g03160	mRNA29019	-3190	ABC transporter B member 11	Transport overview.Macromolecule transport.Multidrug transport.Multidrug ABC transport
813	chr15	10233090	10233291	202	*	166	68	6.52	5.21	100	Distal Intergenic	6	10215309	10222502	7194	2	VIT_15s0021g00560	mRNA22617	-10588	No hit	No hit
814	chr01	5592342	5592543	202	*	133	34	6.52	5.21	100	Downstream (<1kb)	12	5593038	5593891	854	2	VIT_01s0011g05820	mRNA18748	1348	Unknown protein	Unknown
815	chr06	3561310	3561511	202	*	133	34	6.52	5.21	100	Promoter (<=1kb)	17	3560786	3561501	716	2	VIT_06s0004g02830	mRNA27300	0	Unknown protein	Unknown
816	chr11	14242569	14242770	202	*	133	34	6.52	5.21	100	Distal Intergenic	2	14229182	14229598	417	2	VIT_11s0078g00060	mRNA29252	-12971	No hit	No hit
817	chr13	7001005	7001206	202	*	133	34	6.52	5.21	100	Promoter (<=1kb)	4	6986014	7000944	14931	2	VIT_13s0019g05130	mRNA20961	-61	Serine carboxypeptidase III	Metabolism.Primary metabolism.Protein metabolism and modification.Proteolysis.Peptidase-mediated proteolysis
818	chr18	17292719	17292920	202	*	133	34	6.52	5.21	100	Promoter (1-2kb)	9	17293926	17296422	2497	1	VIT_18s0086g00180	mRNA29300	-1006	MATE efflux family protein	Transport overview.Electrochemical Potential-driven Transporters.Porters.Multidrug/Oligosaccharidyl-lipid/Polysaccharide Flippase.Multi Antimicrobial Extrusion
819	chr06	20142149	20142350	202	*	132	33.5	6.52	5.21	100	Promoter (<=1kb)	17	20138223	20141529	3307	2	VIT_06s0061g01210	mRNA8620	-620	Lysine histidine transporter 1	Transport overview.Electrochemical Potential-driven Transporters.Porters.Amino Acid/Auxin Permease
820	chr14	27303028	27303229	202	*	132	33.4	6.52	5.21	100	Promoter (<=1kb)	5	27293967	27302992	9026	2	VIT_14s0066g00820	mRNA5631	-36	Unknown protein	Unknown
821	chr11	19164798	19164999	202	*	140	41	6.51	5.2	100	Distal Intergenic	2	19168085	19169249	1165	2	VIT_11s0052g01120	mRNA15858	4250	Zinc finger protein 2	Regulation overview.Regulation of gene expression.Regulation of transcription.Transcription factor.C2H2 family transcription factor
822	chr06	3090847	3091048	202	*	120	21.1	6.44	5.13	100	Intron (mRNA22240/VIT_06s0004g02570, intron 1 of 1)	17	3089189	3092280	3092	1	VIT_06s0004g02570	mRNA22240	1658	Kiwellin Ripening-related protein grip22	Unknown
823	chr00	19884294	19884495	202	*	130	31	6.42	5.11	100	Intron (mRNA4497/VIT_00s0759g00010, intron 1 of 4)	11	19882616	19892305	9690	1	VIT_00s0759g00010	mRNA4497	1678	Porphobilinogen deaminase, chloroplast precursor	Metabolism.Primary metabolism.Cofactor metabolism.Tetrapyrrole metabolism
824	chr01	11897965	11898166	202	*	130	31	6.42	5.11	100	Distal Intergenic	12	11882372	11889571	7200	2	VIT_01s0026g02110	mRNA1473	-8394	Ribosomal protein S9 (RPS9C) 40S	Metabolism.Primary metabolism.Protein metabolism and modification.Protein synthesis.Ribosome
825	chr02	16246399	16246600	202	*	130	31	6.42	5.11	100	Distal Intergenic	13	16252684	16254941	2258	2	VIT_02s0033g01030	mRNA12689	8341	Anthraniloyal-CoA: methanol anthraniloyal transferase	Metabolism.Primary metabolism.Amino acid metabolism.Aromatic amino acid metabolism.Aromatic amino acid biosynthesis
826	chr03	4255494	4255695	202	*	130	31	6.42	5.11	100	Promoter (<=1kb)	14	4255666	4257223	1558	1	VIT_03s0063g01850	mRNA222	0	AOS (allene oxide synthase)	Metabolism.Primary metabolism.Lipid metabolism.Fatty acid metabolism.Alpha-linolenic acid metabolism
827	chr04	2736269	2736470	202	*	130	31	6.42	5.11	100	Intron (mRNA13112/VIT_04s0008g03280, intron 2 of 2)	15	2735887	2742169	6283	2	VIT_04s0008g03280	mRNA13112	5699	No hit	No hit
828	chr04	17519030	17519231	202	*	130	31	6.42	5.11	100	Exon (mRNA19774/VIT_04s0023g00770, exon 1 of 2)	15	17518551	17521360	2810	1	VIT_04s0023g00770	mRNA19774	479	Unknown protein	Unknown
829	chr04	24004459	24004660	202	*	130	31	6.42	5.11	100	Distal Intergenic	15	23997029	24000915	3887	2	VIT_04s0044g01560	mRNA21178	-3544	Protein kinase	Signaling.Signaling pathway.Protein kinase
830	chr07	4371323	4371524	202	*	130	31	6.42	5.11	100	Promoter (1-2kb)	18	4373090	4382269	9180	1	VIT_07s0005g01460	mRNA3808	-1566	Dipeptidyl aminopeptidases/acylaminoacyl-peptidases	Metabolism.Primary metabolism.Protein metabolism and modification.Proteolysis.Peptidase-mediated proteolysis
831	chr07	14608157	14608358	202	*	130	31	6.42	5.11	100	Distal Intergenic	18	14621740	14622729	990	2	VIT_00s0184g00110	mRNA16716	14371	Auxin-induced protein (AIR12)	Signaling.Hormone Signaling.Auxin Signaling.Auxin-mediated Signaling pathway
832	chr07	21928382	21928583	202	*	130	31	6.42	5.11	100	Downstream (1-2kb)	18	21929626	21931435	1810	2	VIT_07s0129g00360	mRNA16059	2852	Peroxidase 73	Metabolism.Primary metabolism.Amino acid metabolism.Aromatic amino acid metabolism.Phenylalanine metabolism.Phenylalanine biosynthesis
833	chr08	21693689	21693890	202	*	130	31	6.42	5.11	100	Intron (mRNA20773/VIT_08s0007g08350, intron 3 of 19)	19	21681158	21706396	25239	2	VIT_08s0007g08350	mRNA20773	12506	Cyclin-related	Cellular process.Cell growth and death
834	chr10	10418119	10418320	202	*	130	31	6.42	5.11	100	Intron (mRNA21954/VIT_10s0003g04030, intron 3 of 7)	1	10425940	10428046	2107	1	VIT_10s0003g04040	mRNA21940	-7620	Mitochondrial transcription termination factor	Regulation overview.Regulation of gene expression.Regulation of transcription.Transcription factor.MTERF
835	chr11	10287124	10287325	202	*	130	31	6.42	5.12	100	Distal Intergenic	2	10259671	10279837	20167	2	VIT_11s0037g01040	mRNA21922	-7287	5' nucleotidase	Metabolism.Primary metabolism.Nucleobase, nucleoside, nucleotide, nucleic acid metabolism.Nucleotide metabolism.Purine metabolism
836	chr14	12105712	12105913	202	*	130	31	6.42	5.12	100	Promoter (<=1kb)	5	12105751	12118092	12342	1	VIT_14s0036g01230	mRNA20873	0	RPS2 (resistant to p. syringae 2)	Response to stimulus.Stress response.Biotic stress response.Plant-pathogen interaction
837	chr14	20055415	20055616	202	*	130	31	6.42	5.12	100	Distal Intergenic	5	20081132	20081976	845	2	VIT_14s0006g02470	mRNA19593	26360	Ribosomal protein L26 (RPL26A) 60S	Metabolism.Primary metabolism.Protein metabolism and modification.Protein synthesis.Ribosome
838	chr16	2660222	2660423	202	*	130	31	6.42	5.12	100	Intron (mRNA6263/VIT_16s0039g02460, intron 5 of 10)	7	2651867	2668098	16232	2	VIT_16s0039g02460	mRNA6263	7675	Chromomethylase CMT2	Metabolism.Primary metabolism.Nucleobase, nucleoside, nucleotide, nucleic acid metabolism.Nucleic acid metabolism.DNA metabolism.DNA replication
839	chr17	2912689	2912890	202	*	130	31	6.42	5.12	100	Exon (mRNA12793/VIT_17s0000g03000, exon 5 of 8)	8	2911924	2914297	2374	2	VIT_17s0000g03000	mRNA12793	1407	MATE efflux family protein	Transport overview.Electrochemical Potential-driven Transporters.Porters.Multidrug/Oligosaccharidyl-lipid/Polysaccharide Flippase.Multi Antimicrobial Extrusion
840	chr18	6711543	6711744	202	*	130	31	6.42	5.12	100	Distal Intergenic	9	6719499	6723019	3521	1	VIT_18s0001g08230	mRNA3547	-7755	Receptor-like protein kinase HAIKU2	Development.Reproductive development.Seed development
841	chr19	2597327	2597528	202	*	130	31	6.42	5.12	100	Downstream (1-2kb)	10	2589475	2590454	980	2	VIT_19s0014g02490	mRNA22414	-6873	VQ motif-containing protein	Unknown
842	chr18	22985327	22985528	202	*	130	30.9	6.42	5.12	100	Downstream (1-2kb)	9	22986704	22991527	4824	2	VIT_18s0072g00770	mRNA10500	5999	fructose-1,6-bisphosphatase, cytosolic	Metabolism.Primary metabolism.Carbohydrate metabolism.Glycolysis Gluconeogenesis.Gluconeogenesis
843	chr02	801451	801652	202	*	130	30.9	6.42	5.12	100	Promoter (<=1kb)	13	801671	808602	6932	1	VIT_02s0025g01020	mRNA9508	-19	BZip transcription factor G- box binding factor 3	Regulation overview.Regulation of gene expression.Regulation of transcription.Transcription factor.bZIP family transcription factor
844	chr01	12613911	12614112	202	*	129	30.4	6.42	5.12	100	3' UTR	12	12613375	12614078	704	1	VIT_01s0026g02590	mRNA3555	536	Calcium-binding protein CML	Response to stimulus.Stress response.Biotic stress response.Plant-pathogen interaction
845	chr07	3737645	3737846	202	*	135	36	6.41	5.11	100	Downstream (<1kb)	18	3738130	3740248	2119	2	VIT_07s0005g00720	mRNA28916	2402	Pectinesterase family	Cellular process.Cellular component organization and biogenesis.Cell wall organization and biogenesis.Cell wall metabolism.Cell wall modification.Pectin modification
846	chr07	3760525	3760726	202	*	135	36	6.41	5.11	100	3' UTR	18	3758212	3760807	2596	1	VIT_07s0005g00740	mRNA28938	2313	Endo-1,4-beta-glucanase	Cellular process.Cellular component organization and biogenesis.Cell wall organization and biogenesis.Cell wall metabolism.Cell wall catabolism.Cellulose catabolism
847	chr08	15995361	15995562	202	*	135	36	6.41	5.11	100	3' UTR	19	15993130	15995391	2262	1	VIT_08s0007g01920	mRNA24798	2231	MYB divaricata	Development.Reproductive development.Flower development
848	chr13	27516242	27516443	202	*	135	36	6.41	5.11	100	Exon (mRNA16644/VIT_13s0064g00960, exon 2 of 2)	4	27515950	27517520	1571	2	VIT_13s0064g00960	mRNA16644	1077	Myb domain protein 46	Regulation overview.Regulation of gene expression.Regulation of transcription.Transcription factor.MYB family transcription factor
849	chr14	1120452	1120653	202	*	135	36	6.41	5.11	100	Downstream (<1kb)	5	1116691	1117974	1284	2	VIT_14s0060g01420	mRNA9840	-2478	Unknown protein	Unknown
850	chr17	5947831	5948032	202	*	135	36	6.41	5.11	100	Exon (mRNA28952/VIT_17s0000g05330, exon 4 of 6)	8	5946645	5949934	3290	2	VIT_17s0000g05330	mRNA28952	1902	Serine/threonine protein phosphatase PP2A-5 catalytic subunit (PP2A5)	Signaling.Signaling pathway.Calcium sensors and Signaling
851	chr07	19582234	19582435	202	*	135	35.7	6.41	5.11	100	Exon (mRNA23739/VIT_00s0218g00030, exon 7 of 10)	18	19581171	19587061	5891	2	VIT_00s0218g00030	mRNA23739	4626	ELO1 (ELONGATA 1)	Metabolism.Primary metabolism.Nucleobase, nucleoside, nucleotide, nucleic acid metabolism.Nucleic acid metabolism.RNA metabolism
852	chr01	23959399	23959600	202	*	124	24.9	6.4	5.1	100	Distal Intergenic	12	23964744	23970047	5304	1	VIT_01s0150g00400	mRNA7933	-5144	Calnexin 1 (CNX1)	Metabolism.Primary metabolism.Protein metabolism and modification.Protein folding.Chaperone-mediated protein folding
853	chr14	22510193	22510394	202	*	124	24.8	6.4	5.1	100	Downstream (1-2kb)	5	22507642	22508026	385	1	VIT_14s0083g00430	mRNA23436	2551	No hit	No hit
854	chr07	3338480	3338681	202	*	123	24.4	6.4	5.1	100	Promoter (<=1kb)	18	3333296	3338156	4861	2	VIT_07s0005g00180	mRNA5431	-324	TOC159 (translocon outer membrane complex 159)	Transport overview.Primary Active Transporters.P-P-bond hydrolysis-driven transporters.Chloroplast Env Prot Translocase
855	chr12	1483419	1483620	202	*	123	24.1	6.4	5.1	100	Intron (mRNA22707/VIT_12s0028g00980, intron 2 of 3)	3	1480018	1485587	5570	1	VIT_12s0028g00980	mRNA22707	3401	Myb family	Regulation overview.Regulation of gene expression.Regulation of transcription.Transcription factor.G2-like family transcription factor
856	chr06	9188130	9188331	202	*	123	24	6.38	5.09	100	Intron (mRNA28229/VIT_06s0004g08350, intron 13 of 21)	17	9155503	9213440	57938	2	VIT_06s0004g08350	mRNA28229	25109	ABC transporter atm	Transport overview.Macromolecule transport.Multidrug transport.Multidrug ABC transport
857	chr01	3690563	3690764	202	*	127	28	6.36	5.07	100	Distal Intergenic	12	3697404	3698213	810	1	VIT_01s0011g04040	mRNA26475	-6640	No hit	No hit
858	chr01	6088459	6088660	202	*	127	28	6.36	5.07	100	3' UTR	12	6083462	6086050	2589	2	VIT_01s0011g06290	mRNA21587	-2409	Purple acid phosphatase 3 ATPAP3/PAP3	Metabolism.Primary metabolism.Coenzyme and prosthetic group metabolism.Riboflavin metabolism
859	chr02	2379101	2379302	202	*	127	28	6.36	5.07	100	Distal Intergenic	13	2372189	2373764	1576	2	VIT_02s0025g03010	mRNA14153	-5337	Copper chaperone (CCH)	Metabolism.Primary metabolism.Protein metabolism and modification.Protein folding.Chaperone-mediated protein folding
860	chr03	3195446	3195647	202	*	127	28	6.36	5.07	100	Promoter (1-2kb)	14	3188175	3193837	5663	2	VIT_03s0038g04400	mRNA12039	-1609	C3H2C3 ring-finger protein	Metabolism.Primary metabolism.Nucleobase, nucleoside, nucleotide, nucleic acid metabolism.Nucleic acid metabolism.DNA metabolism
861	chr06	6920962	6921163	202	*	127	28	6.36	5.07	100	Exon (mRNA18717/VIT_06s0004g06120, exon 2 of 13)	17	6917770	6932197	14428	1	VIT_06s0004g06120	mRNA18717	3192	Cell division protein FtsZ	Cellular process.Cell growth and death
862	chr10	4588883	4589084	202	*	127	28	6.36	5.07	100	Promoter (<=1kb)	1	4586730	4588914	2185	2	VIT_00s0652g00020	mRNA17567	0	Unknown protein	Unknown
863	chr10	5004532	5004733	202	*	127	28	6.36	5.08	100	Promoter (1-2kb)	1	5001497	5002755	1259	2	VIT_10s0003g00140	mRNA17125	-1777	Ethylene-responsive transcription factor 9	Signaling.Hormone Signaling.Ethylene Signaling.Ethylene-mediated Signaling pathway
864	chr10	10530222	10530423	202	*	127	28	6.36	5.08	100	Distal Intergenic	1	10515127	10522800	7674	2	VIT_10s0003g04100	mRNA8765	-7422	Auxin response factor 3	Signaling.Hormone Signaling.Auxin Signaling.Auxin-mediated Signaling pathway
865	chr11	8744635	8744836	202	*	127	28	6.36	5.08	100	Distal Intergenic	2	8728077	8729701	1625	1	VIT_11s0037g00570	mRNA2068	16558	Anthranilate N-benzoyltransferase	Metabolism.Primary metabolism.Amino acid metabolism.Aromatic amino acid metabolism.Aromatic amino acid biosynthesis
866	chr11	19509193	19509394	202	*	127	28	6.36	5.08	100	Distal Intergenic	2	19486941	19505232	18292	1	VIT_11s0052g01480	mRNA15733	22252	Salt-inducible protein kinase	Signaling.Signaling pathway.Protein kinase
867	chr12	16172235	16172436	202	*	127	28	6.36	5.08	100	Intron (mRNA24195/VIT_12s0055g00430, intron 2 of 13)	3	16145016	16176098	31083	2	VIT_12s0055g00430	mRNA24195	3662	Unknown protein	Unknown
868	chr13	5099353	5099554	202	*	127	28	6.36	5.08	100	Downstream (<1kb)	4	5100511	5101131	621	2	VIT_13s0019g03800	mRNA16583	1577	Lateral organ boundaries protein 1	Regulation overview.Regulation of gene expression.Regulation of transcription.Transcription factor.AS2 family transcription factor
869	chr13	5939222	5939423	202	*	127	28	6.36	5.08	100	Distal Intergenic	4	5930955	5935500	4546	2	VIT_13s0019g04440	mRNA3366	-3722	Zinc finger (C3HC4-type ring finger)	Regulation overview.Regulation of gene expression.Regulation of transcription.Transcription factor.Zinc finger C3HC4 family transcription factor
870	chr13	18612573	18612774	202	*	127	28	6.36	5.08	100	Distal Intergenic	4	18621540	18624690	3151	2	VIT_00s0250g00050	mRNA1081	11916	ARF GTPase activator, ARF-GAP Domain 6	Transport overview.Macromolecule transport.Protein transport.Protein coat
871	chr13	21583006	21583207	202	*	127	28	6.36	5.08	100	Exon (mRNA26629/VIT_13s0084g00150, exon 1 of 9)	4	21571359	21583435	12077	2	VIT_13s0084g00150	mRNA26629	228	Choline kinase	Metabolism.Primary metabolism.Amino acid metabolism.Glycine, serine, and threonine metabolism
872	chr13	26039354	26039555	202	*	127	28	6.36	5.08	100	Exon (mRNA7815/VIT_13s0158g00080, exon 3 of 7)	4	26037221	26041368	4148	1	VIT_13s0158g00080	mRNA7815	2133	Serine carboxypeptidase	Metabolism.Primary metabolism.Protein metabolism and modification.Proteolysis.Peptidase-mediated proteolysis
873	chr14	20244457	20244658	202	*	127	28	6.36	5.08	100	Distal Intergenic	5	20241929	20242530	602	1	VIT_14s0006g02530	mRNA19176	2528	Non-specific lipid-transfer protein 2 (LTP 2)	Transport overview.Macromolecule transport.Lipid transport
874	chr17	5155823	5156024	202	*	127	28	6.36	5.08	100	Distal Intergenic	8	5145018	5145988	971	1	VIT_17s0000g04700	mRNA10610	10805	Protease SppA	Metabolism.Primary metabolism.Protein metabolism and modification.Proteolysis.cytoplasmic and nuclear protein degradation.Ubiquitin-mediated proteolysis
875	chr18	2148708	2148909	202	*	127	28	6.36	5.08	100	Downstream (<1kb)	9	2149563	2165796	16234	2	VIT_18s0001g01580	mRNA14709	16887	PHD finger transcription factor	Regulation overview.Regulation of gene expression.Regulation of transcription.Transcription factor.PHD family transcription factor
876	chr18	22148982	22149183	202	*	127	28	6.36	5.08	100	Promoter (1-2kb)	9	22144500	22147849	3350	2	VIT_18s0072g00160	mRNA15040	-1133	Peroxidase 12	Metabolism.Primary metabolism.Amino acid metabolism.Aromatic amino acid metabolism.Phenylalanine metabolism.Phenylalanine biosynthesis
877	chr09	3116405	3116606	202	*	127	28	6.36	5.08	100	Distal Intergenic	20	3123537	3124938	1402	2	VIT_09s0002g03450	mRNA29650	8332	Taurine dioxygenase	Metabolism.Primary metabolism.Amino acid metabolism.Cysteine metabolism
878	chr09	12266855	12267056	202	*	127	27.9	6.36	5.08	100	Distal Intergenic	20	12211233	12212802	1570	2	VIT_09s0096g00720	mRNA16308	-54053	C2-HC type zinc finger protein C.e-MyT1	Metabolism.Primary metabolism.Nucleobase, nucleoside, nucleotide, nucleic acid metabolism.Nucleic acid metabolism.DNA metabolism
879	chr15	17306235	17306436	202	*	127	27.7	6.36	5.08	100	Promoter (1-2kb)	6	17300361	17304595	4235	2	VIT_15s0046g00290	mRNA29398	-1640	Auxin response factor 18	Signaling.Hormone Signaling.Auxin Signaling.Auxin-mediated Signaling pathway
880	chr14	10683442	10683643	202	*	126	27.4	6.36	5.08	100	Distal Intergenic	5	10665392	10665696	305	2	VIT_14s0036g00640	mRNA9998	-17746	No hit	No hit
881	chr18	19439960	19440161	202	*	126	27.3	6.36	5.08	100	Promoter (1-2kb)	9	19436100	19438540	2441	2	VIT_18s0122g00520	mRNA13362	-1420	Laccase	Metabolism.single reactions
882	chr00	10810149	10810350	202	*	184	86.1	6.36	5.08	100	5' UTR	11	10807717	10810390	2674	1	VIT_00s0332g00040	mRNA22499	2432	NA	NA
883	chr01	6874580	6874781	202	*	120	21	6.32	5.04	100	Downstream (<1kb)	12	6875258	6876156	899	2	VIT_01s0137g00340	mRNA6275	1375	Unknown protein	Unknown
884	chr07	6730746	6730947	202	*	120	21	6.32	5.04	100	Promoter (<=1kb)	18	6728390	6730666	2277	2	VIT_07s0005g03470	mRNA4581	-80	Structural maintenance of chromosomes (SMC1)	Cellular process.Cell growth and death
885	chr08	22460429	22460630	202	*	120	21	6.32	5.05	100	Promoter (<=1kb)	19	22440628	22460246	19619	2	VIT_00s0252g00060	mRNA17049	-183	DnaJ homolog, subfamily C, member 7	Transport overview.Primary Active Transporters.P-P-bond hydrolysis-driven transporters.General Secretory Pathway (Sec)
886	chr10	10496397	10496598	202	*	120	21	6.32	5.05	100	Distal Intergenic	1	10498718	10502099	3382	1	VIT_10s0003g04090	mRNA21287	-2120	Remorin	Unclear
887	chr12	12393249	12393450	202	*	120	21	6.32	5.05	100	Intron (mRNA8891/VIT_12s0142g00700, intron 4 of 7)	3	12391432	12416767	25336	2	VIT_12s0142g00700	mRNA8891	23317	MEKK1	Metabolism.Primary metabolism.Protein metabolism and modification.Proteolysis.cytoplasmic and nuclear protein degradation.Ubiquitin-mediated proteolysis
888	chr14	3515013	3515214	202	*	120	21	6.32	5.05	100	Promoter (<=1kb)	5	3513044	3514054	1011	2	VIT_14s0128g00040	mRNA8718	-959	No hit	No hit
889	chr15	19034034	19034235	202	*	120	21	6.32	5.05	100	Distal Intergenic	6	19038937	19043639	4703	1	VIT_15s0046g02260	mRNA16051	-4702	Myb family	Regulation overview.Regulation of gene expression.Regulation of transcription.Transcription factor.MYB-related family transcription factor
890	chr17	4010541	4010742	202	*	120	21	6.32	5.05	100	Promoter (<=1kb)	8	3978292	4010699	32408	2	VIT_17s0000g03930	mRNA22156	0	ferulate 5-hydroxylase	Metabolism.Secondary metabolism.Phenylpropanoid metabolism.Phenylpropanoid biosynthesis
891	chr02	17021221	17021422	202	*	120	20.7	6.32	5.05	100	Exon (mRNA21173/VIT_02s0033g01410, exon 20 of 23)	13	17015962	17017265	1304	2	VIT_02s0033g01400	mRNA21185	-3956	Alternative oxidase 1a, (AOX1A)	Signaling.Hormone Signaling.ABA Signaling.ABA-mediated Signaling pathway
892	chr12	3801289	3801490	202	*	120	20.7	6.32	5.05	100	Promoter (<=1kb)	3	3798758	3800935	2178	2	VIT_12s0028g03050	mRNA28532	-354	NAC domain-containing protein 73	Regulation overview.Regulation of gene expression.Regulation of transcription.Transcription factor.NAC family transcription factor
893	chr05	22799170	22799371	202	*	119	20.4	6.32	5.05	100	3' UTR	16	22805173	22806384	1212	1	VIT_05s0102g00410	mRNA5183	-5802	far-red impaired responsive family protein	Regulation overview.Regulation of gene expression.Regulation of transcription.Transcription factor.FAR1-like family transcription factor
894	chr13	24453196	24453397	202	*	119	20.2	6.32	5.05	100	Distal Intergenic	4	24458793	24462022	3230	2	VIT_00s0131g00120	mRNA8724	8625	Dimethylaniline monooxygenase, N-oxide-forming	Metabolism.single reactions
895	chr02	318433	318634	202	*	139	40	6.27	5	100	Exon (mRNA27905/VIT_02s0025g00410, exon 5 of 10)	13	317429	321370	3942	2	VIT_02s0025g00410	mRNA27905	2736	DNA topoisomerase VIA	Cellular process.Cell growth and death
896	chr07	22989470	22989671	202	*	139	40	6.27	5	100	Promoter (<=1kb)	18	22990500	22997180	6681	1	VIT_07s0031g00450	mRNA8369	-829	Basic helix-loop-helix protein SPATULA	Regulation overview.Regulation of gene expression.Regulation of transcription.Transcription factor.bHLH family transcription factor
897	chr09	6555693	6555894	202	*	139	40	6.27	5	100	Distal Intergenic	20	6551512	6552732	1221	2	VIT_09s0002g06630	mRNA7335	-2961	No hit	No hit
898	chr18	21566781	21566982	202	*	139	40	6.27	5	100	Distal Intergenic	9	21557856	21561058	3203	2	VIT_18s0001g00680	mRNA27530	-5723	Laccase	Metabolism.single reactions
899	chr05	23885617	23885818	202	*	132	33	6.27	5	100	Intron (mRNA19034/VIT_00s0226g00060, intron 11 of 11)	16	23894334	23895648	1315	1	VIT_00s0226g00070	mRNA18984	-8516	Protein shoot gravitropism 7	Regulation overview.Regulation of gene expression.Regulation of transcription.Transcription factor.GRAS family transcription factor
900	chr07	7629618	7629819	202	*	132	33	6.27	5	100	Intron (mRNA15466/VIT_07s0005g04140, intron 5 of 7)	18	7621490	7640663	19174	2	VIT_07s0005g04140	mRNA15466	10844	Unknown protein	Unknown
901	chr09	14095024	14095225	202	*	132	33	6.27	5	100	Exon (mRNA4859/VIT_09s0070g00660, exon 1 of 3)	20	14089538	14095552	6015	2	VIT_09s0070g00660	mRNA4859	327	No hit	No hit
902	chr12	7431590	7431791	202	*	132	33	6.27	5	100	Promoter (<=1kb)	3	7428837	7431045	2209	2	VIT_12s0059g02700	mRNA10138	-545	Pentatricopeptide (PPR) repeat-containing	Diverse functions.Gene family with diverse functions.Pentatricopeptide domain family
903	chr12	15984200	15984401	202	*	132	33	6.27	5	100	Downstream (<1kb)	3	15984626	15985394	769	2	VIT_12s0055g00510	mRNA23505	993	NAC domain containing protein 104	Regulation overview.Regulation of gene expression.Regulation of transcription.Transcription factor.NAC family transcription factor
904	chr13	21866558	21866759	202	*	132	33	6.27	5	100	Intron (mRNA27976/VIT_13s0084g00040, intron 3 of 5)	4	21858300	21873425	15126	2	VIT_13s0084g00040	mRNA27976	6666	Nuclear transcription factor Y subunit B related	Regulation overview.Regulation of gene expression.Regulation of transcription.Transcription factor.CCAAT family transcription factor.HAP3-type-type
905	chr14	2062584	2062785	202	*	132	33	6.27	5	100	Exon (mRNA10148/VIT_14s0060g02440, exon 1 of 3)	5	2059341	2063219	3879	2	VIT_14s0060g02440	mRNA10148	434	Indeterminate(ID)-domain 2	Regulation overview.Regulation of gene expression.Regulation of transcription.Transcription factor.C2H2 family transcription factor
906	chr18	610658	610859	202	*	132	33	6.27	5	100	Distal Intergenic	9	613496	619041	5546	1	VIT_18s0122g00850	mRNA11862	-2637	Tonoplast monosaccharide transporter2	Transport overview.Electrochemical Potential-driven Transporters.Porters.Major Facilitator Superfamily.Sugar Porter
907	chr18	11409130	11409331	202	*	132	33	6.27	5	100	Promoter (<=1kb)	9	11409762	11411534	1773	1	VIT_18s0001g13380	mRNA7559	-431	Papain cysteine proteinase isoform I	Metabolism.Primary metabolism.Protein metabolism and modification.Proteolysis.Peptidase-mediated proteolysis
908	chr19	24074096	24074297	202	*	132	33	6.27	5	100	Intron (mRNA11909/VIT_19s0085g00900, intron 2 of 2)	10	24073062	24075316	2255	2	VIT_19s0085g00900	mRNA11909	1019	Unknown protein	Unknown
909	chr18	14075693	14075894	202	*	131	32.4	6.27	5	100	Downstream (<1kb)	9	14076141	14077530	1390	2	VIT_18s0166g00130	mRNA10705	1636	Substrate carrier, Mitochondrial	Transport overview.Electrochemical Potential-driven Transporters.Porters.Mitochondrial Carrier
910	chr17	9706337	9706538	202	*	131	32.3	6.27	5	100	Promoter (<=1kb)	8	9706669	9707820	1152	1	VIT_17s0000g08380	mRNA13395	-131	Unknown protein	Unknown
911	chr05	20235194	20235395	202	*	131	32.3	6.27	5	100	Promoter (<=1kb)	16	20235396	20235935	540	1	VIT_05s0062g01140	mRNA13660	-1	NA	NA
912	chr00	10805533	10805734	202	*	167	69.1	6.26	5	100	Exon (mRNA22581/VIT_00s0332g00030, exon 1 of 1)	11	10805474	10806530	1057	1	VIT_00s0332g00030	mRNA22581	59	NA	NA
913	chr06	5494808	5495009	202	*	141	42	6.24	4.97	100	Downstream (2-3kb)	17	5492077	5493425	1349	1	VIT_06s0004g04520	mRNA17724	2731	OBP3 (OBF-binding protein 3)	Signaling.Hormone Signaling.Jasmonate salicylate signaling.Jasmonate Signaling.Jasmonate-mediated Signaling pathway
914	chr06	5741394	5741595	202	*	141	42	6.24	4.97	100	Promoter (1-2kb)	17	5735999	5739488	3490	2	VIT_06s0004g04820	mRNA29629	-1906	Salt stress-inducible protein kinase	Signaling.Signaling pathway.Protein kinase
915	chr16	13510046	13510247	202	*	141	42	6.24	4.97	100	Exon (mRNA20651/VIT_16s0022g00650, exon 1 of 5)	7	13509993	13514143	4151	1	VIT_16s0022g00650	mRNA20651	53	No hit	No hit
916	chr10	12771281	12771482	202	*	146	47	6.21	4.95	100	Distal Intergenic	1	12748691	12749847	1157	1	VIT_10s0003g05120	mRNA24179	22590	Unknown	Unknown
917	chr08	10885418	10885619	202	*	134	35	6.16	4.9	100	Intron (mRNA15070/VIT_08s0058g01430, intron 2 of 6)	19	10883503	10887354	3852	2	VIT_08s0058g01430	mRNA15070	1735	PRC-barrel	Unclear
918	chr10	10213318	10213519	202	*	134	35	6.16	4.9	100	Intron (mRNA14777/VIT_10s0003g03900, intron 1 of 1)	1	10210132	10217425	7294	2	VIT_10s0003g03900	mRNA14777	3906	No hit	No hit
919	chr10	7487734	7487935	202	*	134	34.8	6.16	4.9	100	Distal Intergenic	1	7473705	7478592	4888	1	VIT_10s0003g02170	mRNA9279	14029	Subtilase	Metabolism.Primary metabolism.Protein metabolism and modification.Proteolysis.Peptidase-mediated proteolysis.Subtilase-mediated proteolysis
920	chr02	3299524	3299725	202	*	129	30	6.15	4.89	100	Promoter (<=1kb)	13	3294484	3299460	4977	2	VIT_02s0025g03960	mRNA17437	-64	TET10 (tetraspanin10)	Development.Senescence
921	chr03	5079175	5079376	202	*	129	30	6.15	4.9	100	Exon (mRNA17395/VIT_03s0063g00920, exon 1 of 1)	14	5078652	5080487	1836	2	VIT_03s0063g00920	mRNA17395	1111	NADPH:quinone reductase	Metabolism.Primary metabolism.Coenzyme and prosthetic group metabolism.Riboflavin metabolism
922	chr05	5591231	5591432	202	*	129	30	6.15	4.9	100	Intron (mRNA4634/VIT_05s0020g03920, intron 6 of 7)	16	5594162	5599680	5519	2	VIT_05s0020g03930	mRNA3030	8248	Sulfate transporter 3.1 (AST12) (AtST1)	Transport overview.Electrochemical Potential-driven Transporters.Porters.Sulfate Permease
923	chr07	22577103	22577304	202	*	129	30	6.15	4.9	100	Distal Intergenic	18	22580049	22584078	4030	1	VIT_07s0129g01120	mRNA2174	-2745	RNA exonuclease 1	Metabolism.Primary metabolism.Nucleobase, nucleoside, nucleotide, nucleic acid metabolism.Nucleic acid metabolism.Nucleic acid catabolism
924	chr08	12274146	12274347	202	*	129	30	6.15	4.9	100	Promoter (1-2kb)	19	12276225	12277964	1740	1	VIT_08s0040g01240	mRNA12762	-1878	Basic helix-loop-helix (bHLH) family	Regulation overview.Regulation of gene expression.Regulation of transcription.Transcription factor.bHLH family transcription factor
925	chr08	13314110	13314311	202	*	129	30	6.15	4.9	100	Promoter (<=1kb)	19	13315169	13317366	2198	1	VIT_08s0040g02210	mRNA28580	-858	Lectin protein kinase	Signaling.Signaling pathway.Protein kinase
926	chr08	14838911	14839112	202	*	129	30	6.15	4.9	100	Promoter (<=1kb)	19	14839836	14840440	605	1	VIT_08s0007g00580	mRNA29766	-724	No hit	No hit
927	chr12	7344403	7344604	202	*	129	30	6.15	4.9	100	Downstream (<1kb)	3	7345126	7346292	1167	2	VIT_12s0059g02610	mRNA9769	1688	Receptor protein kinase RK20-1	Signaling.Signaling pathway.Protein kinase
928	chr13	28830456	28830657	202	*	129	30	6.15	4.9	100	Distal Intergenic	4	28835129	28835839	711	2	VIT_13s0156g00150	mRNA8223	5182	unknown	unknown
929	chr16	2333995	2334196	202	*	129	30	6.15	4.9	100	Exon (mRNA25869/VIT_16s0039g02230, exon 1 of 2)	7	2333168	2334679	1512	2	VIT_16s0039g02230	mRNA25869	483	UDP-glucose:flavonoid 3-O-glucosyltransferase	Metabolism.Secondary metabolism.Phenylpropanoid metabolism.Flavonoid metabolism.Flavonoid biosynthesis.Flavonoid-glycoside biosynthesis
930	chr17	8543731	8543932	202	*	129	30	6.15	4.9	100	Distal Intergenic	8	8539732	8543676	3945	1	VIT_17s0000g07470	mRNA28925	3999	Binding	Unknown
931	chr18	7281648	7281849	202	*	129	30	6.15	4.9	100	Intron (mRNA5607/VIT_18s0001g08780, intron 1 of 2)	9	7278449	7282584	4136	2	VIT_18s0001g08780	mRNA5607	735	BSD domain-containing protein	Regulation overview.Regulation of gene expression.Regulation of transcription.Transcription factor.BSD family transcription factor
932	chr19	2713616	2713817	202	*	129	30	6.15	4.9	100	Distal Intergenic	10	2716665	2720509	3845	1	VIT_19s0014g02650	mRNA22431	-2848	Glycosyl transferase family 14 protein	Metabolism.Primary metabolism.Carbohydrate metabolism.Oligosaccharide metabolism.N-Glycan metabolism.N-Glycan biosynthesis
933	chr12	1096423	1096624	202	*	129	29.9	6.15	4.9	100	Intron (mRNA16413/VIT_12s0028g00470, intron 2 of 3)	3	1094088	1100083	5996	1	VIT_12s0028g00470	mRNA16413	2335	Component of oligomeric golgi complex 5	Transport overview.Macromolecule transport.Protein transport.Tethering factors
934	chr15	17335869	17336070	202	*	128	29.3	6.15	4.9	100	Distal Intergenic	6	17338815	17341227	2413	1	VIT_15s0046g00320	mRNA28709	-2745	Myc2 bHLH protein	Signaling.Hormone Signaling.Jasmonate salicylate signaling.Jasmonate Signaling.Jasmonate-mediated Signaling pathway
935	chr11	17695448	17695649	202	*	123	24	6.11	4.86	100	Exon (mRNA21002/VIT_11s0052g00230, exon 3 of 5)	2	17694857	17696022	1166	2	VIT_11s0052g00230	mRNA21002	373	Accelerated cell death 11 (ACD11)	Cellular process.Cell growth and death.Cell death
936	chr01	10264101	10264302	202	*	123	23.5	6.11	4.86	100	Promoter (1-2kb)	12	10265328	10266560	1233	1	VIT_01s0026g00940	mRNA8577	-1026	ARR3 typeA	Signaling.Hormone Signaling.Cytokinin Signaling.Cytokinin-mediated Signaling pathway
937	chr01	2907516	2907717	202	*	126	27	6.09	4.84	100	Promoter (1-2kb)	12	2898690	2906357	7668	2	VIT_01s0011g03200	mRNA3035	-1159	Transmembrane protein FT27/PFT27	Transport overview.Incompletely characterized transport systems.Putative transport protein.PF27
938	chr07	3353622	3353823	202	*	126	27	6.09	4.84	100	Intron (mRNA5058/VIT_07s0005g00200, intron 10 of 26)	18	3347189	3373101	25913	1	VIT_07s0005g00200	mRNA5058	6433	AAA-type ATPase	Regulation overview.Regulation of gene expression.Regulation of transcription.Transcription factor.FHA family transcription factor
939	chr08	10864857	10865058	202	*	126	27	6.09	4.84	100	Promoter (1-2kb)	19	10849629	10863543	13915	2	VIT_08s0058g01400	mRNA15176	-1314	Phospholipid-translocating ATPase ALA1	Transport overview.Primary Active Transporters.P-P-bond hydrolysis-driven transporters.P-type ATPase (P-ATPase).phospholipid transporting
940	chr10	10196391	10196592	202	*	126	27	6.09	4.84	100	Distal Intergenic	1	10203531	10205806	2276	1	VIT_10s0003g03880	mRNA20735	-6939	F-box domain containing protein	Metabolism.Primary metabolism.Protein metabolism and modification.Proteolysis.cytoplasmic and nuclear protein degradation.Ubiquitin-mediated proteolysis
941	chr11	9019485	9019686	202	*	126	27	6.09	4.84	100	Promoter (<=1kb)	2	9014125	9018486	4362	2	VIT_11s0037g00660	mRNA20624	-999	CF2	Response to stimulus.Stress response.Biotic stress response.Plant-pathogen interaction
942	chr13	14727917	14728118	202	*	126	27	6.09	4.84	100	Distal Intergenic	4	14672686	14718255	45570	2	VIT_13s0073g00610	mRNA22781	-9662	Ubiquitin-specific protease 12	Metabolism.Primary metabolism.Protein metabolism and modification.Proteolysis.cytoplasmic and nuclear protein degradation.Ubiquitin-mediated proteolysis
943	chr13	25926299	25926500	202	*	126	27	6.09	4.84	100	Promoter (1-2kb)	4	25922980	25924428	1449	2	VIT_13s0158g00190	mRNA7219	-1871	NA	NA
944	chr14	7431871	7432072	202	*	126	27	6.09	4.84	100	Intron (mRNA14816/VIT_14s0030g02230, intron 2 of 6)	5	7430438	7436403	5966	1	VIT_14s0030g02230	mRNA14816	1433	Unfertilized embryo sac 12 UNE12	Regulation overview.Regulation of gene expression.Regulation of transcription.Transcription factor.bHLH family transcription factor
945	chr14	25558080	25558281	202	*	126	27	6.09	4.84	100	Promoter (<=1kb)	5	25557491	25558035	545	2	VIT_14s0068g01860	mRNA26031	-45	Unknown protein	Unknown
946	chr16	14617252	14617453	202	*	126	27	6.09	4.84	100	Promoter (<=1kb)	7	14618249	14620000	1752	1	VIT_16s0022g01210	mRNA6686	-796	Myb domain protein 85	Regulation overview.Regulation of gene expression.Regulation of transcription.Transcription factor.MYB family transcription factor
947	chr16	18421410	18421611	202	*	126	27	6.09	4.84	100	Exon (mRNA28718/VIT_16s0050g00060, exon 1 of 3)	7	18420756	18421613	858	2	VIT_16s0050g00060	mRNA28718	2	Vesicle trafficking protein	Cellular process.Cellular transport.Protein trafficking.Vesicle-mediated trafficking.SNARE interactions in vesicular transport
948	chr18	429953	430154	202	*	126	27	6.09	4.84	100	Exon (mRNA13377/VIT_18s0122g00510, exon 9 of 19)	9	425490	432899	7410	1	VIT_18s0122g00510	mRNA13377	4463	6-phosphofructokinase, pyrophosphate dependent	Metabolism.Primary metabolism.Carbohydrate metabolism.Monosaccharide metabolism.Fructose and mannose metabolism
949	chr05	5111304	5111505	202	*	126	27	6.09	4.84	100	Promoter (<=1kb)	16	5108616	5111477	2862	2	VIT_05s0020g03350	mRNA13784	0	SEC14 cytosolic factor	Transport overview.Electrochemical Potential-driven Transporters.Porters.Drug/Metabolite Transporter.Triose-phosphate Transporter
950	chr08	13534456	13534657	202	*	126	26.9	6.09	4.84	100	Intron (mRNA24461/VIT_08s0040g02470, intron 1 of 8)	19	13529297	13534881	5585	2	VIT_08s0040g02470	mRNA24461	224	Inorganic pyrophosphatase	Metabolism.Primary metabolism.Generation of metabolite precursors and energy.Electron transport.Respiratory-chain phosphorylation
951	chr13	6944436	6944637	202	*	126	26.8	6.09	4.85	100	Promoter (<=1kb)	4	6938530	6943606	5077	2	VIT_13s0019g05090	mRNA24900	-830	Stage III sporulation protein AA	Transport overview.Incompletely characterized transport systems.Putative transport protein.Multicomponent Put SpoIIIAE Exporter
952	chr00	9092252	9092453	202	*	126	26.7	6.09	4.85	100	Distal Intergenic	11	9125715	9126514	800	2	VIT_00s0281g00030	mRNA12904	34061	No hit	No hit
953	chr01	15913557	15913758	202	*	136	37	6.09	4.84	100	Distal Intergenic	12	15938342	15950817	12476	1	VIT_01s0010g00260	mRNA26604	-24584	RANGAP1 (RAN GTPASE activating protein 1)	Transport overview.Nucleocytoplasmic transport.Nuclear pore complex
954	chr14	10961601	10961802	202	*	136	37	6.09	4.84	100	Distal Intergenic	5	10938028	10956535	18508	1	VIT_14s0036g00750	mRNA11442	23573	Protein phosphatase 2 (formerly 2A), regulatory subunit B''	Signaling.Signaling pathway.Calcium sensors and Signaling
955	chr09	3931804	3932005	202	*	135	36.6	6.09	4.84	100	Exon (mRNA20295/VIT_09s0002g04290, exon 1 of 2)	20	3925678	3932374	6697	2	VIT_09s0002g04290	mRNA20295	369	Hydroxyphenylpyruvate reductase (HPPR)	Metabolism.Primary metabolism.Amino acid metabolism.Aromatic amino acid metabolism.Tyrosine metabolism
956	chr09	16448689	16448890	202	*	138	39	6.04	4.8	100	Intron (mRNA7414/VIT_09s0018g00400, intron 4 of 11)	20	16428267	16471503	43237	1	VIT_09s0018g00400	mRNA7414	20422	Unknown protein	Unknown
957	chr05	3350812	3351013	202	*	150	51	6.03	4.78	100	Promoter (1-2kb)	16	3347711	3349085	1375	2	VIT_05s0020g01640	mRNA2674	-1727	Transcription termination factor mitochondrial mTERF	Regulation overview.Regulation of gene expression.Regulation of transcription.Transcription factor.MTERF
958	chr03	15912860	15913061	202	*	119	20	6.02	4.78	100	Distal Intergenic	14	15919435	15927204	7770	1	VIT_03s0017g00290	mRNA10418	-6374	No hit	No hit
959	chr05	24284118	24284319	202	*	119	20	6.02	4.78	100	Intron (mRNA11958/VIT_05s0094g00330, intron 1 of 2)	16	24279029	24287067	8039	2	VIT_05s0094g00330	mRNA11958	2748	Chitinase, class IV [Vitis vinifera]	Metabolism.Primary metabolism.Carbohydrate metabolism.Monosaccharide metabolism.Amino sugar metabolism
960	chr08	7948912	7949113	202	*	119	20	6.02	4.78	100	Intron (mRNA13454/VIT_08s0105g00590, intron 3 of 14)	19	7943796	7957090	13295	1	VIT_08s0105g00590	mRNA13454	5116	Chlorophyll synthetase	Metabolism.Primary metabolism.Cofactor metabolism.Tetrapyrrole metabolism.Chlorophyll metabolism.Chlorophyll biosynthesis
961	chr08	17083794	17083995	202	*	119	20	6.02	4.78	100	Exon (mRNA5867/VIT_08s0007g03040, exon 1 of 2)	19	17083113	17084422	1310	2	VIT_08s0007g03040	mRNA5867	427	E8 protein	Signaling.Hormone Signaling.Ethylene Signaling.Ethylene-mediated Signaling pathway
962	chr08	20377561	20377762	202	*	119	20	6.02	4.78	100	Promoter (<=1kb)	19	20378643	20380185	1543	1	VIT_08s0007g06690	mRNA18084	-881	Growth-regulating factor related	Regulation overview.Regulation of gene expression.Regulation of transcription.Transcription factor.GRF family transcription factor
963	chr11	584988	585189	202	*	119	20	6.02	4.78	100	Downstream (1-2kb)	2	583486	584257	772	1	VIT_11s0016g00590	mRNA22667	1502	Invertase/pectin methylesterase inhibitor	Cellular process.Cellular component organization and biogenesis.Cell wall organization and biogenesis
964	chr13	394952	395153	202	*	119	20	6.02	4.78	100	Intron (mRNA21866/VIT_13s0067g00720, intron 8 of 11)	4	387588	397604	10017	1	VIT_13s0067g00720	mRNA21866	7364	AarF domain containing kinase	Signaling.Signaling pathway.Protein kinase
965	chr13	634930	635131	202	*	119	20	6.02	4.78	100	Promoter (<=1kb)	4	635013	637333	2321	1	VIT_13s0067g01150	mRNA7798	0	Unknown protein	Unknown
966	chr14	1279272	1279473	202	*	119	20	6.02	4.78	100	Distal Intergenic	5	1281725	1289581	7857	1	VIT_14s0060g01580	mRNA10255	-2252	Protein phosphatase 2C	Signaling.Signaling pathway.Protein phosphatase.PP2C
967	chr14	1392770	1392971	202	*	119	20	6.02	4.78	100	Promoter (1-2kb)	5	1379098	1391140	12043	2	VIT_14s0060g01680	mRNA8927	-1630	TPR3 (topless-related 3)	Signaling.Hormone Signaling.Auxin Signaling.Auxin-mediated Signaling pathway
968	chr14	23647518	23647719	202	*	119	20	6.02	4.78	100	Exon (mRNA18573/VIT_14s0083g01220, exon 1 of 1)	5	23647671	23648618	948	2	VIT_14s0083g01220	mRNA18573	899	feronia receptor-like kinase	Signaling.Signaling pathway.Protein kinase
969	chr15	19165769	19165970	202	*	119	20	6.02	4.78	100	Promoter (<=1kb)	6	19166554	19171599	5046	1	VIT_15s0046g02370	mRNA15970	-584	Unknown protein	Unknown
970	chr16	22304108	22304309	202	*	119	20	6.02	4.78	100	Promoter (<=1kb)	7	22289229	22303494	14266	2	VIT_16s0098g00350	mRNA20325	-614	SDG29 (SET Domain group 29)	Regulation overview.Regulation of gene expression.Regulation of transcription.Transcription factor.PHD family transcription factor
971	chr17	16942216	16942417	202	*	119	20	6.02	4.78	100	Distal Intergenic	8	16935839	16936092	254	2	VIT_17s0053g00690	mRNA29263	-6124	No hit	No hit
972	chr03	4833295	4833496	202	*	118	19.1	6.02	4.78	100	Exon (mRNA13365/VIT_03s0063g01120, exon 28 of 46)	14	4839925	4847819	7895	1	VIT_03s0063g01110	mRNA13500	-6429	N-acetyl-gamma-glutamyl-phosphate reductase, chloroplast precursor	Metabolism.Primary metabolism.Amino acid metabolism.Arginine and proline metabolism.Urea cycle
973	chr19	1121313	1121514	202	*	118	19	6.02	4.79	100	Exon (mRNA678/VIT_19s0014g01060, exon 5 of 7)	10	1119857	1123798	3942	1	VIT_19s0014g01060	mRNA678	1456	Sesquiterpene synthase	Metabolism.Primary metabolism.Lipid metabolism.Steroid metabolism.Steroid biosynthesis
974	chr00	4839521	4839722	202	*	131	32	6.01	4.78	100	Promoter (1-2kb)	11	4834605	4837739	3135	2	VIT_00s0204g00170	mRNA6024	-1782	Lil3 protein	Metabolism.Primary metabolism.Generation of metabolite precursors and energy.Photosynthesis.Calvin cycle
975	chr01	1747418	1747619	202	*	131	32	6.01	4.78	100	Promoter (<=1kb)	12	1748090	1751431	3342	1	VIT_01s0011g02060	mRNA18192	-471	CYP86B1	Metabolism.Cellular metabolism.Oxidation reduction.Cytochrome P450 oxidoreductase
976	chr04	6248507	6248708	202	*	131	32	6.01	4.78	100	Downstream (2-3kb)	15	6251294	6252646	1353	2	VIT_04s0008g06350	mRNA28306	3938	TPR1 (topless-related 1)	Signaling.Hormone Signaling.Auxin Signaling.Auxin-mediated Signaling pathway
977	chr04	9363010	9363211	202	*	131	32	6.01	4.78	100	3' UTR	15	9363044	9365026	1983	2	VIT_04s0069g00920	mRNA12964	1815	WRKY DNA-binding protein 11	Regulation overview.Regulation of gene expression.Regulation of transcription.Transcription factor.WRKY family transcription factor
978	chr06	3557132	3557333	202	*	131	32	6.01	4.78	100	Distal Intergenic	17	3560786	3561501	716	2	VIT_06s0004g02830	mRNA27300	4168	Unknown protein	Unknown
979	chr08	17882095	17882296	202	*	131	32	6.01	4.78	100	Promoter (1-2kb)	19	17877295	17880217	2923	2	VIT_08s0007g03900	mRNA10630	-1878	Heat stress transcription factor A3	Metabolism.Primary metabolism.Protein metabolism and modification.Protein folding.Chaperone-mediated protein folding.HSP-mediated protein folding
980	chr10	14762282	14762483	202	*	131	32	6.01	4.78	100	Distal Intergenic	1	14766552	14781365	14814	2	VIT_10s0092g00090	mRNA15633	18882	Ribose-5-phosphate isomerase	Metabolism.Primary metabolism.Carbohydrate metabolism.Monosaccharide metabolism.Monosaccharide catabolism.Pentose-phosphate shunt
981	chr12	18741957	18742158	202	*	131	32	6.01	4.78	100	Exon (mRNA24662/VIT_12s0034g01220, exon 2 of 11)	3	18740886	18778321	37436	1	VIT_12s0034g01220	mRNA24662	1071	Unknown protein	Unknown
982	chr10	21398396	21398597	202	*	131	32	6.01	4.78	100	Distal Intergenic	1	21388840	21391536	2697	2	VIT_10s0071g00020	mRNA1691	-6860	Strictosidine synthase	Metabolism.Secondary metabolism.Terpenoid metabolism.Terpenoid biosynthesis
983	chr11	16359025	16359226	202	*	130	31.4	6.01	4.78	100	Distal Intergenic	2	16380065	16385707	5643	1	VIT_11s0103g00370	mRNA7730	-20839	Cd2+-exporting ATPase HMA2 (Heavy metal ATPase 2)	Transport overview.Primary Active Transporters.P-P-bond hydrolysis-driven transporters.P-type ATPase (P-ATPase).heavy metal ATPase
984	chr01	7234407	7234608	202	*	140	41	6.01	4.78	100	Intron (mRNA19995/VIT_01s0137g00710, intron 1 of 4)	12	7234024	7236188	2165	1	VIT_01s0137g00710	mRNA19995	383	Alpha-L-fucosidase 2 precursor	Metabolism.Primary metabolism.Carbohydrate metabolism.Oligosaccharide metabolism.N-Glycan metabolism.N-Glycan catabolism
985	chr18	31585042	31585243	202	*	140	41	6.01	4.78	100	Distal Intergenic	9	31574955	31577314	2360	2	VIT_18s0001g06160	mRNA16065	-7728	TIR-NBS-LRR-TIR disease resistance protein	Diverse functions.Gene family with diverse functions.NBS-LRR superfamily
986	chr04	1954413	1954614	202	*	118	19.3	5.98	4.75	100	Exon (mRNA27258/VIT_04s0008g02380, exon 1 of 2)	15	1953669	1957566	3898	1	VIT_04s0008g02380	mRNA27258	744	Kelch repeat-containing F-box protein	Unknown
987	chr00	20918887	20919088	202	*	167	69.3	5.96	4.73	100	Promoter (1-2kb)	11	20916796	20917671	876	2	VIT_00s0873g00020	mRNA25693	-1216	NADH dehydrogenase subunit 3	Metabolism.Primary metabolism.Generation of metabolite precursors and energy.Electron transport.Respiratory-chain phosphorylation
988	chr02	14465580	14465781	202	*	133	34	5.92	4.69	100	Distal Intergenic	13	14498732	14499419	688	1	VIT_02s0033g00480	mRNA28632	-32951	No hit	No hit
989	chr03	1656707	1656908	202	*	133	34	5.92	4.69	100	Intron (mRNA10122/VIT_03s0038g02380, intron 2 of 7)	14	1655966	1660311	4346	1	VIT_03s0038g02380	mRNA10122	741	RAC G-protein Rac1	Signaling.Signaling pathway.Calcium sensors and Signaling
990	chr04	10395800	10396001	202	*	133	34	5.92	4.69	100	Distal Intergenic	15	10419201	10420938	1738	2	VIT_04s0079g00110	mRNA11706	24937	Kinesin 4 motor protein	Cellular process.Cellular component organization and biogenesis.Cytoskeleton organization and biogenesis.Microtubule organization and biogenesis.Microtubule-driven movement
991	chr04	12933791	12933992	202	*	133	34	5.92	4.69	100	Intron (mRNA4852/VIT_04s0043g00130, intron 1 of 6)	15	12933647	12989753	56107	1	VIT_04s0043g00130	mRNA4852	144	Mob1/phocein	Cellular process.Cell growth and death
992	chr06	818479	818680	202	*	133	34	5.92	4.69	100	Downstream (<1kb)	17	818852	822710	3859	2	VIT_06s0004g00690	mRNA27104	4030	Calmodulin-binding region IQ	Signaling.Signaling pathway.Calcium sensors and Signaling
993	chr07	6784418	6784619	202	*	133	34	5.92	4.69	100	Exon (mRNA7932/VIT_07s0005g03510, exon 2 of 2)	18	6782792	6785528	2737	1	VIT_07s0005g03510	mRNA7932	1626	SAP protein BP-73 E1-E2_ATPase	Diverse functions.Gene family with diverse functions.AAA-type ATPase domain family
994	chr16	14211508	14211709	202	*	133	34	5.92	4.69	100	Distal Intergenic	7	14229326	14229815	490	1	VIT_16s0022g01040	mRNA199	-17617	Acetolactate synthase SuRB	Metabolism.Primary metabolism.Amino acid metabolism.Valine, leucine, and isoleucine metabolism.Valine, leucine, and isoleucine biosynthesis
995	chr12	6632685	6632886	202	*	133	34	5.92	4.69	100	5' UTR	3	6628197	6632949	4753	2	VIT_12s0059g01770	mRNA20436	63	Caffeic acid O-methyltransferase	Metabolism.Secondary metabolism.Phenylpropanoid metabolism.Phenylpropanoid biosynthesis
996	chr10	6656613	6656814	202	*	133	33.9	5.92	4.69	100	Distal Intergenic	1	6660933	6662258	1326	2	VIT_10s0003g01670	mRNA21219	5444	High affinity phosphate transporter	Transport overview.Electrochemical Potential-driven Transporters.Porters.Inorganic Phosphate Transporter
997	chr13	3521286	3521487	202	*	133	33.9	5.92	4.69	100	3' UTR	4	3522075	3522439	365	2	VIT_13s0019g02100	mRNA6487	952	No hit	No hit
998	chr01	12614269	12614470	202	*	132	33.6	5.92	4.69	100	Downstream (<1kb)	12	12613375	12614078	704	1	VIT_01s0026g02590	mRNA3555	894	Calcium-binding protein CML	Response to stimulus.Stress response.Biotic stress response.Plant-pathogen interaction
999	chr01	2764971	2765172	202	*	128	29	5.89	4.67	100	Promoter (1-2kb)	12	2766597	2767444	848	1	VIT_01s0011g03090	mRNA675	-1425	Allene oxide cyclase	Metabolism.Primary metabolism.Lipid metabolism.Fatty acid metabolism.Alpha-linolenic acid metabolism
1000	chr01	10110425	10110626	202	*	128	29	5.89	4.67	100	Distal Intergenic	12	10090780	10104616	13837	2	VIT_01s0026g00840	mRNA1093	-5809	ARL1 (ARG1-like 1)	Transport overview.Primary Active Transporters.P-P-bond hydrolysis-driven transporters.General Secretory Pathway (Sec)
1001	chr02	3681444	3681645	202	*	128	29	5.89	4.67	100	Promoter (<=1kb)	13	3669497	3680722	11226	2	VIT_02s0025g04390	mRNA28593	-722	SEU1 protein	Development.Reproductive development.Flower development
1002	chr02	8003778	8003979	202	*	128	29	5.89	4.67	100	Promoter (1-2kb)	13	7998696	8001876	3181	2	VIT_02s0012g01630	mRNA15056	-1902	Transmembrane protein 41B	Transport overview.Incompletely characterized transport systems.Putative transport protein.YdjX-Z
1003	chr02	18728678	18728879	202	*	128	29	5.89	4.67	100	Exon (mRNA17730/VIT_02s0087g00950, exon 1 of 6)	13	18721374	18729204	7831	2	VIT_02s0087g00950	mRNA17730	325	Pentatricopeptide repeat	Diverse functions.Gene family with diverse functions.Pentatricopeptide domain family
1004	chr03	20618679	20618880	202	*	128	29	5.89	4.67	100	Intron (mRNA11263/VIT_03s0017g02380, intron 17 of 18)	14	20617016	20652677	35662	2	VIT_03s0017g02380	mRNA11263	33797	SAR1 (suppressor of auxin resistance1) ( Nup160)	Signaling.Hormone Signaling.Auxin Signaling.Auxin-mediated Signaling pathway
1005	chr06	1365423	1365624	202	*	128	29	5.89	4.67	100	Intron (mRNA13490/VIT_06s0004g01200, intron 28 of 47)	17	1410141	1412483	2343	1	VIT_06s0004g01210	mRNA13592	-44517	PRLI-interacting factor A	Unknown
1006	chr06	22269590	22269791	202	*	128	29	5.89	4.67	100	Distal Intergenic	17	22277099	22280896	3798	1	VIT_06s0080g01060	mRNA2003	-7308	Calcium-binding EF hand	Unknown
1007	chr07	5216794	5216995	202	*	128	29	5.89	4.67	100	Distal Intergenic	18	5212090	5214208	2119	2	VIT_07s0005g02480	mRNA18421	-2586	Myb domain protein 61	Regulation overview.Regulation of gene expression.Regulation of transcription.Transcription factor.MYB family transcription factor
1008	chr07	7921562	7921763	202	*	128	29	5.89	4.67	100	Exon (mRNA22553/VIT_07s0005g04460, exon 7 of 11)	18	7917010	7928040	11031	2	VIT_07s0005g04460	mRNA22553	6277	ABC transporter C member 1	Transport overview.Macromolecule transport.Multidrug transport.Multidrug ABC transport
1009	chr10	1377414	1377615	202	*	128	29	5.89	4.67	100	3' UTR	1	1376957	1383602	6646	2	VIT_10s0116g00360	mRNA9035	5987	Pyrophosphate-dependent phosphofructokinase beta subunit	Metabolism.Primary metabolism.Carbohydrate metabolism.Glycolysis Gluconeogenesis.Glycolysis
1010	chr14	4782599	4782800	202	*	128	29	5.89	4.67	100	Distal Intergenic	5	4786441	4803928	17488	2	VIT_14s0030g00650	mRNA5509	21128	Shikimate dehydrogenase	Metabolism.Primary metabolism.Amino acid metabolism.Aromatic amino acid metabolism.Aromatic amino acid biosynthesis
1011	chr18	8393220	8393421	202	*	128	29	5.89	4.67	100	Exon (mRNA22060/VIT_18s0001g10030, exon 4 of 4)	9	8392053	8393721	1669	1	VIT_18s0001g10030	mRNA22060	1167	WRKY DNA-binding protein 7	Regulation overview.Regulation of gene expression.Regulation of transcription.Transcription factor.WRKY family transcription factor
1012	chr18	12481648	12481849	202	*	128	29	5.89	4.68	100	Distal Intergenic	9	12488747	12490747	2001	1	VIT_18s0001g14490	mRNA6341	-6898	Thaumatin	Response to stimulus.Stress response
1013	chr19	22833729	22833930	202	*	128	29	5.89	4.68	100	Distal Intergenic	10	22828908	22831023	2116	2	VIT_19s0027g01880	mRNA15097	-2706	Amino acid transport protein	Transport overview.Electrochemical Potential-driven Transporters.Porters.Amino Acid/Auxin Permease
1014	chr00	13708808	13709009	202	*	159	61	5.86	4.65	100	Promoter (1-2kb)	11	13707099	13707361	263	2	VIT_00s0396g00040	mRNA16440	-1447	no hit	no hit
1015	chr19	5252393	5252594	202	*	135	36	5.85	4.63	100	Distal Intergenic	10	5254957	5257671	2715	1	VIT_19s0014g04930	mRNA24355	-2363	Germacrene-D synthase	Metabolism.Secondary metabolism.Terpenoid metabolism.Terpenoid biosynthesis
1016	chr18	19439781	19439982	202	*	122	23	5.83	4.61	100	Promoter (1-2kb)	9	19436100	19438540	2441	2	VIT_18s0122g00520	mRNA13362	-1241	Laccase	Metabolism.single reactions
1017	chr02	12811642	12811843	202	*	122	22.6	5.83	4.61	100	Downstream (2-3kb)	13	12814813	12815037	225	2	VIT_02s0109g00240	mRNA28128	3194	No hit	No hit
1018	chr05	1615707	1615908	202	*	121	22.2	5.83	4.61	100	Intron (mRNA1471/VIT_05s0077g00470, intron 4 of 26)	16	1604296	1640668	36373	1	VIT_05s0077g00470	mRNA1471	11411	UPL6 (ubiquitin protein LIGASE 6)	Metabolism.Primary metabolism.Protein metabolism and modification.Proteolysis.cytoplasmic and nuclear protein degradation.Ubiquitin-mediated proteolysis
1019	chr01	9264406	9264607	202	*	125	26	5.82	4.6	100	Intron (mRNA11718/VIT_01s0026g00230, intron 7 of 7)	12	9260568	9269777	9210	2	VIT_01s0026g00230	mRNA11718	5170	U4/U6 small nuclear ribonucleoprotein PRP31	Metabolism.Primary metabolism.Nucleobase, nucleoside, nucleotide, nucleic acid metabolism.Nucleic acid metabolism.RNA metabolism.RNA processing.mRNA processing.mRNA splicing
1020	chr04	19284771	19284972	202	*	125	26	5.82	4.6	100	Intron (mRNA298/VIT_04s0023g02370, intron 1 of 2)	15	19283613	19300989	17377	1	VIT_04s0023g02370	mRNA298	1158	AAA-type ATPase	Diverse functions.Gene family with diverse functions.AAA-type ATPase domain family
1021	chr05	3900834	3901035	202	*	125	26	5.82	4.61	100	Exon (mRNA2238/VIT_05s0020g02170, exon 2 of 18)	16	3900557	3903824	3268	1	VIT_05s0020g02170	mRNA2238	277	Sugar transporter ERD6-like 16	Transport overview.Electrochemical Potential-driven Transporters.Porters.Major Facilitator Superfamily.Sugar Porter
1022	chr05	8296604	8296805	202	*	125	26	5.82	4.61	100	Promoter (<=1kb)	16	8294945	8296069	1125	2	VIT_05s0049g01190	mRNA26325	-535	Receptor serine/threonine kinase	Signaling.Signaling pathway.Protein kinase
1023	chr05	25433306	25433507	202	*	125	26	5.82	4.61	100	Distal Intergenic	16	25435609	25437346	1738	1	VIT_05s0094g01530	mRNA5492	-2102	ARL (ARGOS)	Metabolism.Primary metabolism.Protein metabolism and modification.Protein folding.Chaperone-mediated protein folding.HSP-mediated protein folding.HSP-mediated protein folding co-chaperone
1024	chr06	7533885	7534086	202	*	125	26	5.82	4.61	100	Distal Intergenic	17	7527838	7531543	3706	2	VIT_06s0004g06830	mRNA18348	-2342	Asparagine synthetase	Metabolism.Cellular metabolism.Nitrogen and sulfur metabolism.Nitrogen metabolism.Nitrogen assimilation
1025	chr08	18405754	18405955	202	*	125	26	5.82	4.61	100	Intron (mRNA26348/VIT_08s0007g04480, intron 5 of 13)	19	18396748	18401300	4553	2	VIT_08s0007g04470	mRNA26338	-4454	Vacuolar protein sorting 37C	Transport overview.Macromolecule transport.Protein transport.Tethering factors
1026	chr08	20637713	20637914	202	*	125	26	5.82	4.61	100	Downstream (<1kb)	19	20638640	20639376	737	2	VIT_08s0007g07000	mRNA7533	1462	Disease resistance-responsive	Diverse functions.Gene family with diverse functions.NBS-LRR superfamily
1027	chr08	20688151	20688352	202	*	125	26	5.82	4.61	100	3' UTR	19	20684163	20688871	4709	1	VIT_08s0007g07060	mRNA7485	3988	Unknown protein	Unknown
1028	chr09	5323579	5323780	202	*	125	26	5.82	4.61	100	Promoter (<=1kb)	20	5316144	5323420	7277	2	VIT_09s0002g05590	mRNA22443	-159	ABC transporter g family pleiotropic drug resistance 12 PDR12	Transport overview.Macromolecule transport.Multidrug transport.Multidrug ABC transport
1029	chr11	4236702	4236903	202	*	125	26	5.82	4.61	100	Distal Intergenic	2	4233708	4234671	964	1	VIT_11s0016g04920	mRNA2502	2994	Early nodulin 93	Unknown
1030	chr13	3538721	3538922	202	*	125	26	5.82	4.61	100	Exon (mRNA6435/VIT_13s0019g02130, exon 2 of 5)	4	3538520	3540280	1761	1	VIT_13s0019g02130	mRNA6435	201	Tropinone reductase	Metabolism.Primary metabolism.Amino acid metabolism.Arginine and proline metabolism.Urea cycle
1031	chr15	8509794	8509995	202	*	125	26	5.82	4.61	100	Distal Intergenic	6	8517516	8528679	11164	1	VIT_15s0045g01310	mRNA27059	-7521	UMP-CMP kinase	Metabolism.Primary metabolism.Nucleobase, nucleoside, nucleotide, nucleic acid metabolism.Nucleotide metabolism.Pyrimidine metabolism
1032	chr16	20409465	20409666	202	*	125	26	5.82	4.61	100	Distal Intergenic	7	20413623	20416604	2982	1	VIT_16s0050g01950	mRNA23090	-3957	Disease resistance family protein / LRR family	Diverse functions.Gene family with diverse functions.NBS-LRR superfamily
1033	chr17	202316	202517	202	*	125	26	5.82	4.61	100	Promoter (<=1kb)	8	203346	205367	2022	1	VIT_17s0000g00150	mRNA18158	-829	LEAFY protein (Floricaula/leafy protein)	Development.Reproductive development.Flower development
1034	chr17	3872526	3872727	202	*	125	26	5.82	4.61	100	Distal Intergenic	8	3879624	3880732	1109	1	VIT_17s0000g03790	mRNA17146	-6897	Unknown protein	Unknown
1035	chr18	20264098	20264299	202	*	125	26	5.82	4.61	100	Distal Intergenic	9	20269376	20273514	4139	2	VIT_18s0001g01790	mRNA12098	9215	No hit	No hit
1036	chr19	72936	73137	202	*	125	26	5.82	4.61	100	Promoter (<=1kb)	10	74024	75062	1039	1	VIT_19s0014g00080	mRNA28891	-887	Steroid 5alpha-reductase	Signaling.Hormone Signaling.Brassinosteroid Signaling.Brassinosteroid metabolism.Brassinosteroid biosynthesis
1037	chr12	24027215	24027416	202	*	125	26	5.82	4.61	100	Intron (mRNA22280/VIT_12s0035g02100, intron 1 of 10)	3	24024790	24027813	3024	2	VIT_12s0035g02100	mRNA22280	397	Glutathione S-transferase Z1 GSTZ1	Metabolism.Primary metabolism.Coenzyme and prosthetic group metabolism.Peptide derived compounds biosynthesis.Glutathione metabolism
1038	chr00	11151362	11151563	202	*	125	25.9	5.82	4.61	100	Promoter (<=1kb)	11	11150274	11151037	764	2	VIT_00s0337g00090	mRNA26530	-325	Unknown	Unknown
1039	chr07	19967172	19967373	202	*	125	25.9	5.82	4.61	100	Intron (mRNA9370/VIT_00s0313g00070, intron 2 of 8)	18	19961136	19969002	7867	2	VIT_00s0313g00070	mRNA9370	1629	MADS-box protein SVP (short vegetative phase)	Development.Reproductive development.Flower development
1040	chr17	9705883	9706084	202	*	125	25.7	5.82	4.61	100	Promoter (<=1kb)	8	9706669	9707820	1152	1	VIT_17s0000g08380	mRNA13395	-585	Unknown protein	Unknown
1041	chr14	23807570	23807771	202	*	124	25.5	5.82	4.61	100	Exon (mRNA25852/VIT_14s0068g00110, exon 1 of 4)	5	23806944	23824202	17259	1	VIT_14s0068g00110	mRNA25852	626	feronia receptor-like kinase	Signaling.Signaling pathway.Protein kinase
1042	chr19	2981887	2982088	202	*	124	25.3	5.82	4.61	100	Intron (mRNA20499/VIT_19s0014g02880, intron 1 of 3)	10	2980211	2982638	2428	2	VIT_19s0014g02880	mRNA20499	550	Glycosyl hydrolase family 5 protein	Metabolism.Primary metabolism.Carbohydrate metabolism.Carbohydrate catabolism
1043	chr18	5762579	5762780	202	*	124	25.2	5.82	4.61	100	Promoter (<=1kb)	9	5751180	5762014	10835	2	VIT_18s0001g07500	mRNA6995	-565	Mechanosensitive ion channel MSCS-like 2	Transport overview.Channels and pores.a-Type channels.Small Conductance Mechanosensitive Ion Channel
1044	chr12	19621530	19621731	202	*	137	38	5.81	4.6	100	Downstream (<1kb)	3	19622388	19623773	1386	2	VIT_12s0034g01840	mRNA4755	2042	3-ketoacyl-CoA synthase 7	Unclear
1045	chr17	10017650	10017851	202	*	137	38	5.81	4.6	100	Distal Intergenic	8	10019889	10023548	3660	1	VIT_17s0000g08590	mRNA14267	-2038	Unknown protein	Unknown
1046	chr00	7135391	7135592	202	*	156	57.2	5.79	4.59	100	3' UTR	11	7134068	7135625	1558	1	VIT_00s0246g00130	mRNA18685	1323	no hit	no hit
1047	chr07	22551882	22552083	202	*	141	42	5.77	4.57	100	Promoter (<=1kb)	18	22552744	22554526	1783	1	VIT_07s0129g01090	mRNA7735	-661	ADP-ribosylation factor	Cellular process.Cellular transport.Protein trafficking.Vesicle-mediated trafficking
1048	chr18	11245184	11245385	202	*	141	42	5.77	4.57	100	Exon (mRNA6425/VIT_18s0001g13180, exon 1 of 6)	9	11241300	11245481	4182	2	VIT_18s0001g13180	mRNA6425	96	Ubiquitin-conjugating enzyme E2 W	Metabolism.Primary metabolism.Protein metabolism and modification.Proteolysis.cytoplasmic and nuclear protein degradation.Ubiquitin-mediated proteolysis
1049	chr03	7852535	7852736	202	*	130	31	5.76	4.56	100	Exon (mRNA19258/VIT_03s0091g01190, exon 1 of 6)	14	7831919	7853120	21202	2	VIT_03s0091g01190	mRNA19258	384	Magnesium transporter CorA	Transport overview.Channels and pores.a-Type channels.CorA Metal Ion Transporter
1050	chr04	178141	178342	202	*	130	31	5.76	4.56	100	Exon (mRNA25334/VIT_04s0008g00250, exon 3 of 8)	15	176405	181717	5313	1	VIT_04s0008g00250	mRNA25334	1736	Amino acid permease 6	Transport overview.Electrochemical Potential-driven Transporters.Porters.Amino Acid/Auxin Permease
1051	chr04	20697373	20697574	202	*	130	31	5.76	4.56	100	Exon (mRNA18859/VIT_04s0023g03830, exon 4 of 17)	15	20695492	20705794	10303	1	VIT_04s0023g03830	mRNA18859	1881	HECT ubiquitin-protein ligase 3 (KAKTUS protein)	Metabolism.Primary metabolism.Protein metabolism and modification.Proteolysis.cytoplasmic and nuclear protein degradation.Ubiquitin-mediated proteolysis
1052	chr05	2489949	2490150	202	*	130	31	5.76	4.56	100	Exon (mRNA16655/VIT_05s0020g00610, exon 1 of 2)	16	2489472	2490792	1321	1	VIT_05s0020g00610	mRNA16655	477	no hit	no hit
1053	chr05	19491834	19492035	202	*	130	31	5.76	4.56	100	Exon (mRNA4361/VIT_05s0062g00770, exon 1 of 2)	16	19490732	19492576	1845	1	VIT_05s0062g00770	mRNA4361	1102	Beta-1,3-glucanase	Metabolism.Primary metabolism.Carbohydrate metabolism.Polysaccharide metabolism.Beta-1,3 glucan metabolism.Beta-1,3 glucan catabolism
1054	chr06	3770287	3770488	202	*	130	31	5.76	4.56	100	Intron (mRNA1481/VIT_06s0004g03020, intron 13 of 18)	17	3765540	3775290	9751	2	VIT_06s0004g03020	mRNA1481	4802	Beta-galactosidase	Metabolism.Primary metabolism.Carbohydrate metabolism.Monosaccharide metabolism.Galactose metabolism
1055	chr13	5825697	5825898	202	*	130	31	5.76	4.56	100	Exon (mRNA1401/VIT_13s0019g04370, exon 13 of 18)	4	5820359	5839129	18771	2	VIT_13s0019g04370	mRNA1401	13231	Phosphoglucomutase/phosphomannomutase	Metabolism.Primary metabolism.Carbohydrate metabolism.Glycolysis Gluconeogenesis
1056	chr13	12907928	12908129	202	*	130	31	5.76	4.56	100	Downstream (<1kb)	4	12901505	12901847	343	2	VIT_13s0101g00500	mRNA8537	-6081	Ribonuclease H2 subunit A	Metabolism.Primary metabolism.Nucleobase, nucleoside, nucleotide, nucleic acid metabolism.Nucleic acid metabolism.DNA metabolism.DNA replication
1057	chr13	16048929	16049130	202	*	130	31	5.76	4.56	100	Distal Intergenic	4	16056652	16060116	3465	1	VIT_13s0047g00250	mRNA492	-7522	EIN3	Signaling.Hormone Signaling.ABA Signaling.ABA-mediated Signaling pathway
1058	chr14	19451381	19451582	202	*	130	31	5.76	4.56	100	Exon (mRNA17404/VIT_14s0006g02190, exon 1 of 4)	5	19450017	19457176	7160	1	VIT_14s0006g02190	mRNA17404	1364	ATP dependent DNA ligase	Metabolism.Primary metabolism.Nucleobase, nucleoside, nucleotide, nucleic acid metabolism.Nucleic acid metabolism.DNA metabolism.DNA replication
1059	chr18	8500316	8500517	202	*	130	31	5.76	4.56	100	Promoter (<=1kb)	9	8500950	8501729	780	1	VIT_18s0001g10150	mRNA17839	-433	Ethylene-responsive transcription factor ERF011	Signaling.Hormone Signaling.Ethylene Signaling.Ethylene-mediated Signaling pathway
1060	chr18	12304818	12305019	202	*	130	31	5.76	4.56	100	Promoter (1-2kb)	9	12306644	12309420	2777	1	VIT_18s0001g14320	mRNA24028	-1625	no hit	no hit
1061	chr05	7558863	7559064	202	*	118	19	5.72	4.52	100	Distal Intergenic	16	7567335	7580633	13299	1	VIT_05s0049g00510	mRNA6950	-8271	Ethylene response factor ERF1	Signaling.Hormone Signaling.Ethylene Signaling.Ethylene-mediated Signaling pathway
1062	chr05	24288520	24288721	202	*	118	19	5.72	4.52	100	Promoter (<=1kb)	16	24287068	24288292	1225	2	VIT_05s0094g00340	mRNA11897	-228	Chitinase class IV	Metabolism.Primary metabolism.Carbohydrate metabolism.Monosaccharide metabolism.Amino sugar metabolism
1063	chr06	108036	108237	202	*	118	19	5.72	4.52	100	Promoter (<=1kb)	17	106476	108096	1621	2	VIT_06s0004g00030	mRNA3527	0	S-adenosyl-L-methionine:salicylic acid carboxyl methyltransferase	Metabolism.Primary metabolism.Amino acid metabolism.Aromatic amino acid metabolism.Phenylalanine metabolism.Phenylalanine biosynthesis
1064	chr06	4940842	4941043	202	*	118	19	5.72	4.52	100	Distal Intergenic	17	4923635	4933586	9952	2	VIT_06s0004g03990	mRNA5573	-7256	Nudix hydrolase 9	Metabolism.Primary metabolism.Nucleobase, nucleoside, nucleotide, nucleic acid metabolism.Nudix hydrolase family
1065	chr08	21986174	21986375	202	*	118	19	5.72	4.52	100	5' UTR	19	21982168	21986409	4242	2	VIT_08s0007g08600	mRNA22186	34	No hit	No hit
1066	chr09	16133119	16133320	202	*	118	19	5.72	4.52	100	Distal Intergenic	20	16128345	16129287	943	1	VIT_09s0018g00270	mRNA6071	4774	Unknown protein	Unknown
1067	chr10	4165127	4165328	202	*	118	19	5.72	4.52	100	Downstream (<1kb)	1	4165833	4166657	825	2	VIT_00s0301g00160	mRNA15666	1329	Late embryogenesis abundant protein	Response to stimulus.Stress response.Abiotic stress response.Desiccation stress response
1068	chr11	3784820	3785021	202	*	118	19	5.72	4.53	100	Promoter (1-2kb)	2	3786121	3792747	6627	1	VIT_11s0016g04480	mRNA14886	-1100	Acyl ACP-thioesterase	Metabolism.Primary metabolism.Lipid metabolism.Fatty acid metabolism.Fatty acid biosynthesis
1069	chr12	7119196	7119397	202	*	118	19	5.72	4.53	100	Distal Intergenic	3	7124950	7126231	1282	1	VIT_12s0059g02320	mRNA12182	-5553	Unknown protein	Unknown
1070	chr12	19591347	19591548	202	*	118	19	5.72	4.53	100	Promoter (<=1kb)	3	19588799	19591354	2556	2	VIT_12s0034g01810	mRNA4805	0	2OG-Fe(II) oxygenase	Metabolism.Cellular metabolism.Oxidation reduction.2OG-Fe(II) oxygenase superfamily
1071	chr13	8080620	8080821	202	*	118	19	5.72	4.53	100	Distal Intergenic	4	8083564	8091767	8204	1	VIT_13s0074g00370	mRNA25495	-2743	Zinc finger (C3HC4-type ring finger)	Regulation overview.Regulation of gene expression.Regulation of transcription.Transcription factor.Zinc finger C3HC4 family transcription factor
1072	chr15	16716824	16717025	202	*	118	19	5.72	4.53	100	Exon (mRNA14565/VIT_15s0048g02590, exon 15 of 19)	6	16705122	16707944	2823	2	VIT_15s0048g02580	mRNA14553	-8880	Pyruvate dehydrogenase E1 component alpha subunit	Metabolism.Primary metabolism.Carbohydrate metabolism.Glycolysis Gluconeogenesis.Pyruvate decarboxylation
1073	chr17	5373975	5374176	202	*	118	19	5.72	4.53	100	Downstream (1-2kb)	8	5372091	5373566	1476	1	VIT_17s0000g04850	mRNA10416	1884	OBF binding protein 4	Regulation overview.Regulation of gene expression.Regulation of transcription.Transcription factor.C2C2-DOF family transcription factor
1074	chr04	19913768	19913969	202	*	118	18.9	5.72	4.53	100	Distal Intergenic	15	19890821	19911387	20567	2	VIT_04s0023g02950	mRNA25808	-2381	Zinc finger (CCCH-type) family protein	Regulation overview.Regulation of gene expression.Regulation of transcription.Transcription factor.C3H family transcription factor
1075	chr01	18260377	18260578	202	*	118	18.5	5.72	4.53	100	3' UTR	12	18260220	18260483	264	1	VIT_01s0010g01240	mRNA13354	157	Argonaute (AGO1)	Regulation overview.Regulation of gene expression.Gene silencing.Posttranscriptional gene silencing by RNA.mRNA cleavage involved in gene silencing by miRNA
1076	chr00	17143252	17143453	202	*	132	33	5.67	4.48	100	Distal Intergenic	11	17131209	17136850	5642	2	VIT_00s0558g00030	mRNA25404	-6402	Pro-X carboxypeptidase Lysosomal	Metabolism.Primary metabolism.Protein metabolism and modification.Proteolysis.Peptidase-mediated proteolysis
1077	chr03	2571648	2571849	202	*	132	33	5.67	4.48	100	Promoter (<=1kb)	14	2568801	2571589	2789	2	VIT_03s0038g03550	mRNA6239	-59	Unknown protein	Unknown
1078	chr05	7926858	7927059	202	*	132	33	5.67	4.48	100	Intron (mRNA16817/VIT_05s0049g00930, intron 1 of 2)	16	7925222	7933191	7970	1	VIT_05s0049g00930	mRNA16817	1636	Inorganic phosphate transporter 1-4	Transport overview.Electrochemical Potential-driven Transporters.Porters.Major Facilitator Superfamily.Phosphate: H+ Symporter
1079	chr13	7578214	7578415	202	*	132	33	5.67	4.48	100	Promoter (<=1kb)	4	7578725	7586122	7398	1	VIT_13s0074g00090	mRNA10950	-310	Glycosyl transferase family 47 protein	Metabolism.Primary metabolism.Carbohydrate metabolism.Glycosyl transference
1080	chr14	27825470	27825671	202	*	132	33	5.67	4.48	100	Promoter (<=1kb)	5	27819969	27824471	4503	2	VIT_14s0066g01410	mRNA11207	-999	Peptidylprolyl isomerase	Metabolism.Primary metabolism.Protein metabolism and modification.Protein folding.Peptidyl prolyl isomerase-mediated protein folding
1081	chr17	1869184	1869385	202	*	132	33	5.67	4.48	100	Intron (mRNA1502/VIT_17s0000g02140, intron 1 of 39)	8	1867996	1904741	36746	1	VIT_17s0000g02140	mRNA1502	1188	3-hydroxyisobutyrate dehydrogenase	Metabolism.Primary metabolism.Amino acid metabolism.Valine, leucine, and isoleucine metabolism.Valine, leucine, and isoleucine catabolism
1082	chr17	7314238	7314439	202	*	132	33	5.67	4.48	100	Exon (mRNA17176/VIT_17s0000g06640, exon 1 of 20)	8	7295048	7314521	19474	2	VIT_17s0000g06640	mRNA17176	82	formin-2	Cellular process.Cellular component organization and biogenesis.Cytoskeleton organization and biogenesis.Actin organization and biogenesis
1083	chr00	15065796	15065997	202	*	182	84.1	5.66	4.47	100	Downstream (<1kb)	11	15066724	15072923	6200	2	VIT_00s0438g00010	mRNA16812	6926	Cytochrome c oxidase subunit 2	Metabolism.Primary metabolism.Generation of metabolite precursors and energy.Electron transport.Respiratory-chain phosphorylation
1084	chr01	8457325	8457526	202	*	127	28	5.63	4.45	100	Promoter (<=1kb)	12	8457507	8464314	6808	1	VIT_01s0127g00720	mRNA24603	0	Carbonic anhydrase, beta	Metabolism.Primary metabolism.Amino acid metabolism.Histidine metabolism
1085	chr01	11237512	11237713	202	*	127	28	5.63	4.45	100	Exon (mRNA27484/VIT_01s0026g01670, exon 3 of 4)	12	11236203	11238090	1888	1	VIT_01s0026g01670	mRNA27484	1309	Pectate lyase, N-terminal	Cellular process.Cellular component organization and biogenesis.Cell wall organization and biogenesis.Cell wall metabolism.Cell wall catabolism.Pectin catabolism
1086	chr01	11375211	11375412	202	*	127	28	5.63	4.45	100	Promoter (1-2kb)	12	11376772	11380243	3472	1	VIT_01s0026g01740	mRNA28231	-1360	CBS	Unknown
1087	chr05	17667675	17667876	202	*	127	28	5.63	4.45	100	Promoter (<=1kb)	16	17668812	17672689	3878	1	VIT_05s0029g01300	mRNA22804	-936	MAGE (melanoma antigen-encoding gene)	Development.Reproductive development.Embryo development
1088	chr06	1368301	1368502	202	*	127	28	5.63	4.45	100	Intron (mRNA13490/VIT_06s0004g01200, intron 29 of 47)	17	1410141	1412483	2343	1	VIT_06s0004g01210	mRNA13592	-41639	PRLI-interacting factor A	Unknown
1089	chr08	7284002	7284203	202	*	127	28	5.63	4.45	100	Distal Intergenic	19	7303146	7305757	2612	1	VIT_08s0105g00250	mRNA29171	-18943	Aluminum activated malate transporter 1	Transport overview.Electrochemical Potential-driven Transporters.Porters.Aromatic Acid Exporter
1090	chr08	11430162	11430363	202	*	127	28	5.63	4.45	100	Promoter (<=1kb)	19	11427196	11429473	2278	2	VIT_08s0040g00480	mRNA17928	-689	Unknown	Unknown
1091	chr09	6361248	6361449	202	*	127	28	5.63	4.45	100	Distal Intergenic	20	6355891	6357142	1252	2	VIT_09s0002g06430	mRNA22465	-4106	Lactoylglutathione lyase	Metabolism.Primary metabolism.Carbohydrate metabolism.Monosaccharide metabolism.Pyruvate metabolism
1092	chr10	14000695	14000896	202	*	127	28	5.63	4.45	100	Distal Intergenic	1	13994439	13996050	1612	2	VIT_10s0003g05620	mRNA10806	-4645	Carbohydrate oxidase	Unclear
1093	chr11	3284771	3284972	202	*	127	28	5.63	4.45	100	Distal Intergenic	2	3289562	3294574	5013	1	VIT_11s0016g04040	mRNA20429	-4590	Unknown protein	Unknown
1094	chr13	3317909	3318110	202	*	127	28	5.63	4.45	100	Distal Intergenic	4	3310112	3310369	258	1	VIT_13s0019g01870	mRNA18861	7797	No hit	No hit
1095	chr14	12628427	12628628	202	*	127	28	5.63	4.45	100	Distal Intergenic	5	12581014	12583019	2006	2	VIT_14s0036g01410	mRNA23872	-45408	Gag-pol polyprotein	Transposable elements viral and plasmid proteins.Protein from transposable element
1096	chr14	20754444	20754645	202	*	127	28	5.63	4.45	100	Distal Intergenic	5	20758254	20758931	678	1	VIT_14s0006g02730	mRNA7311	-3609	Zinc finger protein 6	Regulation overview.Regulation of gene expression.Regulation of transcription.Transcription factor.C2H2 family transcription factor
1097	chr15	15713259	15713460	202	*	127	28	5.63	4.45	100	Distal Intergenic	6	15703530	15707230	3701	2	VIT_15s0048g01570	mRNA10469	-6029	CYP76C2	Metabolism.Cellular metabolism.Oxidation reduction.Cytochrome P450 oxidoreductase
1098	chr15	18421831	18422032	202	*	127	28	5.63	4.45	100	Intron (mRNA5890/VIT_15s0046g01440, intron 1 of 12)	6	18416554	18423462	6909	2	VIT_15s0046g01440	mRNA5890	1430	BZip transcription factor G- box binding factor 3	Regulation overview.Regulation of gene expression.Regulation of transcription.Transcription factor.bZIP family transcription factor
1099	chr17	5423998	5424199	202	*	127	28	5.63	4.45	100	Promoter (<=1kb)	8	5409996	5423899	13904	2	VIT_17s0000g04890	mRNA10479	-99	D-aminoacyl-tRNA deacylase GEKO1	Metabolism.Primary metabolism.Protein metabolism and modification.Protein synthesis.Translation
1100	chr10	6031903	6032104	202	*	126	27.4	5.63	4.45	100	Promoter (<=1kb)	1	6030303	6031530	1228	2	VIT_10s0003g01100	mRNA2100	-373	Cysteine protease RCR3	Response to stimulus.Stress response.Biotic stress response.Plant-pathogen interaction
1101	chr14	10637794	10637995	202	*	134	34.9	5.61	4.43	100	Downstream (2-3kb)	5	10640393	10660213	19821	2	VIT_14s0036g00630	mRNA10121	22218	RNA binding motif protein 42	Unknown
1102	chr00	16351441	16351642	202	*	164	65.3	5.6	4.42	100	3' UTR	11	16349549	16356287	6739	1	VIT_00s0505g00040	mRNA17948	1892	Unknown	Unknown
1103	chr05	2066079	2066280	202	*	143	44.5	5.57	4.39	100	Exon (mRNA29755/VIT_05s0020g00180, exon 2 of 2)	16	2065185	2066133	949	1	VIT_05s0020g00180	mRNA29755	894	No hit	No hit
1104	chr00	7131812	7132013	202	*	169	70.7	5.56	4.38	100	Intron (mRNA18698/VIT_00s0246g00120, intron 2 of 2)	11	7134068	7135625	1558	1	VIT_00s0246g00130	mRNA18685	-2055	no hit	no hit
1105	chr18	6947535	6947736	202	*	138	39	5.56	4.38	100	Promoter (<=1kb)	9	6948257	6948809	553	1	VIT_18s0001g08500	mRNA2140	-521	Lipase family	Unclear
1106	chr02	290732	290933	202	*	124	25	5.55	4.37	100	Downstream (<1kb)	13	291862	292795	934	2	VIT_02s0025g00370	mRNA27543	1862	2-C-methyl-D-erythritol 2,4-cyclodiphosphate synthase, chloroplast	Metabolism.Primary metabolism.Lipid metabolism.Steroid metabolism.Steroid biosynthesis
1107	chr04	20941285	20941486	202	*	124	25	5.55	4.37	100	Exon (mRNA17809/VIT_00s0338g00030, exon 6 of 6)	15	20934004	20937104	3101	1	VIT_00s0338g00020	mRNA18142	7281	Unknown protein	Unknown
1108	chr04	21665844	21666045	202	*	124	25	5.55	4.37	100	Intron (mRNA27236/VIT_04s0044g00130, intron 1 of 24)	15	21652017	21666469	14453	2	VIT_04s0044g00130	mRNA27236	424	Unknown protein	Unknown
1109	chr06	8267496	8267697	202	*	124	25	5.55	4.37	100	Promoter (<=1kb)	17	8264468	8267029	2562	2	VIT_06s0004g07470	mRNA14445	-467	Cation/hydrogen exchanger (CHX15)	Transport overview.Electrochemical Potential-driven Transporters.Porters.Monovalent Cation:Proton Antiporter-2
1110	chr08	20867012	20867213	202	*	124	25	5.55	4.37	100	Promoter (<=1kb)	19	20865377	20866905	1529	2	VIT_08s0007g07230	mRNA6296	-107	Myb domain protein 5	Regulation overview.Regulation of gene expression.Regulation of transcription.Transcription factor.MYB family transcription factor
1111	chr11	988870	989071	202	*	124	25	5.55	4.37	100	Exon (mRNA28363/VIT_11s0016g01240, exon 10 of 18)	2	982736	996700	13965	1	VIT_11s0016g01240	mRNA28363	6134	DENN (AEX-3) domain-containing protein	Unknown
1112	chr11	12153936	12154137	202	*	124	25	5.55	4.37	100	Promoter (<=1kb)	2	12153584	12153835	252	2	VIT_11s0065g00200	mRNA4330	-101	No hit	No hit
1113	chr13	11741679	11741880	202	*	124	25	5.55	4.37	100	Distal Intergenic	4	11724730	11735673	10944	1	VIT_13s0101g00090	mRNA21415	16949	Unknown protein	Unknown
1114	chr14	26300793	26300994	202	*	124	25	5.55	4.37	100	Promoter (<=1kb)	5	26301169	26309205	8037	1	VIT_14s0171g00520	mRNA28110	-175	Unknown protein	Unknown
1115	chr17	4849759	4849960	202	*	124	25	5.55	4.37	100	3' UTR	8	4847860	4850418	2559	1	VIT_17s0000g04470	mRNA12319	1899	No hit	No hit
1116	chr18	697013	697214	202	*	124	25	5.55	4.37	100	3' UTR	9	694337	696186	1850	1	VIT_18s0122g00980	mRNA18813	2676	Glucan endo-1,3-beta-glucosidase 7 precursor	Metabolism.Primary metabolism.Carbohydrate metabolism.Polysaccharide metabolism.Starch and sucrose metabolism
1117	chr19	2790381	2790582	202	*	124	25	5.55	4.37	100	Promoter (<=1kb)	10	2789637	2790200	564	2	VIT_19s0014g02740	mRNA25343	-181	Metallothionein	Cellular process.Cellular homeostasis.Heavy metal ion homeostasis
1118	chr19	11277450	11277651	202	*	124	25	5.55	4.37	100	Exon (mRNA7529/VIT_19s0015g02070, exon 3 of 7)	10	11275953	11278623	2671	2	VIT_19s0015g02070	mRNA7529	972	(-)-germacrene D synthase	Metabolism.Secondary metabolism.Terpenoid metabolism.Terpenoid biosynthesis
1119	chr06	4996232	4996433	202	*	123	24.2	5.55	4.38	100	Exon (mRNA11653/VIT_06s0004g04010, exon 1 of 1)	17	4995327	4997467	2141	2	VIT_06s0004g04010	mRNA11653	1034	Exocyst subunit EXO70 H7	Transport overview.Macromolecule transport.Protein transport.Tethering factors
1120	chr14	6919780	6919981	202	*	123	24.1	5.55	4.38	100	3' UTR	5	6917578	6920157	2580	1	VIT_14s0030g01950	mRNA21777	2202	Transferase	Unclear
1121	chr00	10843213	10843414	202	*	183	85	5.54	4.37	100	Intron (mRNA22486/VIT_00s0332g00050, intron 2 of 3)	11	10838544	10843882	5339	1	VIT_00s0332g00050	mRNA22486	4669	Cytochrome b6/f complex subunit IV petD	Metabolism.Primary metabolism.Generation of metabolite precursors and energy.Photosynthesis.Photosynthetic-chain phosphorylation
1122	chr00	13686156	13686357	202	*	172	74	5.53	4.36	100	Promoter (<=1kb)	11	13686628	13687497	870	1	VIT_00s0396g00030	mRNA16460	-271	LRR receptor-like serine/threonine-protein kinase	Signaling.Signaling pathway.Protein kinase
1123	chr00	27115394	27115595	202	*	172	73.8	5.53	4.36	100	Distal Intergenic	11	27112384	27114327	1944	1	VIT_00s2776g00010	mRNA14027	3010	NA	NA
1124	chr00	22496379	22496580	202	*	129	30	5.51	4.34	100	Promoter (1-2kb)	11	22493178	22495116	1939	2	VIT_00s1247g00010	mRNA5106	-1263	Lateral organ boundaries domain gene 36	Regulation overview.Regulation of gene expression.Regulation of transcription.Transcription factor.AS2 family transcription factor
1125	chr01	3872747	3872948	202	*	129	30	5.51	4.34	100	Downstream (1-2kb)	12	3874215	3876221	2007	2	VIT_01s0011g04270	mRNA27326	3273	Receptor kinase homolog LRK10	Signaling.Signaling pathway.Protein kinase
1126	chr04	1145903	1146104	202	*	129	30	5.51	4.34	100	Promoter (1-2kb)	15	1147969	1166249	18281	1	VIT_04s0008g01400	mRNA10448	-1865	Protein kinase MK6	Signaling.Signaling pathway.Protein kinase
1127	chr06	7823314	7823515	202	*	129	30	5.51	4.34	100	Exon (mRNA885/VIT_06s0004g07070, exon 1 of 3)	17	7819271	7823818	4548	2	VIT_06s0004g07070	mRNA885	303	Protein kinase	Signaling.Signaling pathway.Protein kinase
1128	chr06	19328186	19328387	202	*	129	30	5.51	4.34	100	Downstream (<1kb)	17	19325616	19327235	1620	1	VIT_06s0061g00680	mRNA11102	2570	Unknown protein	Unknown
1129	chr07	23920537	23920738	202	*	129	30	5.51	4.34	100	Exon (mRNA7813/VIT_07s0031g01490, exon 9 of 11)	18	23930393	23933378	2986	1	VIT_07s0031g01500	mRNA25137	-9655	Unknown protein	Unknown
1130	chr08	16052374	16052575	202	*	129	30	5.51	4.34	100	Promoter (1-2kb)	19	16048086	16050441	2356	2	VIT_08s0007g02000	mRNA21385	-1933	Glycerol-3-phosphate acyltransferase 8	Metabolism.Primary metabolism.Lipid metabolism.Glycerolipid metabolism.Glycerophospholipid metabolism.Glycerophospholipid biosynthesis
1131	chr09	3703109	3703310	202	*	129	30	5.51	4.34	100	Exon (mRNA22002/VIT_09s0002g04000, exon 7 of 12)	20	3694325	3699552	5228	2	VIT_09s0002g03990	mRNA17408	-3557	Unknown protein	Unknown
1132	chr11	1598223	1598424	202	*	129	30	5.51	4.34	100	Exon (mRNA16660/VIT_11s0016g01970, exon 4 of 9)	2	1596759	1599916	3158	2	VIT_11s0016g01970	mRNA16660	1492	Calmodulin-binding region IQD6	Signaling.Signaling pathway.Calcium sensors and Signaling
1133	chr11	3045348	3045549	202	*	129	30	5.51	4.34	100	Intron (mRNA24708/VIT_11s0016g03710, intron 1 of 8)	2	3044618	3049139	4522	1	VIT_11s0016g03710	mRNA24708	730	Abl interactor protein 1 (ABIL1)	Cellular process
1134	chr12	8731733	8731934	202	*	129	30	5.51	4.34	100	Promoter (<=1kb)	3	8731813	8737833	6021	1	VIT_12s0057g00550	mRNA6867	0	WRKY DNA-binding protein 34	Regulation overview.Regulation of gene expression.Regulation of transcription.Transcription factor.WRKY family transcription factor
1135	chr12	23547453	23547654	202	*	129	30	5.51	4.34	100	Exon (mRNA336/VIT_12s0035g01810, exon 6 of 16)	3	23543650	23563158	19509	1	VIT_12s0035g01810	mRNA336	3803	Mitotic checkpoint MAD1	Signaling.Signaling pathway.Protein kinase.MAPK cascade
1136	chr13	1409977	1410178	202	*	129	30	5.51	4.34	100	Promoter (1-2kb)	4	1411305	1411854	550	1	VIT_13s0067g02630	mRNA22327	-1127	no hit	no hit
1137	chr14	1324387	1324588	202	*	129	30	5.51	4.34	100	Intron (mRNA8991/VIT_14s0060g01630, intron 2 of 13)	5	1316510	1326274	9765	2	VIT_14s0060g01630	mRNA8991	1686	Translation initiation factor eIF-3 subunit 10	Metabolism.Primary metabolism.Protein metabolism and modification.Protein synthesis.Translation.Translational initiation
1138	chr15	18591047	18591248	202	*	129	30	5.51	4.34	100	Promoter (1-2kb)	6	18592322	18604144	11823	1	VIT_15s0046g01750	mRNA14268	-1074	Golgin candidate 4	Transport overview.Incompletely characterized transport systems.Recognized transporters of unknown biochemical mechanism.Nuclear pore complex
1139	chr15	19671889	19672090	202	*	129	30	5.51	4.34	100	Downstream (<1kb)	6	19672585	19675581	2997	2	VIT_15s0046g03020	mRNA2368	3491	Pentatricopeptide (PPR) repeat-containing protein	Diverse functions.Gene family with diverse functions.Pentatricopeptide domain family
1140	chr16	6263818	6264019	202	*	129	30	5.51	4.35	100	Distal Intergenic	7	6248601	6249708	1108	2	VIT_16s0013g00890	mRNA24088	-14110	Ethylene-responsive element binding factor	Signaling.Hormone Signaling.Ethylene Signaling.Ethylene-mediated Signaling pathway
1141	chr17	11541102	11541303	202	*	129	30	5.51	4.35	100	Distal Intergenic	8	11538486	11540280	1795	1	VIT_17s0000g09650	mRNA7203	2616	Glyoxal oxidase	Unclear
1142	chr18	6832031	6832232	202	*	129	30	5.51	4.35	100	Exon (mRNA23329/VIT_18s0001g08330, exon 2 of 3)	9	6831294	6834674	3381	1	VIT_18s0001g08330	mRNA23329	737	Erg28 like protein	Unknown
1143	chr18	10336587	10336788	202	*	129	30	5.51	4.35	100	Intron (mRNA17193/VIT_18s0001g12160, intron 3 of 5)	9	10333851	10334042	192	1	VIT_18s0001g12150	mRNA16493	2736	No hit	No hit
1144	chr18	11734261	11734462	202	*	129	30	5.51	4.35	100	Promoter (<=1kb)	9	11734395	11741936	7542	1	VIT_18s0001g13720	mRNA487	0	BPC6/BBR/BPC6/BPC6	Regulation overview.Regulation of gene expression.Regulation of transcription.Transcription factor.BBR family transcription factor
1145	chr18	23155986	23156187	202	*	129	30	5.51	4.35	100	Promoter (<=1kb)	9	23155361	23155641	281	2	VIT_18s0072g00850	mRNA10048	-345	NA	NA
1146	chr18	24055289	24055490	202	*	129	30	5.51	4.35	100	Distal Intergenic	9	24039437	24039727	291	1	VIT_18s0072g01260	mRNA1907	15852	No hit	No hit
1147	chr18	29257750	29257951	202	*	129	30	5.51	4.35	100	Distal Intergenic	9	29255029	29256763	1735	1	VIT_18s0041g01220	mRNA3640	2721	GCN5 N-acetyltransferase (GNAT)	Regulation overview.Regulation of gene expression.Regulation of transcription.Transcription factor.GNAT
1148	chr19	2095911	2096112	202	*	129	30	5.51	4.35	100	Intron (mRNA9575/VIT_19s0014g01900, intron 1 of 13)	10	2080325	2096578	16254	2	VIT_19s0014g01900	mRNA9575	466	Protein transport protein Sec24	Transport overview.Macromolecule transport.Protein transport.Protein coat
1149	chr18	7333799	7334000	202	*	129	30	5.51	4.35	100	Promoter (<=1kb)	9	7333925	7337286	3362	1	VIT_18s0001g08840	mRNA2567	0	Serine carboxypeptidase S10	Metabolism.Primary metabolism.Protein metabolism and modification.Proteolysis.Peptidase-mediated proteolysis
1150	chr06	3555852	3556053	202	*	131	32	5.43	4.27	100	Distal Intergenic	17	3560786	3561501	716	2	VIT_06s0004g02830	mRNA27300	5448	Unknown protein	Unknown
1151	chr06	15081706	15081907	202	*	131	32	5.43	4.27	100	Distal Intergenic	17	15066892	15076987	10096	1	VIT_06s0009g01840	mRNA8025	14814	CBL-interacting protein kinase 3 CIPK3	Signaling.Signaling pathway.Protein kinase
1152	chr08	21120471	21120672	202	*	131	32	5.43	4.27	100	Distal Intergenic	19	21123197	21124915	1719	1	VIT_08s0007g07640	mRNA3559	-2525	NAC domain-containing protein 87	Regulation overview.Regulation of gene expression.Regulation of transcription.Transcription factor.NAC family transcription factor
1153	chr11	4664323	4664524	202	*	131	32	5.43	4.27	100	Distal Intergenic	2	4657110	4659448	2339	2	VIT_11s0016g05330	mRNA28875	-4875	SPX2 (SYG1/Pho81/XPR1) domain-containing protein SPX2	Transport overview.Electrochemical Potential-driven Transporters.Porters.Phosphate Permease (Pho1)
1154	chr18	8372575	8372776	202	*	131	32	5.43	4.27	100	Exon (mRNA19853/VIT_18s0001g09990, exon 1 of 5)	9	8369187	8372858	3672	2	VIT_18s0001g09990	mRNA19853	82	Cysteine protease CP1	Metabolism.Primary metabolism.Protein metabolism and modification.Proteolysis.Peptidase-mediated proteolysis
1155	chr01	7556575	7556776	202	*	130	31.5	5.43	4.27	100	Exon (mRNA8576/VIT_00s0225g00100, exon 1 of 1)	12	7556609	7558429	1821	2	VIT_00s0225g00100	mRNA8576	1653	Armadillo	Unknown
1156	chr04	10642841	10643042	202	*	117	18	5.42	4.26	100	Distal Intergenic	15	10616503	10621598	5096	2	VIT_04s0079g00220	mRNA12218	-21243	Steroid sulfotransferase	Metabolism.Primary metabolism.Amino acid metabolism.Cysteine metabolism
1157	chr06	2601693	2601894	202	*	117	18	5.42	4.26	100	Downstream (2-3kb)	17	2604318	2604473	156	1	VIT_06s0004g02150	mRNA16349	-2424	No hit	No hit
1158	chr07	18394177	18394378	202	*	117	18	5.42	4.26	100	5' UTR	18	18387934	18394672	6739	2	VIT_00s0253g00070	mRNA15418	294	Unknown	Unknown
1159	chr07	20592688	20592889	202	*	117	18	5.42	4.26	100	Promoter (<=1kb)	18	20593850	20599873	6024	1	VIT_07s0191g00080	mRNA4106	-961	GCR2-like 1 ABA receptor	Unclear
1160	chr11	5029333	5029534	202	*	117	18	5.42	4.26	100	Intron (mRNA19474/VIT_11s0016g05600, intron 9 of 10)	2	5028877	5036567	7691	2	VIT_11s0016g05600	mRNA19474	7033	Zinc finger (ubiquitin-hydrolase) domain-containing	Regulation overview.Regulation of gene expression.Regulation of transcription.Transcription factor.Other zinc finger family transcription factor
1161	chr11	5073157	5073358	202	*	117	18	5.42	4.26	100	Distal Intergenic	2	5052405	5070991	18587	2	VIT_11s0016g05620	mRNA19378	-2166	TPR4/WSIP2 (topless-related 4)	Signaling.Hormone Signaling.Auxin Signaling.Auxin-mediated Signaling pathway
1162	chr11	5414261	5414462	202	*	117	18	5.42	4.26	100	Distal Intergenic	2	5423943	5427320	3378	1	VIT_11s0016g05860	mRNA22392	-9481	Unknown protein	Unknown
1163	chr11	8782375	8782576	202	*	117	18	5.42	4.26	100	Exon (mRNA2054/VIT_11s0037g00580, exon 2 of 2)	2	8781331	8783423	2093	1	VIT_11s0037g00580	mRNA2054	1044	Anthranilate N-hydroxycinnamoyl/benzoyltransferase	Metabolism.Primary metabolism.Amino acid metabolism.Aromatic amino acid metabolism.Aromatic amino acid biosynthesis
1164	chr12	1626895	1627096	202	*	117	18	5.42	4.26	100	Distal Intergenic	3	1637785	1643792	6008	1	VIT_12s0028g01100	mRNA2905	-10689	Aldo/keto reductase	Metabolism.Primary metabolism.Carbohydrate metabolism.Monosaccharide metabolism.Pentose glucuronate interconversion
1165	chr14	13591215	13591416	202	*	117	18	5.42	4.26	100	Distal Intergenic	5	13579140	13580494	1355	2	VIT_14s0006g00300	mRNA18456	-10721	Nudix hydrolase 18	Metabolism.Primary metabolism.Nucleobase, nucleoside, nucleotide, nucleic acid metabolism.Nudix hydrolase family
1166	chr14	28562210	28562411	202	*	117	18	5.42	4.26	100	Distal Intergenic	5	28565192	28566430	1239	1	VIT_14s0066g02350	mRNA24204	-2781	Galactinol synthase	Metabolism.Primary metabolism.Carbohydrate metabolism.Monosaccharide metabolism.Galactose metabolism
1167	chr17	1188782	1188983	202	*	117	18	5.42	4.26	100	Distal Intergenic	8	1192477	1194167	1691	1	VIT_17s0000g01490	mRNA16064	-3494	CYP94B3	Metabolism.Cellular metabolism.Oxidation reduction.Cytochrome P450 oxidoreductase
1168	chr17	3609506	3609707	202	*	117	18	5.42	4.26	100	Exon (mRNA18198/VIT_17s0000g03580, exon 3 of 6)	8	3608804	3610245	1442	1	VIT_17s0000g03580	mRNA18198	702	BEE3 (BR Enhanced expression 3)	Regulation overview.Regulation of gene expression.Regulation of transcription.Transcription factor.bHLH family transcription factor
1169	chr18	20573978	20574179	202	*	117	18	5.42	4.26	100	Distal Intergenic	9	20579102	20593404	14303	1	VIT_18s0001g02250	mRNA4641	-4923	Ras-related protein Rab-7A	Cellular process.Cellular transport.Protein trafficking.Vesicle-mediated trafficking
1170	chr18	30777276	30777477	202	*	117	18	5.42	4.26	100	Distal Intergenic	9	30774708	30774983	276	2	VIT_18s0041g02230	mRNA18102	-2293	no hit	no hit
1171	chr11	5901801	5902002	202	*	117	18	5.42	4.26	100	Intron (mRNA9694/VIT_11s0118g00240, intron 5 of 9)	2	5886913	5926623	39711	2	VIT_11s0118g00240	mRNA9694	24621	Purple acid phosphatase 26	Metabolism.Primary metabolism.Coenzyme and prosthetic group metabolism.Riboflavin metabolism
1172	chr04	22448442	22448643	202	*	117	17.7	5.42	4.26	100	Distal Intergenic	15	22452281	22454621	2341	2	VIT_04s0044g00660	mRNA16607	5978	S-receptor kinase	Signaling.Signaling pathway.Protein kinase
1173	chr17	7302700	7302901	202	*	116	17.2	5.42	4.27	100	Intron (mRNA17176/VIT_17s0000g06640, intron 14 of 19)	8	7292582	7293891	1310	1	VIT_17s0000g06630	mRNA17162	10118	Unknown protein	Unknown
1174	chr00	18037217	18037418	202	*	133	34	5.38	4.23	100	Promoter (<=1kb)	11	18037945	18037989	45	1	VIT_00s0615g00040	mRNA9542	-527	NA	NA
1175	chr01	4496527	4496728	202	*	133	34	5.38	4.23	100	Intron (mRNA15288/VIT_01s0011g04880, intron 16 of 16)	12	4488183	4491364	3182	2	VIT_01s0011g04870	mRNA15383	-5163	Homeobox-leucine zipper protein 17 (HB-17)	Regulation overview.Regulation of gene expression.Regulation of transcription.Transcription factor.Homeobox domain family transcription factor
1176	chr04	2298885	2299086	202	*	133	34	5.38	4.23	100	Distal Intergenic	15	2294136	2295159	1024	2	VIT_04s0008g02760	mRNA6498	-3726	Unknown protein	Unknown
1177	chr07	8187901	8188102	202	*	133	34	5.38	4.23	100	5' UTR	18	8186422	8188124	1703	2	VIT_07s0005g04610	mRNA15964	22	Alcohol dehydrogenase class III	Metabolism.Primary metabolism.Carbohydrate metabolism.Glycolysis Gluconeogenesis
1178	chr07	21233953	21234154	202	*	133	34	5.38	4.23	100	Exon (mRNA9234/VIT_07s0151g00450, exon 6 of 8)	18	21233106	21236028	2923	2	VIT_07s0151g00450	mRNA9234	1874	NA	NA
1179	chr14	25417782	25417983	202	*	133	34	5.38	4.23	100	Promoter (<=1kb)	5	25408934	25417805	8872	2	VIT_14s0068g01710	mRNA22099	0	Metal-nicotianamine transporter YSL6	Transport overview.Electrochemical Potential-driven Transporters.Porters.Oligopeptide Transporter
1180	chr18	1564160	1564361	202	*	133	34	5.38	4.23	100	Promoter (1-2kb)	9	1565565	1566903	1339	1	VIT_18s0001g00810	mRNA27867	-1204	24-methylenesterol C-methyltransferase 2	Metabolism.Primary metabolism.Lipid metabolism.Steroid metabolism.Steroid biosynthesis
1181	chr08	20819301	20819502	202	*	133	33.7	5.38	4.23	100	Exon (mRNA13820/VIT_08s0007g07170, exon 1 of 2)	19	20818547	20820862	2316	1	VIT_08s0007g07170	mRNA13820	754	Prenyltransferase	Metabolism.Primary metabolism.Lipid metabolism.Steroid metabolism.Steroid biosynthesis
1182	chr13	6711607	6711808	202	*	119	20	5.38	4.23	100	Intron (mRNA287/VIT_13s0019g04920, intron 2 of 2)	4	6704939	6709660	4722	1	VIT_13s0019g04910	mRNA513	6668	Pectate lyase	Cellular process.Cellular component organization and biogenesis.Cell wall organization and biogenesis.Cell wall metabolism.Cell wall catabolism.Pectin catabolism
1183	chr00	3279151	3279352	202	*	126	27	5.38	4.23	100	Distal Intergenic	11	3268961	3269617	657	2	VIT_07s0185g00070	mRNA20114	-9534	No hit	No hit
1184	chr02	1496630	1496831	202	*	126	27	5.38	4.23	100	Intron (mRNA20760/VIT_02s0025g01780, intron 1 of 1)	13	1494773	1498676	3904	1	VIT_02s0025g01780	mRNA20760	1857	Cellulose synthase CSLG3	Cellular process.Cellular component organization and biogenesis.Cell wall organization and biogenesis.Cell wall metabolism.Cell wall biosynthesis.Cellulose biosynthesis
1185	chr04	629092	629293	202	*	126	27	5.38	4.23	100	Promoter (<=1kb)	15	630031	630585	555	1	VIT_04s0008g00700	mRNA751	-738	No hit	No hit
1186	chr04	23620264	23620465	202	*	126	27	5.38	4.23	100	3' UTR	15	23611600	23615932	4333	2	VIT_04s0044g01270	mRNA3599	-4332	Calcineurin phosphoesterase	Unclassified
1187	chr06	19528071	19528272	202	*	126	27	5.38	4.23	100	Distal Intergenic	17	19531425	19539167	7743	1	VIT_06s0061g00860	mRNA13955	-3153	Zinc-binding protein	Unknown
1188	chr06	20933586	20933787	202	*	126	27	5.38	4.23	100	Distal Intergenic	17	20926768	20928465	1698	2	VIT_06s0080g00090	mRNA17134	-5121	CYP94A1	Metabolism.Cellular metabolism.Oxidation reduction.Cytochrome P450 oxidoreductase
1189	chr07	3230066	3230267	202	*	126	27	5.38	4.23	100	Promoter (<=1kb)	18	3228606	3229994	1389	2	VIT_07s0005g00030	mRNA2243	-72	Glutathione S-transferase 8 GSTF8	Metabolism.Primary metabolism.Coenzyme and prosthetic group metabolism.Peptide derived compounds biosynthesis.Glutathione metabolism
1190	chr08	16650614	16650815	202	*	126	27	5.38	4.23	100	Promoter (1-2kb)	19	16652270	16652833	564	1	VIT_08s0007g02550	mRNA23137	-1455	Ovate family protein 6 OFP6	Development.Reproductive development.Fruit development
1191	chr09	769468	769669	202	*	126	27	5.38	4.23	100	Exon (mRNA5752/VIT_09s0002g01040, exon 1 of 1)	20	769336	771986	2651	1	VIT_09s0002g01040	mRNA5752	132	Subtilase	Metabolism.Primary metabolism.Protein metabolism and modification.Proteolysis.Peptidase-mediated proteolysis.Subtilase-mediated proteolysis
1192	chr09	4133226	4133427	202	*	126	27	5.38	4.23	100	Promoter (<=1kb)	20	4127847	4133231	5385	2	VIT_09s0002g04550	mRNA3745	0	S-locus lectin protein kinase	Signaling.Signaling pathway.Protein kinase
1193	chr10	5266991	5267192	202	*	126	27	5.38	4.23	100	Intron (mRNA28511/VIT_10s0003g00430, intron 4 of 4)	1	5253739	5263154	9416	2	VIT_10s0003g00420	mRNA29571	-3837	Auxin response factor 3	Signaling.Hormone Signaling.Auxin Signaling.Auxin-mediated Signaling pathway
1194	chr11	4275745	4275946	202	*	126	27	5.38	4.23	100	Distal Intergenic	2	4271091	4272924	1834	2	VIT_11s0016g04960	mRNA2560	-2821	Aspartate-glutamate racemase	Metabolism.Primary metabolism.Amino acid metabolism.Alanine and aspartate metabolism
1195	chr11	5976341	5976542	202	*	126	27	5.38	4.23	100	Downstream (<1kb)	2	5968697	5974219	5523	2	VIT_11s0118g00300	mRNA8161	-2122	ARP2/3 complex 21 kDa subunit	Cellular process.Cellular component organization and biogenesis.Cytoskeleton organization and biogenesis.Actin organization and biogenesis
1196	chr11	18621422	18621623	202	*	126	27	5.38	4.23	100	Promoter (<=1kb)	2	18621614	18624421	2808	1	VIT_11s0052g00770	mRNA6947	0	Serine carboxypeptidase SCPL13	Metabolism.Primary metabolism.Protein metabolism and modification.Proteolysis.Peptidase-mediated proteolysis
1197	chr12	8640195	8640396	202	*	126	27	5.38	4.23	100	Promoter (<=1kb)	3	8638160	8639984	1825	2	VIT_12s0057g00420	mRNA6357	-211	Auxin-responsive protein AIR12	Signaling.Hormone Signaling.Auxin Signaling.Auxin-mediated Signaling pathway
1198	chr14	966606	966807	202	*	126	27	5.38	4.23	100	Promoter (<=1kb)	5	964888	966717	1830	2	VIT_14s0060g01220	mRNA10708	0	Pentatricopeptide repeat	Diverse functions.Gene family with diverse functions.Pentatricopeptide domain family
1199	chr14	21868027	21868228	202	*	126	27	5.38	4.23	100	Distal Intergenic	5	21859980	21865827	5848	1	VIT_14s0006g03270	mRNA9387	8047	Histone acetyltransferase HAC5	Regulation overview.Regulation of gene expression.Regulation of transcription.Transcription factor.TAZ family transcription factor
1200	chr16	15548387	15548588	202	*	126	27	5.38	4.23	100	Distal Intergenic	7	15540620	15546227	5608	2	VIT_16s0022g01830	mRNA27178	-2160	YLS7 (yellow-leaf-specific gene 7)	Development.Senescence
1201	chr16	20212985	20213186	202	*	126	27	5.38	4.23	100	Distal Intergenic	7	20209025	20209681	657	1	VIT_16s0050g01760	mRNA27421	3960	Unknown	Unknown
1202	chr18	30291717	30291918	202	*	126	27	5.38	4.23	100	Intron (mRNA25505/VIT_18s0041g01870, intron 8 of 9)	9	30273828	30296858	23031	1	VIT_18s0041g01870	mRNA25505	17889	4-Phosphopantetheine adenylyltransferase	Metabolism.Primary metabolism.Coenzyme and prosthetic group metabolism.Pantothenate and CoA metabolism
1203	chr12	6356285	6356486	202	*	126	26.8	5.38	4.23	100	Intron (mRNA22939/VIT_12s0059g01430, intron 1 of 22)	3	6352396	6365776	13381	1	VIT_12s0059g01430	mRNA22939	3889	Argonaute (AGO1)	Regulation overview.Regulation of gene expression.Gene silencing.Posttranscriptional gene silencing by RNA.mRNA cleavage involved in gene silencing by miRNA
1204	chr18	30990778	30990979	202	*	126	26.7	5.38	4.23	100	Intron (mRNA11877/VIT_18s0041g02430, intron 2 of 9)	9	30982874	30994018	11145	2	VIT_18s0041g02430	mRNA11877	3039	Aldehyde oxidase 1	Signaling.Hormone Signaling.Auxin Signaling.Auxin metabolism
1205	chr00	3611676	3611877	202	*	135	36	5.35	4.21	100	Distal Intergenic	11	3592877	3610216	17340	1	VIT_00s0186g00050	mRNA5039	18799	No hit	No hit
1206	chr08	18807053	18807254	202	*	135	36	5.35	4.21	100	Downstream (1-2kb)	19	18797403	18803660	6258	2	VIT_08s0007g04850	mRNA23088	-3393	Protein phosphatase 2 (formerly 2A), regulatory subunit B'	Signaling.Signaling pathway.Calcium sensors and Signaling
1207	chr14	26391955	26392156	202	*	135	36	5.35	4.21	100	Exon (mRNA27844/VIT_14s0219g00090, exon 8 of 9)	5	26388581	26392658	4078	1	VIT_14s0219g00090	mRNA27844	3374	unknown	unknown
1208	chr16	19126831	19127032	202	*	135	36	5.35	4.21	100	Distal Intergenic	7	19118729	19124988	6260	1	VIT_16s0050g00660	mRNA19984	8102	Adaptor-related protein complex 1, sigma 2	Transport overview.Macromolecule transport.Protein transport.Protein coat
1209	chr03	2603684	2603885	202	*	135	35.9	5.35	4.21	100	Promoter (<=1kb)	14	2604327	2609233	4907	1	VIT_03s0038g03620	mRNA6481	-442	Rho guanyl-nucleotide exchange factor ROPGEF1	Signaling.Signaling pathway.G-protein signaling pathway
1210	chr00	19604696	19604897	202	*	174	76	5.34	4.2	100	Distal Intergenic	11	19609411	19610989	1579	1	VIT_00s0733g00010	mRNA708	-4514	F-type H+-transporting ATPase alpha chain	Metabolism.Primary metabolism.Generation of metabolite precursors and energy.Electron transport.Respiratory-chain phosphorylation
1211	chr18	11213091	11213292	202	*	137	38	5.33	4.2	100	Intron (mRNA6395/VIT_18s0001g13160, intron 8 of 8)	9	11201495	11206144	4650	2	VIT_18s0001g13150	mRNA1403	-6947	BEL1 homeotic protein 3	Regulation overview.Regulation of gene expression.Regulation of transcription.Transcription factor.Homeobox domain family transcription factor
1212	chr19	22984650	22984851	202	*	139	40	5.33	4.2	100	Distal Intergenic	10	22964640	22975470	10831	2	VIT_19s0085g00020	mRNA26311	-9180	Nucleolar complex protein 3 homolog (Protein NOC3 homolog)	Unclear
1213	chr00	4838324	4838525	202	*	123	24	5.28	4.14	100	Promoter (<=1kb)	11	4834605	4837739	3135	2	VIT_00s0204g00170	mRNA6024	-585	Lil3 protein	Metabolism.Primary metabolism.Generation of metabolite precursors and energy.Photosynthesis.Calvin cycle
1214	chr01	6714765	6714966	202	*	123	24	5.28	4.14	100	Distal Intergenic	12	6727713	6732292	4580	1	VIT_01s0137g00230	mRNA8077	-12747	Regulator of chromosome condensation (RCC1)	Transport overview.Nucleocytoplasmic transport.Nuclear pore complex
1215	chr01	20866141	20866342	202	*	123	24	5.28	4.14	100	3' UTR	12	20866316	20874961	8646	2	VIT_01s0010g02610	mRNA9807	8619	Unknown protein	Unknown
1216	chr01	23771918	23772119	202	*	123	24	5.28	4.14	100	Distal Intergenic	12	23775672	23781255	5584	1	VIT_01s0150g00130	mRNA11748	-3553	Unknown protein	Unknown
1217	chr02	4409677	4409878	202	*	123	24	5.28	4.14	100	Promoter (<=1kb)	13	4410051	4413324	3274	1	VIT_02s0025g05120	mRNA12505	-173	ACT domain-containing protein (ACR8)	Unknown
1218	chr02	7106086	7106287	202	*	123	24	5.28	4.14	100	Intron (mRNA2468/VIT_02s0012g01030, intron 1 of 8)	13	7100088	7118988	18901	1	VIT_02s0012g01030	mRNA2468	5998	AL-activated malate transporter 1	Transport overview.Electrochemical Potential-driven Transporters.Porters.Aromatic Acid Exporter
1219	chr05	24349213	24349414	202	*	123	24	5.28	4.14	100	Intron (mRNA12456/VIT_05s0094g00410, intron 7 of 7)	16	24348673	24353775	5103	2	VIT_05s0094g00410	mRNA12456	4361	Unknown protein	Unknown
1220	chr06	4000548	4000749	202	*	123	24	5.28	4.14	100	Promoter (<=1kb)	17	3983937	4000554	16618	2	VIT_06s0004g03220	mRNA12437	0	Elongation factor 1-alpha 1	Metabolism.Primary metabolism.Protein metabolism and modification.Protein synthesis.Translation.Translational elongation
1221	chr06	14293226	14293427	202	*	123	24	5.28	4.14	100	Distal Intergenic	17	14320908	14322189	1282	1	VIT_06s0009g01440	mRNA12645	-27481	no hit	no hit
1222	chr07	15122918	15123119	202	*	123	24	5.28	4.14	100	Promoter (1-2kb)	18	15117200	15121252	4053	2	VIT_07s0141g01030	mRNA22456	-1666	NA	NA
1223	chr07	16066855	16067056	202	*	123	24	5.28	4.15	100	Downstream (<1kb)	18	16067358	16073470	6113	2	VIT_07s0141g00520	mRNA19189	6414	NA	NA
1224	chr08	15673912	15674113	202	*	123	24	5.28	4.15	100	Promoter (1-2kb)	19	15675129	15687281	12153	1	VIT_08s0007g01580	mRNA13933	-1016	Unknown protein	Unknown
1225	chr08	18806260	18806461	202	*	123	24	5.28	4.15	100	Downstream (2-3kb)	19	18797403	18803660	6258	2	VIT_08s0007g04850	mRNA23088	-2600	Protein phosphatase 2 (formerly 2A), regulatory subunit B'	Signaling.Signaling pathway.Calcium sensors and Signaling
1226	chr09	3078879	3079080	202	*	123	24	5.28	4.15	100	5' UTR	20	3075730	3079091	3362	2	VIT_09s0002g03410	mRNA23314	11	Phytochrome-associated protein 1 (PAP1)	Signaling.Signaling pathway.Circadian clock Signaling
1227	chr09	12956639	12956840	202	*	123	24	5.28	4.15	100	Exon (mRNA8686/VIT_09s0070g00050, exon 3 of 6)	20	12954271	12958767	4497	2	VIT_09s0070g00050	mRNA8686	1927	Ribosomal protein S12 (RPS12C) 40S	Metabolism.Primary metabolism.Protein metabolism and modification.Protein synthesis.Ribosome
1228	chr11	1066061	1066262	202	*	123	24	5.28	4.15	100	Exon (mRNA23730/VIT_11s0016g01320, exon 3 of 3)	2	1065427	1067043	1617	2	VIT_11s0016g01320	mRNA23730	781	Myb domain protein 13	Regulation overview.Regulation of gene expression.Regulation of transcription.Transcription factor.MYB family transcription factor
1229	chr14	3982848	3983049	202	*	123	24	5.28	4.15	100	Distal Intergenic	5	3961777	3969067	7291	1	VIT_14s0030g00180	mRNA10975	21071	NA	NA
1230	chr15	17250225	17250426	202	*	123	24	5.28	4.15	100	Distal Intergenic	6	17253532	17254344	813	1	VIT_15s0046g00230	mRNA16296	-3106	Lateral organ boundaries protein 1	Regulation overview.Regulation of gene expression.Regulation of transcription.Transcription factor.AS2 family transcription factor
1231	chr17	5665060	5665261	202	*	123	24	5.28	4.15	100	Exon (mRNA6711/VIT_17s0000g05060, exon 6 of 13)	8	5661333	5676012	14680	1	VIT_17s0000g05060	mRNA6711	3727	Phytochelatin synthetase	Metabolism.Primary metabolism.Amino acid metabolism.Glutamate metabolism
1232	chr18	3310830	3311031	202	*	123	24	5.28	4.15	100	Exon (mRNA23707/VIT_18s0001g03430, exon 2 of 3)	9	3309917	3311940	2024	2	VIT_18s0001g03430	mRNA23707	909	Flavonol synthase	Metabolism.Secondary metabolism.Phenylpropanoid metabolism.Flavonoid metabolism.Flavonoid biosynthesis
1233	chr02	1419128	1419329	202	*	123	24	5.28	4.15	100	Exon (mRNA11962/VIT_02s0025g01670, exon 1 of 4)	13	1418857	1421910	3054	1	VIT_02s0025g01670	mRNA11962	271	Unknown protein	Unknown
1234	chr08	19483552	19483753	202	*	122	23.4	5.28	4.15	100	Intron (mRNA10281/VIT_08s0007g05580, intron 1 of 1)	19	19482695	19484048	1354	2	VIT_08s0007g05580	mRNA10281	295	Embryo-abundant protein	Unknown
1235	chr04	421383	421584	202	*	122	23	5.28	4.15	100	Promoter (<=1kb)	15	418728	421440	2713	2	VIT_04s0008g00490	mRNA26395	0	Profilin 5 (PRO5) (PRF3)	Cellular process.Cellular component organization and biogenesis.Cytoskeleton organization and biogenesis.Actin organization and biogenesis
1236	chr01	7389952	7390153	202	*	128	29	5.26	4.13	100	Distal Intergenic	12	7383078	7386511	3434	2	VIT_00s0291g00050	mRNA16512	-3441	Octicosapeptide/Phox/Bem1p (PB1) domain-containing protein	Unknown
1237	chr01	20102458	20102659	202	*	128	29	5.26	4.13	100	Promoter (<=1kb)	12	20102662	20105600	2939	1	VIT_01s0010g02070	mRNA4393	-3	Ethylene-responsive protein	Signaling.Hormone Signaling.Ethylene Signaling.Ethylene-mediated Signaling pathway
1238	chr03	431982	432183	202	*	128	29	5.26	4.13	100	Exon (mRNA10829/VIT_03s0038g00460, exon 8 of 10)	14	430384	436539	6156	2	VIT_03s0038g00460	mRNA10829	4356	SH3 domain-containing protein 2	Transport overview.Macromolecule transport.Protein transport.Protein coat
1239	chr03	1611987	1612188	202	*	128	29	5.26	4.13	100	Promoter (<=1kb)	14	1612568	1639214	26647	1	VIT_03s0038g02340	mRNA10184	-380	HECT ubiquitin-protein ligase 3 (KAKTUS protein)	Metabolism.Primary metabolism.Protein metabolism and modification.Proteolysis.cytoplasmic and nuclear protein degradation.Ubiquitin-mediated proteolysis
1240	chr03	3747376	3747577	202	*	128	29	5.26	4.13	100	Intron (mRNA12185/VIT_03s0063g02480, intron 5 of 5)	14	3750621	3753449	2829	2	VIT_03s0063g02470	mRNA12206	5872	No hit	No hit
1241	chr04	1637984	1638185	202	*	128	29	5.26	4.13	100	Promoter (1-2kb)	15	1633362	1636330	2969	2	VIT_04s0008g02000	mRNA25115	-1654	Unknown protein	Unknown
1242	chr04	13656186	13656387	202	*	128	29	5.26	4.13	100	Downstream (1-2kb)	15	13637726	13641998	4273	1	VIT_04s0043g00280	mRNA5177	18460	No hit	No hit
1243	chr05	1109082	1109283	202	*	128	29	5.26	4.13	100	Promoter (<=1kb)	16	1104672	1109063	4392	2	VIT_05s0077g01040	mRNA10709	-19	Peptidylprolyl isomerase domain and WD repeat-containing protein 1	Metabolism.Primary metabolism.Nucleobase, nucleoside, nucleotide, nucleic acid metabolism.Nucleic acid metabolism.RNA metabolism.RNA processing.mRNA processing.mRNA splicing
1244	chr05	4748084	4748285	202	*	128	29	5.26	4.13	100	Promoter (1-2kb)	16	4745806	4746810	1005	2	VIT_05s0020g03010	mRNA12553	-1274	Carboxylesterase CXE	Metabolism.Cellular metabolism.Esterase activity
1245	chr05	4917964	4918165	202	*	128	29	5.26	4.13	100	Exon (mRNA14660/VIT_05s0020g03160, exon 2 of 8)	16	4912457	4920395	7939	2	VIT_05s0020g03160	mRNA14660	2230	Transmembrane protein 49	Unknown
1246	chr05	10239313	10239514	202	*	128	29	5.26	4.14	100	Intron (mRNA22674/VIT_05s0077g00140, intron 1 of 14)	16	10217513	10239812	22300	2	VIT_05s0077g00140	mRNA22674	298	NA	NA
1247	chr06	5825530	5825731	202	*	128	29	5.26	4.14	100	Distal Intergenic	17	5816980	5819572	2593	2	VIT_06s0004g04860	mRNA29676	-5958	Alpha-expansin 6 precursor	Signaling.Hormone Signaling.Auxin Signaling.Auxin-mediated Signaling pathway
1248	chr06	5970810	5971011	202	*	128	29	5.26	4.14	100	Downstream (2-3kb)	17	5967109	5968595	1487	1	VIT_06s0004g05040	mRNA11230	3701	Protein-S-isoprenylcysteine O-methyltransferase	Metabolism.Primary metabolism.Amino acid metabolism.Methionine metabolism
1249	chr07	18335321	18335522	202	*	128	29	5.26	4.14	100	Distal Intergenic	18	18325878	18327314	1437	2	VIT_00s0253g00140	mRNA15586	-8007	Polyneuridine-aldehyde esterase precursor	Metabolism.Secondary metabolism.Terpenoid metabolism.Monoterpenoid metabolism.Monoterpenoid biosynthesis
1250	chr07	22694189	22694390	202	*	128	29	5.26	4.14	100	Distal Intergenic	18	22675567	22691685	16119	2	VIT_07s0031g00130	mRNA21509	-2504	Kinesin protein FRA1 (fragile fiber 1)	Cellular process.Cellular component organization and biogenesis.Cytoskeleton organization and biogenesis
1251	chr07	23219501	23219702	202	*	128	29	5.26	4.14	100	Downstream (1-2kb)	18	23218470	23219117	648	1	VIT_07s0031g00720	mRNA26136	1031	Ethylene-responsive transcription factor ERF109	Signaling.Hormone Signaling.Ethylene Signaling.Ethylene-mediated Signaling pathway
1252	chr08	15800982	15801183	202	*	128	29	5.26	4.14	100	Promoter (<=1kb)	19	15795775	15800459	4685	2	VIT_08s0007g01730	mRNA25360	-523	Ataxin-3	Cellular process.Cell growth and death.Cell death
1253	chr11	772959	773160	202	*	128	29	5.26	4.14	100	Exon (mRNA21143/VIT_11s0016g00860, exon 3 of 6)	2	771978	773764	1787	2	VIT_11s0016g00860	mRNA21143	604	Strictosidine synthase; Quinoprotein amine dehydrogenase, beta chain	Metabolism.Secondary metabolism.Terpenoid metabolism.Terpenoid biosynthesis
1254	chr13	62148	62349	202	*	128	29	5.26	4.14	100	Downstream (2-3kb)	4	64796	72713	7918	2	VIT_13s0067g00080	mRNA20502	10364	COP1-interacting protein 7	Metabolism.Primary metabolism.Protein metabolism and modification.Proteolysis.cytoplasmic and nuclear protein degradation.Ubiquitin-mediated proteolysis
1255	chr14	24625682	24625883	202	*	128	29	5.26	4.14	100	Downstream (<1kb)	5	24626255	24627037	783	2	VIT_14s0068g00860	mRNA1164	1154	Ethylene-responsive transcription factor Leafy petiole	Signaling.Hormone Signaling.Ethylene Signaling.Ethylene-mediated Signaling pathway
1256	chr16	9810521	9810722	202	*	128	29	5.26	4.14	100	Distal Intergenic	7	9819344	9819768	425	1	VIT_16s0013g02170	mRNA2981	-8622	Protein kinase	Signaling.Signaling pathway.Protein kinase
1257	chr18	34518840	34519041	202	*	128	29	5.26	4.14	100	Promoter (<=1kb)	9	34517513	34518658	1146	2	VIT_18s0089g01410	mRNA3245	-182	Purine permease 4 PUP4	Transport overview.Electrochemical Potential-driven Transporters.Porters.Drug/Metabolite Transporter.Plant Organocation Permease
1258	chr15	16172681	16172882	202	*	128	28.8	5.26	4.14	100	5' UTR	6	16172663	16173612	950	1	VIT_15s0048g02040	mRNA15026	18	No hit	No hit
1259	chr02	7116462	7116663	202	*	128	28.8	5.26	4.14	100	Intron (mRNA2468/VIT_02s0012g01030, intron 7 of 8)	13	7120118	7122681	2564	2	VIT_02s0012g01040	mRNA2591	6018	NAC domain-containing protein 71	Regulation overview.Regulation of gene expression.Regulation of transcription.Transcription factor.NAC family transcription factor
1260	chr12	6279874	6280075	202	*	120	20.9	5.26	4.14	100	Promoter (<=1kb)	3	6277210	6279677	2468	2	VIT_12s0059g01340	mRNA2224	-197	Armadillo/beta-catenin repeat	Unknown
1261	chr05	6246903	6247104	202	*	120	20.7	5.26	4.14	100	Promoter (<=1kb)	16	6247191	6257693	10503	1	VIT_05s0020g04450	mRNA10836	-87	G-protein gamma subunit 1 (AGG1)	Signaling.Signaling pathway.G-protein signaling pathway
1262	chr01	4284712	4284913	202	*	119	20	5.26	4.14	100	Exon (mRNA16836/VIT_01s0011g04750, exon 6 of 8)	12	4278409	4287349	8941	1	VIT_01s0011g04750	mRNA16836	6303	Unknown	Unknown
1263	chr00	7128133	7128334	202	*	175	77	5.26	4.14	100	Promoter (<=1kb)	11	7128943	7133874	4932	1	VIT_00s0246g00120	mRNA18698	-609	no hit	no hit
1264	chr10	17160957	17161158	202	*	119	20	5.21	4.09	100	Exon (mRNA4441/VIT_00s0125g00410, exon 4 of 11)	1	17156553	17163611	7059	2	VIT_00s0125g00410	mRNA4441	2453	Phospholipid-transporting ATPase	Transport overview.Primary Active Transporters.P-P-bond hydrolysis-driven transporters.P-type ATPase (P-ATPase).phospholipid transporting
1265	chr03	8350636	8350837	202	*	130	31	5.19	4.07	100	Exon (mRNA25190/VIT_03s0088g00330, exon 1 of 1)	14	8350297	8352177	1881	1	VIT_03s0088g00330	mRNA25190	339	F-box protein 7	Metabolism.Primary metabolism.Protein metabolism and modification.Proteolysis.cytoplasmic and nuclear protein degradation.Ubiquitin-mediated proteolysis
1266	chr05	6918217	6918418	202	*	130	31	5.19	4.07	100	Downstream (1-2kb)	16	6919869	6920324	456	2	VIT_05s0020g04990	mRNA10441	1906	No hit	No hit
1267	chr05	20517054	20517255	202	*	130	31	5.19	4.07	100	Downstream (<1kb)	16	20518026	20519727	1702	2	VIT_05s0062g01270	mRNA13102	2472	Cyclo-DOPA 5-O-glucosyltransferase	Metabolism.Primary metabolism.Amino acid metabolism.Aromatic amino acid metabolism.Tyrosine metabolism
1268	chr08	2122698	2122899	202	*	130	31	5.19	4.07	100	Distal Intergenic	19	2103361	2111425	8065	2	VIT_08s0056g01340	mRNA23911	-11273	Exosome complex exonuclease RRP6	Metabolism.Primary metabolism.Nucleobase, nucleoside, nucleotide, nucleic acid metabolism.Nucleic acid metabolism.RNA metabolism.RNA catabolism
1269	chr08	13886183	13886384	202	*	130	31	5.19	4.07	100	Promoter (<=1kb)	19	13885148	13886017	870	2	VIT_08s0040g02820	mRNA24058	-166	Unknown protein	Unknown
1270	chr08	17473870	17474071	202	*	130	31	5.19	4.07	100	Promoter (<=1kb)	19	17474437	17477988	3552	1	VIT_08s0007g03540	mRNA8726	-366	Anthocyanin membrane protein 1 (Anm1)	Transport overview.Electrochemical Potential-driven Transporters.Porters.Drug/Metabolite Transporter.Thiamine Pyrophosphate Transporter
1271	chr08	17925306	17925507	202	*	130	31	5.19	4.07	100	Promoter (1-2kb)	19	17914203	17923902	9700	2	VIT_08s0007g03920	mRNA10551	-1404	DEMETER protein (DME)	Metabolism.Primary metabolism.Nucleobase, nucleoside, nucleotide, nucleic acid metabolism.Nucleic acid metabolism.DNA metabolism
1272	chr10	5187777	5187978	202	*	130	31	5.19	4.07	100	Promoter (<=1kb)	1	5187979	5191524	3546	1	VIT_10s0003g00350	mRNA16097	-1	NAC domain-containing protein 73	Regulation overview.Regulation of gene expression.Regulation of transcription.Transcription factor.NAC family transcription factor
1273	chr11	5118149	5118350	202	*	130	31	5.19	4.07	100	Distal Intergenic	2	5121267	5122148	882	1	VIT_11s0016g05660	mRNA19440	-2917	Myb domain protein 82	Regulation overview.Regulation of gene expression.Regulation of transcription.Transcription factor.MYB family transcription factor
1274	chr12	995513	995714	202	*	130	31	5.19	4.07	100	Distal Intergenic	3	975613	984141	8529	2	VIT_12s0028g00370	mRNA17970	-11372	RWP-RK domain-containing protein	Regulation overview.Regulation of gene expression.Regulation of transcription.Transcription factor.RWP-RK family transcription factor
1275	chr13	20581220	20581421	202	*	130	31	5.19	4.07	100	Distal Intergenic	4	20575489	20576014	526	2	VIT_13s0084g00670	mRNA10076	-5206	unknown	unknown
1276	chr01	9328984	9329185	202	*	132	33	5.15	4.03	100	Distal Intergenic	12	9332992	9343221	10230	1	VIT_01s0026g00270	mRNA13272	-3807	K+ uptake permease 6	Transport overview.Electrochemical Potential-driven Transporters.Porters.K+ uptake porter (aka permease)
1277	chr05	6373741	6373942	202	*	132	33	5.15	4.03	100	Intron (mRNA12353/VIT_05s0020g04560, intron 2 of 3)	16	6369598	6377026	7429	2	VIT_05s0020g04560	mRNA12353	3084	Armadillo/beta-catenin repeat protein / U-box domain-containing protein	Unknown
1278	chr06	7242114	7242315	202	*	132	33	5.15	4.03	100	Exon (mRNA20764/VIT_06s0004g06530, exon 5 of 5)	17	7240059	7241699	1641	1	VIT_06s0004g06520	mRNA20738	2055	Ammonium transporter 1, member 1 (AMT1.1)	Transport overview.Channels and pores.a-Type channels.Ammonia Channel Transporter
1279	chr11	7049890	7050091	202	*	132	33	5.15	4.03	100	Promoter (<=1kb)	2	7049084	7049842	759	2	VIT_11s0149g00150	mRNA6933	-48	No hit	No hit
1280	chr18	31822675	31822876	202	*	132	33	5.15	4.03	100	Intron (mRNA11414/VIT_18s0001g05630, intron 6 of 6)	9	31820929	31832415	11487	2	VIT_18s0001g05630	mRNA11414	9539	far upstream element-binding protein	Metabolism.Primary metabolism.Nucleobase, nucleoside, nucleotide, nucleic acid metabolism.Nucleic acid metabolism.RNA metabolism.RNA processing.mRNA processing.mRNA splicing
1281	chr06	3287477	3287678	202	*	132	33	5.15	4.03	100	Intron (mRNA19080/VIT_06s0004g02660, intron 6 of 6)	17	3279924	3288204	8281	1	VIT_06s0004g02660	mRNA19080	7553	Exonuclease RRP41 (RRP41)	Metabolism.Primary metabolism.Nucleobase, nucleoside, nucleotide, nucleic acid metabolism.Nucleic acid metabolism.RNA metabolism.RNA catabolism
1282	chr19	11234429	11234630	202	*	132	32.8	5.15	4.03	100	Promoter (1-2kb)	10	11236194	11240752	4559	1	VIT_19s0015g02050	mRNA7397	-1564	CYP72A15	Metabolism.Secondary metabolism.Terpenoid metabolism.Monoterpenoid metabolism.Monoterpenoid biosynthesis
1283	chr17	9429060	9429261	202	*	131	32.3	5.15	4.03	100	3' UTR	8	9433037	9438037	5001	1	VIT_17s0000g08230	mRNA13218	-3776	Unknown protein	Unknown
1284	chr07	821928	822129	202	*	134	35	5.12	4.01	100	Promoter (1-2kb)	18	823643	823864	222	1	VIT_00s0179g00250	mRNA26183	-1514	NA	NA
1285	chr12	4731271	4731472	202	*	134	35	5.12	4.01	100	Downstream (<1kb)	3	4731840	4734188	2349	2	VIT_12s0028g03870	mRNA2678	2716	Pentatricopeptide (PPR) repeat-containing protein	Diverse functions.Gene family with diverse functions.Pentatricopeptide domain family
1286	chr13	19627718	19627919	202	*	134	35	5.12	4.01	100	Distal Intergenic	4	19625175	19627109	1935	1	VIT_13s0067g00690	mRNA21818	2543	Cinnamyl alcohol dehydrogenase	Metabolism.Secondary metabolism.Phenylpropanoid metabolism.Phenylpropanoid biosynthesis
1287	chr14	546398	546599	202	*	134	35	5.12	4.01	100	Intron (mRNA23723/VIT_14s0060g00610, intron 5 of 5)	5	538920	547295	8376	1	VIT_14s0060g00610	mRNA23723	7478	Zinc finger, matrin type 5	Regulation overview.Regulation of gene expression.Regulation of transcription.Transcription factor.C3H family transcription factor
1288	chr14	24633537	24633738	202	*	134	35	5.12	4.01	100	Intron (mRNA822/VIT_14s0068g00870, intron 1 of 4)	5	24631161	24634996	3836	2	VIT_14s0068g00870	mRNA822	1258	Nudix hydrolase 13	Metabolism.Primary metabolism.Nucleobase, nucleoside, nucleotide, nucleic acid metabolism.Nudix hydrolase family
1289	chr10	13527611	13527812	202	*	138	39	5.12	4.01	100	Distal Intergenic	1	13508769	13510376	1608	2	VIT_10s0003g05390	mRNA15158	-17235	FAD-linked oxidoreductase 1	Unclear
1290	chr02	2110899	2111100	202	*	125	26	5.12	4.01	100	Promoter (1-2kb)	13	2105871	2109009	3139	2	VIT_02s0025g02620	mRNA29556	-1890	BDG1 (BODYGUARD1) hydrolase	Unknown
1291	chr02	4978000	4978201	202	*	125	26	5.12	4.01	100	Promoter (1-2kb)	13	4979771	4980739	969	1	VIT_02s0154g00230	mRNA25078	-1570	Phosphatidic acid phosphatase / PAP2	Metabolism.Primary metabolism.Lipid metabolism.Glycerolipid metabolism.Glycerophospholipid metabolism
1292	chr06	6106315	6106516	202	*	125	26	5.12	4.01	100	Downstream (<1kb)	17	6103829	6105916	2088	1	VIT_06s0004g05170	mRNA19576	2486	Lectin protein kinase	Signaling.Signaling pathway.Protein kinase
1293	chr06	6868415	6868616	202	*	125	26	5.12	4.01	100	Downstream (2-3kb)	17	6871610	6872870	1261	2	VIT_06s0004g06070	mRNA29482	4254	Unknown protein	Unknown
1294	chr06	15851419	15851620	202	*	125	26	5.12	4.01	100	Intron (mRNA16182/VIT_06s0009g02340, intron 2 of 15)	17	15838877	15863802	24926	1	VIT_06s0009g02340	mRNA16182	12542	Tryptophan/tyrosine permease family	Transport overview.Electrochemical Potential-driven Transporters.Porters.Hydroxy/Aromatic Amino Acid Permease
1295	chr08	11860922	11861123	202	*	125	26	5.12	4.01	100	Promoter (<=1kb)	19	11857207	11860728	3522	2	VIT_08s0040g00870	mRNA416	-194	BZIP transcription factor BZIP28	Regulation overview.Regulation of gene expression.Regulation of transcription.Transcription factor.bZIP family transcription factor
1296	chr10	1111025	1111226	202	*	125	26	5.12	4.01	100	Promoter (<=1kb)	1	1111408	1117379	5972	1	VIT_10s0116g01850	mRNA18466	-182	Unknown protein	Unknown
1297	chr11	4730242	4730443	202	*	125	26	5.12	4.01	100	Intron (mRNA24590/VIT_11s0016g05400, intron 1 of 4)	2	4724294	4734437	10144	1	VIT_11s0016g05400	mRNA24590	5948	Unknown protein	Unknown
1298	chr11	16343066	16343267	202	*	125	26	5.12	4.01	100	Distal Intergenic	2	16314929	16318349	3421	1	VIT_11s0103g00340	mRNA6108	28137	Pentatricopeptide (PPR) repeat-containing	Diverse functions.Gene family with diverse functions.Pentatricopeptide domain family
1299	chr13	2780170	2780371	202	*	125	26	5.12	4.01	100	Downstream (<1kb)	4	2780578	2785331	4754	2	VIT_13s0019g00840	mRNA1449	4960	UDP-glucuronate decarboxylase.	Metabolism.Primary metabolism.Carbohydrate metabolism.Polysaccharide metabolism.Starch and sucrose metabolism
1300	chr13	4644263	4644464	202	*	125	26	5.12	4.01	100	Distal Intergenic	4	4647553	4647978	426	1	VIT_13s0019g03460	mRNA17517	-3089	Homeodomain transcription factor 5	Regulation overview.Regulation of gene expression.Regulation of transcription.Transcription factor.Homeobox domain family transcription factor
1301	chr14	1192327	1192528	202	*	125	26	5.12	4.01	100	Exon (mRNA10352/VIT_14s0060g01510, exon 3 of 11)	5	1191276	1200467	9192	1	VIT_14s0060g01510	mRNA10352	1051	Importin alpha	Transport overview.Incompletely characterized transport systems.Recognized transporters of unknown biochemical mechanism.Nuclear pore complex
1302	chr14	17312546	17312747	202	*	125	26	5.12	4.01	100	3' UTR	5	17312601	17313438	838	2	VIT_14s0006g01400	mRNA4765	691	Calmodulin	Signaling.Signaling pathway.Calcium sensors and Signaling
1303	chr16	8296964	8297165	202	*	125	26	5.12	4.01	100	Distal Intergenic	7	8303596	8304830	1235	1	VIT_16s0013g01690	mRNA12402	-6431	Glycosylasparaginase	Metabolism.Primary metabolism.Carbohydrate metabolism.Oligosaccharide metabolism.N-Glycan metabolism.N-Glycan catabolism
1304	chr18	19354138	19354339	202	*	125	26	5.12	4.01	100	Distal Intergenic	9	19318971	19332205	13235	2	VIT_18s0122g00690	mRNA13027	-21933	Laccase	Metabolism.single reactions
1305	chr19	3553940	3554141	202	*	125	26	5.12	4.01	100	Distal Intergenic	10	3558579	3561635	3057	1	VIT_19s0014g03400	mRNA5287	-4438	Receptor protein kinase	Signaling.Signaling pathway.Protein kinase
1306	chr08	21110415	21110616	202	*	125	25.8	5.12	4.01	100	Promoter (<=1kb)	19	21108449	21110396	1948	2	VIT_08s0007g07620	mRNA3523	-19	Thioredoxin 2	Cellular process.Cellular homeostasis.Cell redox homeostasis
1307	chr05	6181062	6181263	202	*	125	25.5	5.12	4.01	100	Distal Intergenic	16	6187479	6188292	814	1	VIT_05s0020g04400	mRNA10844	-6216	No hit	No hit
1308	chr09	6696748	6696949	202	*	124	25.3	5.12	4.01	100	Intron (mRNA7981/VIT_09s0002g06780, intron 6 of 7)	20	6691280	6698216	6937	1	VIT_09s0002g06780	mRNA7981	5468	Unknown protein	Unknown
1309	chr14	29243767	29243968	202	*	124	25.3	5.12	4.01	100	Promoter (1-2kb)	5	29226449	29242673	16225	2	VIT_14s0108g00470	mRNA6386	-1094	Binding	Unknown
1310	chr09	3647600	3647801	202	*	124	25.2	5.12	4.01	100	Distal Intergenic	20	3642174	3646584	4411	1	VIT_09s0002g03930	mRNA17173	5426	Chaperonin GroEL	Metabolism.Primary metabolism.Nucleobase, nucleoside, nucleotide, nucleic acid metabolism.Nucleic acid metabolism.RNA metabolism.RNA catabolism
1311	chr02	1271616	1271817	202	*	124	25.1	5.12	4.01	100	Promoter (<=1kb)	13	1271999	1276239	4241	1	VIT_02s0025g01510	mRNA14593	-182	Unknown	Unknown
1312	chr01	17666251	17666452	202	*	116	17	5.12	4.01	100	Distal Intergenic	12	17670122	17671781	1660	1	VIT_01s0010g00940	mRNA22910	-3670	Unknown protein	Unknown
1313	chr02	1516028	1516229	202	*	116	17	5.12	4.01	100	Downstream (<1kb)	13	1516500	1517872	1373	2	VIT_02s0025g01830	mRNA22390	1643	Subtilisin-like protease	Metabolism.Primary metabolism.Protein metabolism and modification.Proteolysis.Peptidase-mediated proteolysis.Subtilase-mediated proteolysis
1314	chr02	3013173	3013374	202	*	116	17	5.12	4.01	100	Promoter (<=1kb)	13	3013962	3017109	3148	1	VIT_02s0025g03670	mRNA8252	-588	Serine racemase	Unclassified
1315	chr02	7662627	7662828	202	*	116	17	5.12	4.01	100	Distal Intergenic	13	7656355	7657178	824	2	VIT_02s0012g01390	mRNA1020	-5449	Unknown	Unknown
1316	chr02	15888233	15888434	202	*	116	17	5.12	4.01	100	Distal Intergenic	13	15921498	15922178	681	2	VIT_02s0033g00920	mRNA25828	33744	No hit	No hit
1317	chr02	18248748	18248949	202	*	116	17	5.12	4.01	100	Intron (mRNA28076/VIT_02s0087g00630, intron 2 of 2)	13	18245521	18251404	5884	1	VIT_02s0087g00630	mRNA28076	3227	Alcohol oxidase	Metabolism.Cellular metabolism.Methane metabolism
1318	chr03	9397720	9397921	202	*	116	17	5.12	4.01	100	5' UTR	14	9394421	9397946	3526	2	VIT_03s0088g01150	mRNA14783	25	Squalene monooxygenase	Metabolism.Primary metabolism.Lipid metabolism.Steroid metabolism.Steroid biosynthesis
1319	chr04	10634454	10634655	202	*	116	17	5.12	4.02	100	Distal Intergenic	15	10616503	10621598	5096	2	VIT_04s0079g00220	mRNA12218	-12856	Steroid sulfotransferase	Metabolism.Primary metabolism.Amino acid metabolism.Cysteine metabolism
1320	chr06	7456603	7456804	202	*	116	17	5.12	4.02	100	Promoter (<=1kb)	17	7450402	7456668	6267	2	VIT_06s0004g06750	mRNA17893	0	Armadillo/beta-catenin repeat	Unknown
1321	chr10	177728	177929	202	*	116	17	5.12	4.02	100	5' UTR	1	177453	180305	2853	1	VIT_10s0116g00370	mRNA9453	275	Unknown protein	Unknown
1322	chr11	6331510	6331711	202	*	116	17	5.12	4.02	100	Promoter (1-2kb)	2	6333641	6334157	517	1	VIT_11s0118g00520	mRNA14657	-1930	Unknown	Unknown
1323	chr13	18984343	18984544	202	*	116	17	5.12	4.02	100	Distal Intergenic	4	19000039	19001800	1762	2	VIT_13s0067g01830	mRNA292	17256	Steroid 5alpha-reductase	Signaling.Hormone Signaling.Brassinosteroid Signaling.Brassinosteroid metabolism.Brassinosteroid biosynthesis
1324	chr14	22427875	22428076	202	*	116	17	5.12	4.02	100	Promoter (<=1kb)	5	22426521	22427886	1366	2	VIT_14s0083g00380	mRNA24445	0	Unknown	Unknown
1325	chr15	16687048	16687249	202	*	116	17	5.12	4.02	100	Promoter (1-2kb)	6	16684428	16685323	896	2	VIT_15s0048g02530	mRNA14862	-1725	Harpin-induced 1	Response to stimulus.Stress response.Biotic stress response.Virus stress response
1326	chr16	2245500	2245701	202	*	116	17	5.12	4.02	100	Promoter (<=1kb)	7	2220512	2245448	24937	2	VIT_16s0039g02170	mRNA17986	-52	D-xylose-proton symporter-like 2	Transport overview.Electrochemical Potential-driven Transporters.Porters.Major Facilitator Superfamily.Sugar Porter
1327	chr16	18845752	18845953	202	*	116	17	5.12	4.02	100	Distal Intergenic	7	18863490	18866725	3236	1	VIT_16s0050g00480	mRNA21022	-17537	CYP715A1	Metabolism.Cellular metabolism.Oxidation reduction.Cytochrome P450 oxidoreductase
1328	chr17	10884260	10884461	202	*	116	17	5.12	4.02	100	Promoter (<=1kb)	8	10881203	10883430	2228	2	VIT_17s0000g09170	mRNA27643	-830	Receptor lectin kinase	Signaling.Signaling pathway.Protein kinase
1329	chr17	15016746	15016947	202	*	116	17	5.12	4.02	100	Intron (mRNA5812/VIT_17s0119g00350, intron 12 of 19)	8	15054614	15056180	1567	2	VIT_17s0119g00370	mRNA5493	39233	Unknown	Unknown
1330	chr18	6094861	6095062	202	*	116	17	5.12	4.02	100	Downstream (<1kb)	9	6060408	6094659	34252	1	VIT_18s0001g07730	mRNA5980	34453	TIFY2A	Regulation overview.Regulation of gene expression.Regulation of transcription.Transcription factor.C2C2-GATA family transcription factor
1331	chr18	13867130	13867331	202	*	116	17	5.12	4.02	100	Promoter (<=1kb)	9	13865318	13866466	1149	2	VIT_18s0001g15730	mRNA17359	-664	Dof zinc finger protein DOF3.5	Regulation overview.Regulation of gene expression.Regulation of transcription.Transcription factor.C2C2-DOF family transcription factor
1332	chr18	14185684	14185885	202	*	116	17	5.12	4.02	100	Distal Intergenic	9	14160272	14171887	11616	2	VIT_18s0166g00210	mRNA10249	-13797	Regulator of chromosome condensation (RCC1)	Transport overview.Nucleocytoplasmic transport.Nuclear pore complex
1333	chr19	17342249	17342450	202	*	116	17	5.12	4.02	100	Distal Intergenic	10	17331941	17335205	3265	2	VIT_19s0135g00100	mRNA15345	-7044	Ribosomal protein L18A (RPL18aB) 60S	Metabolism.Primary metabolism.Protein metabolism and modification.Protein synthesis.Ribosome
1334	chr09	6501134	6501335	202	*	116	17	5.12	4.02	100	Exon (mRNA862/VIT_09s0002g06580, exon 8 of 8)	20	6501025	6504291	3267	2	VIT_09s0002g06580	mRNA862	2956	Glycosyl hydrolase family 28 protein	Metabolism.Primary metabolism.Carbohydrate metabolism.Carbohydrate catabolism
1335	chr11	5806871	5807072	202	*	116	16.9	5.12	4.02	100	Distal Intergenic	2	5820521	5826519	5999	1	VIT_11s0118g00210	mRNA9533	-13449	Nodulation receptor kinase	Signaling.Signaling pathway.Protein kinase
1336	chr01	22975218	22975419	202	*	136	37	5.11	4.02	100	Exon (mRNA12979/VIT_01s0146g00170, exon 2 of 10)	12	22965439	22976450	11012	2	VIT_01s0146g00170	mRNA12979	1031	N-ethylammeline chlorohydrolase BH0746	Unclear
1337	chr09	19197429	19197630	202	*	136	37	5.11	4.02	100	Distal Intergenic	20	19215792	19216251	460	1	VIT_09s0018g01810	mRNA28199	-18162	F-box family protein	Metabolism.Primary metabolism.Protein metabolism and modification.Proteolysis.cytoplasmic and nuclear protein degradation.Ubiquitin-mediated proteolysis
1338	chr05	8697152	8697353	202	*	119	19.8	5.1	4	100	Exon (mRNA23943/VIT_05s0049g01410, exon 8 of 15)	16	8695011	8700349	5339	2	VIT_05s0049g01410	mRNA23943	2996	Phosphate transporter 1	Transport overview.Electrochemical Potential-driven Transporters.Porters.Phosphate Permease (Pho1)
1339	chr02	3476728	3476929	202	*	127	28	5.02	3.92	100	Intron (mRNA27377/VIT_02s0025g04140, intron 4 of 6)	13	3474493	3479212	4720	2	VIT_02s0025g04140	mRNA27377	2283	DNA replication factor C complex subunit 2	Metabolism.Primary metabolism.Nucleobase, nucleoside, nucleotide, nucleic acid metabolism.Nucleic acid metabolism.DNA metabolism.DNA replication
1340	chr05	5100287	5100488	202	*	127	28	5.02	3.92	100	Promoter (<=1kb)	16	5098458	5099384	927	2	VIT_05s0020g03340	mRNA13772	-903	Unknown protein	Unknown
1341	chr06	5588596	5588797	202	*	127	28	5.02	3.92	100	Exon (mRNA23537/VIT_06s0004g04610, exon 1 of 1)	17	5587545	5589227	1683	2	VIT_06s0004g04610	mRNA23537	430	fasciclin arabinogalactan-protein (FLA4)	Cellular process.Cellular component organization and biogenesis.Cell wall organization and biogenesis.Cell wall structural protein
1342	chr06	9138788	9138989	202	*	127	28	5.02	3.92	100	Distal Intergenic	17	9135653	9136192	540	1	VIT_06s0004g08320	mRNA27850	3135	No hit	No hit
1343	chr07	18954574	18954775	202	*	127	28	5.02	3.92	100	Promoter (1-2kb)	18	18951599	18953053	1455	2	VIT_00s0357g00120	mRNA4655	-1521	Transcription factor TEIL/ethylene-insensitive	Signaling.Hormone Signaling.Ethylene Signaling.Ethylene-mediated Signaling pathway
1344	chr09	10287609	10287810	202	*	127	28	5.02	3.92	100	Intron (mRNA12203/VIT_09s0002g08840, intron 1 of 3)	20	10283284	10288804	5521	2	VIT_09s0002g08840	mRNA12203	994	Unknown	Unknown
1345	chr12	2619444	2619645	202	*	127	28	5.02	3.92	100	Exon (mRNA7288/VIT_12s0028g01960, exon 4 of 4)	3	2614557	2619559	5003	1	VIT_12s0028g01960	mRNA7288	4887	Receptor kinase TRKe	Signaling.Signaling pathway.Protein kinase
1346	chr12	6624467	6624668	202	*	127	28	5.02	3.92	100	5' UTR	3	6624408	6627687	3280	1	VIT_12s0059g01760	mRNA20424	59	Caffeic acid O-methyltransferase	Metabolism.Secondary metabolism.Phenylpropanoid metabolism.Phenylpropanoid biosynthesis
1347	chr17	3291692	3291893	202	*	127	28	5.02	3.92	100	Downstream (<1kb)	8	3290083	3290750	668	1	VIT_17s0000g03280	mRNA15744	1609	Alcohol dehydrogenase 7	Metabolism.Primary metabolism.Carbohydrate metabolism.Glycolysis Gluconeogenesis
1348	chr17	9876005	9876206	202	*	127	28	5.02	3.92	100	Exon (mRNA12829/VIT_17s0000g08520, exon 12 of 23)	8	9863297	9891021	27725	2	VIT_17s0000g08520	mRNA12829	14815	Pantothenate kinase	Metabolism.Primary metabolism.Coenzyme and prosthetic group metabolism.Pantothenate and CoA metabolism.Pantothenate and CoA biosynthesis
1349	chr18	6525169	6525370	202	*	127	28	5.02	3.92	100	Promoter (1-2kb)	9	6526930	6527567	638	1	VIT_18s0001g08080	mRNA15085	-1560	No hit	No hit
1350	chr18	9380139	9380340	202	*	127	28	5.02	3.92	100	Intron (mRNA7966/VIT_18s0001g11060, intron 1 of 15)	9	9356072	9381165	25094	2	VIT_18s0001g11060	mRNA7966	825	Calcineurin phosphoesterase	Unclassified
1351	chr19	14747943	14748144	202	*	127	28	5.02	3.92	100	Promoter (<=1kb)	10	14740369	14747875	7507	2	VIT_19s0138g00140	mRNA29213	-68	ATSYTE/NTMC2T6.1/NTMC2TYPE6.1/SYTE	Transport overview.Incompletely characterized transport systems.Recognized transporters of unknown biochemical mechanism.Unconventional Protein Secretion System
1352	chr11	17325328	17325529	202	*	127	28	5.02	3.92	100	Intron (mRNA25774/VIT_11s0052g00080, intron 1 of 1)	2	17313385	17326996	13612	2	VIT_11s0052g00080	mRNA25774	1467	Unknown protein	Unknown
1353	chr19	2669095	2669296	202	*	126	27.2	5.02	3.92	100	Exon (mRNA20006/VIT_19s0014g02590, exon 3 of 7)	10	2667926	2670239	2314	2	VIT_19s0014g02590	mRNA20006	943	(-)-germacrene D synthase	Metabolism.Secondary metabolism.Terpenoid metabolism.Terpenoid biosynthesis
1354	chr09	7042583	7042784	202	*	126	27.1	5.02	3.92	100	Exon (mRNA4899/VIT_09s0002g07110, exon 1 of 9)	20	7042517	7054897	12381	1	VIT_09s0002g07110	mRNA4899	66	KEG (keep on going)	Signaling.Hormone Signaling.ABA Signaling.ABA-mediated Signaling pathway
1355	chr07	22079093	22079294	202	*	126	27	5.02	3.92	100	Intron (mRNA12071/VIT_07s0129g00540, intron 2 of 22)	18	22076855	22104579	27725	1	VIT_07s0129g00540	mRNA12071	2238	Tetratricopeptide repeat (TPR)-containing	Unknown
1356	chr01	1103619	1103820	202	*	122	23	5.01	3.92	100	Promoter (<=1kb)	12	1098416	1102667	4252	2	VIT_01s0011g01290	mRNA9363	-952	N-carbamyl-L-amino acid amidohydrolase	Metabolism.Primary metabolism.Nucleobase, nucleoside, nucleotide, nucleic acid metabolism.Nucleotide metabolism.Pyrimidine metabolism
1357	chr01	3102249	3102450	202	*	122	23	5.01	3.92	100	Promoter (<=1kb)	12	3100807	3101627	821	2	VIT_01s0011g03420	mRNA6128	-622	Unknown protein	Unknown
1358	chr01	3294176	3294377	202	*	122	23	5.01	3.92	100	Distal Intergenic	12	3281798	3283951	2154	1	VIT_01s0011g03630	mRNA1021	12378	Asp/Glu racemase	Unclear
1359	chr01	18102427	18102628	202	*	122	23	5.01	3.92	100	Promoter (<=1kb)	12	18093370	18102407	9038	2	VIT_01s0010g01180	mRNA12142	-20	Unknown protein	Unknown
1360	chr02	2293856	2294057	202	*	122	23	5.01	3.92	100	Intron (mRNA25205/VIT_02s0025g02890, intron 3 of 3)	13	2292275	2295229	2955	1	VIT_02s0025g02890	mRNA25205	1581	Ribosomal protein L11	Metabolism.Primary metabolism.Protein metabolism and modification.Protein synthesis.Ribosome
1361	chr04	3869863	3870064	202	*	122	23	5.01	3.92	100	Promoter (1-2kb)	15	3865117	3868011	2895	2	VIT_04s0008g04490	mRNA6820	-1852	MARD1 (mediator of ABA-regulated dormancy 1)	Signaling.Hormone Signaling.ABA Signaling.ABA-mediated Signaling pathway
1362	chr04	18927003	18927204	202	*	122	23	5.01	3.92	100	5' UTR	15	18925302	18927612	2311	2	VIT_04s0023g02040	mRNA28999	408	Endoplasmatic reticulum retrieval protein 1B	Transport overview.Incompletely characterized transport systems.Putative transport protein.ER Retrieval Prot1 (Heavy Metal Tr)
1363	chr04	21057378	21057579	202	*	122	23	5.01	3.92	100	Distal Intergenic	15	21068394	21073995	5602	2	VIT_00s0264g00130	mRNA13539	16416	Ankyrin repeat protein, chloroplast precursor (AKRP)	Transport overview.Accessory factors involved in transport.Auxiliary transport proteins.Ankyrin
1364	chr05	220373	220574	202	*	122	23	5.01	3.92	100	Promoter (<=1kb)	16	220563	222130	1568	1	VIT_05s0077g02150	mRNA28792	0	Chalcone reductase	Metabolism.Secondary metabolism.Phenylpropanoid metabolism.Flavonoid metabolism.Flavonoid biosynthesis
1365	chr05	2358857	2359058	202	*	122	23	5.01	3.92	100	Downstream (2-3kb)	16	2350468	2355844	5377	2	VIT_05s0020g00440	mRNA28794	-3013	Boron transporter-like protein 1	Transport overview.Electrochemical Potential-driven Transporters.Porters.Anion Exchanger
1366	chr05	8694286	8694487	202	*	122	23	5.01	3.93	100	Downstream (<1kb)	16	8695011	8700349	5339	2	VIT_05s0049g01410	mRNA23943	5862	Phosphate transporter 1	Transport overview.Electrochemical Potential-driven Transporters.Porters.Phosphate Permease (Pho1)
1367	chr06	7778596	7778797	202	*	122	23	5.01	3.93	100	Promoter (1-2kb)	17	7771781	7777343	5563	2	VIT_06s0004g07030	mRNA198	-1253	MRH1 (morphogenesis of root hair 1)	Signaling.Signaling pathway.Protein kinase
1368	chr07	1989071	1989272	202	*	122	23	5.01	3.93	100	3' UTR	18	1991863	1993147	1285	1	VIT_07s0104g00350	mRNA26820	-2591	Circadian clock coupling factor ZGT	Signaling.Signaling pathway.Circadian clock Signaling
1369	chr08	22381514	22381715	202	*	122	23	5.01	3.93	100	Intron (mRNA2161/VIT_08s0007g09040, intron 1 of 1)	19	22381356	22383986	2631	2	VIT_08s0007g09040	mRNA2161	2271	NA	NA
1370	chr10	68191	68392	202	*	122	23	5.01	3.93	100	Distal Intergenic	1	72329	75026	2698	2	VIT_10s0116g00150	mRNA8499	6634	Receptor kinase RK20-1	Signaling.Signaling pathway.Protein kinase
1371	chr11	6996423	6996624	202	*	122	23	5.01	3.93	100	Intron (mRNA6974/VIT_11s0149g00120, intron 2 of 15)	2	6994640	7024111	29472	1	VIT_11s0149g00120	mRNA6974	1783	DICER-like 4	Transport overview.Primary Active Transporters.P-P-bond hydrolysis-driven transporters.Nuclear mRNA Exporter
1372	chr12	22198931	22199132	202	*	122	23	5.01	3.93	100	Intron (mRNA7693/VIT_12s0035g00990, intron 1 of 1)	3	22198295	22202601	4307	2	VIT_12s0035g00990	mRNA7693	3469	Big apical meristem 1 BAM1	Signaling.Signaling pathway.Protein kinase
1373	chr13	6447163	6447364	202	*	122	23	5.01	3.93	100	Distal Intergenic	4	6408675	6436270	27596	2	VIT_13s0019g04720	mRNA7254	-10893	Vacuolar protein sorting 33	Transport overview.Macromolecule transport.Protein transport.Tethering factors
1374	chr13	11202600	11202801	202	*	122	23	5.01	3.93	100	Distal Intergenic	4	11190313	11191108	796	1	VIT_13s0147g00090	mRNA5589	12287	PAB8 (poly(A) binding protein 8)	Transport overview.Primary Active Transporters.P-P-bond hydrolysis-driven transporters.Nuclear mRNA Exporter
1375	chr13	21708305	21708506	202	*	122	23	5.01	3.93	100	Distal Intergenic	4	21702644	21707356	4713	1	VIT_13s0084g00100	mRNA26679	5661	Nodulation protein	Unclear
1376	chr14	2889879	2890080	202	*	122	23	5.01	3.93	100	Exon (mRNA4223/VIT_14s0128g00720, exon 4 of 22)	5	2867871	2891475	23605	2	VIT_14s0128g00720	mRNA4223	1395	Acyl-CoA synthetase long-chain member 7	Metabolism.Primary metabolism.Lipid metabolism.Fatty acid metabolism
1377	chr17	4027638	4027839	202	*	122	23	5.01	3.93	100	Exon (mRNA22175/VIT_17s0000g03940, exon 2 of 4)	8	4018623	4030424	11802	2	VIT_17s0000g03940	mRNA22175	2585	ferulate 5-hydroxylase	Metabolism.Secondary metabolism.Phenylpropanoid metabolism.Phenylpropanoid biosynthesis
1378	chr18	8342728	8342929	202	*	122	23	5.01	3.93	100	Promoter (<=1kb)	9	8343876	8344046	171	1	VIT_18s0001g09950	mRNA19664	-947	No hit	No hit
1379	chr18	9002749	9002950	202	*	122	23	5.01	3.93	100	Distal Intergenic	9	8992831	9000551	7721	2	VIT_18s0001g10680	mRNA19230	-2198	Lipin, N-terminal conserved region family protein, expressed	Metabolism.Primary metabolism.Lipid metabolism
1380	chr19	9030101	9030302	202	*	122	23	5.01	3.93	100	Promoter (<=1kb)	10	9026555	9029900	3346	2	VIT_19s0015g00920	mRNA14980	-201	Heterogeneous nuclear ribonucleoprotein A1/A3	Metabolism.Primary metabolism.Nucleobase, nucleoside, nucleotide, nucleic acid metabolism.Nucleic acid metabolism.RNA metabolism.RNA processing.mRNA processing.mRNA splicing
1381	chr11	20079780	20079981	202	*	122	22.9	5.01	3.93	100	Intron (mRNA22058/VIT_11s0052g01840, intron 11 of 11)	2	20082467	20115865	33399	2	VIT_11s0052g01850	mRNA22563	35884	Transcription initiation factor IIE (TFIIE) alpha subunit	Metabolism.Primary metabolism.Nucleobase, nucleoside, nucleotide, nucleic acid metabolism.Nucleic acid metabolism.RNA metabolism.Basal transcription factors
1382	chr08	17853955	17854156	202	*	122	22.5	5.01	3.93	100	Distal Intergenic	19	17858025	17858851	827	1	VIT_08s0007g03870	mRNA10292	-3869	Phytosulfokines PSK1	Signaling.Signaling pathway.Signaling molecules.Signaling peptide.Ligand peptide
1383	chr13	26557530	26557731	202	*	121	22.2	5.01	3.93	100	Downstream (<1kb)	4	26557385	26557519	135	1	VIT_13s0064g00350	mRNA21510	145	No hit	No hit
1384	chr06	8559484	8559685	202	*	119	19.7	4.98	3.9	100	Distal Intergenic	17	8561978	8564357	2380	1	VIT_06s0004g07770	mRNA7337	-2293	Peroxidase	Metabolism.Primary metabolism.Amino acid metabolism.Aromatic amino acid metabolism.Phenylalanine metabolism.Phenylalanine biosynthesis
1385	chr01	22564705	22564906	202	*	119	19.7	4.98	3.9	100	3' UTR	12	22564863	22582282	17420	2	VIT_01s0010g03900	mRNA28933	17376	SEPALLATA3	Development.Reproductive development.Flower development
1386	chr14	27082882	27083083	202	*	119	19.5	4.98	3.9	100	Distal Intergenic	5	27087956	27088713	758	2	VIT_14s0066g00600	mRNA4091	5630	Unknown protein	Unknown
1387	chr11	18650208	18650409	202	*	118	19.2	4.98	3.9	100	Exon (mRNA7056/VIT_11s0052g00790, exon 12 of 14)	2	18646171	18651043	4873	1	VIT_11s0052g00790	mRNA7056	4037	Serine carboxypeptidase SCPL9	Metabolism.Primary metabolism.Protein metabolism and modification.Proteolysis.Peptidase-mediated proteolysis
1388	chr17	8801217	8801418	202	*	122	23	4.95	3.87	100	Promoter (1-2kb)	8	8802643	8803954	1312	1	VIT_17s0000g07690	mRNA28183	-1225	Transducin family protein / WD-40	Unclear
1389	chr02	1313570	1313771	202	*	129	30	4.95	3.87	100	Exon (mRNA14312/VIT_02s0025g01560, exon 1 of 9)	13	1313409	1318548	5140	1	VIT_02s0025g01560	mRNA14312	161	UDP-glucose 4-epimerase GEPI48	Metabolism.Primary metabolism.Carbohydrate metabolism.Monosaccharide metabolism.Galactose metabolism
1390	chr02	2049588	2049789	202	*	129	30	4.95	3.87	100	Distal Intergenic	13	2052417	2060851	8435	1	VIT_02s0025g02580	mRNA24114	-2628	RNA polymerase II mediator complex	Metabolism.Primary metabolism.Nucleobase, nucleoside, nucleotide, nucleic acid metabolism.Nucleic acid metabolism.RNA metabolism.RNA biosynthesis.mRNA biosynthesis
1391	chr04	1527327	1527528	202	*	129	30	4.95	3.87	100	Intron (mRNA17018/VIT_04s0008g01900, intron 2 of 6)	15	1525047	1528564	3518	2	VIT_04s0008g01900	mRNA17018	1036	Unknown protein	Unknown
1392	chr04	6413557	6413758	202	*	129	30	4.95	3.87	100	Intron (mRNA29845/VIT_04s0008g06490, intron 2 of 6)	15	6409062	6414293	5232	2	VIT_04s0008g06490	mRNA29845	535	Unknown protein	Unknown
1393	chr05	906408	906609	202	*	129	30	4.95	3.87	100	Distal Intergenic	16	912832	925789	12958	1	VIT_05s0077g01240	mRNA9664	-6223	Calmodulin-binding transcription activator 6	Regulation overview.Regulation of gene expression.Regulation of transcription.Transcription factor.CAMTA family transcription factor
1394	chr05	4870871	4871072	202	*	129	30	4.95	3.87	100	Exon (mRNA14634/VIT_05s0020g03140, exon 3 of 5)	16	4868741	4873368	4628	2	VIT_05s0020g03140	mRNA14634	2296	Sugar transporter 13	Transport overview.Electrochemical Potential-driven Transporters.Porters.Major Facilitator Superfamily.Sugar Porter
1395	chr09	2177379	2177580	202	*	129	30	4.95	3.87	100	Exon (mRNA1699/VIT_09s0002g02400, exon 1 of 1)	20	2176985	2177879	895	1	VIT_09s0002g02400	mRNA1699	394	Prenylated rab acceptor (PRA1)	Cellular process.Cellular transport.Protein trafficking.Vesicle-mediated trafficking
1396	chr12	18999252	18999453	202	*	129	30	4.95	3.87	100	Intron (mRNA6655/VIT_12s0034g01420, intron 1 of 4)	3	18990746	19001586	10841	2	VIT_12s0034g01420	mRNA6655	2133	Hydroxyproline-rich glycoprotein	Cellular process.Cellular component organization and biogenesis.Cell wall organization and biogenesis.Cell wall structural protein
1397	chr14	15877831	15878032	202	*	129	30	4.95	3.87	100	Exon (mRNA23924/VIT_14s0006g00920, exon 1 of 2)	5	15877712	15880893	3182	1	VIT_14s0006g00920	mRNA23924	119	Unknown protein	Unknown
1398	chr15	12198368	12198569	202	*	129	30	4.95	3.87	100	Promoter (<=1kb)	6	12199248	12212405	13158	1	VIT_15s0021g01580	mRNA5059	-679	COP9 signalosome complex subunit 7	Metabolism.Primary metabolism.Protein metabolism and modification.Proteolysis.cytoplasmic and nuclear protein degradation.Ubiquitin-mediated proteolysis.Deubiquitination
1399	chr17	5027395	5027596	202	*	129	30	4.95	3.87	100	Intron (mRNA9540/VIT_17s0000g04650, intron 6 of 10)	8	5021431	5035538	14108	2	VIT_17s0000g04650	mRNA9540	7942	Phosphoribulokinase/uridine kinase	Metabolism.Primary metabolism.Nucleobase, nucleoside, nucleotide, nucleic acid metabolism.Nucleotide metabolism.Pyrimidine metabolism
1400	chr17	9133654	9133855	202	*	129	30	4.95	3.87	100	Promoter (1-2kb)	8	9135579	9138543	2965	1	VIT_17s0000g08020	mRNA19650	-1724	Unknown protein	Unknown
1401	chr19	8810968	8811169	202	*	129	30	4.95	3.88	100	Promoter (1-2kb)	10	8806095	8809770	3676	2	VIT_19s0015g00730	mRNA21685	-1198	Cellulose synthase CSLE1	Cellular process.Cellular component organization and biogenesis.Cell wall organization and biogenesis.Cell wall metabolism.Cell wall biosynthesis.Cellulose biosynthesis
1402	chr05	22939754	22939955	202	*	129	30	4.95	3.88	100	Promoter (<=1kb)	16	22940387	22942448	2062	1	VIT_05s0102g00590	mRNA5811	-432	No hit	No hit
1403	chr04	4578452	4578653	202	*	129	29.9	4.95	3.88	100	Distal Intergenic	15	4580991	4584982	3992	1	VIT_04s0008g05100	mRNA12057	-2338	Cytochrome c oxidase subunit Vb	Metabolism.Primary metabolism.Generation of metabolite precursors and energy.Electron transport.Respiratory-chain phosphorylation
1404	chr07	1374063	1374264	202	*	129	29.6	4.95	3.88	100	Distal Intergenic	18	1363622	1368249	4628	1	VIT_07s0151g00590	mRNA9643	10441	Inositol-1,4,5-trisphosphate 5-phosphatase CVP2, type I	Metabolism.Primary metabolism.Carbohydrate metabolism.Monosaccharide metabolism.Inositol phosphate metabolism
1405	chr01	2247822	2248023	202	*	128	29.1	4.95	3.88	100	Distal Intergenic	12	2251768	2252455	688	1	VIT_01s0011g02470	mRNA19625	-3745	Calcium-binding protein CML	Response to stimulus.Stress response.Biotic stress response.Plant-pathogen interaction
1406	chr10	4896428	4896629	202	*	116	17	4.93	3.86	100	Promoter (<=1kb)	1	4894341	4896200	1860	2	VIT_10s0003g00040	mRNA15613	-228	Dof zinc finger protein DOF1.4	Regulation overview.Regulation of gene expression.Regulation of transcription.Transcription factor.C2C2-DOF family transcription factor
1407	chr01	16178821	16179022	202	*	131	32	4.91	3.84	100	Exon (mRNA29970/VIT_01s0010g00390, exon 1 of 3)	12	16178622	16180180	1559	1	VIT_01s0010g00390	mRNA29970	199	Peroxidase prx15 precursor	Metabolism.Primary metabolism.Amino acid metabolism.Aromatic amino acid metabolism.Phenylalanine metabolism.Phenylalanine biosynthesis
1408	chr03	3976708	3976909	202	*	131	32	4.91	3.84	100	Exon (mRNA14775/VIT_03s0063g02230, exon 1 of 2)	14	3976383	3978138	1756	1	VIT_03s0063g02230	mRNA14775	325	Pentatricopeptide (PPR) repeat-containing protein	Diverse functions.Gene family with diverse functions.Pentatricopeptide domain family
1409	chr04	5755420	5755621	202	*	131	32	4.91	3.84	100	Distal Intergenic	15	5740344	5744103	3760	2	VIT_04s0008g06050	mRNA24449	-11317	Phytosulfokine receptor precursor	Signaling.Signaling pathway.Signaling molecules.Signaling peptide.Ligand peptide
1410	chr16	20122855	20123056	202	*	131	32	4.91	3.84	100	Distal Intergenic	7	20140509	20143122	2614	2	VIT_16s0050g01690	mRNA6535	20066	Receptor kinase homolog LRK10	Signaling.Signaling pathway.Protein kinase
1411	chr17	9818540	9818741	202	*	131	32	4.91	3.84	100	Promoter (<=1kb)	8	9819288	9821046	1759	1	VIT_17s0000g08460	mRNA13722	-547	Carbonic anhydrase, chloroplast precursor	Metabolism.Primary metabolism.Amino acid metabolism.Histidine metabolism
1412	chr14	25518252	25518453	202	*	131	32	4.91	3.84	100	Distal Intergenic	5	25509913	25511279	1367	1	VIT_14s0068g01800	mRNA25424	8339	SEPALLATA3	Development.Reproductive development.Flower development
1413	chr12	18432281	18432482	202	*	131	31.9	4.91	3.84	100	Downstream (<1kb)	3	18425561	18428413	2853	2	VIT_12s0034g01020	mRNA24368	-3868	Ribosomal protein L18	Metabolism.Primary metabolism.Protein metabolism and modification.Protein synthesis.Ribosome
1414	chr11	7411444	7411645	202	*	130	31.5	4.91	3.84	100	Exon (mRNA81/VIT_11s0206g00060, exon 5 of 6)	2	7408672	7416952	8281	1	VIT_11s0206g00060	mRNA81	2772	ARR18	Signaling.Hormone Signaling.Cytokinin Signaling.Cytokinin-mediated Signaling pathway
1415	chr08	6916671	6916872	202	*	116	17	4.91	3.84	100	Distal Intergenic	19	7079389	7080363	975	1	VIT_08s0105g00120	mRNA28622	-162517	No hit	No hit
1416	chr11	8146024	8146225	202	*	133	34	4.9	3.83	100	Downstream (<1kb)	2	8147017	8151064	4048	2	VIT_11s0037g00160	mRNA26512	4839	Protein prenyltransferase, alpha subunit	Metabolism.Primary metabolism.Protein metabolism and modification.Protein modification
1417	chr15	19955259	19955460	202	*	133	34	4.9	3.83	100	Intron (mRNA5540/VIT_15s0046g03340, intron 12 of 12)	6	19954653	19965493	10841	2	VIT_15s0046g03340	mRNA5540	10033	Acetyl co-enzyme A carboxylase carboxyltransferase alpha subunit	Metabolism.Primary metabolism.Lipid metabolism.Fatty acid metabolism.Fatty acid biosynthesis
1418	chr12	23675892	23676093	202	*	133	33.8	4.9	3.83	100	Intron (mRNA146/VIT_12s0035g01860, intron 4 of 14)	3	23660119	23689098	28980	2	VIT_12s0035g01860	mRNA146	13005	ATP-dependent Clp protease ATP-binding subunit ClpX1 (CLPX)	Metabolism.Primary metabolism.Protein metabolism and modification.Proteolysis.Clp complex-mediated proteolysis
1419	chr10	5002913	5003114	202	*	133	33.8	4.9	3.83	100	Promoter (<=1kb)	1	5001497	5002755	1259	2	VIT_10s0003g00140	mRNA17125	-158	Ethylene-responsive transcription factor 9	Signaling.Hormone Signaling.Ethylene Signaling.Ethylene-mediated Signaling pathway
1420	chr13	1172133	1172334	202	*	135	36	4.9	3.82	100	Intron (mRNA19572/VIT_13s0067g02070, intron 7 of 9)	4	1165337	1177846	12510	2	VIT_13s0067g02070	mRNA19572	5512	Kelch repeat-containing protein	Unknown
1421	chr16	1207132	1207333	202	*	135	36	4.9	3.83	100	5' UTR	7	1198964	1207814	8851	2	VIT_16s0039g01590	mRNA19952	481	Ubiquinone biosynthesis methyltransferase COQ5	Metabolism.Primary metabolism.Coenzyme and prosthetic group metabolism.Biosynthesis of derivatives of dehydroquinic acid, shikimic acid and chorismic acid.Ubiquinone biosynthesis
1422	chr16	15317464	15317665	202	*	135	36	4.9	3.83	100	Distal Intergenic	7	15327451	15327663	213	2	VIT_16s0022g01700	mRNA7692	9998	unknown	unknown
1423	chr18	11307995	11308196	202	*	135	36	4.9	3.83	100	Exon (mRNA1123/VIT_18s0001g13260, exon 1 of 1)	9	11307834	11309051	1218	1	VIT_18s0001g13260	mRNA1123	161	ATP-dependent protease La (LON) domain-containing protein	Metabolism.Primary metabolism.Protein metabolism and modification.Proteolysis.Clp complex-mediated proteolysis
1424	chr00	19446802	19447003	202	*	124	25	4.86	3.79	100	Distal Intergenic	11	19432760	19432948	189	1	VIT_00s0722g00010	mRNA19654	14042	No hit	No hit
1425	chr01	3857727	3857928	202	*	124	25	4.86	3.79	100	Promoter (<=1kb)	12	3858749	3862275	3527	1	VIT_01s0011g04260	mRNA27343	-821	Zinc finger (CCCH-type) family protein	Regulation overview.Regulation of gene expression.Regulation of transcription.Transcription factor.C3H family transcription factor
1426	chr04	15293135	15293336	202	*	124	25	4.86	3.79	100	Distal Intergenic	15	15314427	15321836	7410	1	VIT_04s0043g00830	mRNA8886	-21091	Unknown protein	Unknown
1427	chr04	22899283	22899484	202	*	124	25	4.86	3.79	100	Distal Intergenic	15	22903353	22904928	1576	1	VIT_04s0044g00870	mRNA15564	-3869	U-box domain containing protein	Unknown
1428	chr05	1616753	1616954	202	*	124	25	4.86	3.79	100	Exon (mRNA1471/VIT_05s0077g00470, exon 5 of 27)	16	1604296	1640668	36373	1	VIT_05s0077g00470	mRNA1471	12457	UPL6 (ubiquitin protein LIGASE 6)	Metabolism.Primary metabolism.Protein metabolism and modification.Proteolysis.cytoplasmic and nuclear protein degradation.Ubiquitin-mediated proteolysis
1429	chr05	8917945	8918146	202	*	124	25	4.86	3.79	100	Distal Intergenic	16	8924486	8929265	4780	1	VIT_05s0049g01550	mRNA22137	-6340	Peptide transporter protein 3	Transport overview.Electrochemical Potential-driven Transporters.Porters.Proton-dependent Oligopeptide Transporter
1430	chr06	19004760	19004961	202	*	124	25	4.86	3.8	100	Distal Intergenic	17	19000231	19004322	4092	1	VIT_06s0061g00430	mRNA12163	4529	Ribosomal protein L18	Metabolism.Primary metabolism.Protein metabolism and modification.Protein synthesis.Ribosome
1431	chr06	22130679	22130880	202	*	124	25	4.86	3.8	100	Exon (mRNA27269/VIT_06s0080g00910, exon 1 of 1)	17	22130100	22131332	1233	1	VIT_06s0080g00910	mRNA27269	579	F-box family protein	Metabolism.Primary metabolism.Protein metabolism and modification.Proteolysis.cytoplasmic and nuclear protein degradation.Ubiquitin-mediated proteolysis
1432	chr07	20392372	20392573	202	*	124	25	4.86	3.8	100	Downstream (1-2kb)	18	20393577	20395420	1844	2	VIT_07s0191g00230	mRNA6562	2847	Ring-H2 finger protein ATL5F	Metabolism.Primary metabolism.Protein metabolism and modification.Proteolysis
1433	chr07	22944897	22945098	202	*	124	25	4.86	3.8	100	3' UTR	18	22944739	22947143	2405	2	VIT_07s0031g00390	mRNA8897	2045	Zinc finger (C3HC4-type ring finger)	Regulation overview.Regulation of gene expression.Regulation of transcription.Transcription factor.Zinc finger C3HC4 family transcription factor
1434	chr09	1387659	1387860	202	*	124	25	4.86	3.8	100	Exon (mRNA4366/VIT_09s0002g01590, exon 3 of 6)	20	1383432	1390944	7513	1	VIT_09s0002g01590	mRNA4366	4227	Nuclear transcription factor Y subunit A-8	Regulation overview.Regulation of gene expression.Regulation of transcription.Transcription factor.CCAAT family transcription factor.HAP2-type
1435	chr09	22501886	22502087	202	*	124	25	4.86	3.8	100	Intron (mRNA2256/VIT_09s0054g01550, intron 12 of 17)	20	22497219	22512603	15385	2	VIT_09s0054g01550	mRNA2256	10516	Cycloartenol synthase	Metabolism.Primary metabolism.Lipid metabolism.Steroid metabolism.Steroid biosynthesis
1436	chr09	22785634	22785835	202	*	124	25	4.86	3.8	100	Promoter (<=1kb)	20	22785961	22787669	1709	1	VIT_09s0054g01730	mRNA12961	-126	Coniferyl alcohol acyltransferase	Metabolism.Secondary metabolism.Phenylpropanoid metabolism.Phenylpropanoid biosynthesis
1437	chr10	10240152	10240353	202	*	124	25	4.86	3.8	100	Promoter (1-2kb)	1	10241693	10252662	10970	1	VIT_10s0003g03920	mRNA14756	-1340	Ribosomal protein L14	Metabolism.Primary metabolism.Protein metabolism and modification.Protein synthesis.Ribosome
1438	chr11	3641297	3641498	202	*	124	25	4.86	3.8	100	Distal Intergenic	2	3655745	3663422	7678	1	VIT_11s0016g04350	mRNA12095	-14247	Methyltransferase Met-10+ like family protein	Unclear
1439	chr11	6980082	6980283	202	*	124	25	4.86	3.8	100	Distal Intergenic	2	6994640	7024111	29472	1	VIT_11s0149g00120	mRNA6974	-14357	DICER-like 4	Transport overview.Primary Active Transporters.P-P-bond hydrolysis-driven transporters.Nuclear mRNA Exporter
1440	chr12	9308567	9308768	202	*	124	25	4.86	3.8	100	Promoter (<=1kb)	3	9309354	9310119	766	1	VIT_12s0057g01000	mRNA7587	-586	Unknown protein	Unknown
1441	chr13	13095296	13095497	202	*	124	25	4.86	3.8	100	Distal Intergenic	4	13061666	13067049	5384	1	VIT_13s0073g00040	mRNA19827	33630	Glycine-rich protein	Unknown
1442	chr14	19711048	19711249	202	*	124	25	4.86	3.8	100	Distal Intergenic	5	19710158	19710717	560	1	VIT_14s0006g02310	mRNA21950	890	No hit	No hit
1443	chr14	27330379	27330580	202	*	124	25	4.86	3.8	100	Exon (mRNA5609/VIT_14s0066g00870, exon 18 of 20)	5	27326620	27328806	2187	1	VIT_14s0066g00860	mRNA5702	3759	Pentatricopeptide (PPR) repeat	Diverse functions.Gene family with diverse functions.Pentatricopeptide domain family
1444	chr15	11203101	11203302	202	*	124	25	4.86	3.8	100	Promoter (<=1kb)	6	11203877	11207272	3396	1	VIT_15s0021g01150	mRNA6978	-575	Calcium-dependent protein kinase-related	Signaling.Signaling pathway.Calcium sensors and Signaling
1445	chr17	3890338	3890539	202	*	124	25	4.86	3.8	100	Intron (mRNA16786/VIT_17s0000g03820, intron 1 of 1)	8	3888926	3891867	2942	1	VIT_17s0000g03820	mRNA16786	1412	NA	NA
1446	chr17	10145637	10145838	202	*	124	25	4.86	3.8	100	Exon (mRNA13719/VIT_17s0000g08720, exon 6 of 7)	8	10143091	10146455	3365	1	VIT_17s0000g08720	mRNA13719	2546	RKF2 (receptor-like serine/threonine kinase 2)	Signaling.Signaling pathway.Protein kinase
1447	chr18	6810280	6810481	202	*	124	25	4.86	3.8	100	5' UTR	9	6810271	6817978	7708	1	VIT_18s0001g08310	mRNA23261	9	Inositol 1,3,4-trisphosphate 5/6-kinase	Metabolism.Primary metabolism.Carbohydrate metabolism.Monosaccharide metabolism.Inositol phosphate metabolism
1448	chr18	21375851	21376052	202	*	124	25	4.86	3.8	100	Intron (mRNA4620/VIT_18s0157g00200, intron 8 of 9)	9	21374384	21380039	5656	2	VIT_18s0157g00200	mRNA4620	3987	Steroleosin-B	Metabolism.Primary metabolism.Generation of metabolite precursors and energy.Storage proteins
1449	chr19	3521613	3521814	202	*	124	25	4.86	3.8	100	Promoter (<=1kb)	10	3520521	3521753	1233	2	VIT_19s0014g03370	mRNA10698	0	Methyltransferase type 11	Unclear
1450	chr09	8912297	8912498	202	*	124	25	4.86	3.8	100	Distal Intergenic	20	8876008	8906108	30101	2	VIT_09s0002g08260	mRNA22146	-6189	PRLI-interacting factor L	Transport overview.Incompletely characterized transport systems.Putative transport protein.Putative Tripartite Zn2+ Transporter
1451	chr05	22924713	22924914	202	*	124	24.9	4.86	3.8	100	Promoter (<=1kb)	16	22924738	22925304	567	1	VIT_05s0102g00570	mRNA5776	0	O-sialoglycoprotein endopeptidase	Metabolism.Primary metabolism.Protein metabolism and modification.Proteolysis.Peptidase-mediated proteolysis
1452	chr18	9900354	9900555	202	*	124	24.8	4.86	3.8	100	Promoter (<=1kb)	9	9901513	9904963	3451	1	VIT_18s0001g11620	mRNA4542	-958	WAK receptor protein kinase	Signaling.Signaling pathway.Protein kinase
1453	chr18	7721974	7722175	202	*	124	24.7	4.86	3.8	100	Downstream (<1kb)	9	7722665	7729913	7249	2	VIT_18s0001g09220	mRNA18628	7738	Adenine phosphoribosyltransferase	Metabolism.Primary metabolism.Nucleobase, nucleoside, nucleotide, nucleic acid metabolism.Nucleotide metabolism.Purine metabolism
1454	chr07	21142229	21142430	202	*	124	24.7	4.86	3.8	100	Distal Intergenic	18	21135100	21135591	492	2	VIT_07s0205g00070	mRNA26541	-6638	Phosphoenolpyruvate carboxykinase	Metabolism.Primary metabolism.Generation of metabolite precursors and energy.Citric acid cycle
1455	chr05	5133606	5133807	202	*	124	24.7	4.86	3.8	100	Exon (mRNA14396/VIT_05s0020g03370, exon 2 of 10)	16	5122447	5134133	11687	2	VIT_05s0020g03370	mRNA14396	326	5-nucleotidase surE	Metabolism.Primary metabolism.Carbohydrate metabolism.Monosaccharide metabolism.Inositol phosphate metabolism
1456	chr02	2339772	2339973	202	*	124	24.6	4.86	3.8	100	Promoter (<=1kb)	13	2337780	2339523	1744	2	VIT_02s0025g02960	mRNA4478	-249	Naringenin,2-oxoglutarate 3-dioxygenase	Metabolism.Secondary metabolism.Phenylpropanoid metabolism.Flavonoid metabolism.Flavonoid biosynthesis
1457	chr01	17881066	17881267	202	*	124	24.5	4.86	3.8	100	Promoter (<=1kb)	12	17879039	17880528	1490	2	VIT_01s0010g01090	mRNA15233	-538	Peroxidase ATP23a	Metabolism.Primary metabolism.Amino acid metabolism.Aromatic amino acid metabolism.Phenylalanine metabolism.Phenylalanine biosynthesis
1458	chr08	10496616	10496817	202	*	123	24.3	4.86	3.8	100	Promoter (<=1kb)	19	10497749	10502987	5239	1	VIT_08s0058g01110	mRNA14614	-932	Ovate family protein 4 OFP4	Development.Reproductive development.Fruit development
1459	chr07	23724145	23724346	202	*	123	24	4.86	3.8	100	Intron (mRNA7361/VIT_07s0031g01300, intron 2 of 3)	18	23721972	23725241	3270	2	VIT_07s0031g01300	mRNA7361	895	No hit	No hit
1460	chr05	757763	757964	202	*	116	17	4.83	3.77	100	Promoter (<=1kb)	16	756718	757119	402	2	VIT_05s0077g01440	mRNA29179	-644	ATP binding	Unknown
1461	chr00	9850320	9850521	202	*	115	16	4.82	3.76	100	Distal Intergenic	11	9860195	9862306	2112	1	VIT_00s0299g00100	mRNA21285	-9674	Arabidopsis thaliana homeobox protein 2	Regulation overview.Regulation of gene expression.Regulation of transcription.Transcription factor.Homeobox domain family transcription factor
1462	chr01	639558	639759	202	*	115	16	4.82	3.76	100	Distal Intergenic	12	628681	633595	4915	2	VIT_01s0011g00720	mRNA17053	-5963	WRKY DNA-binding protein 57	Regulation overview.Regulation of gene expression.Regulation of transcription.Transcription factor.WRKY family transcription factor
1463	chr01	10361755	10361956	202	*	115	16	4.82	3.76	100	Distal Intergenic	12	10340517	10355425	14909	2	VIT_01s0026g01010	mRNA17260	-6330	Histone deacetylase complex, SIN3 component	Cellular process.Cell growth and death
1464	chr01	20854713	20854914	202	*	115	16	4.82	3.76	100	Exon (mRNA9618/VIT_01s0010g02600, exon 3 of 10)	12	20848919	20859689	10771	1	VIT_01s0010g02600	mRNA9618	5794	CDC48C	Cellular process.Cell growth and death
1465	chr02	6164766	6164967	202	*	115	16	4.82	3.76	100	Intron (mRNA18991/VIT_02s0012g00300, intron 2 of 5)	13	6151132	6189859	38728	2	VIT_02s0012g00300	mRNA18991	24892	Unknown protein	Unknown
1466	chr03	18153128	18153329	202	*	115	16	4.82	3.76	100	Distal Intergenic	14	18126947	18128937	1991	2	VIT_03s0017g01140	mRNA28061	-24191	Cis-zeatin O-beta-D-glucosyltransferase	Signaling.Hormone Signaling.Cytokinin Signaling.Cytokinin metabolism.Cytokinin inactivation by glycosylation
1467	chr04	6388443	6388644	202	*	115	16	4.82	3.76	100	Exon (mRNA29881/VIT_04s0008g06470, exon 2 of 9)	15	6381389	6389461	8073	2	VIT_04s0008g06470	mRNA29881	817	Cysteinyl-tRNA synthetase	Metabolism.Primary metabolism.Amino acid metabolism.Cysteine metabolism
1468	chr06	5621558	5621759	202	*	115	16	4.82	3.76	100	Promoter (<=1kb)	17	5621763	5622803	1041	1	VIT_06s0004g04650	mRNA23603	-4	Metallothionein	Cellular process.Cellular homeostasis.Heavy metal ion homeostasis
1469	chr06	11280584	11280785	202	*	115	16	4.82	3.76	100	Intron (mRNA16636/VIT_06s0009g00210, intron 1 of 6)	17	11279789	11298726	18938	1	VIT_06s0009g00210	mRNA16636	795	Calmodulin-binding region IQ5	Signaling.Signaling pathway.Calcium sensors and Signaling
1470	chr06	11955733	11955934	202	*	115	16	4.82	3.76	100	Intron (mRNA20649/VIT_06s0009g00400, intron 1 of 1)	17	11955118	11955976	859	1	VIT_06s0009g00400	mRNA20649	615	No hit	No hit
1471	chr06	16558369	16558570	202	*	115	16	4.82	3.76	100	Promoter (1-2kb)	17	16547312	16556595	9284	2	VIT_06s0009g02640	mRNA26674	-1774	Hydroxymethylglutaryl-CoA lyase	Metabolism.Primary metabolism.Lipid metabolism.Synthesis and degradation of ketone bodies
1472	chr07	9827099	9827300	202	*	115	16	4.82	3.76	100	Distal Intergenic	18	9813056	9816443	3388	1	VIT_07s0005g05400	mRNA6138	14043	Abscisic acid-insensitive protein 3 (ABI3)	Signaling.Hormone Signaling.ABA Signaling.ABA-mediated Signaling pathway
1473	chr07	26549268	26549469	202	*	115	16	4.82	3.76	100	Distal Intergenic	18	26532132	26534494	2363	2	VIT_07s0130g00060	mRNA9921	-14774	Unknown protein	Unknown
1474	chr09	1248282	1248483	202	*	115	16	4.82	3.76	100	Promoter (<=1kb)	20	1238276	1247483	9208	2	VIT_09s0002g01470	mRNA26309	-799	4-phosphopantetheinyl transferase sfp	Unclassified
1475	chr09	15376670	15376871	202	*	115	16	4.82	3.76	100	Distal Intergenic	20	15295827	15296086	260	1	VIT_09s0018g00110	mRNA6700	80843	No hit	No hit
1476	chr10	23386480	23386681	202	*	115	16	4.82	3.76	100	Promoter (1-2kb)	1	23354550	23384569	30020	2	VIT_10s0071g01150	mRNA17689	-1911	Katanin p80 (WD repeat containing) subunit B 1	Cellular process.Cellular component organization and biogenesis.Cytoskeleton organization and biogenesis.Microtubule organization and biogenesis.Microtubule-driven movement
1477	chr11	2912426	2912627	202	*	115	16	4.82	3.76	100	Distal Intergenic	2	2919128	2922362	3235	1	VIT_11s0016g03560	mRNA16127	-6501	Ethylene-responsive protein	Signaling.Hormone Signaling.Ethylene Signaling.Ethylene-mediated Signaling pathway
1478	chr11	15058887	15059088	202	*	115	16	4.82	3.76	100	Distal Intergenic	2	15063636	15069487	5852	1	VIT_11s0078g00250	mRNA23278	-4548	Phosphoethanolamine cytidylyltransferase	Metabolism.Primary metabolism.Lipid metabolism.Glycerolipid metabolism.Glycerophospholipid metabolism
1479	chr11	17602885	17603086	202	*	115	16	4.82	3.76	100	Distal Intergenic	2	17540339	17590940	50602	2	VIT_11s0052g00170	mRNA19983	-11945	Armadillo-like helical domain-containing	Unknown
1480	chr13	10159150	10159351	202	*	115	16	4.82	3.76	100	Downstream (1-2kb)	4	10160848	10161305	458	2	VIT_13s0106g00430	mRNA134	1954	Auxin response factor ARF6	Signaling.Hormone Signaling.Auxin Signaling.Auxin-mediated Signaling pathway
1481	chr13	10916477	10916678	202	*	115	16	4.82	3.76	100	Distal Intergenic	4	10920099	10923706	3608	2	VIT_13s0147g00030	mRNA5701	7028	Male germ cell-associated kinase	Signaling.Signaling pathway.Protein kinase
1482	chr14	8380225	8380426	202	*	115	16	4.82	3.76	100	Intron (mRNA6752/VIT_14s0081g00460, intron 14 of 15)	5	8305433	8321747	16315	2	VIT_14s0081g00440	mRNA6778	-58478	FLK (flowering locus KH domain)	Development.Reproductive development.Flower development
1483	chr15	18414154	18414355	202	*	115	16	4.82	3.76	100	Downstream (2-3kb)	6	18408353	18411386	3034	2	VIT_15s0046g01430	mRNA5905	-2768	Aldose 1-epimerase	Metabolism.Primary metabolism.Carbohydrate metabolism.Glycolysis Gluconeogenesis
1484	chr16	20067636	20067837	202	*	115	16	4.82	3.77	100	Promoter (<=1kb)	7	20065624	20067266	1643	2	VIT_16s0050g01660	mRNA7685	-370	UDP-glucoronosyl/UDP-glucosyl transferase UGT88A1	Metabolism.Secondary metabolism.Phenylpropanoid metabolism.Flavonoid metabolism.Flavonoid biosynthesis.Anthocyanin biosynthesis.Anthocyanin-glycoside biosynthesis
1485	chr08	15196530	15196731	202	*	115	16	4.82	3.77	100	Promoter (<=1kb)	19	15193208	15196710	3503	2	VIT_08s0007g01090	mRNA11755	0	DC1 domain-containing protein	Unknown
1486	chr05	1004258	1004459	202	*	114	15.1	4.82	3.77	100	Exon (mRNA19828/VIT_05s0077g01160, exon 5 of 23)	16	984657	1007813	23157	2	VIT_05s0077g01160	mRNA19828	3354	Transducin family protein / WD-40	Unclear
1487	chr12	19910172	19910373	202	*	166	67.6	4.81	3.76	100	Distal Intergenic	3	19891955	19895899	3945	1	VIT_12s0034g02090	mRNA26784	18217	No hit	No hit
1488	chr10	16173625	16173826	202	*	183	85.1	4.8	3.75	100	3' UTR	1	16173287	16175890	2604	2	VIT_10s0092g00770	mRNA654	2064	Cytochrome c biogenesis orf256	Transport overview.Macromolecule transport.Multidrug transport.Multidrug ABC transport
1489	chr06	7304328	7304529	202	*	126	27	4.77	3.72	100	Promoter (<=1kb)	17	7301237	7304391	3155	2	VIT_06s0004g06570	mRNA20858	0	Calcium/proton exchanger CAX3	Transport overview.Electrochemical Potential-driven Transporters.Porters.Ca2+:Cation Antiporter
1490	chr07	5052472	5052673	202	*	126	27	4.77	3.72	100	Exon (mRNA15870/VIT_07s0005g02300, exon 1 of 3)	18	5052355	5057264	4910	1	VIT_07s0005g02300	mRNA15870	117	EDA32 (embryo sac development arrest 32)	Development.Reproductive development.Embryo development
1491	chr07	18965991	18966192	202	*	126	27	4.77	3.72	100	Distal Intergenic	18	18958665	18959391	727	1	VIT_00s0357g00130	mRNA4673	7326	Annexin ANN6	Transport overview.Channels and pores.a-Type channels.Annexin
1492	chr07	26074806	26075007	202	*	126	27	4.77	3.72	100	Intron (mRNA2756/VIT_07s0031g03010, intron 2 of 7)	18	26064367	26081211	16845	1	VIT_07s0031g03010	mRNA2756	10439	Unknown protein	Unknown
1493	chr08	15657900	15658101	202	*	126	27	4.77	3.72	100	Promoter (<=1kb)	19	15658153	15661507	3355	1	VIT_08s0007g01550	mRNA9607	-52	Laccase	Metabolism.single reactions
1494	chr10	22856640	22856841	202	*	126	27	4.77	3.72	100	Intron (mRNA5623/VIT_10s0071g00930, intron 1 of 9)	1	22812769	22878774	66006	2	VIT_10s0071g00930	mRNA5623	21933	Prolyl oligopeptidase	Metabolism.Primary metabolism.Protein metabolism and modification.Proteolysis.Peptidase-mediated proteolysis
1495	chr11	12032916	12033117	202	*	126	27	4.77	3.72	100	Downstream (1-2kb)	2	11980580	11999207	18628	2	VIT_11s0065g00170	mRNA4353	-33709	Squamosa promoter-binding protein 2 (SPL2)	Regulation overview.Regulation of gene expression.Regulation of transcription.Transcription factor.SBP family transcription factor
1496	chr11	13796295	13796496	202	*	126	27	4.77	3.72	100	Distal Intergenic	2	13749574	13749915	342	1	VIT_11s0065g01230	mRNA3370	46721	No hit	No hit
1497	chr12	1379690	1379891	202	*	126	27	4.77	3.72	100	Exon (mRNA22160/VIT_12s0028g00830, exon 10 of 10)	3	1387184	1390336	3153	2	VIT_12s0028g00860	mRNA22248	10445	NAC domain-containing protein 42	Regulation overview.Regulation of gene expression.Regulation of transcription.Transcription factor.NAC family transcription factor
1498	chr15	16219758	16219959	202	*	126	27	4.77	3.72	100	Exon (mRNA12905/VIT_15s0048g02110, exon 2 of 5)	6	16216677	16220655	3979	2	VIT_15s0048g02110	mRNA12905	696	Thioesterase family	Unclear
1499	chr16	16217988	16218189	202	*	126	27	4.77	3.72	100	Intron (mRNA8727/VIT_16s0022g02210, intron 2 of 3)	7	16215979	16220680	4702	1	VIT_16s0022g02210	mRNA8727	2009	Protein phosphatase 2CA AHG1 PP2CA	Signaling.Hormone Signaling.ABA Signaling.ABA-mediated Signaling pathway
1500	chr16	17490059	17490260	202	*	126	27	4.77	3.72	100	Distal Intergenic	7	17471449	17483129	11681	2	VIT_16s0100g00490	mRNA13841	-6930	Unknown protein	Unknown
1501	chr19	2316170	2316371	202	*	126	27	4.77	3.72	100	Intron (mRNA21943/VIT_19s0014g02190, intron 1 of 8)	10	2309050	2317231	8182	2	VIT_19s0014g02190	mRNA21943	860	Tyrosine aminotransferase	Metabolism.Primary metabolism.Amino acid metabolism.Methionine metabolism
1502	chr19	20851107	20851308	202	*	126	27	4.77	3.72	100	Downstream (2-3kb)	10	20853929	20856626	2698	2	VIT_19s0027g00850	mRNA25801	5318	No hit	No hit
1503	chr03	5484449	5484650	202	*	126	27	4.77	3.72	100	Intron (mRNA29525/VIT_03s0063g00390, intron 2 of 7)	14	5460963	5485416	24454	2	VIT_03s0063g00390	mRNA29525	766	Lag one homologue 2	Metabolism.Primary metabolism.Lipid metabolism
1504	chr15	17213252	17213453	202	*	126	27	4.77	3.72	100	Distal Intergenic	6	17211757	17213117	1361	1	VIT_15s0046g00170	mRNA29963	1495	MYBPA1 protein [Vitis vinifera]	Regulation overview.Regulation of gene expression.Regulation of transcription.Transcription factor.MYB family transcription factor
1505	chr18	11057262	11057463	202	*	126	26.9	4.77	3.72	100	Exon (mRNA27797/VIT_18s0001g12970, exon 6 of 7)	9	11056806	11060964	4159	2	VIT_18s0001g12970	mRNA27797	3501	Ethylene-responsive protein	Signaling.Hormone Signaling.Ethylene Signaling.Ethylene-mediated Signaling pathway
1506	chr04	12310078	12310279	202	*	126	26.8	4.77	3.73	100	Intron (mRNA12695/VIT_04s0159g00050, intron 2 of 6)	15	12299362	12343192	43831	1	VIT_04s0159g00050	mRNA12695	10716	Unknown protein	Unknown
1507	chr01	6272645	6272846	202	*	126	26.8	4.77	3.73	100	Promoter (<=1kb)	12	6263899	6272514	8616	2	VIT_01s0011g06460	mRNA20660	-131	Deoxymugineic acid synthase	Metabolism.Primary metabolism.Amino acid metabolism.Methionine metabolism
1508	chr02	122307	122508	202	*	125	26.3	4.77	3.73	100	Promoter (<=1kb)	13	123165	127327	4163	1	VIT_02s0025g00160	mRNA23146	-657	Unknown	Unknown
1509	chr08	12964383	12964584	202	*	125	26.1	4.77	3.73	100	Downstream (<1kb)	19	12964958	12966323	1366	2	VIT_08s0040g01860	mRNA8586	1739	Unknown protein	Unknown
1510	chr18	10114688	10114889	202	*	115	16	4.76	3.72	100	Distal Intergenic	9	10119124	10120226	1103	2	VIT_18s0001g11860	mRNA11518	5337	Polygalacturonate 4-alpha-galacturonosyltransferase	Cellular process.Cellular component organization and biogenesis.Cell wall organization and biogenesis.Cell wall metabolism.Cell wall biosynthesis.Pectin biosynthesis
1511	chr07	4598161	4598362	202	*	116	17	4.75	3.71	100	Exon (mRNA10849/VIT_07s0005g01730, exon 6 of 16)	18	4586079	4600718	14640	2	VIT_07s0005g01730	mRNA10849	2356	NA	NA
1512	chr02	1745413	1745614	202	*	121	22	4.75	3.7	100	Distal Intergenic	13	1747875	1752058	4184	1	VIT_02s0025g02170	mRNA25694	-2261	Trehalase precursor	Metabolism.Primary metabolism.Carbohydrate metabolism.Polysaccharide metabolism.Starch and sucrose metabolism
1513	chr02	4192776	4192977	202	*	121	22	4.75	3.7	100	5' UTR	13	4191899	4193146	1248	2	VIT_02s0025g04850	mRNA16767	169	CYP76B1	Metabolism.Cellular metabolism.Oxidation reduction.Cytochrome P450 oxidoreductase
1514	chr03	666669	666870	202	*	121	22	4.75	3.7	100	5' UTR	14	666647	670774	4128	1	VIT_03s0038g00800	mRNA9140	22	NADP-dependent D-sorbitol-6-phosphate dehydrogenase	Metabolism.Primary metabolism.Carbohydrate metabolism.Monosaccharide metabolism.Fructose and mannose metabolism
1515	chr03	5168942	5169143	202	*	121	22	4.75	3.7	100	Downstream (<1kb)	14	5169284	5169676	393	2	VIT_03s0063g00760	mRNA16242	533	No hit	No hit
1516	chr04	18996123	18996324	202	*	121	22	4.75	3.7	100	Promoter (<=1kb)	15	18991767	18995731	3965	2	VIT_04s0023g02150	mRNA7231	-392	Phosphatidic acid phosphatase / PAP2	Metabolism.Primary metabolism.Lipid metabolism.Glycerolipid metabolism.Glycerophospholipid metabolism
1517	chr05	5519264	5519465	202	*	121	22	4.75	3.7	100	Promoter (1-2kb)	16	5513805	5518184	4380	2	VIT_05s0020g03860	mRNA2659	-1080	Homocysteine S-methyltransferase 3	Metabolism.Primary metabolism.Amino acid metabolism.Methionine metabolism
1518	chr05	11741692	11741893	202	*	121	22	4.75	3.7	100	Distal Intergenic	16	11733666	11737244	3579	2	VIT_05s0051g00540	mRNA10258	-4448	LRR receptor-like kinase 2	Signaling.Signaling pathway.Protein kinase
1519	chr06	4172131	4172332	202	*	121	22	4.75	3.7	100	Distal Intergenic	17	4180916	4182149	1234	2	VIT_06s0004g03330	mRNA11939	9817	Lateral organ boundaries protein 11	Regulation overview.Regulation of gene expression.Regulation of transcription.Transcription factor.AS2 family transcription factor
1520	chr07	16969753	16969954	202	*	121	22	4.75	3.71	100	Distal Intergenic	18	17003449	17006639	3191	2	VIT_00s0174g00160	mRNA9100	36685	Unknown protein	Unknown
1521	chr07	22642157	22642358	202	*	121	22	4.75	3.71	100	Promoter (<=1kb)	18	22634823	22642052	7230	2	VIT_07s0031g00060	mRNA21351	-105	3-beta-glucuronosyltransferase	Metabolism.Primary metabolism.Carbohydrate metabolism.Monosaccharide metabolism.Pentose glucuronate interconversion
1522	chr07	25655982	25656183	202	*	121	22	4.75	3.71	100	Promoter (<=1kb)	18	25635093	25655654	20562	2	VIT_07s0031g02780	mRNA509	-328	Cyclase/dehydrase	Unclear
1523	chr09	6425063	6425264	202	*	121	22	4.75	3.71	100	Promoter (<=1kb)	20	6425996	6427676	1681	1	VIT_09s0002g06480	mRNA21558	-732	CYP81B2v1	Metabolism.Cellular metabolism.Oxidation reduction.Cytochrome P450 oxidoreductase
1524	chr09	10246582	10246783	202	*	121	22	4.75	3.71	100	Promoter (<=1kb)	20	10245402	10246253	852	2	VIT_09s0002g08830	mRNA12146	-329	Enhancer of shoot regeneration 1 ESR1	Signaling.Hormone Signaling.Ethylene Signaling.Ethylene-mediated Signaling pathway
1525	chr09	13708941	13709142	202	*	121	22	4.75	3.71	100	Distal Intergenic	20	13695703	13699298	3596	1	VIT_09s0070g00480	mRNA14266	13238	LRX2 (leucine-rich repeat/extensin 2)	Cellular process.Cellular component organization and biogenesis.Cell wall organization and biogenesis.Cell wall structural protein
1526	chr10	3528446	3528647	202	*	121	22	4.75	3.71	100	Intron (mRNA8764/VIT_00s0203g00110, intron 1 of 7)	1	3521378	3535951	14574	2	VIT_00s0203g00110	mRNA8764	7304	Jumonji (jmjC)	Regulation overview.Regulation of gene expression.Regulation of transcription.Transcription factor.Jumonji family transcription factor
1527	chr12	9851626	9851827	202	*	121	22	4.75	3.71	100	3' UTR	3	9853424	9866083	12660	2	VIT_12s0057g01510	mRNA25020	14256	no hit	no hit
1528	chr13	2939939	2940140	202	*	121	22	4.75	3.71	100	Distal Intergenic	4	2948346	2950051	1706	2	VIT_13s0019g01170	mRNA20109	9911	Pentatricopeptide (PPR) repeat-containing protein	Diverse functions.Gene family with diverse functions.Pentatricopeptide domain family
1529	chr13	14804667	14804868	202	*	121	22	4.75	3.71	100	Distal Intergenic	4	14811179	14817099	5921	1	VIT_13s0073g00650	mRNA22843	-6311	Pyrimidine 5'-nucleotidase	Metabolism.Primary metabolism.Nucleobase, nucleoside, nucleotide, nucleic acid metabolism.Nucleotide metabolism.Purine metabolism
1530	chr13	16568622	16568823	202	*	121	22	4.75	3.71	100	Intron (mRNA2976/VIT_13s0047g00390, intron 1 of 12)	4	16554223	16579031	24809	1	VIT_13s0047g00390	mRNA2976	14399	3-hydroxyisobutyryl-CoA hydrolase	Metabolism.Primary metabolism.Amino acid metabolism.Valine, leucine, and isoleucine metabolism.Valine, leucine, and isoleucine catabolism
1531	chr13	23337991	23338192	202	*	121	22	4.75	3.71	100	Promoter (1-2kb)	4	23335220	23336072	853	2	VIT_13s0139g00240	mRNA22209	-1919	No hit	No hit
1532	chr14	830864	831065	202	*	121	22	4.75	3.71	100	Distal Intergenic	5	836089	839967	3879	1	VIT_14s0060g01090	mRNA4283	-5024	LNG1 (LONGIFOLIA1)	Cellular process.Cell growth and death.Cell growth
1533	chr14	6999784	6999985	202	*	121	22	4.75	3.71	100	Distal Intergenic	5	6982913	6991182	8270	2	VIT_14s0030g01980	mRNA21824	-8602	Auxin-induced protein PCNT115	Signaling.Hormone Signaling.Auxin Signaling.Auxin-mediated Signaling pathway
1534	chr14	7588089	7588290	202	*	121	22	4.75	3.71	100	Promoter (<=1kb)	5	7588347	7588991	645	1	VIT_14s0081g00030	mRNA27216	-57	Pathogenesis-related protein-4 (Chitinase )	Metabolism.Primary metabolism.Carbohydrate metabolism.Monosaccharide metabolism.Amino sugar metabolism
1535	chr14	12724300	12724501	202	*	121	22	4.75	3.71	100	Distal Intergenic	5	12696103	12700186	4084	1	VIT_14s0036g01450	mRNA23805	28197	Unknown protein	Unknown
1536	chr14	16356297	16356498	202	*	121	22	4.75	3.71	100	Promoter (<=1kb)	5	16356929	16360168	3240	1	VIT_14s0006g01170	mRNA3262	-431	ATP-dependent RNA helicase A	Metabolism.Primary metabolism.Nucleobase, nucleoside, nucleotide, nucleic acid metabolism.Nucleic acid metabolism.RNA metabolism
1537	chr14	25150328	25150529	202	*	121	22	4.75	3.71	100	Distal Intergenic	5	25152786	25178457	25672	1	VIT_14s0068g01440	mRNA24037	-2257	Beta-ketoacyl-CoA synthase	Metabolism.Primary metabolism.Lipid metabolism.Fatty acid metabolism.Fatty acid biosynthesis
1538	chr15	2100663	2100864	202	*	121	22	4.75	3.71	100	Promoter (<=1kb)	6	2100289	2100792	504	2	VIT_15s0024g01040	mRNA21110	0	Clathrin binding	Cellular process.Cellular transport.Protein trafficking.Vesicle-mediated trafficking
1539	chr16	4761877	4762078	202	*	121	22	4.75	3.71	100	Promoter (1-2kb)	7	4757596	4760025	2430	2	VIT_16s0013g00200	mRNA28623	-1852	Pentatricopeptide (PPR) repeat-containing protein	Diverse functions.Gene family with diverse functions.Pentatricopeptide domain family
1540	chr16	17350211	17350412	202	*	121	22	4.75	3.71	100	Promoter (<=1kb)	7	17348903	17349881	979	2	VIT_16s0100g00400	mRNA19305	-330	Ethylene-responsive transcription factor ERF025	Signaling.Hormone Signaling.Ethylene Signaling.Ethylene-mediated Signaling pathway
1541	chr18	6173542	6173743	202	*	121	22	4.75	3.71	100	Intron (mRNA5896/VIT_18s0001g07740, intron 4 of 22)	9	6095218	6184479	89262	2	VIT_18s0001g07740	mRNA5896	10736	SABRE	Signaling.Hormone Signaling.Ethylene Signaling.Ethylene-mediated Signaling pathway
1542	chr17	16884692	16884893	202	*	121	22	4.75	3.71	100	Exon (mRNA29274/VIT_17s0053g00680, exon 7 of 22)	8	16881191	16890026	8836	1	VIT_17s0053g00680	mRNA29274	3501	Argonaute protein (AGO1)	Regulation overview.Regulation of gene expression.Gene silencing.Posttranscriptional gene silencing by RNA.mRNA cleavage involved in gene silencing by miRNA
1543	chr17	417312	417513	202	*	120	21.3	4.75	3.71	100	Promoter (<=1kb)	8	418435	424136	5702	1	VIT_17s0000g00400	mRNA7758	-922	Phosphate carrier protein	Transport overview.Electrochemical Potential-driven Transporters.Porters.Mitochondrial Carrier.Phosphate carrier
1544	chr13	3556961	3557162	202	*	120	21.2	4.75	3.71	100	Promoter (<=1kb)	4	3557095	3560944	3850	1	VIT_13s0019g02170	mRNA6889	0	Laccase	Metabolism.single reactions
1545	chr02	867007	867208	202	*	120	21.2	4.75	3.71	100	Intron (mRNA10929/VIT_02s0025g01080, intron 1 of 1)	13	866202	867687	1486	2	VIT_02s0025g01080	mRNA10929	479	No hit	No hit
1546	chr08	8066423	8066624	202	*	120	21.1	4.75	3.71	100	Distal Intergenic	19	8077325	8081873	4549	1	VIT_08s0217g00010	mRNA4315	-10701	Succinate/fumarate mitochondrial transporter	Transport overview.Electrochemical Potential-driven Transporters.Porters.Mitochondrial Carrier
1547	chr18	10515863	10516064	202	*	115	16	4.72	3.69	100	Downstream (<1kb)	9	10516738	10517835	1098	2	VIT_18s0001g12310	mRNA21214	1771	Ovate family protein 7 OFP7	Development.Reproductive development.Fruit development
1548	chr18	23878989	23879190	202	*	115	16	4.72	3.69	100	Downstream (<1kb)	9	23880060	23887404	7345	2	VIT_18s0072g01220	mRNA1962	8214	ABC transporter G member 3	Transport overview.Macromolecule transport.Multidrug transport.Multidrug ABC transport
1549	chr01	22251453	22251654	202	*	128	29	4.71	3.68	100	Promoter (<=1kb)	12	22251612	22258885	7274	1	VIT_01s0010g03700	mRNA28400	0	Zinc finger (Ran-binding)	Regulation overview.Regulation of gene expression.Regulation of transcription.Transcription factor.Other zinc finger family transcription factor
1550	chr01	22657351	22657552	202	*	128	29	4.71	3.68	100	Promoter (<=1kb)	12	22656051	22657322	1272	2	VIT_01s0010g03930	mRNA28921	-29	WRKY DNA-binding protein 75	Regulation overview.Regulation of gene expression.Regulation of transcription.Transcription factor.WRKY family transcription factor
1551	chr02	8030149	8030350	202	*	128	29	4.71	3.68	100	Exon (mRNA16404/VIT_02s0012g01640, exon 1 of 1)	13	8029859	8031405	1547	1	VIT_02s0012g01640	mRNA16404	290	Inositol 1,3,4-trisphosphate 5/6-kinase.	Metabolism.Primary metabolism.Carbohydrate metabolism.Monosaccharide metabolism.Inositol phosphate metabolism
1552	chr05	7781205	7781406	202	*	128	29	4.71	3.68	100	Promoter (<=1kb)	16	7779588	7780306	719	2	VIT_05s0049g00740	mRNA15821	-899	No hit	No hit
1553	chr05	20942892	20943093	202	*	128	29	4.71	3.68	100	Distal Intergenic	16	20928651	20929879	1229	1	VIT_05s0124g00100	mRNA13755	14241	Unknown	Unknown
1554	chr06	14063573	14063774	202	*	128	29	4.71	3.68	100	3' UTR	17	14063418	14064281	864	1	VIT_06s0009g01270	mRNA3796	155	No hit	No hit
1555	chr07	26815322	26815523	202	*	128	29	4.71	3.68	100	Promoter (<=1kb)	18	26809800	26814633	4834	2	VIT_07s0130g00190	mRNA11296	-689	Suppressor of gene silencing 3 (SGS3)	Metabolism.Primary metabolism.Nucleobase, nucleoside, nucleotide, nucleic acid metabolism.Nucleic acid metabolism.DNA metabolism
1556	chr08	18755149	18755350	202	*	128	29	4.71	3.68	100	Promoter (1-2kb)	19	18752441	18753470	1030	2	VIT_08s0007g04770	mRNA23306	-1679	Zinc finger (C2H2 type) family	Regulation overview.Regulation of gene expression.Regulation of transcription.Transcription factor.C2H2 family transcription factor
1557	chr09	197099	197300	202	*	128	29	4.71	3.68	100	Promoter (<=1kb)	20	197510	198755	1246	1	VIT_09s0002g00220	mRNA15102	-210	Avr9/Cf-9 rapidly elicited protein 132	Response to stimulus.Stress response.Biotic stress response
1558	chr10	7135337	7135538	202	*	128	29	4.71	3.68	100	Intron (mRNA12257/VIT_10s0003g01980, intron 18 of 19)	1	7140485	7153879	13395	1	VIT_10s0003g01990	mRNA12271	-4947	RKF1 (receptor-like kinase in flowers 1)	Signaling.Signaling pathway.Protein kinase
1559	chr14	24048276	24048477	202	*	128	29	4.71	3.68	100	3' UTR	5	24046880	24048369	1490	1	VIT_14s0068g00330	mRNA19318	1396	PTF1 (plastid transcription factor 1) TCP13	Regulation overview.Regulation of gene expression.Regulation of transcription.Transcription factor.TCP family transcription factor
1560	chr17	970490	970691	202	*	128	29	4.71	3.69	100	Downstream (<1kb)	8	970872	972157	1286	2	VIT_17s0000g01170	mRNA15557	1466	Thylakoid lumenal 17.9 kDa protein, chloroplast	Unknown
1561	chr18	19493424	19493625	202	*	128	29	4.71	3.69	100	Distal Intergenic	9	19490258	19493219	2962	1	VIT_18s0122g00420	mRNA13812	3166	Laccase	Metabolism.single reactions
1562	chr17	11150635	11150836	202	*	176	78	4.71	3.68	100	Downstream (<1kb)	8	11151318	11153726	2409	2	VIT_17s0000g09420	mRNA5537	2890	NA	NA
1563	chr12	2907167	2907368	202	*	118	18.8	4.7	3.67	100	5' UTR	3	2906944	2910682	3739	1	VIT_12s0028g02150	mRNA17004	223	Transcription factor	Regulation overview.Regulation of gene expression.Regulation of transcription.Transcription factor.Trihelix family transcription factor
1564	chr00	22323059	22323260	202	*	130	31	4.69	3.66	100	Exon (mRNA18297/VIT_00s1216g00020, exon 1 of 2)	11	22322333	22324147	1815	1	VIT_00s1216g00020	mRNA18297	726	CYP82C1p	Metabolism.Cellular metabolism.Oxidation reduction.Cytochrome P450 oxidoreductase
1565	chr01	2297376	2297577	202	*	130	31	4.69	3.66	100	Distal Intergenic	12	2301129	2308314	7186	1	VIT_01s0011g02530	mRNA16301	-3552	Carboxylesterase	Metabolism.Cellular metabolism.Esterase activity
1566	chr01	3985392	3985593	202	*	130	31	4.69	3.66	100	5' UTR	12	3981902	3993537	11636	1	VIT_01s0011g04370	mRNA29528	3490	Phosphatidylserine synthase 2	Metabolism.Primary metabolism.Lipid metabolism.Glycerolipid metabolism.Glycerophospholipid metabolism.Glycerophospholipid biosynthesis
1567	chr01	18832660	18832861	202	*	130	31	4.69	3.66	100	Intron (mRNA13633/VIT_01s0010g01480, intron 12 of 16)	12	18789906	18791266	1361	1	VIT_01s0010g01460	mRNA12403	42754	Pentatricopeptide (PPR) repeat-containing protein	Diverse functions.Gene family with diverse functions.Pentatricopeptide domain family
1568	chr07	7211662	7211863	202	*	130	31	4.69	3.66	100	Distal Intergenic	18	7214051	7220322	6272	1	VIT_07s0005g03830	mRNA5960	-2188	Calmodulin-binding protein	Regulation overview.Regulation of gene expression.Regulation of transcription.Transcription factor.CAMTA family transcription factor
1569	chr18	30916321	30916522	202	*	130	31	4.69	3.66	100	Intron (mRNA27392/VIT_18s0041g02390, intron 8 of 8)	9	30908495	30922793	14299	2	VIT_18s0041g02390	mRNA27392	6271	Aldehyde oxidase 1	Signaling.Hormone Signaling.Auxin Signaling.Auxin metabolism
1570	chr00	11912472	11912673	202	*	130	30.8	4.69	3.66	100	Intron (mRNA25277/VIT_00s0353g00060, intron 1 of 6)	11	11910587	11915456	4870	1	VIT_00s0353g00060	mRNA25277	1885	ARK3 (Arabidopsis Receptor Kinase 3)	Signaling.Signaling pathway.Protein kinase
1571	chr11	18009132	18009333	202	*	129	30.3	4.69	3.66	100	Intron (mRNA20560/VIT_11s0052g00380, intron 5 of 5)	2	18005315	18009868	4554	1	VIT_11s0052g00380	mRNA20560	3817	Unknown protein	Unknown
1572	chr07	17974738	17974939	202	*	134	35	4.68	3.65	100	Intron (mRNA13117/VIT_00s0207g00090, intron 5 of 14)	18	17967091	17984586	17496	1	VIT_00s0207g00090	mRNA13117	7647	Ring zinc finger ariadne protein ARI5	Metabolism.Primary metabolism.Protein metabolism and modification.Proteolysis.Peptidase-mediated proteolysis
1573	chr09	6554796	6554997	202	*	132	33	4.67	3.65	100	Distal Intergenic	20	6551512	6552732	1221	2	VIT_09s0002g06630	mRNA7335	-2064	No hit	No hit
1574	chr10	17361323	17361524	202	*	132	33	4.67	3.65	100	Exon (mRNA11812/VIT_10s0116g00950, exon 11 of 11)	1	17360972	17382611	21640	2	VIT_10s0116g00950	mRNA11812	21087	CbbY protein haloacid dehalogenase	Metabolism.Primary metabolism.Generation of metabolite precursors and energy.Glyoxylate and dicarboxylate metabolism
1575	chr10	19327302	19327503	202	*	132	33	4.67	3.65	100	Distal Intergenic	1	19314636	19316062	1427	1	VIT_10s0042g01030	mRNA28560	12666	Carrier protein, Mitochondrial	Transport overview.Electrochemical Potential-driven Transporters.Porters.Mitochondrial Carrier
1576	chr15	1967076	1967277	202	*	132	33	4.67	3.65	100	Distal Intergenic	6	1962406	1963186	781	1	VIT_15s0024g00990	mRNA2750	4670	unknown	unknown
1577	chr02	6108306	6108507	202	*	115	16	4.67	3.64	100	Distal Intergenic	13	6027694	6106280	78587	2	VIT_02s0012g00270	mRNA17952	-2026	NA	NA
1578	chr00	16340813	16341014	202	*	182	84.3	4.66	3.63	100	Exon (mRNA17842/VIT_00s0505g00020, exon 2 of 4)	11	16340050	16342210	2161	1	VIT_00s0505g00020	mRNA17842	763	no hit	no hit
1579	chr00	10843878	10844079	202	*	168	70	4.64	3.61	100	3' UTR	11	10838544	10843882	5339	1	VIT_00s0332g00050	mRNA22486	5334	Cytochrome b6/f complex subunit IV petD	Metabolism.Primary metabolism.Generation of metabolite precursors and energy.Photosynthesis.Photosynthetic-chain phosphorylation
1580	chr00	27115632	27115833	202	*	142	43.2	4.63	3.6	100	Distal Intergenic	11	27112384	27114327	1944	1	VIT_00s2776g00010	mRNA14027	3248	NA	NA
1581	chr01	1617720	1617921	202	*	123	24	4.61	3.58	100	Intron (mRNA158/VIT_01s0011g01850, intron 8 of 10)	12	1620551	1621773	1223	1	VIT_01s0011g01860	mRNA144	-2630	No hit	No hit
1582	chr01	16322348	16322549	202	*	123	24	4.61	3.59	100	Distal Intergenic	12	16343570	16346492	2923	1	VIT_01s0010g00420	mRNA27380	-21021	No hit	No hit
1583	chr04	6424942	6425143	202	*	123	24	4.61	3.59	100	Promoter (<=1kb)	15	6416358	6424601	8244	2	VIT_04s0008g06500	mRNA29351	-341	Solute carrier family 35	Transport overview.Electrochemical Potential-driven Transporters.Porters.Drug/Metabolite Transporter.Thiamine Pyrophosphate Transporter
1584	chr04	23550530	23550731	202	*	123	24	4.61	3.59	100	Intron (mRNA2157/VIT_04s0044g01220, intron 1 of 7)	15	23550337	23557330	6994	1	VIT_04s0044g01220	mRNA2157	193	NAC domain containing protein 103	Regulation overview.Regulation of gene expression.Regulation of transcription.Transcription factor.NAC family transcription factor
1585	chr04	24125716	24125917	202	*	123	24	4.61	3.59	100	Exon (mRNA11917/VIT_04s0044g01620, exon 4 of 12)	15	24121984	24131789	9806	1	VIT_04s0044g01620	mRNA11917	3732	RGLG1 (ring Domain LIGASE1)	Signaling.Hormone Signaling.Auxin Signaling.Auxin transport
1586	chr05	2977966	2978167	202	*	123	24	4.61	3.59	100	Exon (mRNA12175/VIT_05s0020g01220, exon 2 of 9)	16	2972035	2979443	7409	2	VIT_05s0020g01220	mRNA12175	1276	ESD4 (early in short days 4)	Development.Reproductive development.Flower development
1587	chr06	4654248	4654449	202	*	123	24	4.61	3.59	100	Promoter (1-2kb)	17	4646416	4653226	6811	2	VIT_06s0004g03690	mRNA5150	-1022	Glutathione S-transferase GSTO1	Metabolism.Primary metabolism.Coenzyme and prosthetic group metabolism.Peptide derived compounds biosynthesis.Glutathione metabolism
1588	chr06	11460870	11461071	202	*	123	24	4.61	3.59	100	Intron (mRNA18623/VIT_06s0009g00260, intron 18 of 20)	17	11465307	11485280	19974	2	VIT_06s0009g00270	mRNA18607	24209	DnaJ homolog, subfamily C, member 8	Transport overview.Primary Active Transporters.P-P-bond hydrolysis-driven transporters.General Secretory Pathway (Sec)
1589	chr08	9471609	9471810	202	*	123	24	4.61	3.59	100	Distal Intergenic	19	9468378	9469243	866	1	VIT_08s0058g00470	mRNA28654	3231	Abscisic acid receptor PYL4 RCAR10	Signaling.Hormone Signaling.ABA Signaling.ABA-mediated Signaling pathway
1590	chr08	19512221	19512422	202	*	123	24	4.61	3.59	100	Distal Intergenic	19	19501750	19503472	1723	1	VIT_08s0007g05610	mRNA12318	10471	Unknown protein	Unknown
1591	chr09	2460793	2460994	202	*	123	24	4.61	3.59	100	Exon (mRNA10377/VIT_09s0002g02710, exon 4 of 4)	20	2460725	2462005	1281	2	VIT_09s0002g02710	mRNA10377	1011	FRK1 (FLG22-induced receptor-like kinase 1)	Response to stimulus.Stress response.Biotic stress response.Plant-pathogen interaction
1592	chr10	765822	766023	202	*	123	24	4.61	3.59	100	Intron (mRNA16632/VIT_10s0116g01480, intron 14 of 15)	1	780520	787296	6777	1	VIT_10s0116g01490	mRNA16581	-14497	DNA helicase SNF2 domain-containing protein	Regulation overview.Regulation of gene expression.Regulation of transcription.Transcription factor.SNF2 family transcription factor
1593	chr10	18880781	18880982	202	*	123	24	4.61	3.59	100	Promoter (<=1kb)	1	18876429	18880765	4337	2	VIT_10s0042g01180	mRNA28734	-16	ARGONAUTE 2 (AGO2)	Regulation overview.Regulation of gene expression.Gene silencing.Posttranscriptional gene silencing by RNA.mRNA cleavage involved in gene silencing by miRNA
1594	chr12	11661537	11661738	202	*	123	24	4.61	3.59	100	Promoter (<=1kb)	3	11662482	11662830	349	1	VIT_12s0028g00840	mRNA22208	-744	Chromatin remodeling 17	Regulation overview.Regulation of gene expression.Regulation of transcription.Transcription factor.SNF2 family transcription factor
1595	chr14	123833	124034	202	*	123	24	4.61	3.59	100	Intron (mRNA26884/VIT_14s0060g00110, intron 3 of 5)	5	122659	128242	5584	1	VIT_14s0060g00110	mRNA26884	1174	Glutamyl-tRNA synthetase, cytoplasmic	Metabolism.Primary metabolism.Cofactor metabolism.Tetrapyrrole metabolism
1596	chr14	28213647	28213848	202	*	123	24	4.61	3.59	100	Intron (mRNA19004/VIT_14s0066g01920, intron 1 of 5)	5	28209117	28215657	6541	2	VIT_14s0066g01920	mRNA19004	1809	Cellular repressor of E1A-stimulated genes (CREG)	Unknown
1597	chr15	11692250	11692451	202	*	123	24	4.61	3.59	100	Distal Intergenic	6	11695555	11698845	3291	1	VIT_15s0021g01410	mRNA3924	-3104	RAB GTPase RAB1B	Signaling.Signaling pathway.G-protein signaling pathway
1598	chr17	10646081	10646282	202	*	123	24	4.61	3.59	100	Distal Intergenic	8	10630308	10641039	10732	1	VIT_17s0000g08970	mRNA15901	15773	Proline-rich family protein	Unknown
1599	chr18	5521640	5521841	202	*	123	24	4.61	3.59	100	Exon (mRNA1632/VIT_18s0001g07290, exon 7 of 24)	9	5518048	5535125	17078	1	VIT_18s0001g07290	mRNA1632	3592	Unknown protein	Unknown
1600	chr18	6279633	6279834	202	*	123	24	4.61	3.59	100	Intron (mRNA6431/VIT_18s0001g07830, intron 3 of 3)	9	6278216	6282589	4374	2	VIT_18s0001g07830	mRNA6431	2755	Transcription initiation factor TFIIA gamma chain	Metabolism.Primary metabolism.Nucleobase, nucleoside, nucleotide, nucleic acid metabolism.Nucleic acid metabolism.RNA metabolism.Basal transcription factors
1601	chr18	7956858	7957059	202	*	123	24	4.61	3.59	100	Exon (mRNA17903/VIT_18s0001g09510, exon 2 of 2)	9	7956081	7958237	2157	2	VIT_18s0001g09510	mRNA17903	1178	CYP81B2v1	Metabolism.Cellular metabolism.Oxidation reduction.Cytochrome P450 oxidoreductase
1602	chr18	22370722	22370923	202	*	123	24	4.61	3.59	100	Downstream (1-2kb)	9	22371944	22375942	3999	2	VIT_18s0072g00260	mRNA14683	5019	Ethylene-responsive transcription factor related to APETALA2 6	Signaling.Hormone Signaling.Ethylene Signaling.Ethylene-mediated Signaling pathway
1603	chr19	8092003	8092204	202	*	123	24	4.61	3.59	100	Distal Intergenic	10	8086568	8088423	1856	2	VIT_19s0015g00110	mRNA1500	-3580	CYP71D10	Metabolism.Secondary metabolism.Terpenoid metabolism.Monoterpenoid metabolism.Monoterpenoid biosynthesis
1604	chr00	20099564	20099765	202	*	123	23.9	4.61	3.59	100	Distal Intergenic	11	20105090	20106284	1195	2	VIT_00s0790g00010	mRNA4093	6519	Pentatricopeptide (PPR) repeat-containing protein	Diverse functions.Gene family with diverse functions.Pentatricopeptide domain family
1605	chr08	10104767	10104968	202	*	123	23.8	4.61	3.59	100	Distal Intergenic	19	10093881	10094637	757	1	VIT_08s0058g00840	mRNA8215	10886	U4/U6 small nuclear ribonucleoprotein PRP4	Metabolism.Primary metabolism.Nucleobase, nucleoside, nucleotide, nucleic acid metabolism.Nucleic acid metabolism.RNA metabolism.RNA processing.mRNA processing.mRNA splicing
1606	chr15	15271395	15271596	202	*	123	23.8	4.61	3.59	100	Downstream (2-3kb)	6	15268234	15269562	1329	1	VIT_15s0048g01150	mRNA1829	3161	TCP family transcription factor TCP9	Regulation overview.Regulation of gene expression.Regulation of transcription.Transcription factor.TCP family transcription factor
1607	chr18	6803714	6803915	202	*	123	23.7	4.61	3.59	100	Promoter (<=1kb)	9	6802513	6803784	1272	2	VIT_18s0001g08300	mRNA23273	0	Tubulin alpha-6 chain	Cellular process.Cellular component organization and biogenesis.Cytoskeleton organization and biogenesis.Microtubule organization and biogenesis
1608	chr01	21275787	21275988	202	*	123	23.6	4.61	3.59	100	Intron (mRNA17552/VIT_01s0010g03060, intron 1 of 2)	12	21274502	21277408	2907	1	VIT_01s0010g03060	mRNA17552	1285	Unknown protein	Unknown
1609	chr08	18474807	18475008	202	*	123	23.5	4.61	3.59	100	Intron (mRNA27738/VIT_08s0007g04560, intron 1 of 3)	19	18472921	18476769	3849	2	VIT_08s0007g04560	mRNA27738	1761	PLATZ transcription factor	Regulation overview.Regulation of gene expression.Regulation of transcription.Transcription factor.PLATZ family transcription factor
1610	chr02	7837270	7837471	202	*	122	23.4	4.61	3.59	100	Intron (mRNA5668/VIT_02s0012g01500, intron 3 of 3)	13	7829317	7838067	8751	1	VIT_02s0012g01500	mRNA5668	7953	NADH dehydrogenase (ubiquinone) flavoprotein 2	Metabolism.Primary metabolism.Generation of metabolite precursors and energy.Electron transport.Respiratory-chain phosphorylation
1611	chr14	10683329	10683530	202	*	122	23.3	4.61	3.59	100	Distal Intergenic	5	10665392	10665696	305	2	VIT_14s0036g00640	mRNA9998	-17633	No hit	No hit
1612	chr13	19037740	19037941	202	*	122	23.1	4.61	3.59	100	Intron (mRNA6891/VIT_13s0067g01770, intron 1 of 1)	4	19036867	19038980	2114	2	VIT_13s0067g01770	mRNA6891	1039	Steroid 5alpha-reductase	Signaling.Hormone Signaling.Brassinosteroid Signaling.Brassinosteroid metabolism.Brassinosteroid biosynthesis
1613	chr18	5340336	5340537	202	*	118	19	4.6	3.58	100	Distal Intergenic	9	5343590	5344691	1102	1	VIT_18s0001g07140	mRNA1467	-3053	Zinc finger homeobox 22	Regulation overview.Regulation of gene expression.Regulation of transcription.Transcription factor.zf-HD family transcription factor
1614	chr01	15432844	15433045	202	*	125	26	4.53	3.51	100	Promoter (1-2kb)	12	15430029	15431554	1526	2	VIT_01s0011g00560	mRNA21821	-1290	DREPP plasma membrane polypeptide	Unclassified
1615	chr02	1192018	1192219	202	*	125	26	4.53	3.51	100	Promoter (1-2kb)	13	1182777	1190358	7582	2	VIT_02s0025g01420	mRNA12220	-1660	Preprotein translocase YidC subunit	Metabolism.Primary metabolism.Protein metabolism and modification.Protein folding.Protein export
1616	chr02	2526035	2526236	202	*	125	26	4.53	3.51	100	Distal Intergenic	13	2524345	2525324	980	1	VIT_02s0025g03170	mRNA14287	1690	Ethylene-responsive transcription factor related to APETALA2 11	Signaling.Hormone Signaling.Ethylene Signaling.Ethylene-mediated Signaling pathway
1617	chr03	5962117	5962318	202	*	125	26	4.53	3.51	100	Promoter (<=1kb)	14	5962649	5966620	3972	1	VIT_03s0180g00030	mRNA19698	-331	Calcium-binding protein	Unknown
1618	chr05	14942849	14943050	202	*	125	26	4.53	3.51	100	Promoter (<=1kb)	16	14939210	14942811	3602	2	VIT_05s0029g00200	mRNA8602	-38	Purple acid phosphatase 15 ATPAP15/PAP15	Metabolism.Primary metabolism.Coenzyme and prosthetic group metabolism.Riboflavin metabolism
1619	chr06	7801050	7801251	202	*	125	26	4.53	3.51	100	Exon (mRNA156/VIT_06s0004g07050, exon 6 of 10)	17	7796568	7803830	7263	1	VIT_06s0004g07050	mRNA156	4482	Ubiquitin family	Unclear
1620	chr07	9416359	9416560	202	*	125	26	4.53	3.51	100	Intron (mRNA24792/VIT_07s0005g05100, intron 1 of 5)	18	9415521	9419944	4424	1	VIT_07s0005g05100	mRNA24792	838	Phytochrome interacting factor 3-like 5	Signaling.Signaling pathway.Circadian clock Signaling
1621	chr07	22502457	22502658	202	*	125	26	4.53	3.51	100	Exon (mRNA7783/VIT_07s0129g01040, exon 6 of 13)	18	22488196	22515615	27420	1	VIT_07s0129g01040	mRNA7783	14261	Copper-exporting ATPase HMA1 (Heavy metal ATPase 1)	Transport overview.Primary Active Transporters.P-P-bond hydrolysis-driven transporters.P-type ATPase (P-ATPase).heavy metal ATPase
1622	chr08	7827684	7827885	202	*	125	26	4.53	3.51	100	Exon (mRNA12035/VIT_08s0105g00490, exon 1 of 2)	19	7822441	7828260	5820	2	VIT_08s0105g00490	mRNA12035	375	Glutaredoxin-related protein;	Response to stimulus.Stress response.Abiotic stress response.Oxidative stress response
1623	chr08	13836737	13836938	202	*	125	26	4.53	3.51	100	5' UTR	19	13822252	13836994	14743	2	VIT_08s0040g02790	mRNA3312	56	Unknown protein	Unknown
1624	chr08	17614661	17614862	202	*	125	26	4.53	3.51	100	3' UTR	19	17614574	17618500	3927	2	VIT_08s0007g03670	mRNA9343	3638	Lipase GDSL	Unclear
1625	chr08	19788784	19788985	202	*	125	26	4.53	3.51	100	Intron (mRNA8280/VIT_08s0007g05910, intron 12 of 33)	19	19773516	19808461	34946	1	VIT_08s0007g05910	mRNA8280	15268	folylpolyglutamate synthase	Metabolism.Primary metabolism.Coenzyme and prosthetic group metabolism.Folate metabolism
1626	chr09	2679992	2680193	202	*	125	26	4.53	3.51	100	Intron (mRNA14825/VIT_09s0002g02980, intron 1 of 12)	20	2679371	2685353	5983	1	VIT_09s0002g02980	mRNA14825	621	FRK1 (FLG22-induced receptor-like kinase 1)	Response to stimulus.Stress response.Biotic stress response.Plant-pathogen interaction
1627	chr10	1823430	1823631	202	*	125	26	4.53	3.52	100	Exon (mRNA11499/VIT_00s1343g00010, exon 3 of 5)	1	1821787	1825349	3563	1	VIT_00s1343g00010	mRNA11499	1643	Glycinamide ribonucleotide transformylase	Metabolism.Primary metabolism.Nucleobase, nucleoside, nucleotide, nucleic acid metabolism.Nucleotide metabolism.Purine metabolism
1628	chr10	5382767	5382968	202	*	125	26	4.53	3.52	100	Downstream (1-2kb)	1	5381255	5382312	1058	1	VIT_10s0003g00580	mRNA29729	1512	ERF/AP2 transcription factor sub B-3 (ATERF-2)	Signaling.Hormone Signaling.Ethylene Signaling.Ethylene-mediated Signaling pathway
1629	chr11	373036	373237	202	*	125	26	4.53	3.52	100	3' UTR	2	373025	383570	10546	2	VIT_11s0016g00360	mRNA25439	10333	1-phosphatidylinositol-3-phosphate 5-kinase	Metabolism.Primary metabolism.Carbohydrate metabolism.Monosaccharide metabolism.Inositol phosphate metabolism
1630	chr11	923793	923994	202	*	125	26	4.53	3.52	100	Exon (mRNA27686/VIT_11s0016g01140, exon 1 of 1)	2	923722	924660	939	1	VIT_11s0016g01140	mRNA27686	71	Unknown	Unknown
1631	chr11	17608899	17609100	202	*	125	26	4.53	3.52	100	Distal Intergenic	2	17540339	17590940	50602	2	VIT_11s0052g00170	mRNA19983	-17959	Armadillo-like helical domain-containing	Unknown
1632	chr12	22548062	22548263	202	*	125	26	4.53	3.52	100	Promoter (<=1kb)	3	22542124	22547435	5312	2	VIT_12s0035g01180	mRNA5796	-627	Protein kinase CRK1 protein	Signaling.Signaling pathway.Protein kinase
1633	chr13	6317275	6317476	202	*	125	26	4.53	3.52	100	Distal Intergenic	4	6333553	6340043	6491	1	VIT_13s0019g04680	mRNA638	-16077	Ras-related protein Rab-5B	Cellular process.Cellular transport.Protein trafficking.Vesicle-mediated trafficking
1634	chr14	6585499	6585700	202	*	125	26	4.53	3.52	100	Intron (mRNA20979/VIT_14s0030g01700, intron 1 of 1)	5	6582133	6586030	3898	1	VIT_14s0030g01700	mRNA20979	3366	Unknown	Unknown
1635	chr14	12950549	12950750	202	*	125	26	4.53	3.52	100	Distal Intergenic	5	12924819	12926050	1232	2	VIT_14s0036g01530	mRNA29406	-24499	ATRAD3 (Arabidopsis thaliana Ras Associated with Diabetes protein 3	Unclear
1636	chr18	5155769	5155970	202	*	125	26	4.53	3.52	100	Distal Intergenic	9	5163243	5164681	1439	1	VIT_18s0001g06940	mRNA19859	-7273	Purine permease 1 (PUP1)	Signaling.Hormone Signaling.Cytokinin Signaling.Cytokinin metabolism.Cytokinin biosynthesis
1637	chr18	5464116	5464317	202	*	125	26	4.53	3.52	100	Exon (mRNA1793/VIT_18s0001g07220, exon 2 of 6)	9	5462890	5465587	2698	2	VIT_18s0001g07220	mRNA1793	1270	Cyclin delta-2	Cellular process.Cell growth and death
1638	chr10	11356580	11356781	202	*	125	26	4.53	3.52	100	Exon (mRNA8244/VIT_10s0003g04470, exon 13 of 28)	1	11324035	11380480	56446	1	VIT_10s0003g04470	mRNA8244	32545	Glutathione S-conjugate ABC transporter (MRP2)	Transport overview.Macromolecule transport.Multidrug transport.Multidrug ABC transport
1639	chr07	1250925	1251126	202	*	125	26	4.53	3.52	100	Distal Intergenic	18	1234739	1241465	6727	2	VIT_07s0151g00310	mRNA8815	-9460	NIMA protein kinase NEK1	Signaling.Signaling pathway.Protein kinase
1640	chr07	27174978	27175179	202	*	125	25.9	4.53	3.52	100	Intron (mRNA11719/VIT_07s0130g00440, intron 2 of 2)	18	27165862	27166998	1137	2	VIT_07s0130g00430	mRNA11985	-7980	SWIB complex BAF60b domain-containing protein	Regulation overview.Regulation of gene expression.Regulation of transcription.Transcription factor.SWIB
1641	chr01	657352	657553	202	*	125	25.8	4.53	3.52	100	Intron (mRNA17031/VIT_01s0011g00740, intron 1 of 8)	12	656141	666920	10780	1	VIT_01s0011g00740	mRNA17031	1211	Processing peptidase beta subunit, mitochondrial	Metabolism.Primary metabolism.Protein metabolism and modification.Proteolysis.Peptidase-mediated proteolysis
1642	chr02	4762763	4762964	202	*	117	18	4.52	3.51	100	Downstream (2-3kb)	13	4765224	4766070	847	2	VIT_02s0154g00010	mRNA1616	3106	Auxin-responsive SAUR11	Signaling.Hormone Signaling.Auxin Signaling.Auxin-mediated Signaling pathway
1643	chr01	2745532	2745733	202	*	114	15	4.52	3.51	100	Distal Intergenic	12	2751566	2753036	1471	1	VIT_01s0011g03070	mRNA706	-5833	AP2 domain-containing protein RAP2.8	Signaling.Hormone Signaling.Ethylene Signaling.Ethylene-mediated Signaling pathway
1644	chr01	7177328	7177529	202	*	114	15	4.52	3.51	100	Intron (mRNA5395/VIT_01s0137g00650, intron 2 of 2)	12	7171473	7178513	7041	1	VIT_01s0137g00650	mRNA5395	5855	Unknown protein	Unknown
1645	chr01	12242628	12242829	202	*	114	15	4.52	3.51	100	Distal Intergenic	12	12245777	12253239	7463	1	VIT_01s0026g02350	mRNA2500	-2948	CAAX amino terminal protease	Metabolism.Primary metabolism.Protein metabolism and modification.Proteolysis.Peptidase-mediated proteolysis
1646	chr02	455185	455386	202	*	114	15	4.52	3.51	100	Distal Intergenic	13	453592	454346	755	1	VIT_02s0025g00530	mRNA28248	1593	unknown	unknown
1647	chr02	809950	810151	202	*	114	15	4.52	3.51	100	Distal Intergenic	13	812694	815433	2740	1	VIT_02s0025g01030	mRNA9550	-2543	Aldose 1-epimerase	Metabolism.Primary metabolism.Carbohydrate metabolism.Glycolysis Gluconeogenesis
1648	chr02	9178415	9178616	202	*	114	15	4.52	3.51	100	Distal Intergenic	13	9165547	9167637	2091	2	VIT_02s0012g02220	mRNA16510	-10778	Xyloglucan endotransglucosylase/hydrolase 30	Cellular process.Cellular component organization and biogenesis.Cell wall organization and biogenesis.Cell wall metabolism.Cell wall modification.Xyloglucan modification
1649	chr02	13968186	13968387	202	*	114	15	4.52	3.51	100	Distal Intergenic	13	13998724	14007202	8479	1	VIT_02s0033g00230	mRNA29538	-30337	Unknown protein	Unknown
1650	chr02	15175781	15175982	202	*	114	15	4.52	3.51	100	Distal Intergenic	13	15195006	15198779	3774	2	VIT_02s0033g00630	mRNA27869	22797	Nitrilase	Metabolism.Cellular metabolism.Amino acid derivative metabolism.Cyanoamino acid metabolism
1651	chr04	6080071	6080272	202	*	114	15	4.52	3.51	100	Promoter (1-2kb)	15	6081403	6082607	1205	1	VIT_04s0008g06250	mRNA23449	-1131	Serine-rich protein	Unknown
1652	chr05	5513886	5514087	202	*	114	15	4.52	3.51	100	Promoter (1-2kb)	16	5509389	5511899	2511	2	VIT_05s0020g03850	mRNA1281	-1987	Pentatricopeptide (PPR) repeat-containing protein	Diverse functions.Gene family with diverse functions.Pentatricopeptide domain family
1653	chr05	12722342	12722543	202	*	114	15	4.52	3.51	100	Exon (mRNA23080/VIT_05s0051g00930, exon 8 of 19)	16	12683845	12725745	41901	2	VIT_05s0051g00930	mRNA23080	3202	DNA primase large subunit	Metabolism.Primary metabolism.Nucleobase, nucleoside, nucleotide, nucleic acid metabolism.Nucleic acid metabolism.DNA metabolism.DNA replication
1654	chr05	18729817	18730018	202	*	114	15	4.52	3.51	100	Intron (mRNA27539/VIT_05s0062g00150, intron 3 of 5)	16	18721220	18732785	11566	2	VIT_05s0062g00150	mRNA27539	2767	Pentatricopeptide repeat protein	Diverse functions.Gene family with diverse functions.Pentatricopeptide domain family
1655	chr06	9449112	9449313	202	*	114	15	4.52	3.51	100	Downstream (<1kb)	17	9449860	9451656	1797	2	VIT_06s0004g08510	mRNA19790	2343	Unknown protein	Unknown
1656	chr06	11698909	11699110	202	*	114	15	4.52	3.51	100	Distal Intergenic	17	11691858	11693135	1278	1	VIT_06s0009g00320	mRNA17191	7051	U-box protein	Unknown
1657	chr06	17657263	17657464	202	*	114	15	4.52	3.51	100	Intron (mRNA14101/VIT_06s0009g03330, intron 1 of 7)	17	17656765	17665203	8439	1	VIT_06s0009g03330	mRNA14101	498	Cig3	Signaling.Hormone Signaling.Cytokinin Signaling.Cytokinin-mediated Signaling pathway
1658	chr07	414868	415069	202	*	114	15	4.52	3.51	100	Distal Intergenic	18	417960	421994	4035	1	VIT_07s0141g00510	mRNA19172	-2891	RNA polymerase Rpb7 N-terminal domain-containing	Metabolism.Primary metabolism.Nucleobase, nucleoside, nucleotide, nucleic acid metabolism.Nucleic acid metabolism.RNA metabolism.RNA biosynthesis
[truncated: 2,769 more rows]
