# Supplementary material for: VviNAC33 promotes organ de‐greening and represses vegetative growth during the vegetative‐to‐mature phase transition in grapevine
Source: New Phytol. 2021 Mar 16;231(2):726–46. doi: 10.1111/nph.17263 (PMC8251598; doi:10.1111/nph.17263)
Supplement: Supplementary file 3 — Dataset S3 DNA affinity purification sequencing (DAP‐seq) dataset after removing peaks with a sample : control ratio < 5 fold from Dataset S2. [file NPH-231-726-s003.xlsx]

## Sheet: DS3
New Phytologist Supporting Information
Article title: VviNAC33 promotes organ de-greening and represses vegetative growth during the vegetative-to-mature phase transition in grapevine
Authors: Erica D’Incà, Stefano Cazzaniga, Chiara Foresti, Nicola Vitulo, Edoardo Bertini, Mary Galli, Andrea Gallavotti, Mario Pezzotti, Giovanni Battista Tornielli and Sara Zenoni
Article acceptance date: 1 February 2021

## Sheet: Dataset S3
Dataset S3 DNA affinity purification sequencing (DAP-seq) dataset after removing peaks with a sample/control ratio < 5 fold from Dataset S2.
	seqnames	start	end	width	strand	score	signalValue	pValue	qValue	peak	annotation	geneChr	geneStart	geneEnd	geneLength	geneStrand	geneId	transcriptId	distanceToTSS	Annotation	Description	Gene Ontology	Coexpressed	Switch	I Trans Positive	II Trans Positive	I Trans Negative	II Trans Negative
1	chr09	17381010	17381211	202	*	921	837.5	107.61	103.68	100	Distal Intergenic	20	17396134	17396412	279	1	VIT_09s0018g00820	mRNA13164	-14923	Photosystem I assembly protein Ycf3	Metabolism.Primary metabolism.Generation of metabolite precursors and energy.Photosynthesis.Photosystem I	Generation of Energy
3498	chr13	3991277	3991478	202	*	591	501	102.88	99.13	100	5' UTR	4	3986122	3991494	5373	2	VIT_13s0019g02630	mRNA7184	16	Photosystem II PsbA	Metabolism.Primary metabolism.Generation of metabolite precursors and energy.Photosynthesis.Photosystem II	Generation of Energy
3	chr17	6121381	6121582	202	*	487	395	51.63	48.36	100	Intron (mRNA29820/VIT_17s0000g05500, intron 13 of 14)	8	6117662	6118846	1185	2	VIT_17s0000g05490	mRNA26911	-2535	Lateral organ boundaries domain family protein (LBD27)	Regulation overview.Regulation of gene expression.Regulation of transcription.Transcription factor.AS2 family transcription factor	Transcription Factor Activity
4	chr00	23719476	23719677	202	*	394	300	60.6	57.22	100	Distal Intergenic	11	23713047	23713744	698	1	VIT_07s0151g00380	mRNA8625	6429	No hit	NA	No Hit
5	chr00	7126026	7126227	202	*	363	268.8	48.76	45.65	100	Distal Intergenic	11	7128943	7133874	4932	1	VIT_00s0246g00120	mRNA18698	-2716	No hit	no hit	No Hit
6	chr00	10812753	10812954	202	*	363	268.8	41.83	38.78	100	Distal Intergenic	11	10807717	10810390	2674	1	VIT_00s0332g00040	mRNA22499	5036	Unknown protein	NA	Unknown Protein
7	chr00	15061751	15061952	202	*	362	267.5	51.38	48.16	100	Distal Intergenic	11	15066724	15072923	6200	2	VIT_00s0438g00010	mRNA16812	10971	Cytochrome c oxidase subunit 2	Metabolism.Primary metabolism.Generation of metabolite precursors and energy.Electron transport.Respiratory-chain phosphorylation	Generation of Energy
8	chr10	16223348	16223549	202	*	361	266	36.31	33.43	100	Distal Intergenic	1	16220837	16221215	379	2	VIT_10s0092g00790	mRNA735	-2133	Ribosomal protein S19	Metabolism.Primary metabolism.Protein metabolism and modification.Protein synthesis.Ribosome	DNA/RNA Metabolic Process
334	chr00	20681703	20681904	202	*	341	246	37.47	34.55	100	Intron (mRNA14528/VIT_00s0854g00030, intron 1 of 2)	11	20680113	20689107	8995	1	VIT_00s0854g00030	mRNA14528	1590	Unknown	Unknown	Unknown Protein
1105	chr00	13687646	13687847	202	*	331	236	33	30.18	100	Distal Intergenic	11	13686628	13687497	870	1	VIT_00s0396g00030	mRNA16460	1018	Unknown	Signaling.Signaling pathway.Protein kinase	Unknown Protein
11	chr00	10812247	10812448	202	*	327	232.2	32.32	29.53	100	Distal Intergenic	11	10807717	10810390	2674	1	VIT_00s0332g00040	mRNA22499	4530	Unknown protein	NA	Unknown Protein
12	chr00	20914764	20914965	202	*	308	212	28.55	25.89	100	Downstream (1-2kb)	11	20916327	20916795	469	2	VIT_00s0873g00010	mRNA26072	1830	Ribosomal protein L2	Metabolism.Primary metabolism.Protein metabolism and modification.Protein synthesis.Ribosome	DNA/RNA Metabolic Process
13	chr19	10437353	10437554	202	*	292	196	32.41	29.6	100	Intron (mRNA3688/VIT_19s0015g01740, intron 8 of 11)	10	10433910	10443999	10090	2	VIT_19s0015g01740	mRNA3688	6445	Actin-related protein 8	Cellular process.Cellular component organization and biogenesis.Cytoskeleton organization and biogenesis.Actin organization and biogenesis	Cellular Process
14	chr18	21128496	21128697	202	*	289	192.8	27.75	25.1	100	Distal Intergenic	9	21136719	21180130	43412	1	VIT_18s0157g00050	mRNA3139	-8022	Carboxypeptidase D	Metabolism.Primary metabolism.Protein metabolism and modification.Proteolysis.Peptidase-mediated proteolysis	Cellular Homeostasis
15	chr08	7240485	7240686	202	*	275	179	50.27	47.13	100	Distal Intergenic	19	7221935	7226534	4600	2	VIT_08s0105g00230	mRNA29861	-13951	BLH1 (embryo sac development arrest 29)	Regulation overview.Regulation of gene expression.Regulation of transcription.Transcription factor.Homeobox domain family transcription factor	Transcription Factor Activity
16	chr18	16506990	16507191	202	*	261	165	27.25	24.61	100	Promoter (<=1kb)	9	16506973	16507131	159	2	VIT_18s0086g00040	mRNA19208	0	No hit	No hit	No Hit
17	chr17	16103523	16103724	202	*	256	159.6	28.54	25.89	100	Intron (mRNA21191/VIT_17s0053g00440, intron 3 of 4)	8	16101000	16105903	4904	1	VIT_17s0053g00440	mRNA21191	2523	No hit	NA	No Hit
18	chr02	4037567	4037768	202	*	252	155	41.74	38.73	100	Promoter (<=1kb)	13	4037933	4039464	1532	1	VIT_02s0025g04660	mRNA11	-165	Senescence-inducible chloroplast stay-green protein 1	Metabolism.Primary metabolism.Cofactor metabolism.Tetrapyrrole metabolism.Chlorophyll metabolism.Chlorophyll catabolism	Developmental Process	0.759
19	chr02	16201004	16201205	202	*	248	151	29.02	26.34	100	Distal Intergenic	13	16190948	16193334	2387	2	VIT_02s0033g01020	mRNA12703	-7670	Anthraniloyal-CoA: methanol anthraniloyal transferase	Metabolism.Primary metabolism.Amino acid metabolism.Aromatic amino acid metabolism.Aromatic amino acid biosynthesis	Cellular Amino Acids and Derivative Metabolic Process
20	chr07	4089212	4089413	202	*	245	148	39.7	36.73	100	Promoter (<=1kb)	18	4089249	4090743	1495	1	VIT_07s0005g01180	mRNA5642	0	Unknown protein	Unknown	Unknown Protein
1001	chr02	16656023	16656224	202	*	241	144.2	33.24	30.4	100	Downstream (1-2kb)	13	16649637	16654775	5139	1	VIT_02s0033g01160	mRNA11323	6386	Unknown protein	Unknown	Unknown Protein
22	chr05	7056600	7056801	202	*	234	137	34.08	31.22	100	3' UTR	16	7056634	7057297	664	2	VIT_05s0049g00030	mRNA7572	496	Nodulin	Response to stimulus.Stress response.Biotic stress response	Cellular Process
2933	chr06	13083418	13083619	202	*	234	137	31.98	29.21	100	Distal Intergenic	17	13075948	13083005	7058	1	VIT_06s0009g00880	mRNA21308	7470	Axial regulator YABBY2	Regulation overview.Regulation of gene expression.Regulation of transcription.Transcription factor.C2C2-YABBY family transcription factor	Transcription Factor Activity
24	chr18	9833567	9833768	202	*	234	137	31.98	29.22	100	Intron (mRNA5586/VIT_18s0001g11560, intron 3 of 4)	9	9827989	9838662	10674	1	VIT_18s0001g11560	mRNA5586	5578	CyP82A3	Metabolism.Cellular metabolism.Oxidation reduction.Cytochrome P450 oxidoreductase	Cellular Process
25	chr00	23720537	23720738	202	*	229	131.6	17.86	15.53	100	Distal Intergenic	11	23727546	23728623	1078	1	VIT_00s1536g00010	mRNA18054	-6808	Heat shock protein 101	Metabolism.Primary metabolism.Protein metabolism and modification.Protein folding.Chaperone-mediated protein folding.HSP-mediated protein folding	Transport
26	chr00	16351496	16351697	202	*	226	128.6	20.28	17.85	100	3' UTR	11	16349549	16356287	6739	1	VIT_00s0505g00040	mRNA17948	1947	Unknown	Unknown	No Hit
27	chr07	27241284	27241485	202	*	222	125	30.66	27.94	100	Downstream (2-3kb)	18	27243756	27244454	699	2	VIT_07s0130g00460	mRNA11764	2969	SWIB complex BAF60b domain-containing protein	Regulation overview.Regulation of gene expression.Regulation of transcription.Transcription factor.SWIB	Transcription Factor Activity
28	chr00	7128211	7128412	202	*	218	121.1	18.08	15.72	100	Promoter (<=1kb)	11	7128943	7133874	4932	1	VIT_00s0246g00120	mRNA18698	-531	No hit	no hit	No Hit
1433	chr06	12373702	12373903	202	*	218	121	31.83	29.08	100	Distal Intergenic	17	12379185	12383179	3995	1	VIT_06s0009g00580	mRNA20759	-5282	Receptor protein kinase	Signaling.Signaling pathway.Protein kinase	Signal Transduction
3831	chr03	1311757	1311958	202	*	213	115.9	17.75	15.43	100	Promoter (1-2kb)	14	1313644	1323526	9883	1	VIT_03s0038g01880	mRNA23372	-1686	Nuclear pore complex protein Nup188	NA	DNA/RNA Metabolic Process
21	chr13	316271	316472	202	*	206	109	29.62	26.92	100	Promoter (1-2kb)	4	317659	323573	5915	1	VIT_13s0067g00600	mRNA21663	-1187	Arginine-tRNA-protein transferase 1	Metabolism.Primary metabolism.Nucleobase, nucleoside, nucleotide, nucleic acid metabolism.Nucleic acid metabolism.RNA metabolism.tRNA metabolism.tRNA processing	Cellular Amino Acids and Derivative Metabolic Process
32	chr01	23264157	23264358	202	*	206	108.8	15.1	12.97	100	Distal Intergenic	12	23255463	23260005	4543	2	VIT_01s0146g00380	mRNA11783	-4152	LITAF-domain-containing protein	Unknown	Cellular Process
33	chr17	10927724	10927925	202	*	205	108	25.85	23.25	100	Promoter (1-2kb)	8	10929850	10935502	5653	1	VIT_17s0000g09210	mRNA4613	-1925	No pollen (Osnop)	Cellular process.Cell growth and death	Developmental Process
34	chr05	14950541	14950742	202	*	205	107	29.03	26.34	100	Distal Intergenic	16	14939210	14942811	3602	2	VIT_05s0029g00200	mRNA8602	-7730	Purple acid phosphatase 15 ATPAP15/PAP15	Metabolism.Primary metabolism.Coenzyme and prosthetic group metabolism.Riboflavin metabolism	Secondary Metabolic Process
1388	chr14	12263649	12263850	202	*	203	105.9	15.94	13.73	100	Downstream (1-2kb)	5	12265505	12266250	746	2	VIT_14s0036g01260	mRNA20985	2400	No hit	No hit	No Hit
36	chr18	31494584	31494785	202	*	203	105	25	22.41	100	Distal Intergenic	9	31483133	31489122	5990	2	VIT_18s0001g06340	mRNA17096	-5462	RPS4 (resistant to p. syringae 4)	Response to stimulus.Stress response.Biotic stress response.Plant-pathogen interaction.R proteins from Plant-pathogen interaction	Response to Stress
37	chr02	7297422	7297623	202	*	203	105	24.03	21.48	100	Intron (mRNA12650/VIT_02s0012g01160, intron 2 of 4)	13	7296340	7301158	4819	1	VIT_02s0012g01160	mRNA12650	1082	Proton-dependent oligopeptide transport (POT) family protein	Transport overview.Electrochemical Potential-driven Transporters.Porters.Proton-dependent Oligopeptide Transporter	Transport
2749	chr07	2441489	2441690	202	*	202	104.8	26.05	23.44	100	Promoter (<=1kb)	18	2440148	2441584	1437	2	VIT_07s0104g00920	mRNA24554	0	No hit	No hit	No Hit
39	chr12	21064748	21064949	202	*	202	104	22.85	20.37	100	Exon (mRNA10447/VIT_12s0035g00250, exon 1 of 1)	3	21064129	21066252	2124	1	VIT_12s0035g00250	mRNA10447	619	EMB2758	Development.Reproductive development.Embryo development	#N/A
1749	chr10	16274809	16275010	202	*	202	104	13.98	11.92	100	Intron (mRNA7180/VIT_00s0125g00050, intron 1 of 1)	1	16272753	16282526	9774	2	VIT_00s0125g00050	mRNA7180	7516	No hit	no hit	No Hit
41	chr18	12990670	12990871	202	*	201	103	31.01	28.27	100	Promoter (1-2kb)	9	12992480	12996562	4083	1	VIT_18s0001g14980	mRNA11709	-1609	3-methyl-2-oxobutanoate dehydrogenase	Metabolism.Primary metabolism.Amino acid metabolism.Valine, leucine, and isoleucine metabolism.Valine, leucine, and isoleucine catabolism	Cellular Amino Acids and Derivative Metabolic Process
42	chr00	10871058	10871259	202	*	201	103	15.24	13.1	100	Intron (mRNA20141/VIT_00s0332g00100, intron 1 of 3)	11	10869407	10871868	2462	1	VIT_00s0332g00100	mRNA20141	1651	No hit	unknown	No Hit
43	chr12	20001109	20001310	202	*	198	100	21.76	19.3	100	Exon (mRNA27843/VIT_12s0034g02140, exon 4 of 14)	3	19970953	20006760	35808	2	VIT_12s0034g02140	mRNA27843	5450	S3 self-incompatibility locus	Unclear	Cellular Process
44	chr04	18399725	18399926	202	*	197	99	23.32	20.81	100	Intron (mRNA14061/VIT_04s0023g01490, intron 4 of 4)	15	18396916	18402312	5397	2	VIT_04s0023g01490	mRNA14061	2386	Ovate family protein 7 OFP7	Development.Reproductive development.Fruit development	Transcription Factor Activity
45	chr08	21623553	21623754	202	*	191	93	24.94	22.36	100	Intron (mRNA20379/VIT_08s0007g08270, intron 2 of 2)	19	21623830	21625713	1884	2	VIT_08s0007g08280	mRNA20366	1959	Remorin	Unclear	Other Processes
962	chr16	22916520	22916721	202	*	191	92.9	20.72	18.28	100	Promoter (1-2kb)	7	22914559	22915347	789	2	VIT_16s0098g01150	mRNA26015	-1173	Auxin-responsive SAUR29	Signaling.Hormone Signaling.Auxin Signaling.Auxin-mediated Signaling pathway	Response to Hormone Stimulus		*		*
47	chr17	17744802	17745003	202	*	190	92	24.65	22.08	100	Distal Intergenic	8	17733903	17735779	1877	2	VIT_17s0053g00990	mRNA27970	-9023	Expansin (VvEXPA18)	Signaling.Hormone Signaling.Auxin Signaling.Auxin-mediated Signaling pathway	Cell Wall Metabolism
48	chr04	20851758	20851959	202	*	188	90	22.87	20.38	100	Distal Intergenic	15	20856405	20857865	1461	1	VIT_04s0008g00120	mRNA26259	-4446	Chitinase precursor	NA	Carbohydrate Metabolic Process
49	chr06	20089511	20089712	202	*	188	90	24.06	21.5	100	Promoter (<=1kb)	17	20089842	20105892	16051	1	VIT_06s0061g01190	mRNA10762	-130	SWI/SNF matrix-associated regulator of chromatin sbfamily A mber 3 2	Regulation overview.Regulation of gene expression.Regulation of transcription.Transcription factor.SNF2 family transcription factor	Transcription Factor Activity
3837	chr10	16173930	16174131	202	*	188	89.9	13.26	11.25	100	3' UTR	1	16173287	16175890	2604	2	VIT_10s0092g00770	mRNA654	1759	Cytochrome c biogenesis orf256	Transport overview.Macromolecule transport.Multidrug transport.Multidrug ABC transport	Transport
51	chr00	12278075	12278276	202	*	187	89	18	15.66	100	Intron (mRNA12372/VIT_00s0361g00080, intron 3 of 5)	11	12284208	12286711	2504	1	VIT_00s0361g00090	mRNA12388	-5932	Phototropic-responsive NPH3 protein	Signaling.Signaling pathway.Light Signaling	Signal Transduction
52	chr18	14022070	14022271	202	*	187	89	18	15.66	100	Downstream (<1kb)	9	14023042	14027197	4156	2	VIT_18s0166g00080	mRNA10424	4926	ABC Transporter (VvWBC1 - VvABCG1)	Transport overview.Macromolecule transport.Multidrug transport.Multidrug ABC transport	Transport
53	chr08	10303097	10303298	202	*	187	89	23.77	21.25	100	Promoter (1-2kb)	19	10305196	10307003	1808	1	VIT_08s0058g00960	mRNA14892	-1898	basic helix-loop-helix (bHLH) family	Regulation overview.Regulation of gene expression.Regulation of transcription.Transcription factor.bHLH family transcription factor	Transcription Factor Activity
54	chr19	5013743	5013944	202	*	186	88	21.23	18.78	100	Distal Intergenic	10	5016103	5018391	2289	1	VIT_19s0014g04690	mRNA28045	-2159	Indole-3-acetic acid-amido synthetase	Signaling.Hormone Signaling.Auxin Signaling.Auxin metabolism.Auxin inactivation by conjugation	Response to Hormone Stimulus
719	chr18	10220628	10220829	202	*	186	88	17.74	15.42	100	Promoter (<=1kb)	9	10220918	10224813	3896	1	VIT_18s0001g11990	mRNA6064	-89	Methyltransferase-like protein 2, meth_7	Unclear	#N/A
56	chr05	4969467	4969668	202	*	185	87	19.08	16.67	100	Distal Intergenic	16	4962393	4965733	3341	2	VIT_05s0020g03200	mRNA15221	-3734	Spermine synthase	Metabolism.Primary metabolism.Amino acid metabolism.Arginine and proline metabolism.Urea cycle	Cellular Amino Acids and Derivative Metabolic Process
2038	chr10	6752627	6752828	202	*	183	85	21.44	18.98	100	Distal Intergenic	1	6755642	6758530	2889	1	VIT_10s0003g01730	mRNA9793	-2814	PUB17 (plant U- box 17)	Cellular process.Cell growth and death.Cell death	#N/A
3397	chr01	3210776	3210977	202	*	183	85	18.54	16.15	100	Exon (mRNA11819/VIT_01s0011g03540, exon 2 of 2)	12	3210273	3211389	1117	2	VIT_01s0011g03540	mRNA11819	412	Lateral organ boundaries protein 41	Regulation overview.Regulation of gene expression.Regulation of transcription.Transcription factor.AS2 family transcription factor	Transcription Factor Activity
610	chr02	2036135	2036336	202	*	183	85	17.72	15.41	100	Exon (mRNA24084/VIT_02s0025g02560, exon 1 of 2)	13	2035554	2037531	1978	1	VIT_02s0025g02560	mRNA24084	581	O-succinylhomoserine sulfhydrylase	Metabolism.Primary metabolism.Amino acid metabolism.Methionine metabolism	Cellular Amino Acids and Derivative Metabolic Process
60	chr17	4790290	4790491	202	*	182	84	17.45	15.15	100	Distal Intergenic	8	4781655	4782647	993	2	VIT_17s0000g04420	mRNA14685	-7643	Wall-associated kinase 2 (WAK2)	Signaling.Signaling pathway.Protein kinase	#N/A
61	chr00	7161501	7161702	202	*	181	83	13.79	11.75	100	Exon (mRNA18252/VIT_00s0246g00210, exon 1 of 3)	11	7161428	7162726	1299	1	VIT_00s0246g00210	mRNA18252	73	No hit	No hit	No Hit
62	chr05	11796778	11796979	202	*	180	82	19.54	17.11	100	Downstream (<1kb)	16	11797481	11802587	5107	2	VIT_05s0051g00590	mRNA10242	5608	Pectate lyase	Cellular process.Cellular component organization and biogenesis.Cell wall organization and biogenesis.Cell wall metabolism.Cell wall catabolism.Pectin catabolism	Cell Wall Metabolism
63	chr13	2042206	2042407	202	*	179	81	17.45	15.15	100	Promoter (<=1kb)	4	2043286	2052751	9466	1	VIT_13s0067g03660	mRNA25995	-879	Unknown protein	Unknown	Unknown Protein
64	chr13	12996786	12996987	202	*	179	81	16.65	14.39	100	Promoter (<=1kb)	4	12994957	12996969	2013	2	VIT_13s0101g00520	mRNA8439	0	Unknown protein	Unknown	Unknown Protein
1777	chr07	19987303	19987504	202	*	178	80	18.04	15.7	100	Exon (mRNA9380/VIT_00s0313g00080, exon 8 of 19)	18	19974192	20009252	35061	1	VIT_00s0313g00080	mRNA9380	13111	Kinesin motor protein	Cellular process.Cellular component organization and biogenesis.Cytoskeleton organization and biogenesis.Microtubule organization and biogenesis.Microtubule-driven movement	Cellular Process
3601	chr14	29223926	29224127	202	*	178	80	14.94	12.82	100	Intron (mRNA5361/VIT_14s0108g00460, intron 2 of 2)	5	29222977	29226448	3472	2	VIT_14s0108g00460	mRNA5361	2321	Ribosomal protein S9 (RPS9C) 40S	Metabolism.Primary metabolism.Protein metabolism and modification.Protein synthesis.Ribosome	DNA/RNA Metabolic Process
67	chr07	17197609	17197810	202	*	177	79	23.78	21.25	100	Intron (mRNA4181/VIT_00s0174g00310, intron 3 of 4)	18	17193492	17208762	15271	2	VIT_00s0174g00310	mRNA4181	10952	Ribonuclease T2	Metabolism.Primary metabolism.Nucleobase, nucleoside, nucleotide, nucleic acid metabolism.Nucleic acid metabolism.RNA metabolism.RNA catabolism	#N/A
3566	chr19	23086399	23086600	202	*	176	78	11.01	9.19	100	Distal Intergenic	10	23079196	23085541	6346	1	VIT_19s0085g00120	mRNA8443	7203	ABC transporter B member 11	NA	Transport
69	chr02	2025269	2025470	202	*	175	77	17.22	14.95	100	Distal Intergenic	13	2018741	2024635	5895	1	VIT_02s0025g02550	mRNA24041	6528	Late embryogenesis abundant protein	Response to stimulus.Stress response.Abiotic stress response.Desiccation stress response	Developmental Process
70	chr04	3040381	3040582	202	*	175	77	23.18	20.68	100	Promoter (<=1kb)	15	3040505	3044783	4279	1	VIT_04s0008g03680	mRNA11208	0	Unknown protein	Unknown	Unknown Protein
1139	chr08	4488063	4488264	202	*	175	77	19.15	16.73	100	Promoter (<=1kb)	19	4475322	4487944	12623	2	VIT_08s0032g00860	mRNA21775	-119	Unknown protein	Unknown	Unknown Protein
72	chr13	3569143	3569344	202	*	175	76.9	18.14	15.77	100	Promoter (<=1kb)	4	3569215	3573039	3825	1	VIT_13s0019g02180	mRNA6872	0	Tropinone reductase	Metabolism.Primary metabolism.Amino acid metabolism.Arginine and proline metabolism.Urea cycle	Cellular Amino Acids and Derivative Metabolic Process
73	chr08	9433324	9433525	202	*	175	76.8	15.59	13.42	100	Promoter (<=1kb)	19	9434299	9437625	3327	1	VIT_08s0058g00450	mRNA28475	-774	Substrate carrier, Mitochondrial	Transport overview.Electrochemical Potential-driven Transporters.Porters.Mitochondrial Carrier	Transport
74	chr01	4332851	4333052	202	*	174	76.4	16.37	14.13	100	Distal Intergenic	12	4330010	4331639	1630	1	VIT_01s0011g04760	mRNA16819	2841	myb domain protein 4 (VvMybC2-L1)	Regulation overview.Regulation of gene expression.Regulation of transcription.Transcription factor.MYB family transcription factor	Transcription Factor Activity
999	chr18	4183697	4183898	202	*	174	76	16.95	14.68	100	Intron (mRNA11172/VIT_18s0001g05160, intron 2 of 5)	9	4181102	4184913	3812	2	VIT_18s0001g05160	mRNA11172	1015	Glycosyl hydrolase family 3 protein	Metabolism.Primary metabolism.Carbohydrate metabolism.Carbohydrate catabolism	#N/A
3426	chr00	12157965	12158166	202	*	172	74	19.41	16.99	100	Exon (mRNA10808/VIT_00s0360g00010, exon 1 of 2)	11	12157677	12158429	753	1	VIT_00s0360g00010	mRNA10808	288	Unknown protein	Unknown	Unknown Protein
77	chr00	19602031	19602232	202	*	171	73.3	11.63	9.75	100	Distal Intergenic	11	19609411	19610989	1579	1	VIT_00s0733g00010	mRNA708	-7179	F-type H+-transporting ATPase alpha chain	Metabolism.Primary metabolism.Generation of metabolite precursors and energy.Electron transport.Respiratory-chain phosphorylation	Generation of Energy
78	chr00	10811281	10811482	202	*	171	73.3	8.35	6.8	100	Distal Intergenic	11	10807717	10810390	2674	1	VIT_00s0332g00040	mRNA22499	3564	Unknown protein	NA	Unknown Protein
3505	chr06	11355117	11355318	202	*	171	73	15.3	13.15	100	Exon (mRNA18563/VIT_06s0009g00230, exon 1 of 2)	17	11354411	11356629	2219	1	VIT_06s0009g00230	mRNA18563	706	Unknown protein	Unknown	Unknown Protein
80	chr08	19665784	19665985	202	*	171	73	14.54	12.44	100	Distal Intergenic	19	19658115	19660943	2829	2	VIT_08s0007g05740	mRNA9159	-4841	BLADE-ON-PETIOLE2	Development.Reproductive development.Flower development	Transcription Factor Activity
81	chr01	3979502	3979703	202	*	171	72.9	15.3	13.15	100	Distal Intergenic	12	3981902	3993537	11636	1	VIT_01s0011g04370	mRNA29528	-2199	Phosphatidylserine synthase 2	Metabolism.Primary metabolism.Lipid metabolism.Glycerolipid metabolism.Glycerophospholipid metabolism.Glycerophospholipid biosynthesis	Carbohydrate Metabolic Process		*
3223	chr17	960939	961140	202	*	171	72.8	13.16	11.17	100	Distal Intergenic	8	955288	958573	3286	2	VIT_17s0000g01160	mRNA15640	-2366	Nodulin	Response to stimulus.Stress response.Biotic stress response	#N/A
2919	chr01	20720344	20720545	202	*	170	72	15.85	13.66	100	Distal Intergenic	12	20724530	20728271	3742	1	VIT_01s0010g02440	mRNA6397	-3985	ABC Transporter (VvMRP1 - VvABCC1)	Transport overview.Macromolecule transport.Multidrug transport.Multidrug ABC transport	Transport
1925	chr05	453499	453700	202	*	170	72	11.16	9.31	100	3' UTR	16	453295	454189	895	2	VIT_05s0077g01850	mRNA16391	489	Glycine-rich protein	Unknown	#N/A
85	chr16	13502008	13502209	202	*	169	71	18.54	16.15	100	Distal Intergenic	7	13509993	13514143	4151	1	VIT_16s0022g00650	mRNA20651	-7784	No hit	No hit	No Hit
86	chr14	23570238	23570439	202	*	169	71	17.45	15.16	100	Downstream (2-3kb)	5	23573219	23576042	2824	2	VIT_14s0083g01180	mRNA2472	5603	Unknown protein	Unknown	Unknown Protein
87	chr01	6937443	6937644	202	*	169	71	16.47	14.22	100	Exon (mRNA6416/VIT_01s0137g00410, exon 1 of 2)	12	6936328	6938135	1808	1	VIT_01s0137g00410	mRNA6416	1115	CYP86A2	Metabolism.Cellular metabolism.Oxidation reduction.Cytochrome P450 oxidoreductase	#N/A
88	chr15	16098271	16098472	202	*	169	71	14.01	11.95	100	Exon (mRNA12321/VIT_15s0048g01980, exon 1 of 6)	6	16098098	16109673	11576	1	VIT_15s0048g01980	mRNA12321	173	COP9 signalosome complex subunit 1	Metabolism.Primary metabolism.Protein metabolism and modification.Proteolysis.cytoplasmic and nuclear protein degradation.Ubiquitin-mediated proteolysis.Deubiquitination	Cellular Homeostasis
89	chr18	6793547	6793748	202	*	169	71	17.45	15.16	100	Promoter (<=1kb)	9	6793889	6799338	5450	1	VIT_18s0001g08290	mRNA351	-141	Poly(ADP-ribose) polymerase	Metabolism.Primary metabolism.Coenzyme and prosthetic group metabolism.Nicotinate and nicotinamide metabolism	Secondary Metabolic Process				*
90	chr06	15854222	15854423	202	*	168	70	16.19	13.96	100	Intron (mRNA16182/VIT_06s0009g02340, intron 6 of 15)	17	15838877	15863802	24926	1	VIT_06s0009g02340	mRNA16182	15345	Tryptophan/tyrosine permease family	Transport overview.Electrochemical Potential-driven Transporters.Porters.Hydroxy/Aromatic Amino Acid Permease	Transport
364	chr13	26774510	26774711	202	*	168	69.8	17.16	14.89	100	Intron (mRNA22778/VIT_13s0064g00470, intron 1 of 2)	4	26765548	26780333	14786	2	VIT_13s0064g00470	mRNA22778	5622	Disease resistance protein (NBS-LRR class) RGH1	Diverse functions.Gene family with diverse functions.NBS-LRR superfamily	Response to Stress
1102	chr07	9927898	9928099	202	*	167	69	17.97	15.63	100	Intron (mRNA8021/VIT_07s0005g05510, intron 2 of 2)	18	9928652	9933494	4843	2	VIT_07s0005g05520	mRNA8042	5395	Pectate lyase	Cellular process.Cellular component organization and biogenesis.Cell wall organization and biogenesis.Cell wall metabolism.Cell wall catabolism.Pectin catabolism	Cell Wall Metabolism
93	chr05	15137247	15137448	202	*	167	69	15.04	12.91	100	Intron (mRNA7418/VIT_05s0029g00280, intron 4 of 4)	16	15132151	15141034	8884	1	VIT_05s0029g00280	mRNA7418	5096	DNA repair protein RAD50	NA	DNA/RNA Metabolic Process
94	chr13	5701026	5701227	202	*	166	68	13.23	11.24	100	Promoter (1-2kb)	4	5699095	5699667	573	2	VIT_13s0019g04270	mRNA2870	-1359	No hit	No hit	No Hit	0.755
95	chr12	2956678	2956879	202	*	166	68	15.64	13.46	100	Distal Intergenic	3	2958962	2965408	6447	1	VIT_12s0028g02170	mRNA16966	-2083	ATP synthase protein I	Metabolism.Primary metabolism.Generation of metabolite precursors and energy.Electron transport.Respiratory-chain phosphorylation	Generation of Energy
96	chr17	6256288	6256489	202	*	166	68	13.23	11.23	100	Exon (mRNA27645/VIT_17s0000g05600, exon 1 of 1)	8	6255629	6256773	1145	1	VIT_17s0000g05600	mRNA27645	659	(-)-isopiperitenol dehydrogenase	Metabolism.Secondary metabolism.Terpenoid metabolism.Monoterpenoid metabolism.Monoterpenoid biosynthesis	Secondary Metabolic Process
97	chr18	315329	315530	202	*	166	68	15.64	13.46	100	Promoter (<=1kb)	9	314332	315076	745	2	VIT_18s0122g00300	mRNA14186	-253	Unknown protein	Unknown	Unknown Protein
98	chr17	10624141	10624342	202	*	166	67.3	16.6	14.35	100	Promoter (1-2kb)	8	10615542	10623055	7514	2	VIT_17s0000g08950	mRNA15929	-1086	D111/G-patch	Unknown	#N/A
99	chr06	17083665	17083866	202	*	165	67	14.5	12.41	100	Downstream (1-2kb)	17	17085399	17085834	436	2	VIT_06s0009g02930	mRNA25008	1968	Cytochrome P450, family 79, subfamily A, polypeptide 2	Metabolism.Secondary metabolism.Primary amino acids derivated metabolism.Glucosinolate metabolism	Secondary Metabolic Process
100	chr12	9284440	9284641	202	*	165	67	14.5	12.41	100	Exon (mRNA12908/VIT_12s0057g00980, exon 1 of 4)	3	9279406	9285230	5825	2	VIT_12s0057g00980	mRNA12908	589	Phytochrome defective C (PHYC)	Signaling.Signaling pathway.Circadian clock Signaling	Developmental Process
101	chr07	5378928	5379129	202	*	165	67	16.31	14.08	100	Promoter (<=1kb)	18	5379686	5382715	3030	1	VIT_07s0005g02700	mRNA24909	-557	KCO5 (Ca2+ activated outward rectifying K+ channel 5)	Transport overview.Channels and pores.a-Type channels.The Voltage-gated Ion Channel.outward rectifying K+ channel	Transport
102	chr12	15387665	15387866	202	*	164	66	13.44	11.42	100	Distal Intergenic	3	15379092	15381666	2575	1	VIT_12s0055g00810	mRNA25797	8573	Cationic peroxidase	Metabolism.Primary metabolism.Amino acid metabolism.Aromatic amino acid metabolism.Phenylalanine metabolism.Phenylalanine biosynthesis	Cellular Amino Acids and Derivative Metabolic Process
1924	chr02	8127450	8127651	202	*	164	66	12.97	11.01	100	Intron (mRNA16331/VIT_02s0012g01680, intron 2 of 2)	13	8126620	8134433	7814	2	VIT_02s0012g01680	mRNA16331	6782	Trehalose phosphatase 5	Metabolism.Primary metabolism.Carbohydrate metabolism.Polysaccharide metabolism.Starch and sucrose metabolism	Carbohydrate Metabolic Process
104	chr15	15945505	15945706	202	*	164	66	14.23	12.15	100	Promoter (<=1kb)	6	15941212	15945130	3919	2	VIT_15s0048g01740	mRNA14519	-375	Growth-regulating factor 9	Regulation overview.Regulation of gene expression.Regulation of transcription.Transcription factor.GRF family transcription factor	Transcription Factor Activity
539	chr04	18642433	18642634	202	*	164	66	16.03	13.82	100	Promoter (<=1kb)	15	18642443	18645268	2826	1	VIT_04s0023g01710	mRNA4	0	No hit	No hit	No Hit
106	chr16	13647167	13647368	202	*	164	66	12.04	10.14	100	Promoter (<=1kb)	7	13644954	13646523	1570	2	VIT_16s0022g00710	mRNA22427	-644	Pectinesterase family	Cellular process.Cellular component organization and biogenesis.Cell wall organization and biogenesis.Cell wall metabolism.Cell wall modification.Pectin modification	Cell Wall Metabolism
107	chr00	16351441	16351642	202	*	164	65.3	5.6	4.42	100	3' UTR	11	16349549	16356287	6739	1	VIT_00s0505g00040	mRNA17948	1892	Unknown	Unknown	No Hit
108	chr02	8053880	8054081	202	*	163	65	15.75	13.56	100	Downstream (<1kb)	13	8054403	8055699	1297	2	VIT_02s0012g01650	mRNA16428	1618	myb domain protein 93	Regulation overview.Regulation of gene expression.Regulation of transcription.Transcription factor.MYB family transcription factor	Transcription Factor Activity
109	chr08	13361424	13361625	202	*	163	65	15.75	13.56	100	Intron (mRNA28770/VIT_08s0040g02260, intron 2 of 2)	19	13359538	13364619	5082	2	VIT_08s0040g02260	mRNA28770	2994	Protamine P1	Cellular process.Cellular component organization and biogenesis.Nucleus.Chromosome organization and biogenesis.Chromatin organization	DNA/RNA Metabolic Process
110	chr18	19355286	19355487	202	*	163	65	15.75	13.56	100	Distal Intergenic	9	19318971	19332205	13235	2	VIT_18s0122g00690	mRNA13027	-23081	Laccase	Metabolism.single reactions	Secondary Metabolic Process
934	chr14	985469	985670	202	*	162	64	15.47	13.3	100	Distal Intergenic	5	995776	998496	2721	1	VIT_14s0060g01240	mRNA10680	-10106	Unknown protein	Unknown	Unknown Protein
112	chr18	6787367	6787568	202	*	162	64	14.53	12.43	100	Intron (mRNA651/VIT_18s0001g08280, intron 1 of 8)	9	6777866	6788159	10294	2	VIT_18s0001g08280	mRNA651	591	HEN4 (HUA enhancer 4)	Development.Reproductive development.Flower development	Developmental Process
113	chr05	2861039	2861240	202	*	162	63.9	14.53	12.44	100	Intron (mRNA14581/VIT_05s0020g01090, intron 2 of 3)	16	2860048	2863747	3700	1	VIT_05s0020g01090	mRNA14581	991	Basic Leucine Zipper Transcription Factor (VvbZIP15)	Regulation overview.Regulation of gene expression.Regulation of transcription.Transcription factor.bZIP family transcription factor	Transcription Factor Activity
114	chr14	30071190	30071391	202	*	162	63.5	14.53	12.44	100	Exon (mRNA7089/VIT_14s0108g01530, exon 1 of 1)	5	30070300	30072330	2031	2	VIT_14s0108g01530	mRNA7089	939	Pentatricopeptide (PPR) repeat-containing	Diverse functions.Gene family with diverse functions.Pentatricopeptide domain family	Pentatricopeptide (PPR) repeat-containing protein
2618	chr02	1481296	1481497	202	*	161	63	16.24	14	100	Intron (mRNA20703/VIT_02s0025g01760, intron 1 of 4)	13	1480345	1485694	5350	1	VIT_02s0025g01760	mRNA20703	951	Cellulose synthase CSLG3	Cellular process.Cellular component organization and biogenesis.Cell wall organization and biogenesis.Cell wall metabolism.Cell wall biosynthesis.Cellulose biosynthesis	Cell Wall Metabolism
485	chr01	2537359	2537560	202	*	161	63	15.19	13.05	100	Exon (mRNA28751/VIT_01s0011g02860, exon 3 of 9)	12	2536230	2541355	5126	1	VIT_01s0011g02860	mRNA28751	1129	CHUP1 (chloroplast unusual positioning 1)	Cellular process.Cellular component organization and biogenesis.Cytoskeleton organization and biogenesis.Actin organization and biogenesis	Cellular Process
117	chr09	1400342	1400543	202	*	161	63	13.42	11.4	100	Downstream (<1kb)	20	1392383	1397840	5458	1	VIT_09s0002g01600	mRNA17028	7959	PHD finger protein alfin	Regulation overview.Regulation of gene expression.Regulation of transcription.Transcription factor.Alfin-like family transcription factor	Transcription Factor Activity
118	chr18	1904323	1904524	202	*	161	62.6	11.94	10.05	100	Intron (mRNA18260/VIT_18s0001g01350, intron 4 of 7)	9	1885028	1894797	9770	2	VIT_18s0001g01320	mRNA18671	-9526	Wall-associated receptor kinase 5	Signaling.Signaling pathway.Protein kinase	Signal Transduction
119	chr19	10750447	10750648	202	*	160	62	18.66	16.26	100	Distal Intergenic	10	10747971	10749212	1242	1	VIT_19s0015g01930	mRNA4635	2476	LAS (lateral suppressor)	Regulation overview.Regulation of gene expression.Regulation of transcription.Transcription factor.GRAS family transcription factor	Transcription Factor Activity
120	chr01	10797207	10797408	202	*	160	62	14.79	12.68	100	Intron (mRNA17366/VIT_01s0026g01430, intron 1 of 3)	12	10795295	10800795	5501	1	VIT_01s0026g01430	mRNA17366	1912	Unknown protein	Unknown	Unknown Protein
121	chr13	3213143	3213344	202	*	160	62	13.98	11.92	100	Intron (mRNA18053/VIT_13s0019g01640, intron 1 of 4)	4	3212365	3215415	3051	1	VIT_13s0019g01640	mRNA18053	778	Unknown protein	NA	Unknown Protein
3527	chr11	2198847	2199048	202	*	160	62	13.15	11.17	100	Downstream (<1kb)	2	2199317	2201227	1911	2	VIT_11s0016g02790	mRNA14885	2179	Zinc finger (CCCH-type) family protein	Regulation overview.Regulation of gene expression.Regulation of transcription.Transcription factor.C3H family transcription factor	Transcription Factor Activity
123	chr17	4084492	4084693	202	*	160	62	13.15	11.17	100	3' UTR	8	4084632	4086046	1415	2	VIT_17s0000g03960	mRNA22080	1353	Fw2.2 ORFX	Unknown	#N/A
2455	chr14	10117292	10117493	202	*	160	62	11.04	9.21	100	Distal Intergenic	5	10097750	10112684	14935	2	VIT_14s0036g00430	mRNA12917	-4608	Glycogenin glucosyltransferase (glycogenin)	Metabolism.Primary metabolism.Carbohydrate metabolism.Polysaccharide metabolism.Starch and sucrose metabolism	Carbohydrate Metabolic Process
125	chr19	20477560	20477761	202	*	160	62	11.04	9.21	100	Distal Intergenic	10	20487774	20490614	2841	1	VIT_19s0027g00660	mRNA23186	-10013	R protein PRF disease resistance protein	Response to stimulus.Stress response.Biotic stress response.Plant-pathogen interaction.R proteins from Plant-pathogen interaction	Response to Stress
126	chr11	17634756	17634957	202	*	160	62	15.95	13.74	100	Promoter (<=1kb)	2	17635702	17636553	852	1	VIT_11s0052g00180	mRNA19595	-745	Las1	Unclear	#N/A
1745	chr12	584594	584795	202	*	160	62	13.15	11.17	100	Promoter (<=1kb)	3	577175	584072	6898	2	VIT_12s0142g00130	mRNA15718	-522	Mitogen-activated Protein Kinase (VvMPK8)	Signaling.Signaling pathway.Protein kinase.MAPK cascade	Signal Transduction
2109	chr05	4018153	4018354	202	*	160	62	14.91	12.79	100	Promoter (<=1kb)	16	4007204	4018020	10817	2	VIT_05s0020g02310	mRNA3246	-133	Pyruvate,orthophosphate dikinase	Metabolism.Primary metabolism.Carbohydrate metabolism.Monosaccharide metabolism.Pyruvate metabolism	Generation of Energy
129	chr07	14465895	14466096	202	*	159	61	18.36	15.99	100	Distal Intergenic	18	14468409	14479729	11321	1	VIT_00s0184g00050	mRNA21149	-2313	B-cell receptor-associated protein 31	Cellular process.Cell growth and death.Cell death.Apoptosis	Cellular Homeostasis
2111	chr18	2524301	2524502	202	*	159	61	14.62	12.52	100	Intron (mRNA4117/VIT_18s0001g02140, intron 1 of 11)	9	2521402	2529629	8228	1	VIT_18s0001g02140	mRNA4117	2899	Metal transporter Nramp1	Transport overview.Electrochemical Potential-driven Transporters.Porters.Metal Ion (Mn2+-iron) Transporter (Nramp)	Transport
131	chr10	16538751	16538952	202	*	159	61	12.88	10.92	100	Intron (mRNA7747/VIT_00s0125g00150, intron 9 of 9)	1	16527178	16534974	7797	2	VIT_00s0125g00140	mRNA7859	-3777	SHR5-receptor-like kinase	Signaling.Signaling pathway.Protein kinase	Signal Transduction
3173	chr13	1338442	1338643	202	*	159	61	12.88	10.93	100	Intron (mRNA21362/VIT_13s0067g02450, intron 1 of 5)	4	1338013	1342394	4382	1	VIT_13s0067g02450	mRNA21362	429	Uroporphyrinogen decarboxylase	Metabolism.Primary metabolism.Cofactor metabolism.Tetrapyrrole metabolism	Generation of Energy
133	chr07	8526019	8526220	202	*	159	61	18.36	15.98	100	Promoter (<=1kb)	18	8526188	8532494	6307	1	VIT_07s0005g04900	mRNA19616	0	Unknown protein	Unknown	Unknown Protein
134	chr05	8584153	8584354	202	*	159	61	13.71	11.67	100	Promoter (1-2kb)	16	8586227	8587536	1310	1	VIT_05s0049g01320	mRNA28282	-1873	Unknown protein	Unknown	Unknown Protein
1908	chr10	9890670	9890871	202	*	158	60	14.34	12.27	100	Downstream (1-2kb)	1	9892743	9895201	2459	2	VIT_10s0003g03730	mRNA13991	4330	Kelch repeat-containing F-box protein	Unknown	Cellular Homeostasis
136	chr01	4172723	4172924	202	*	158	60	13.43	11.42	100	Promoter (1-2kb)	12	4169977	4171316	1340	2	VIT_01s0011g04630	mRNA29182	-1407	Ribose 5-phosphate isomerase	Metabolism.Primary metabolism.Carbohydrate metabolism.Monosaccharide metabolism.Monosaccharide catabolism.Pentose-phosphate shunt	Carbohydrate Metabolic Process
527	chr04	22628109	22628310	202	*	158	60	18.06	15.71	100	Promoter (<=1kb)	15	22628468	22653183	24716	1	VIT_04s0044g00710	mRNA16946	-158	UTP--glucose-1-phosphate uridylyltransferase	Metabolism.Primary metabolism.Carbohydrate metabolism.Monosaccharide metabolism.Pentose glucuronate interconversion	Carbohydrate Metabolic Process			*
138	chr00	10805461	10805662	202	*	158	59.9	8.39	6.84	100	Promoter (<=1kb)	11	10805474	10806530	1057	1	VIT_00s0332g00030	mRNA22581	0	Maturase matR	NA	#N/A
3730	chr04	18785904	18786105	202	*	157	59	13.16	11.17	100	Distal Intergenic	15	18788409	18789713	1305	1	VIT_04s0023g01840	mRNA360	-2304	GATA transcription factor 19	Regulation overview.Regulation of gene expression.Regulation of transcription.Transcription factor.C2C2-GATA family transcription factor	Transcription Factor Activity
140	chr08	13766428	13766629	202	*	157	59	13.16	11.17	100	Distal Intergenic	19	13769698	13772696	2999	1	VIT_08s0040g02730	mRNA2522	-3069	Exocyst subunit EXO70 H4	Transport overview.Macromolecule transport.Protein transport.Tethering factors	Transport
141	chr13	3384040	3384241	202	*	157	59	13.16	11.18	100	Exon (mRNA16505/VIT_13s0019g01980, exon 2 of 2)	4	3370262	3379381	9120	2	VIT_13s0019g01970	mRNA16618	-4659	No hit	NA	No Hit
3249	chr04	4614502	4614703	202	*	157	59	11.61	9.73	100	Distal Intergenic	15	4599533	4611029	11497	2	VIT_04s0008g05140	mRNA11857	-3473	TSO1 (chinese for 'ugly')	NA	Transcription Factor Activity
143	chr08	3943322	3943523	202	*	157	59	11.61	9.73	100	Intron (mRNA22664/VIT_08s0032g00600, intron 9 of 31)	19	3937004	3969364	32361	1	VIT_08s0032g00600	mRNA22664	6318	Ubiquitin-specific protease 12 (UBP12)	Metabolism.Primary metabolism.Protein metabolism and modification.Proteolysis.cytoplasmic and nuclear protein degradation.Ubiquitin-mediated proteolysis	#N/A
144	chr16	16499071	16499272	202	*	157	59	10.92	9.11	100	Downstream (1-2kb)	7	16500433	16503019	2587	2	VIT_16s0022g02370	mRNA8374	3747	Unknown protein	no hit	Unknown Protein
145	chr18	31697087	31697288	202	*	157	58.6	15.09	12.96	100	Distal Intergenic	9	31691546	31692304	759	1	VIT_18s0001g05890	mRNA930	5541	Dehydration Responsive Element-Binding Transcription Factor (VvDREB32)	Signaling.Hormone Signaling.Ethylene Signaling.Ethylene-mediated Signaling pathway	Response to Hormone Stimulus
146	chr08	20426822	20427023	202	*	156	58	8.64	7.05	100	Distal Intergenic	19	20420758	20424824	4067	1	VIT_08s0007g06760	mRNA15563	6064	Cation efflux family protein MTPc3	Transport overview.Electrochemical Potential-driven Transporters.Porters.Cation Diffusion Facilitator	Transport
147	chr03	2728944	2729145	202	*	156	58	12.08	10.17	100	Promoter (<=1kb)	14	2681152	2728121	46970	2	VIT_03s0038g03730	mRNA7442	-823	Niemann-Pick C1 protein precursor	Transport overview.Electrochemical Potential-driven Transporters.Porters.Resistance-Nodulation-Cell Division.Eukaryotic (Putative) Sterol Transporter	Transport
148	chr06	20195126	20195327	202	*	156	57.2	13.78	11.75	100	Promoter (1-2kb)	17	20193012	20194098	1087	2	VIT_06s0061g01250	mRNA9494	-1028	Unknown protein	Unknown	Unknown Protein
3828	chr11	9870877	9871078	202	*	156	57.1	12.89	10.93	100	Distal Intergenic	2	9838474	9861249	22776	1	VIT_11s0037g00880	mRNA25346	32403	Histone-lysine N-methyltransferase ASHR3	Metabolism.Primary metabolism.Amino acid metabolism.Lysine metabolism	Cellular Amino Acids and Derivative Metabolic Process
150	chr17	10239984	10240185	202	*	155	57	13.5	11.48	100	Distal Intergenic	8	10255991	10291113	35123	1	VIT_17s0000g08750	mRNA15067	-15806	ATPase-like domain-containing	Unclear	Cellular Process
151	chr10	19455720	19455921	202	*	155	57	12.61	10.67	100	Distal Intergenic	1	19486888	19487262	375	2	VIT_10s0042g01000	mRNA28609	31341	Glutamine synthetase	Metabolism.Primary metabolism.Amino acid metabolism.Glutamate metabolism	Cellular Amino Acids and Derivative Metabolic Process
2807	chr18	12261874	12262075	202	*	155	57	12.61	10.67	100	Downstream (<1kb)	9	12257459	12261168	3710	1	VIT_18s0001g14240	mRNA26113	4415	Adaptor-related protein complex 2, sigma 1 sub	Transport overview.Macromolecule transport.Protein transport.Protein coat	Transport
153	chr17	8183400	8183601	202	*	155	57	9.8	8.07	100	Intron (mRNA29744/VIT_17s0000g07230, intron 31 of 34)	8	8171720	8177062	5343	1	VIT_17s0000g07220	mRNA29760	11680	No hit	No hit	No Hit
154	chr09	6316537	6316738	202	*	155	57	14.51	12.42	100	Promoter (1-2kb)	20	6317982	6318298	317	1	VIT_09s0002g06400	mRNA22420	-1244	No hit	no hit	No Hit
155	chr06	3290155	3290356	202	*	155	56.3	11.09	9.26	100	Distal Intergenic	17	3297394	3302026	4633	1	VIT_06s0004g02670	mRNA18900	-7038	Cyclic nucleotide-gated ion channel 15	Response to stimulus.Stress response.Biotic stress response.Plant-pathogen interaction	Transport
3315	chr08	21108092	21108293	202	*	155	56.2	11.81	9.93	100	Downstream (<1kb)	19	21108449	21110396	1948	2	VIT_08s0007g07620	mRNA3523	2103	Thioredoxin 2	Cellular process.Cellular homeostasis.Cell redox homeostasis	#N/A
157	chr05	21468284	21468485	202	*	154	56	13.23	11.23	100	Intron (mRNA11398/VIT_05s0124g00450, intron 2 of 2)	16	21467365	21474309	6945	2	VIT_05s0124g00450	mRNA11398	5824	Unknown protein	Unknown	Unknown Protein
158	chr02	6657185	6657386	202	*	154	56	12.34	10.41	100	Downstream (2-3kb)	13	6653658	6654223	566	2	VIT_02s0012g00650	mRNA26728	-2962	PBP1 (pinoid-binding protein 1)	Signaling.Hormone Signaling.Auxin Signaling.Auxin transport	Response to Hormone Stimulus
159	chr07	22171664	22171865	202	*	154	56	12.34	10.41	100	Distal Intergenic	18	22163684	22167828	4145	2	VIT_07s0129g00620	mRNA13486	-3836	Metal transporter Nramp3	Transport overview.Electrochemical Potential-driven Transporters.Porters.Metal Ion (Mn2+-iron) Transporter (Nramp)	Transport
160	chr14	26184652	26184853	202	*	154	56	12.34	10.42	100	Exon (mRNA16055/VIT_14s0171g00360, exon 1 of 2)	5	26183948	26186681	2734	1	VIT_14s0171g00360	mRNA16055	704	Unknown protein	Unknown	Unknown Protein
161	chr16	20739714	20739915	202	*	154	56	12.34	10.42	100	Distal Intergenic	7	20742145	20745329	3185	1	VIT_16s0050g02290	mRNA26396	-2230	Unknown protein	Unknown	Unknown Protein
162	chr09	22884361	22884562	202	*	154	56	11.55	9.68	100	Intron (mRNA12735/VIT_09s0054g01790, intron 4 of 4)	20	22888656	22889142	487	2	VIT_09s0054g01800	mRNA3670	4580	No hit	No hit	No Hit
163	chr14	11118238	11118439	202	*	154	56	7.97	6.47	100	Exon (mRNA11075/VIT_14s0036g00870, exon 1 of 1)	5	11117582	11119477	1896	1	VIT_14s0036g00870	mRNA11075	656	Acyl-CoA ligase	Metabolism.Primary metabolism.Lipid metabolism.Fatty acid metabolism.Fatty acid biosynthesis	Lipid Metabolic Process
164	chr01	3149115	3149316	202	*	154	56	12.34	10.41	100	Promoter (<=1kb)	12	3147476	3149151	1676	2	VIT_01s0011g03480	mRNA6470	0	Cinnamoyl CoA reductase	Metabolism.Secondary metabolism.Phenylpropanoid metabolism.Phenylpropanoid biosynthesis	Secondary Metabolic Process
1191	chr18	8274267	8274468	202	*	154	56	14.23	12.15	100	Promoter (<=1kb)	9	8275291	8275974	684	1	VIT_18s0001g09900	mRNA19787	-823	No hit	No hit	No Hit
3713	chr19	3542157	3542358	202	*	154	56	10.17	8.41	100	Promoter (1-2kb)	10	3543574	3544316	743	1	VIT_19s0014g03390	mRNA10666	-1216	Unknown protein	no hit	Unknown Protein
167	chr18	10785806	10786007	202	*	154	55.5	12.34	10.42	100	Downstream (<1kb)	9	10786570	10787070	501	2	VIT_18s0001g12590	mRNA18443	1063	No hit	No hit	No Hit
2074	chr18	977928	978129	202	*	153	55	13.94	11.89	100	3' UTR	9	976342	978219	1878	1	VIT_18s0122g01400	mRNA25259	1586	Exostosin family protein	Metabolism.Primary metabolism.Carbohydrate metabolism.Oligosaccharide metabolism.Glycan metabolism.Glycan structures-biosynthesis1	Cellular Process
169	chr11	9442928	9443129	202	*	153	55	12.95	10.98	100	Distal Intergenic	2	9414279	9432652	18374	2	VIT_11s0037g00730	mRNA20468	-10276	Unknown protein	Unknown	Unknown Protein
170	chr08	16541356	16541557	202	*	153	55	12.07	10.16	100	3' UTR	19	16541249	16542898	1650	2	VIT_08s0007g02440	mRNA23575	1341	Aspartyl protease	Metabolism.Primary metabolism.Protein metabolism and modification.Proteolysis.Peptidase-mediated proteolysis	Cellular Homeostasis
171	chr10	1294430	1294631	202	*	153	55	11.28	9.43	100	Exon (mRNA8515/VIT_10s0116g00160, exon 1 of 5)	1	1288585	1294918	6334	2	VIT_10s0116g00160	mRNA8515	287	Bromo-adjacenty (BAH) domain-containing protein	Regulation overview.Regulation of gene expression.Regulation of transcription.Transcription factor.PHD family transcription factor	Transcription Factor Activity
172	chr14	19524927	19525128	202	*	153	55	10.57	8.78	100	Intron (mRNA20413/VIT_14s0006g02210, intron 6 of 11)	5	19549773	19555264	5492	1	VIT_14s0006g02220	mRNA20453	-24645	Histone chaperone ASF1B (Anti-silencing 1b)	Metabolism.Primary metabolism.Nucleobase, nucleoside, nucleotide, nucleic acid metabolism.Nucleic acid metabolism.DNA metabolism.DNA replication	#N/A
173	chr14	24672504	24672705	202	*	153	55	13.94	11.89	100	Promoter (<=1kb)	5	24673459	24675059	1601	1	VIT_14s0068g00920	mRNA7427	-754	chalcone synthase 2 (CHS2)	Metabolism.Secondary metabolism.Phenylpropanoid metabolism.Flavonoid metabolism.Flavonoid biosynthesis	Secondary Metabolic Process
174	chr06	735609	735810	202	*	153	55	10.57	8.78	100	Promoter (<=1kb)	17	736593	738635	2043	1	VIT_06s0004g00550	mRNA26627	-783	No hit	No hit	No Hit
766	chr01	10386561	10386762	202	*	153	55	9.31	7.65	100	Promoter (<=1kb)	12	10387654	10390071	2418	1	VIT_01s0026g01030	mRNA17059	-892	Zinc finger (C3HC4-type ring finger)	Regulation overview.Regulation of gene expression.Regulation of transcription.Transcription factor.Zinc finger C3HC4 family transcription factor	Transcription Factor Activity
176	chr06	3799634	3799835	202	*	152	54	13.65	11.62	100	Exon (mRNA1511/VIT_06s0004g03040, exon 5 of 11)	17	3794154	3802422	8269	2	VIT_06s0004g03040	mRNA1511	2587	Transducin protein	Unclear	#N/A
177	chr17	10040467	10040668	202	*	152	54	11.8	9.91	100	Intron (mRNA15247/VIT_17s0000g08620, intron 2 of 12)	8	10039103	10047201	8099	1	VIT_17s0000g08620	mRNA15247	1364	U3 small nucleolar RNA-associated protein MPP10	Metabolism.Primary metabolism.Protein metabolism and modification.Protein synthesis.Ribosome	DNA/RNA Metabolic Process
2898	chr13	22139458	22139659	202	*	152	54	9.07	7.43	100	Distal Intergenic	4	22075951	22135574	59624	2	VIT_13s0067g03000	mRNA6855	-3884	Beta Galactosidase	Metabolism.Primary metabolism.Carbohydrate metabolism.Monosaccharide metabolism.Galactose metabolism	Carbohydrate Metabolic Process
179	chr19	7698293	7698494	202	*	152	54	11.02	9.2	100	5' UTR	10	7698174	7698611	438	1	VIT_19s0090g01620	mRNA8237	119	CYP89H3	Metabolism.Cellular metabolism.Oxidation reduction.Cytochrome P450 oxidoreductase	Cellular Process
1977	chr13	7155728	7155929	202	*	152	53.6	13.65	11.62	100	Promoter (1-2kb)	4	7157107	7163161	6055	1	VIT_13s0019g05240	mRNA22402	-1178	NAC domain-containing protein (VvNAC20)	Regulation overview.Regulation of gene expression.Regulation of transcription.Transcription factor.NAC family transcription factor	Transcription Factor Activity
181	chr14	18041493	18041694	202	*	152	53.4	9.67	7.95	100	Exon (mRNA22442/VIT_14s0006g01660, exon 2 of 17)	5	18041242	18104242	63001	1	VIT_14s0006g01660	mRNA22442	251	Pyridoxal kinase	Metabolism.Primary metabolism.Coenzyme and prosthetic group metabolism.Pyridoxine metabolism	Secondary Metabolic Process
182	chr06	3452599	3452800	202	*	152	53	11.53	9.66	100	Intron (mRNA26903/VIT_06s0004g02760, intron 1 of 1)	17	3450534	3456876	6343	2	VIT_06s0004g02760	mRNA26903	4076	SAR1 (secretion-associated ras)	Transport overview.Macromolecule transport.Protein transport.Protein coat	Transport
183	chr19	7445276	7445477	202	*	152	53	11.53	9.67	100	Distal Intergenic	10	7443640	7444416	777	1	VIT_19s0090g01370	mRNA26151	1636	No hit	No hit	No Hit
23	chr14	7272498	7272699	202	*	152	53	10.76	8.95	100	Distal Intergenic	5	7275721	7279576	3856	1	VIT_14s0030g02160	mRNA9322	-3022	Ammonium transporter 2	Transport overview.Channels and pores.a-Type channels.Ammonia Channel Transporter	Transport
1496	chr17	314086	314287	202	*	152	53	10.76	8.95	100	Intron (mRNA23915/VIT_17s0000g00280, intron 1 of 1)	8	313046	315087	2042	2	VIT_17s0000g00280	mRNA23915	800	Magnesium-protoporphyrin O-methyltransferase	Metabolism.Primary metabolism.Cofactor metabolism.Tetrapyrrole metabolism.Chlorophyll metabolism.Chlorophyll biosynthesis	Generation of Energy
186	chr01	6032168	6032369	202	*	152	53	9.42	7.73	100	Downstream (1-2kb)	12	6028424	6029565	1142	2	VIT_01s0011g06230	mRNA21694	-2603	Cytochrome b561	Transport overview.Transmembrane Electron Carriers.Transmembrane 1-electron transfer carriers.Eukaryotic Cytochrome b561	Transport
187	chr02	4411037	4411238	202	*	152	53	9.42	7.73	100	Exon (mRNA12505/VIT_02s0025g05120, exon 2 of 7)	13	4410051	4413324	3274	1	VIT_02s0025g05120	mRNA12505	986	ACT domain-containing protein (ACR8)	Unknown	DNA/RNA Metabolic Process
188	chr13	4415750	4415951	202	*	152	53	9.42	7.73	100	Exon (mRNA18368/VIT_13s0019g03260, exon 3 of 5)	4	4415331	4417383	2053	1	VIT_13s0019g03260	mRNA18368	419	Ribosomal protein L35a (RPL35aC) 60S	Metabolism.Primary metabolism.Protein metabolism and modification.Protein synthesis.Ribosome	DNA/RNA Metabolic Process
189	chr01	6047950	6048151	202	*	152	53	8.83	7.21	100	Downstream (<1kb)	12	6043632	6047154	3523	1	VIT_01s0011g06250	mRNA21652	4318	Xyloglucan endotransglycosylase	Cellular process.Cellular component organization and biogenesis.Cell wall organization and biogenesis.Cell wall metabolism.Cell wall modification.Xyloglucan modification	Cell Wall Metabolism
190	chr05	14565830	14566031	202	*	152	53	11.53	9.66	100	Promoter (1-2kb)	16	14567771	14573766	5996	1	VIT_05s0029g00070	mRNA10238	-1740	Calcium-binding protein CML	Response to stimulus.Stress response.Biotic stress response.Plant-pathogen interaction	Signal Transduction
191	chr09	2270523	2270724	202	*	152	53	11.53	9.66	100	Promoter (1-2kb)	20	2271830	2273304	1475	1	VIT_09s0002g02490	mRNA1911	-1106	Dof zinc finger protein 1	Regulation overview.Regulation of gene expression.Regulation of transcription.Transcription factor.C2C2-DOF family transcription factor	Transcription Factor Activity
1772	chr05	19355374	19355575	202	*	152	53	15.95	13.74	100	Promoter (<=1kb)	16	19355732	19357242	1511	1	VIT_05s0062g00700	mRNA4125	-157	UDP-glucose:flavonoid 7-O-glucosyltransferase	Metabolism.Secondary metabolism.Phenylpropanoid metabolism.Flavonoid metabolism.Flavonoid biosynthesis.Flavonoid-glycoside biosynthesis	Secondary Metabolic Process
193	chr08	16439551	16439752	202	*	151	52.9	10.76	8.95	100	3' UTR	19	16439442	16440501	1060	2	VIT_08s0007g02370	mRNA23830	749	Unknown	Unknown	Unknown Protein
194	chr08	9432938	9433139	202	*	151	52.2	13.37	11.36	100	Promoter (1-2kb)	19	9434299	9437625	3327	1	VIT_08s0058g00450	mRNA28475	-1160	Substrate carrier, Mitochondrial	Transport overview.Electrochemical Potential-driven Transporters.Porters.Mitochondrial Carrier	Transport
195	chr06	15252366	15252567	202	*	151	52	13.08	11.11	100	Intron (mRNA424/VIT_06s0009g01910, intron 1 of 2)	17	15251636	15254101	2466	1	VIT_06s0009g01910	mRNA424	730	Calmodulin-7 (CAM7)	Signaling.Signaling pathway.Calcium sensors and Signaling	Signal Transduction
196	chr11	3871615	3871816	202	*	151	52	13.08	11.11	100	Distal Intergenic	2	3880844	3883620	2777	1	VIT_11s0016g04570	mRNA8999	-9028	RKL1 (Receptor-like kinase 1)	Signaling.Signaling pathway.Protein kinase	Signal Transduction
3779	chr17	3002876	3003077	202	*	151	52	12.11	10.2	100	Exon (mRNA13550/VIT_17s0000g03040, exon 1 of 1)	8	3002523	3004335	1813	1	VIT_17s0000g03040	mRNA13550	353	Chaperonin	Metabolism.Primary metabolism.Protein metabolism and modification.Protein folding.Chaperone-mediated protein folding	Cellular Homeostasis
198	chr03	1578293	1578494	202	*	151	52	11.26	9.41	100	Distal Intergenic	14	1584039	1585078	1040	2	VIT_03s0038g02310	mRNA10683	6584	myb domain protein 4 (VvMyb4a)	Regulation overview.Regulation of gene expression.Regulation of transcription.Transcription factor.MYB family transcription factor	Transcription Factor Activity
464	chr18	1974732	1974933	202	*	151	52	11.26	9.41	100	Distal Intergenic	9	1952680	1968096	15417	2	VIT_18s0001g01370	mRNA18403	-6636	Wall-associated receptor kinase 5	Signaling.Signaling pathway.Protein kinase	#N/A
200	chr18	11383149	11383350	202	*	151	52	11.26	9.41	100	Downstream (<1kb)	9	11384285	11387145	2861	2	VIT_18s0001g13360	mRNA8098	3795	Nodulin MtN21 family	Transport overview.Electrochemical Potential-driven Transporters.Porters.Drug/Metabolite Transporter.Plant Drug/Metabolite Exporter	Transport
650	chr17	8950910	8951111	202	*	151	52	10.49	8.71	100	Intron (mRNA27200/VIT_17s0000g07870, intron 2 of 4)	8	8950730	8962366	11637	1	VIT_17s0000g07870	mRNA27200	180	Ribosomal protein L29	Metabolism.Primary metabolism.Protein metabolism and modification.Protein synthesis.Ribosome	DNA/RNA Metabolic Process
202	chr14	24082399	24082600	202	*	151	52	12.11	10.2	100	Promoter (<=1kb)	5	24080150	24081477	1328	2	VIT_14s0068g00370	mRNA20725	-922	No hit	NA	No Hit
203	chr11	2407667	2407868	202	*	151	52	13.08	11.11	100	Promoter (<=1kb)	2	2407890	2419883	11994	1	VIT_11s0016g03000	mRNA25567	-22	Phosphoinositide 3-kinase regulatory subunit 4	Metabolism.Cellular metabolism.Cellular catabolism.Autophagy	Transport
204	chr04	20606614	20606815	202	*	150	51.9	10.49	8.71	100	Exon (mRNA15923/VIT_04s0023g03690, exon 2 of 3)	15	20605726	20608934	3209	1	VIT_04s0023g03690	mRNA15923	888	Proteasome 20S alpha subunit D2 (PAD2) (PRS1) (PRC6)	Metabolism.Primary metabolism.Protein metabolism and modification.Proteolysis.cytoplasmic and nuclear protein degradation.Ubiquitin-mediated proteolysis.Proteasome	Cellular Homeostasis
205	chr06	1059320	1059521	202	*	150	51.3	12.11	10.2	100	Distal Intergenic	17	1036495	1052358	15864	2	VIT_06s0004g00950	mRNA8366	-6962	HUB2 (histone mono-ubiquitination 2)	Regulation overview.Regulation of gene expression.Regulation of transcription.Transcription factor.Zinc finger C3HC4 family transcription factor	Transcription Factor Activity
206	chr12	5673979	5674180	202	*	150	51.1	11.26	9.41	100	Promoter (1-2kb)	3	5671494	5672761	1268	2	VIT_12s0059g00870	mRNA5525	-1218	MAPKKK15	Signaling.Hormone Signaling.Ethylene Signaling.Ethylene-mediated Signaling pathway	Signal Transduction
207	chr04	4808796	4808997	202	*	150	51	11.84	9.94	100	Exon (mRNA10823/VIT_04s0008g05330, exon 8 of 13)	15	4803786	4813895	10110	2	VIT_04s0008g05330	mRNA10823	4898	DEAD box RNA helicase RH15	Metabolism.Primary metabolism.Nucleobase, nucleoside, nucleotide, nucleic acid metabolism.Nucleic acid metabolism.RNA metabolism.RNA processing.mRNA processing.mRNA splicing	DNA/RNA Metabolic Process
208	chr05	5083466	5083667	202	*	150	51	10.99	9.17	100	Exon (mRNA14074/VIT_05s0020g03310, exon 3 of 4)	16	5082857	5085083	2227	2	VIT_05s0020g03310	mRNA14074	1416	Diamine oxidase	Metabolism.Primary metabolism.Amino acid metabolism.Arginine and proline metabolism.Urea cycle	Cellular Amino Acids and Derivative Metabolic Process
1182	chr13	1293054	1293255	202	*	150	51	10.99	9.17	100	Distal Intergenic	4	1297797	1301812	4016	1	VIT_13s0067g02340	mRNA20927	-4542	Proton-dependent oligopeptide transport (POT) family protein	Transport overview.Electrochemical Potential-driven Transporters.Porters.Proton-dependent Oligopeptide Transporter	Transport
210	chr06	8584050	8584251	202	*	150	51	9.55	7.85	100	Downstream (<1kb)	17	8584641	8585814	1174	2	VIT_06s0004g07790	mRNA7307	1563	Lateral organ boundaries Domain 15	Regulation overview.Regulation of gene expression.Regulation of transcription.Transcription factor.AS2 family transcription factor	Transcription Factor Activity
211	chr14	10903445	10903646	202	*	150	51	9.55	7.85	100	Distal Intergenic	5	10908555	10908722	168	2	VIT_14s0036g00710	mRNA11175	5076	No hit	No hit	No Hit
1240	chr01	22248319	22248520	202	*	150	51	8.34	6.79	100	Intron (mRNA16326/VIT_01s0010g03690, intron 1 of 5)	12	22242387	22248711	6325	2	VIT_01s0010g03690	mRNA16326	191	Splicing factor YT521-B	Metabolism.Primary metabolism.Nucleobase, nucleoside, nucleotide, nucleic acid metabolism.Nucleic acid metabolism.RNA metabolism.RNA processing.mRNA processing.mRNA splicing	DNA/RNA Metabolic Process
2375	chr17	1161854	1162055	202	*	150	51	8.34	6.79	100	Exon (mRNA16118/VIT_17s0000g01450, exon 1 of 1)	8	1161652	1163913	2262	1	VIT_17s0000g01450	mRNA16118	202	Exocyst subunit EXO70 F1	Transport overview.Macromolecule transport.Protein transport.Tethering factors	Transport
850	chr14	20500301	20500502	202	*	150	51	9.55	7.85	100	Promoter (<=1kb)	5	20500800	20518764	17965	1	VIT_14s0006g02620	mRNA7964	-298	Cgi67 serine protease	Metabolism.Primary metabolism.Protein metabolism and modification.Proteolysis.Peptidase proteins	#N/A			*
215	chr17	6628407	6628608	202	*	150	51	10.23	8.46	100	Promoter (1-2kb)	8	6630398	6631211	814	1	VIT_17s0000g05960	mRNA28169	-1790	Pectinesterase family	Cellular process.Cellular component organization and biogenesis.Cell wall organization and biogenesis.Cell wall metabolism.Cell wall modification.Pectin modification	Cell Wall Metabolism
216	chr19	5915170	5915371	202	*	150	51	8.92	7.3	100	Promoter (<=1kb)	10	5915872	5917362	1491	1	VIT_19s0177g00070	mRNA17736	-501	Polyubiquitin (UBQ14)	Metabolism.Primary metabolism.Protein metabolism and modification.Proteolysis.cytoplasmic and nuclear protein degradation.Ubiquitin-mediated proteolysis	Cellular Homeostasis
217	chr02	3680744	3680945	202	*	150	51	9.55	7.85	100	Promoter (<=1kb)	13	3669497	3680722	11226	2	VIT_02s0025g04390	mRNA28593	-22	SEU1 protein	Development.Reproductive development.Flower development	Developmental Process
218	chr19	3333842	3334043	202	*	150	51	10.99	9.17	100	Promoter (<=1kb)	10	3331384	3333330	1947	2	VIT_19s0014g03190	mRNA5657	-512	Unknown protein	Unknown	Unknown Protein
2544	chr17	7808930	7809131	202	*	149	50.7	13.93	11.88	100	Promoter (<=1kb)	8	7799880	7808524	8645	2	VIT_17s0000g06970	mRNA18285	-406	Diacylglycerol kinase 1	Metabolism.Primary metabolism.Lipid metabolism.Glycerolipid metabolism.Glycerophospholipid metabolism	Lipid Metabolic Process
220	chr19	8903509	8903710	202	*	149	50.1	15.35	13.2	100	Downstream (1-2kb)	10	8904729	8910026	5298	2	VIT_19s0015g00770	mRNA17257	6316	Protein kinase G11A	Signaling.Signaling pathway.Protein kinase	Signal Transduction
221	chr04	4304534	4304735	202	*	149	50	9.97	8.22	100	Distal Intergenic	15	4318172	4319763	1592	1	VIT_04s0008g04860	mRNA23133	-13437	No hit	No hit	No Hit
222	chr07	8716169	8716370	202	*	149	50	9.97	8.22	100	Distal Intergenic	18	8696886	8699666	2781	1	VIT_07s0005g05000	mRNA303	19283	Leucine-rich repeat	NA	Response to Stress
1876	chr01	22987047	22987248	202	*	149	50	9.97	8.22	100	Promoter (<=1kb)	12	22986065	22987155	1091	2	VIT_01s0146g00180	mRNA12929	0	Auxin responsive SAUR protein	Signaling.Hormone Signaling.Auxin Signaling.Auxin-mediated Signaling pathway	Response to Hormone Stimulus
224	chr16	19593230	19593431	202	*	149	50	12.51	10.57	100	Promoter (<=1kb)	7	19593784	19596945	3162	1	VIT_16s0050g01190	mRNA13279	-353	Metal ion binding	Unclear	#N/A
225	chr09	6992289	6992490	202	*	149	50	9.29	7.64	100	Promoter (1-2kb)	20	6977247	6990835	13589	2	VIT_09s0002g07070	mRNA8101	-1454	Pre-mRNA-processing factor 8	Metabolism.Primary metabolism.Nucleobase, nucleoside, nucleotide, nucleic acid metabolism.Nucleic acid metabolism.RNA metabolism.RNA processing.mRNA processing.mRNA splicing	DNA/RNA Metabolic Process
226	chr18	12178991	12179192	202	*	148	49.8	8.67	7.08	100	Promoter (<=1kb)	9	12179540	12181647	2108	1	VIT_18s0001g14130	mRNA28320	-348	Zinc finger (C2H2 type) family	Regulation overview.Regulation of gene expression.Regulation of transcription.Transcription factor.C2H2 family transcription factor	Transcription Factor Activity
227	chr03	7128146	7128347	202	*	148	49.7	12.51	10.58	100	Promoter (1-2kb)	14	7125371	7126295	925	2	VIT_03s0091g00690	mRNA25474	-1851	Salt tolerance zinc finger	Regulation overview.Regulation of gene expression.Regulation of transcription.Transcription factor.C2H2 family transcription factor	Transcription Factor Activity
296	chr05	7019534	7019735	202	*	148	49.5	10.72	8.93	100	Promoter (1-2kb)	16	7020819	7024033	3215	1	VIT_05s0020g05060	mRNA28178	-1084	Cellulose synthase CSLG2	Cellular process.Cellular component organization and biogenesis.Cell wall organization and biogenesis.Cell wall metabolism.Cell wall biosynthesis.Cellulose biosynthesis	Cell Wall Metabolism
229	chr15	1206624	1206825	202	*	148	49.4	12.51	10.58	100	Distal Intergenic	6	1218721	1219777	1057	1	VIT_15s0024g00720	mRNA25792	-11896	Delta 1-pyrroline-5-carboxylate synthetase	Metabolism.Primary metabolism.Amino acid metabolism.Arginine and proline metabolism.Proline metabolism	Cellular Amino Acids and Derivative Metabolic Process
230	chr12	3206636	3206837	202	*	148	49	12.23	10.31	100	3' UTR	3	3206424	3207098	675	2	VIT_12s0028g02490	mRNA20271	261	No hit	No hit	No Hit
231	chr01	5374711	5374912	202	*	148	49	11.28	9.43	100	Exon (mRNA14455/VIT_01s0011g05670, exon 4 of 5)	12	5374485	5375879	1395	2	VIT_01s0011g05670	mRNA14455	967	Nudix hydrolase 18	Metabolism.Primary metabolism.Nucleobase, nucleoside, nucleotide, nucleic acid metabolism.Nudix hydrolase family	#N/A
232	chr01	11799891	11800092	202	*	148	49	11.28	9.43	100	Downstream (2-3kb)	12	11802331	11803205	875	2	VIT_01s0026g02030	mRNA1506	3113	basic helix-loop-helix (bHLH) family	Regulation overview.Regulation of gene expression.Regulation of transcription.Transcription factor.bHLH family transcription factor	Transcription Factor Activity
233	chr14	24931556	24931757	202	*	148	49	11.28	9.43	100	Exon (mRNA4492/VIT_14s0068g01130, exon 8 of 10)	5	24933132	24935740	2609	2	VIT_14s0068g01140	mRNA4483	3983	DnaJ homolog, subfamily B, member 12	Transport overview.Primary Active Transporters.P-P-bond hydrolysis-driven transporters.General Secretory Pathway (Sec)	Transport
234	chr04	17799281	17799482	202	*	148	49	9.04	7.41	100	Exon (mRNA4166/VIT_04s0023g01020, exon 4 of 6)	15	17796621	17802527	5907	2	VIT_04s0023g01020	mRNA4166	3045	BEL1 homeobox 2 protein (BLH2) (SAWTOOTH 1)	Regulation overview.Regulation of gene expression.Regulation of transcription.Transcription factor.Homeobox domain family transcription factor	Transcription Factor Activity
873	chr11	5973795	5973996	202	*	148	49	9.04	7.41	100	Exon (mRNA8161/VIT_11s0118g00300, exon 2 of 5)	2	5968697	5974219	5523	2	VIT_11s0118g00300	mRNA8161	223	ARP2/3 complex 21 kDa subunit	Cellular process.Cellular component organization and biogenesis.Cytoskeleton organization and biogenesis.Actin organization and biogenesis	Cellular Process
3367	chr13	1005731	1005932	202	*	148	49	8.43	6.86	100	Exon (mRNA308/VIT_13s0067g01840, exon 2 of 8)	4	1003927	1006879	2953	2	VIT_13s0067g01840	mRNA308	947	ferritin	Metabolism.Primary metabolism.Cofactor metabolism.Tetrapyrrole metabolism	Generation of Energy
1640	chr18	4586642	4586843	202	*	148	49	8.43	6.86	100	Intron (mRNA16603/VIT_18s0001g06000, intron 1 of 1)	9	4586571	4589855	3285	1	VIT_18s0001g06000	mRNA16603	71	No hit	No hit	No Hit
238	chr07	3881155	3881356	202	*	148	49	14.75	12.64	100	Promoter (<=1kb)	18	3881478	3881690	213	1	VIT_07s0005g00900	mRNA1850	-122	No hit	No hit	No Hit
239	chr12	1498041	1498242	202	*	147	48	11.95	10.05	100	Exon (mRNA3333/VIT_12s0028g01000, exon 4 of 8)	3	1496510	1500746	4237	2	VIT_12s0028g01000	mRNA3333	2504	Unknown protein	Unknown	Unknown Protein
240	chr09	3977748	3977949	202	*	147	48	10.18	8.42	100	Distal Intergenic	20	3967729	3971991	4263	2	VIT_09s0002g04340	mRNA22400	-5757	Glabra2	Cellular process.Cell growth and death	Transcription Factor Activity
1714	chr13	15327565	15327766	202	*	147	48	10.18	8.42	100	Distal Intergenic	4	15319683	15325295	5613	2	VIT_13s0175g00200	mRNA25182	-2270	V-type H+-transporting ATPase subunit I	Metabolism.Primary metabolism.Generation of metabolite precursors and energy.Electron transport.Respiratory-chain phosphorylation	Generation of Energy
242	chr18	17340866	17341067	202	*	147	48	10.18	8.42	100	Distal Intergenic	9	17368079	17396500	28422	1	VIT_18s0086g00190	mRNA29292	-27012	Permease nonimprinted in Prader-Willi/Angelman	Transport overview.Electrochemical Potential-driven Transporters.Porters.Drug/Metabolite Transporter.NIPA Mg2+ Uptake Permease	Transport
243	chr07	22980818	22981019	202	*	147	48	9.45	7.76	100	Exon (mRNA8321/VIT_07s0031g00440, exon 1 of 3)	18	22980553	22981464	912	1	VIT_07s0031g00440	mRNA8321	265	Zinc finger (C3HC4-type ring finger)	Regulation overview.Regulation of gene expression.Regulation of transcription.Transcription factor.Zinc finger C3HC4 family transcription factor	Transcription Factor Activity
244	chr17	1148125	1148326	202	*	147	48	7.63	6.16	100	Intron (mRNA16155/VIT_17s0000g01420, intron 1 of 8)	8	1141382	1148840	7459	2	VIT_17s0000g01420	mRNA16155	514	Snurportin-1 (RNA U transporter 1)	Transport overview.Macromolecule transport.RNA transport	DNA/RNA Metabolic Process
1174	chr05	8248760	8248961	202	*	147	48	7.12	5.73	100	Distal Intergenic	16	8239471	8240300	830	1	VIT_05s0049g01170	mRNA26390	9289	Unknown protein	Unknown	Unknown Protein
246	chr08	10825938	10826139	202	*	147	48	8.79	7.18	100	Promoter (<=1kb)	19	10818719	10825825	7107	2	VIT_08s0058g01360	mRNA11885	-113	Vacuolar sorting receptor 1	Transport overview.Macromolecule transport.Protein transport.Protein coat	Transport
404	chr13	3497616	3497817	202	*	146	47.6	11.95	10.05	100	Promoter (1-2kb)	4	3495471	3496576	1106	2	VIT_13s0019g02080	mRNA10037	-1040	DNA-binding protein	Metabolism.Primary metabolism.Nucleobase, nucleoside, nucleotide, nucleic acid metabolism.Nucleic acid metabolism.DNA metabolism	#N/A
248	chr06	20141707	20141908	202	*	146	47.5	11.95	10.05	100	Promoter (<=1kb)	17	20138223	20141529	3307	2	VIT_06s0061g01210	mRNA8620	-178	Lysine histidine transporter 1	Transport overview.Electrochemical Potential-driven Transporters.Porters.Amino Acid/Auxin Permease	Transport
249	chr01	18555419	18555620	202	*	146	47	14.15	12.08	100	Distal Intergenic	12	18572873	18575182	2310	2	VIT_01s0010g01390	mRNA14880	19562	Phototropic-responsive NPH3	Signaling.Signaling pathway.Light Signaling	#N/A
250	chr01	23165803	23166004	202	*	146	47	14.15	12.08	100	Distal Intergenic	12	23184549	23184921	373	2	VIT_01s0146g00320	mRNA11878	18917	No hit	No hit	No Hit
251	chr14	24952903	24953104	202	*	146	47	10.73	8.93	100	Intron (mRNA4471/VIT_14s0068g01190, intron 13 of 14)	5	24948323	24948959	637	2	VIT_14s0068g01180	mRNA4422	-3944	Unknown protein	Unknown	Unknown Protein
1374	chr15	18425740	18425941	202	*	146	47	10.73	8.93	100	Distal Intergenic	6	18416554	18423462	6909	2	VIT_15s0046g01440	mRNA5890	-2278	Basic Leucine Zipper Transcription Factor (VvbZIP40)	Regulation overview.Regulation of gene expression.Regulation of transcription.Transcription factor.bZIP family transcription factor	Transcription Factor Activity
253	chr17	4606418	4606619	202	*	146	47	10.73	8.93	100	Downstream (1-2kb)	8	4608237	4609006	770	2	VIT_17s0000g04210	mRNA10057	2387	Oleosin OLE-5	Cellular process.Cellular component organization and biogenesis.Oil body organization and biogenesis	#N/A
254	chr04	8983686	8983887	202	*	146	47	9.92	8.18	100	Distal Intergenic	15	9002736	9004185	1450	1	VIT_04s0069g00860	mRNA11495	-18849	Sarcosine oxidase	Metabolism.Primary metabolism.Amino acid metabolism.Glycine, serine, and threonine metabolism	Cellular Amino Acids and Derivative Metabolic Process
255	chr04	16141618	16141819	202	*	146	47	9.19	7.54	100	Downstream (2-3kb)	15	16143862	16146288	2427	2	VIT_04s0023g00030	mRNA16324	4469	CHR4/MI-2-like (chromatin remodeling 4)	Regulation overview.Regulation of gene expression.Regulation of transcription.Transcription factor.PHD family transcription factor	Transcription Factor Activity
256	chr15	17334488	17334689	202	*	146	47	8.54	6.97	100	Distal Intergenic	6	17338815	17341227	2413	1	VIT_15s0046g00320	mRNA28709	-4126	Myc2 bHLH protein	Signaling.Hormone Signaling.Jasmonate salicylate signaling.Jasmonate Signaling.Jasmonate-mediated Signaling pathway	Response to Hormone Stimulus
257	chr12	23541159	23541360	202	*	146	47	7.39	5.96	100	Distal Intergenic	3	23543650	23563158	19509	1	VIT_12s0035g01810	mRNA336	-2290	Mitotic checkpoint MAD1	Signaling.Signaling pathway.Protein kinase.MAPK cascade	Cellular Process
258	chr00	13708728	13708929	202	*	146	47	4.13	3.19	100	Promoter (1-2kb)	11	13707099	13707361	263	2	VIT_00s0396g00040	mRNA16440	-1367	No hit	no hit	No Hit
259	chr16	20095970	20096171	202	*	145	46.8	9.19	7.54	100	Promoter (1-2kb)	7	20093663	20094535	873	2	VIT_16s0050g01670	mRNA7640	-1435	UDP-glucose:isoflavone 7-O-glucosyltransferase	Metabolism.Secondary metabolism.Phenylpropanoid metabolism.Flavonoid metabolism.Isoflavonoid metabolism.Isoflavonoid biosynthesis	Secondary Metabolic Process
2818	chr07	3338565	3338766	202	*	145	46.6	10.73	8.93	100	Promoter (<=1kb)	18	3333296	3338156	4861	2	VIT_07s0005g00180	mRNA5431	-409	TOC159 (translocon outer membrane complex 159)	Transport overview.Primary Active Transporters.P-P-bond hydrolysis-driven transporters.Chloroplast Env Prot Translocase	Transport
3770	chr07	19779015	19779216	202	*	145	46.4	11.66	9.78	100	Exon (mRNA11219/VIT_00s0768g00010, exon 2 of 3)	18	19777672	19779745	2074	2	VIT_00s0768g00010	mRNA11219	529	Unknown protein	Unknown	Unknown Protein
262	chr09	2663555	2663756	202	*	145	46.4	7.94	6.44	100	Promoter (<=1kb)	20	2663889	2667045	3157	1	VIT_09s0002g02940	mRNA14597	-133	Myo-inositol oxygenase 1	Metabolism.Primary metabolism.Carbohydrate metabolism.Monosaccharide metabolism.Inositol phosphate metabolism	Carbohydrate Metabolic Process
263	chr18	8517853	8518054	202	*	145	46.1	11.66	9.78	100	Promoter (<=1kb)	9	8518208	8531300	13093	1	VIT_18s0001g10170	mRNA18609	-154	PAB8 (poly(A) binding protein 8)	Metabolism.Primary metabolism.Nucleobase, nucleoside, nucleotide, nucleic acid metabolism.Nucleic acid metabolism.RNA metabolism.RNA processing	DNA/RNA Metabolic Process
264	chr18	7404990	7405191	202	*	145	46	13.85	11.8	100	Exon (mRNA2619/VIT_18s0001g08850, exon 5 of 30)	9	7338092	7409993	71902	2	VIT_18s0001g08850	mRNA2619	4802	Calcium-transporting ATPase 3, endoplasmic reticulum-type ECA3	Signaling.Signaling pathway.Calcium sensors and Signaling	Signal Transduction
265	chr02	17184538	17184739	202	*	145	46	10.46	8.68	100	Downstream (1-2kb)	13	17176880	17177383	504	2	VIT_02s0087g00020	mRNA22226	-7155	No hit	No hit	No Hit
266	chr17	4483605	4483806	202	*	145	46	10.46	8.68	100	Distal Intergenic	8	4486086	4491437	5352	1	VIT_17s0000g04190	mRNA10853	-2280	No hit	No hit	No Hit
2535	chr03	5221662	5221863	202	*	145	46	9.65	7.93	100	Exon (mRNA22324/VIT_03s0063g00680, exon 15 of 19)	14	5231144	5232961	1818	1	VIT_03s0063g00670	mRNA22485	-9281	Cyclin-dependent kinase inhibitor ICK5	Cellular process.Cell growth and death	Cellular Process
268	chr16	21192688	21192889	202	*	145	46	9.65	7.94	100	Exon (mRNA9561/VIT_16s0050g02670, exon 6 of 11)	7	21189013	21196935	7923	2	VIT_16s0050g02670	mRNA9561	4046	Spermine synthase	Metabolism.Primary metabolism.Amino acid metabolism.Arginine and proline metabolism.Urea cycle	Cellular Amino Acids and Derivative Metabolic Process
269	chr02	2184492	2184693	202	*	145	46	8.93	7.31	100	3' UTR	13	2180850	2183359	2510	1	VIT_02s0025g02730	mRNA5767	3642	Alcohol dehydrogenase	Metabolism.Primary metabolism.Carbohydrate metabolism.Glycolysis Gluconeogenesis	Carbohydrate Metabolic Process
270	chr05	7601733	7601934	202	*	145	46	8.93	7.31	100	Intron (mRNA6961/VIT_05s0049g00540, intron 1 of 1)	16	7598115	7602213	4099	2	VIT_05s0049g00540	mRNA6961	279	No hit	No hit	No Hit
3366	chr07	1228893	1229094	202	*	145	46	8.93	7.31	100	Intron (mRNA8937/VIT_07s0151g00290, intron 2 of 6)	18	1226423	1230024	3602	2	VIT_07s0151g00290	mRNA8937	930	Unknown protein	Unknown	Unknown Protein
1448	chr01	17640380	17640581	202	*	145	46	9.65	7.93	100	Promoter (<=1kb)	12	17639932	17640581	650	2	VIT_01s0010g00930	mRNA22900	0	Basic Leucine Zipper Transcription Factor (VvbZIP02)	Regulation overview.Regulation of gene expression.Regulation of transcription.Transcription factor.bZIP family transcription factor	Transcription Factor Activity
273	chr04	5295546	5295747	202	*	145	46	8.93	7.31	100	Promoter (1-2kb)	15	5291827	5293589	1763	2	VIT_04s0008g05770	mRNA12791	-1957	CBL-interacting protein kinase 25 (CIPK25)	Signaling.Signaling pathway.Protein kinase	#N/A		*
274	chr07	8616054	8616255	202	*	145	46	6.66	5.33	100	Distal Intergenic	18	8625126	8628193	3068	2	VIT_07s0005g04970	mRNA19694	11938	NADH dehydrogenase	Metabolism.Primary metabolism.Coenzyme and prosthetic group metabolism.Biosynthesis of derivatives of dehydroquinic acid, shikimic acid and chorismic acid.Ubiquinone biosynthesis	Generation of Energy
275	chr10	3112470	3112671	202	*	145	46	7.7	6.23	100	Promoter (1-2kb)	1	3114375	3118762	4388	1	VIT_00s0455g00040	mRNA15933	-1704	Glycosyl transferase family 8 protein	Metabolism.Primary metabolism.Carbohydrate metabolism.Glycosyl transference	#N/A					*
276	chr08	15005222	15005423	202	*	145	46	10.46	8.68	100	Promoter (<=1kb)	19	15002643	15005018	2376	2	VIT_08s0007g00830	mRNA9506	-204	Lectin protein kinase	Signaling.Signaling pathway.Protein kinase	Signal Transduction
277	chr09	6644570	6644771	202	*	145	46	6.66	5.33	100	Promoter (<=1kb)	20	6633791	6644039	10249	2	VIT_09s0002g06730	mRNA7912	-531	Longin	Unclear	#N/A
278	chr18	11316009	11316210	202	*	145	46	10.46	8.68	100	Promoter (<=1kb)	9	11311350	11316053	4704	2	VIT_18s0001g13270	mRNA1140	0	Papain cysteine peptidase XBCP3	Metabolism.Primary metabolism.Protein metabolism and modification.Proteolysis.Peptidase-mediated proteolysis	#N/A
2521	chr18	3741119	3741320	202	*	145	46	7.7	6.23	100	Promoter (<=1kb)	9	3741241	3745559	4319	1	VIT_18s0001g04160	mRNA20953	0	Translation initiation factor eIF-5	Metabolism.Primary metabolism.Protein metabolism and modification.Protein synthesis.Translation.Translational initiation	DNA/RNA Metabolic Process
280	chr09	5071314	5071515	202	*	145	45.9	8.29	6.75	100	Distal Intergenic	20	5062400	5067841	5442	2	VIT_09s0002g05330	mRNA2443	-3473	Oxidoreductase, 2OG-Fe(II) oxygenase	Metabolism.Cellular metabolism.Oxidation reduction.2OG-Fe(II) oxygenase superfamily	#N/A
281	chr03	360676	360877	202	*	144	45.8	8.29	6.75	100	Distal Intergenic	14	341673	357567	15895	2	VIT_03s0038g00350	mRNA13385	-3109	Kinesin protein (MKRP2)	Cellular process.Cellular component organization and biogenesis.Cytoskeleton organization and biogenesis.Microtubule organization and biogenesis.Microtubule-driven movement	Cellular Process
282	chr18	6803612	6803813	202	*	144	45.3	9.65	7.94	100	Promoter (<=1kb)	9	6802513	6803784	1272	2	VIT_18s0001g08300	mRNA23273	0	Tubulin alpha-6 chain	Cellular process.Cellular component organization and biogenesis.Cytoskeleton organization and biogenesis.Microtubule organization and biogenesis	Cellular Process	0.83	*
1269	chr05	2861422	2861623	202	*	144	45.1	9.65	7.94	100	Intron (mRNA14581/VIT_05s0020g01090, intron 2 of 3)	16	2860048	2863747	3700	1	VIT_05s0020g01090	mRNA14581	1374	Basic Leucine Zipper Transcription Factor (VvbZIP15)	Regulation overview.Regulation of gene expression.Regulation of transcription.Transcription factor.bZIP family transcription factor	Transcription Factor Activity
284	chr11	20020524	20020725	202	*	144	45	13.55	11.52	100	Distal Intergenic	2	20025433	20081159	55727	1	VIT_11s0052g01840	mRNA22058	-4708	Diacylglycerol kinase	Metabolism.Primary metabolism.Lipid metabolism.Glycerolipid metabolism.Glycerophospholipid metabolism	Lipid Metabolic Process
285	chr00	9898382	9898583	202	*	144	45	10.18	8.42	100	Downstream (<1kb)	11	9899571	9900812	1242	2	VIT_00s0302g00060	mRNA20479	2229	No hit	No hit	No Hit
2759	chr03	10179025	10179226	202	*	144	45	10.18	8.42	100	Distal Intergenic	14	10224330	10224440	111	1	VIT_03s0097g00210	mRNA16609	-45104	No hit	No hit	No Hit
287	chr10	13561820	13562021	202	*	144	45	10.18	8.42	100	Distal Intergenic	1	13567506	13569250	1745	2	VIT_10s0003g05420	mRNA13815	7229	S-2-hydroxy-acid oxidase, peroxisomal	Metabolism.Primary metabolism.Generation of metabolite precursors and energy.Glyoxylate and dicarboxylate metabolism	Generation of Energy
288	chr18	2698516	2698717	202	*	144	45	10.18	8.42	100	Intron (mRNA3169/VIT_18s0001g02380, intron 3 of 24)	9	2688559	2734881	46323	1	VIT_18s0001g02380	mRNA3169	9957	Kinesin protein (MKRP1)	Cellular process.Cellular component organization and biogenesis.Cytoskeleton organization and biogenesis.Microtubule organization and biogenesis.Microtubule-driven movement	Cellular Process
289	chr03	4027414	4027615	202	*	144	45	9.39	7.71	100	Intron (mRNA14381/VIT_03s0063g02120, intron 1 of 1)	14	4026543	4029483	2941	1	VIT_03s0063g02120	mRNA14381	871	Minor allergen	Response to stimulus.Stress response.Biotic stress response	#N/A
290	chr03	6790876	6791077	202	*	144	45	9.39	7.71	100	Distal Intergenic	14	6785458	6787059	1602	2	VIT_03s0091g00420	mRNA29435	-3817	No hit	No hit	No Hit
291	chr09	9275816	9276017	202	*	144	45	9.39	7.71	100	Distal Intergenic	20	9246440	9256248	9809	2	VIT_09s0002g08370	mRNA1452	-19568	TPR1 (topless-related 1)	Signaling.Hormone Signaling.Auxin Signaling.Auxin-mediated Signaling pathway	Response to Hormone Stimulus
292	chr15	18927695	18927896	202	*	144	45	9.39	7.71	100	Intron (mRNA22219/VIT_15s0046g02130, intron 3 of 14)	6	18924997	18935674	10678	1	VIT_15s0046g02130	mRNA22219	2698	EMB3001 (embryo defective 3001)	Development.Reproductive development.Embryo development	Developmental Process
293	chr18	11657179	11657380	202	*	144	45	9.39	7.71	100	Exon (mRNA3754/VIT_18s0001g13660, exon 2 of 13)	9	11656750	11691457	34708	1	VIT_18s0001g13660	mRNA3754	429	EMB2757/TAN (embryo defective 2757)	Development.Reproductive development.Embryo development	#N/A
294	chr02	354479	354680	202	*	144	45	8.68	7.08	100	Intron (mRNA27847/VIT_02s0025g00450, intron 5 of 9)	13	349796	356484	6689	1	VIT_02s0025g00450	mRNA27847	4683	SGT1a	Signaling.Hormone Signaling.Auxin Signaling.Auxin-mediated Signaling pathway	Response to Hormone Stimulus
295	chr02	5218949	5219150	202	*	144	45	8.68	7.08	100	Intron (mRNA25506/VIT_02s0154g00520, intron 1 of 3)	13	5216152	5221223	5072	2	VIT_02s0154g00520	mRNA25506	2073	Aspartyl protease	Metabolism.Primary metabolism.Protein metabolism and modification.Proteolysis.Peptidase-mediated proteolysis	Cellular Homeostasis
2760	chr04	1920117	1920318	202	*	144	45	8.68	7.08	100	Intron (mRNA27007/VIT_04s0008g02340, intron 1 of 2)	15	1913794	1923695	9902	2	VIT_04s0008g02340	mRNA27007	3377	Exocyst subunit EXO70 protein	Transport overview.Macromolecule transport.Protein transport.Tethering factors	Transport
1897	chr15	17989175	17989376	202	*	144	45	8.68	7.08	100	Intron (mRNA25772/VIT_15s0046g00930, intron 1 of 1)	6	17988199	17990082	1884	1	VIT_15s0046g00930	mRNA25772	976	Zinc finger (C3HC4-type ring finger)	Regulation overview.Regulation of gene expression.Regulation of transcription.Transcription factor.Zinc finger C3HC4 family transcription factor	Transcription Factor Activity
298	chr08	2125936	2126137	202	*	144	45	7.46	6.02	100	Downstream (<1kb)	19	2127040	2134172	7133	2	VIT_08s0056g01350	mRNA23895	8035	Unknown protein	Unknown	Unknown Protein
299	chr13	2657311	2657512	202	*	144	45	11.1	9.26	100	Promoter (<=1kb)	4	2657543	2660345	2803	1	VIT_13s0019g00550	mRNA1741	-31	Cofilin	Cellular process.Cellular component organization and biogenesis.Cytoskeleton organization and biogenesis.Actin depolymerization	Cellular Process
3641	chr01	12522047	12522248	202	*	144	45	6.93	5.56	100	Exon (mRNA2941/VIT_01s0026g02510, exon 1 of 1)	12	12521671	12523458	1788	1	VIT_01s0026g02510	mRNA2941	376	Pentatricopeptide (PPR) repeat-containing	Diverse functions.Gene family with diverse functions.Pentatricopeptide domain family	Pentatricopeptide (PPR) repeat-containing protein
301	chr12	9744974	9745175	202	*	144	45	13.55	11.52	100	Promoter (<=1kb)	3	9745183	9747291	2109	1	VIT_12s0057g01420	mRNA5503	-8	Exostosin	Metabolism.Primary metabolism.Carbohydrate metabolism.Oligosaccharide metabolism.Glycan metabolism.Glycan structures-biosynthesis1	Cellular Process
302	chr14	25012794	25012995	202	*	144	45	11.1	9.26	100	Promoter (<=1kb)	5	25013051	25017304	4254	1	VIT_14s0068g01250	mRNA3912	-56	Mitochondrial phosphate transporter	Transport overview.Electrochemical Potential-driven Transporters.Porters.Mitochondrial Carrier.Phosphate carrier	Transport
303	chr05	19376721	19376922	202	*	144	45	11.1	9.26	100	Promoter (<=1kb)	16	19377833	19379259	1427	1	VIT_05s0062g00710	mRNA4179	-911	UDP-glucose:flavonoid 7-O-glucosyltransferase	Metabolism.Secondary metabolism.Phenylpropanoid metabolism.Flavonoid metabolism.Flavonoid biosynthesis.Flavonoid-glycoside biosynthesis	Secondary Metabolic Process
304	chr02	2973879	2974080	202	*	143	44.4	11.1	9.26	100	Exon (mRNA9556/VIT_02s0025g03620, exon 7 of 8)	13	2969056	2974525	5470	1	VIT_02s0025g03620	mRNA9556	4823	Glutathione S-transferase 1 GSTT1	Metabolism.Primary metabolism.Coenzyme and prosthetic group metabolism.Peptide derived compounds biosynthesis.Glutathione metabolism	Secondary Metabolic Process
305	chr14	14614184	14614385	202	*	143	44	13.25	11.24	100	Distal Intergenic	5	14611225	14612521	1297	1	VIT_14s0006g00600	mRNA22893	2959	No hit	NA	No Hit
306	chr05	4386185	4386386	202	*	143	44	10.81	9	100	Distal Intergenic	16	4385273	4386103	831	1	VIT_05s0020g02670	mRNA7896	912	Ring zinc finger protein	Unknown	#N/A
307	chr06	1701758	1701959	202	*	143	44	9.91	8.17	100	Exon (mRNA16128/VIT_06s0004g01420, exon 2 of 15)	17	1699485	1713361	13877	1	VIT_06s0004g01420	mRNA16128	2273	Glycosyl hydrolase family 1 protein	Metabolism.Primary metabolism.Carbohydrate metabolism.Carbohydrate catabolism	#N/A
308	chr10	10874309	10874510	202	*	143	44	9.91	8.17	100	Intron (mRNA9223/VIT_10s0003g04260, intron 1 of 4)	1	10870500	10889616	19117	2	VIT_10s0003g04260	mRNA9223	15106	Unknown protein	Unknown	Unknown Protein
309	chr07	17287558	17287759	202	*	143	44	9.91	8.18	100	Intron (mRNA9923/VIT_00s0227g00160, intron 4 of 5)	18	17299818	17300646	829	2	VIT_00s0227g00150	mRNA9940	12887	Unknown protein	unknown	Unknown Protein
310	chr01	10787018	10787219	202	*	143	44	9.12	7.48	100	3' UTR	12	10786893	10789312	2420	2	VIT_01s0026g01420	mRNA17350	2093	Wall-associated kinase 4	Signaling.Signaling pathway.Protein kinase	#N/A
311	chr09	10798753	10798954	202	*	143	44	9.12	7.48	100	Distal Intergenic	20	10792054	10792747	694	2	VIT_09s0002g09140	mRNA15255	-6006	ERF/AP2 Gene Family (VvERF047)	Signaling.Hormone Signaling.Ethylene Signaling.Ethylene-mediated Signaling pathway	Response to Hormone Stimulus
312	chr12	177827	178028	202	*	143	44	9.12	7.48	100	Exon (mRNA10907/VIT_12s0142g00610, exon 2 of 13)	3	157526	178769	21244	2	VIT_12s0142g00610	mRNA10907	741	Citrate synthase, glyoxysomal precursor	Metabolism.Primary metabolism.Generation of metabolite precursors and energy.Citric acid cycle	Carbohydrate Metabolic Process
313	chr08	20461997	20462198	202	*	143	44	8.42	6.86	100	Distal Intergenic	19	20455686	20461582	5897	1	VIT_08s0007g06800	mRNA16675	6311	Chromomethylase	Metabolism.Primary metabolism.Nucleobase, nucleoside, nucleotide, nucleic acid metabolism.Nucleic acid metabolism.DNA metabolism.DNA replication	#N/A
558	chr11	6606770	6606971	202	*	143	44	8.42	6.86	100	Exon (mRNA12882/VIT_11s0118g00800, exon 1 of 6)	2	6601379	6607444	6066	2	VIT_11s0118g00800	mRNA12882	473	KNAT2 (knotted1-like homeobox gene 3)	Regulation overview.Regulation of gene expression.Regulation of transcription.Transcription factor.Homeobox domain family transcription factor	Transcription Factor Activity
315	chr07	20288382	20288583	202	*	143	44	8.42	6.86	100	Distal Intergenic	18	20278939	20282050	3112	2	VIT_00s0199g00250	mRNA3082	-6332	Zinc Finger Homeodomain Transcription Factor (VvZHD13)	Regulation overview.Regulation of gene expression.Regulation of transcription.Transcription factor.zf-HD family transcription factor	Transcription Factor Activity
316	chr02	158026	158227	202	*	143	44	7.79	6.3	100	Exon (mRNA23720/VIT_02s0025g00210, exon 1 of 3)	13	155479	158396	2918	2	VIT_02s0025g00210	mRNA23720	169	fringe protein	Unclear	#N/A
819	chr13	5800994	5801195	202	*	143	44	7.79	6.3	100	Intron (mRNA1366/VIT_13s0019g04350, intron 10 of 11)	4	5808339	5819406	11068	1	VIT_13s0019g04360	mRNA1415	-7144	GCN5 N-acetyltransferase (GNAT)	Regulation overview.Regulation of gene expression.Regulation of transcription.Transcription factor.GNAT	Transcription Factor Activity
318	chr04	162437	162638	202	*	143	44	9.91	8.17	100	Promoter (<=1kb)	15	162909	165200	2292	1	VIT_04s0008g00220	mRNA24847	-271	IAA6	Signaling.Hormone Signaling.Auxin Signaling.Auxin-mediated Signaling pathway	Response to Hormone Stimulus
319	chr17	6257940	6258141	202	*	143	44	7.79	6.31	100	5' UTR	8	6257443	6258438	996	1	VIT_17s0000g05610	mRNA28005	497	Isopiperitenol dehydrogenase	Metabolism.Secondary metabolism.Terpenoid metabolism.Monoterpenoid metabolism.Monoterpenoid biosynthesis	Secondary Metabolic Process
320	chr03	18786698	18786899	202	*	143	44	9.91	8.17	100	Promoter (<=1kb)	14	18786906	18787871	966	1	VIT_03s0017g01410	mRNA10862	-7	No hit	No hit	No Hit
321	chr00	15395947	15396148	202	*	143	44	6.69	5.35	100	Promoter (<=1kb)	11	15397102	15409314	12213	1	VIT_00s0454g00030	mRNA5906	-954	Subtilisin protease	Metabolism.Primary metabolism.Protein metabolism and modification.Proteolysis.Peptidase-mediated proteolysis.Subtilase-mediated proteolysis	Cellular Homeostasis
322	chr03	639519	639720	202	*	143	44	13.25	11.24	100	Promoter (<=1kb)	14	632713	639536	6824	2	VIT_03s0038g00750	mRNA8469	0	Ubiquitin fusion degradation protein UFD1	Transport overview.Primary Active Transporters.P-P-bond hydrolysis-driven transporters.Endoplasmic Reticular Retrotranslocon	Cellular Process
323	chr08	17750978	17751179	202	*	143	44	10.81	9	100	Promoter (<=1kb)	19	17751999	17755207	3209	1	VIT_08s0007g03780	mRNA9797	-820	Unknown protein	Unknown	Unknown Protein
324	chr06	5152218	5152419	202	*	142	43.3	7.22	5.8	100	Promoter (<=1kb)	17	5152464	5153142	679	1	VIT_06s0004g04180	mRNA9485	-45	Zinc finger (C2H2 type) protein (ZAT11)	Regulation overview.Regulation of gene expression.Regulation of transcription.Transcription factor.C2H2 family transcription factor	Transcription Factor Activity		*
630	chr08	9640800	9641001	202	*	142	43	12.94	10.98	100	Distal Intergenic	19	9639912	9640526	615	1	VIT_08s0058g00560	mRNA29078	888	Prenylated rab acceptor (PRA1)	NA	#N/A
1575	chr08	11758607	11758808	202	*	142	43	9.64	7.92	100	Distal Intergenic	19	11754205	11756489	2285	2	VIT_08s0040g00800	mRNA1539	-2118	Nodulin MtN21	Transport overview.Electrochemical Potential-driven Transporters.Porters.Drug/Metabolite Transporter.Plant Drug/Metabolite Exporter	Transport
327	chr10	15702883	15703084	202	*	142	43	9.64	7.93	100	Intron (mRNA15514/VIT_10s0092g00570, intron 12 of 20)	1	15695242	15709072	13831	2	VIT_10s0092g00570	mRNA15514	5988	Leucine-rich repeat family	Response to stimulus.Stress response.Biotic stress response	#N/A
261	chr14	7279063	7279264	202	*	142	43	8.86	7.24	100	Exon (mRNA9322/VIT_14s0030g02160, exon 3 of 3)	5	7275721	7279576	3856	1	VIT_14s0030g02160	mRNA9322	3342	Ammonium transporter 2	Transport overview.Channels and pores.a-Type channels.Ammonia Channel Transporter	Transport
329	chr05	14514068	14514269	202	*	142	43	8.16	6.63	100	Distal Intergenic	16	14487252	14489015	1764	1	VIT_05s0029g00050	mRNA11490	26816	BHLH transcription factor FMA (FAMA)	Regulation overview.Regulation of gene expression.Regulation of transcription.Transcription factor.bHLH family transcription factor	Transcription Factor Activity
330	chr05	19669817	19670018	202	*	142	43	8.16	6.63	100	Downstream (1-2kb)	16	19671401	19684120	12720	2	VIT_05s0062g00830	mRNA4386	14102	Ribosomal protein S1	Metabolism.Primary metabolism.Protein metabolism and modification.Protein synthesis.Ribosome	DNA/RNA Metabolic Process
331	chr05	19695143	19695344	202	*	142	43	8.16	6.64	100	Distal Intergenic	16	19699710	19702963	3254	1	VIT_05s0062g00840	mRNA4373	-4366	RAB GTPase ARA4	Cellular process.Cellular transport.Protein trafficking.Vesicle-mediated trafficking	Signal Transduction
332	chr08	12669713	12669914	202	*	142	43	8.16	6.64	100	Distal Intergenic	19	12667462	12668122	661	1	VIT_08s0040g01510	mRNA10728	2251	No hit	No hit	No Hit
333	chr14	19558823	19559024	202	*	142	43	8.16	6.64	100	Distal Intergenic	5	19549773	19555264	5492	1	VIT_14s0006g02220	mRNA20453	9050	Histone chaperone ASF1B (Anti-silencing 1b)	Metabolism.Primary metabolism.Nucleobase, nucleoside, nucleotide, nucleic acid metabolism.Nucleic acid metabolism.DNA metabolism.DNA replication	#N/A
2545	chr07	1305817	1306018	202	*	142	43	12.94	10.98	100	Promoter (<=1kb)	18	1295689	1305019	9331	2	VIT_07s0151g00430	mRNA9259	-798	Kinase interacting family protein	Regulation overview.Regulation of gene expression.Regulation of transcription.Transcription factor.KIP1 SANTA	Transcription Factor Activity
1693	chr14	21068242	21068443	202	*	142	43	7.54	6.08	100	Promoter (<=1kb)	5	21063839	21068336	4498	2	VIT_14s0006g02880	mRNA6690	0	neoxanthin synthase (NSY) (VvNSY1)	Unknown	Secondary Metabolic Process			*
336	chr08	9937143	9937344	202	*	142	43	8.86	7.24	100	Promoter (<=1kb)	19	9938254	9939677	1424	1	VIT_08s0058g00790	mRNA29935	-910	Secoisolariciresinol dehydrogenase	Metabolism.Secondary metabolism.Phenylpropanoid metabolism.Phenylpropanoid biosynthesis	Secondary Metabolic Process
2628	chr18	4737570	4737771	202	*	142	43	8.86	7.24	100	Promoter (<=1kb)	9	4733340	4737514	4175	2	VIT_18s0001g06310	mRNA17112	-56	SnRK2-8	Signaling.Hormone Signaling.ABA Signaling.ABA-mediated Signaling pathway	Response to Hormone Stimulus
338	chr13	20576254	20576455	202	*	142	43	10.53	8.75	100	Promoter (<=1kb)	4	20575489	20576014	526	2	VIT_13s0084g00670	mRNA10076	-240	Unknown protein	unknown	Unknown Protein
339	chr09	4163059	4163260	202	*	142	43	7.54	6.08	100	5' UTR	20	4162958	4167787	4830	1	VIT_09s0002g04590	mRNA2839	101	Unknown protein	Unknown	Unknown Protein
340	chr07	3435138	3435339	202	*	142	43	8.86	7.23	100	Promoter (<=1kb)	18	3431254	3434208	2955	2	VIT_07s0005g00280	mRNA4940	-930	Zinc finger (c3hc4-type ring finger) nitrogen limitation adaptation	Regulation overview.Regulation of gene expression.Regulation of transcription.Transcription factor.Zinc finger C3HC4 family transcription factor	Transcription Factor Activity
1122	chr07	21897718	21897919	202	*	141	42.3	8.86	7.24	100	Promoter (<=1kb)	18	21897782	21899041	1260	1	VIT_07s0129g00330	mRNA18644	0	Lateral organ boundaries protein 39	Regulation overview.Regulation of gene expression.Regulation of transcription.Transcription factor.AS2 family transcription factor	Transcription Factor Activity
1963	chr01	11408590	11408791	202	*	141	42	12.64	10.69	100	Exon (mRNA27998/VIT_01s0026g01780, exon 1 of 7)	12	11406954	11409977	3024	2	VIT_01s0026g01780	mRNA27998	1186	Leucine-rich repeat transmembrane	Signaling.Signaling pathway.Protein kinase	#N/A
343	chr15	15261249	15261450	202	*	141	42	12.64	10.69	100	Distal Intergenic	6	15268234	15269562	1329	1	VIT_15s0048g01150	mRNA1829	-6784	TCP family transcription factor TCP9	Regulation overview.Regulation of gene expression.Regulation of transcription.Transcription factor.TCP family transcription factor	Transcription Factor Activity
344	chr06	4994255	4994456	202	*	141	42	10.25	8.47	100	Downstream (<1kb)	17	4995327	4997467	2141	2	VIT_06s0004g04010	mRNA11653	3011	Exocyst subunit EXO70 H7	Transport overview.Macromolecule transport.Protein transport.Tethering factors	Transport
345	chr08	21160527	21160728	202	*	141	42	10.25	8.48	100	Exon (mRNA355/VIT_08s0007g07700, exon 4 of 5)	19	21159963	21163850	3888	2	VIT_08s0007g07700	mRNA355	3122	Unknown protein	Unknown	Unknown Protein
346	chr07	25056888	25057089	202	*	141	42	9.36	7.69	100	3' UTR	18	25054126	25056921	2796	1	VIT_07s0031g02520	mRNA10073	2762	Unknown protein	Unknown	Unknown Protein
347	chr09	884651	884852	202	*	141	42	9.36	7.69	100	Distal Intergenic	20	889438	894007	4570	1	VIT_09s0002g01150	mRNA6298	-4586	RelA/SpoT protein (RSH3)	Signaling.Signaling pathway.G-protein signaling pathway	Signal Transduction
46	chr13	22435332	22435533	202	*	141	42	9.36	7.7	100	Exon (mRNA23888/VIT_13s0067g03540, exon 1 of 1)	4	22434781	22436052	1272	1	VIT_13s0067g03540	mRNA23888	551	S haplotype-specific F-box protein a	Unclear	#N/A
349	chr13	24696478	24696679	202	*	141	42	9.36	7.7	100	Intron (mRNA312/VIT_13s0019g00660, intron 2 of 7)	4	24689453	24704060	14608	2	VIT_13s0019g00660	mRNA312	7381	Dimethylaniline monooxygenase, N-oxide-forming	Metabolism.single reactions	Secondary Metabolic Process
1469	chr14	88967	89168	202	*	141	42	9.36	7.7	100	Intron (mRNA28394/VIT_14s0060g00080, intron 2 of 2)	5	86845	92158	5314	1	VIT_14s0060g00080	mRNA28394	2122	Unknown protein	Unknown	Unknown Protein
351	chr18	3186660	3186861	202	*	141	42	9.36	7.7	100	Exon (mRNA22719/VIT_18s0001g03170, exon 7 of 8)	9	3180624	3188491	7868	2	VIT_18s0001g03170	mRNA22719	1630	Nodulin MtN21 family	Transport overview.Electrochemical Potential-driven Transporters.Porters.Drug/Metabolite Transporter.Plant Drug/Metabolite Exporter	Transport
352	chr08	16385136	16385337	202	*	141	42	8.86	7.24	100	Exon (mRNA22618/VIT_08s0007g02330, exon 1 of 6)	19	16385082	16392012	6931	1	VIT_08s0007g02330	mRNA22618	54	Unknown	Unknown	No Hit
3065	chr00	16133329	16133530	202	*	141	42	8.59	7.01	100	Distal Intergenic	11	16136737	16136919	183	1	VIT_02s0488g00050	mRNA17188	-3207	Dual specificity phosphatase	Signaling.Signaling pathway.Calcium sensors and Signaling	#N/A
38	chr04	5873693	5873894	202	*	141	42	8.59	7.01	100	Distal Intergenic	15	5879285	5888426	9142	1	VIT_04s0008g06130	mRNA25674	-5391	KNAT2 (knotted1-like homeobox gene 3)	Regulation overview.Regulation of gene expression.Regulation of transcription.Transcription factor.Homeobox domain family transcription factor	Transcription Factor Activity
861	chr11	3403730	3403931	202	*	141	42	8.59	7.01	100	Distal Intergenic	2	3394736	3399120	4385	1	VIT_11s0016g04160	mRNA14504	8994	Sulfate transporter 3.5	Transport overview.Electrochemical Potential-driven Transporters.Porters.Sulfate Permease	Transport
356	chr18	14358817	14359018	202	*	141	42	8.59	7.01	100	Distal Intergenic	9	14365849	14379716	13868	2	VIT_18s0166g00300	mRNA1532	20698	Histidinol dehydrogenase, chloroplast precursor	Metabolism.Primary metabolism.Amino acid metabolism.Histidine metabolism	Cellular Amino Acids and Derivative Metabolic Process
3435	chr04	833100	833301	202	*	141	42	8.59	7.01	100	Promoter (<=1kb)	15	833320	838806	5487	1	VIT_04s0008g00950	mRNA15127	-19	Calcineurin B protein 10	Signaling.Signaling pathway.Calcium sensors and Signaling	Cellular Process
2144	chr13	27841476	27841677	202	*	141	42	7.91	6.41	100	Distal Intergenic	4	27844311	27846288	1978	1	VIT_13s0064g01290	mRNA5533	-2634	basic helix-loop-helix (bHLH) family	Regulation overview.Regulation of gene expression.Regulation of transcription.Transcription factor.bHLH family transcription factor	Transcription Factor Activity
359	chr05	17707630	17707831	202	*	141	42	7.3	5.86	100	Distal Intergenic	16	17672690	17691790	19101	2	VIT_05s0029g01310	mRNA22821	-15840	Actin related protein 2/3 complex, subunit 4	Cellular process.Cellular component organization and biogenesis.Cytoskeleton organization and biogenesis.Actin organization and biogenesis	Cellular Process
360	chr18	31484363	31484564	202	*	141	42	7.3	5.87	100	Exon (mRNA17096/VIT_18s0001g06340, exon 5 of 6)	9	31483133	31489122	5990	2	VIT_18s0001g06340	mRNA17096	4558	RPS4 (resistant to p. syringae 4)	Response to stimulus.Stress response.Biotic stress response.Plant-pathogen interaction.R proteins from Plant-pathogen interaction	Response to Stress
3571	chr11	5838236	5838437	202	*	141	42	7.3	5.87	100	Promoter (1-2kb)	2	5827372	5836861	9490	2	VIT_11s0118g00220	mRNA9548	-1375	Chloride channel protein CLC	Transport overview.Electrochemical Potential-driven Transporters.Porters.Chloride Carrier/Channel	Transport
362	chr06	5494808	5495009	202	*	141	42	6.24	4.97	100	Downstream (2-3kb)	17	5492077	5493425	1349	1	VIT_06s0004g04520	mRNA17724	2731	OBP3 (OBF-binding protein 3)	Signaling.Hormone Signaling.Jasmonate salicylate signaling.Jasmonate Signaling.Jasmonate-mediated Signaling pathway	Response to Hormone Stimulus
363	chr16	13510046	13510247	202	*	141	42	6.24	4.97	100	Exon (mRNA20651/VIT_16s0022g00650, exon 1 of 5)	7	13509993	13514143	4151	1	VIT_16s0022g00650	mRNA20651	53	No hit	No hit	No Hit
835	chr18	12977571	12977772	202	*	141	42	8.59	7.01	100	Promoter (<=1kb)	9	12978238	12979279	1042	1	VIT_18s0001g14950	mRNA11662	-466	EMB2170 (embryo defective 2170)	Development.Reproductive development.Embryo development	#N/A
365	chr13	3740829	3741030	202	*	141	42	9.36	7.69	100	Promoter (<=1kb)	4	3741068	3742668	1601	1	VIT_13s0019g02380	mRNA5637	-38	Exostosin	Metabolism.Primary metabolism.Carbohydrate metabolism.Oligosaccharide metabolism.Glycan metabolism.Glycan structures-biosynthesis1	Cellular Process
366	chr06	5741394	5741595	202	*	141	42	6.24	4.97	100	Promoter (1-2kb)	17	5735999	5739488	3490	2	VIT_06s0004g04820	mRNA29629	-1906	Salt stress-inducible protein kinase	Signaling.Signaling pathway.Protein kinase	Signal Transduction
367	chr10	16535022	16535223	202	*	141	42	8.59	7.01	100	Promoter (<=1kb)	1	16527178	16534974	7797	2	VIT_00s0125g00140	mRNA7859	-48	SHR5-receptor-like kinase	Signaling.Signaling pathway.Protein kinase	Signal Transduction
368	chr19	8877888	8878089	202	*	141	42	8.59	7.01	100	Promoter (<=1kb)	10	8878336	8883060	4725	1	VIT_19s0015g00750	mRNA21648	-247	Sucrase	Metabolism.Primary metabolism.Carbohydrate metabolism.Polysaccharide metabolism.Starch and sucrose metabolism.Sucrose catabolism	Carbohydrate Metabolic Process
369	chr18	28680297	28680498	202	*	141	42	8.59	7.01	100	Promoter (<=1kb)	9	28678219	28679945	1727	2	VIT_18s0041g00740	mRNA15035	-352	UDP-glucose: anthocyanidin 5,3-O-glucosyltransferase	Metabolism.Secondary metabolism.Phenylpropanoid metabolism.Flavonoid metabolism.Flavonoid biosynthesis.Anthocyanin biosynthesis.Anthocyanin-glycoside biosynthesis	Secondary Metabolic Process		*	*	*
377	chr05	17460807	17461008	202	*	141	42	9.36	7.69	100	Promoter (<=1kb)	16	17458897	17459835	939	2	VIT_05s0029g01180	mRNA27346	-972	Unknown	Unknown	No Hit
371	chr17	5978060	5978261	202	*	140	41.8	11.3	9.44	100	Promoter (1-2kb)	8	5975939	5976998	1060	2	VIT_17s0000g05380	mRNA29010	-1062	Dynein light chain LC8-type	Cellular process.Cellular component organization and biogenesis.Cytoskeleton organization and biogenesis.Microtubule organization and biogenesis.Microtubule-driven movement	Cellular Process
372	chr19	4160580	4160781	202	*	140	41.4	9.36	7.7	100	Distal Intergenic	10	4163198	4172202	9005	1	VIT_19s0014g03930	mRNA9030	-2417	TRM5 tRNA methyltransferase 5	Unclassified	Cellular Process
373	chr04	11593840	11594041	202	*	140	41.2	8.59	7.01	100	Promoter (<=1kb)	15	11590615	11593276	2662	2	VIT_04s0079g00650	mRNA2373	-564	SET Domain group 40	Regulation overview.Regulation of gene expression.Regulation of transcription.Transcription factor.SET PCG family transcription factor	Transcription Factor Activity
374	chr07	18440842	18441043	202	*	140	41	9.97	8.22	100	Intron (mRNA19008/VIT_00s0253g00050, intron 1 of 8)	18	18436965	18441984	5020	2	VIT_00s0253g00050	mRNA19008	941	Monocopper oxidase SKS15 (SKU5 Similar 15)	Transport overview.Incompletely characterized transport systems.Recognized transporters of unknown biochemical mechanism.Iron/Lead Transporter.Oxidase-dep Fe2+ Transporter	Transport
375	chr08	21387620	21387821	202	*	140	41	9.97	8.22	100	Distal Intergenic	19	21386188	21386628	441	1	VIT_08s0007g08010	mRNA17987	1432	No hit	unknown	No Hit
376	chr08	19479116	19479317	202	*	140	41	9.97	8.22	100	Exon (mRNA10232/VIT_08s0007g05570, exon 3 of 4)	19	19477701	19481905	4205	2	VIT_08s0007g05570	mRNA10232	2588	Embryo-abundant protein	Unknown	Cellular Process
283	chr04	2286788	2286989	202	*	140	41	7.05	5.66	100	5' UTR	15	2284121	2287115	2995	2	VIT_04s0008g02750	mRNA6474	126	Basic Leucine Zipper Transcription Factor (VvbZIP09)	Regulation overview.Regulation of gene expression.Regulation of transcription.Transcription factor.bZIP family transcription factor	Transcription Factor Activity
378	chr03	18311027	18311228	202	*	140	41	8.33	6.78	100	3' UTR	14	18310126	18311581	1456	1	VIT_03s0017g01210	mRNA26788	901	Phosphate-induced protein 1	Unclear	#N/A
379	chr05	2584631	2584832	202	*	140	41	8.33	6.78	100	Distal Intergenic	16	2587437	2591207	3771	1	VIT_05s0020g00720	mRNA16117	-2605	Pto kinase interactor 1	Response to stimulus.Stress response.Biotic stress response.Plant-pathogen interaction	Signal Transduction
380	chr07	355420	355621	202	*	140	41	8.33	6.78	100	Downstream (2-3kb)	18	353834	354839	1006	1	VIT_07s0141g00630	mRNA20615	1586	Prenylated rab acceptor (PRA1)	Cellular process.Cellular transport.Protein trafficking.Vesicle-mediated trafficking	#N/A
381	chr07	10378653	10378854	202	*	140	41	8.33	6.78	100	Distal Intergenic	18	10383243	10391089	7847	1	VIT_07s0005g05720	mRNA6681	-4389	Tetratricopeptide repeat domain male sterility MS5	Unknown	#N/A
382	chr07	26430111	26430312	202	*	140	41	8.33	6.78	100	Distal Intergenic	18	26436184	26438623	2440	1	VIT_07s0031g03220	mRNA3638	-5872	Patellin-1	Metabolism.Primary metabolism.Generation of metabolite precursors and energy.Storage proteins	#N/A
783	chr09	12488032	12488233	202	*	140	41	8.33	6.78	100	Distal Intergenic	20	12490597	12491130	534	1	VIT_09s0096g00830	mRNA16830	-2364	R protein disease resistance protein	Response to stimulus.Stress response.Biotic stress response.Plant-pathogen interaction.R proteins from Plant-pathogen interaction	Response to Stress
384	chr15	8119465	8119666	202	*	140	41	8.33	6.78	100	Intron (mRNA29788/VIT_15s0045g01190, intron 2 of 8)	6	8099762	8157249	57488	1	VIT_15s0045g01190	mRNA29788	19703	Retrotransposon protein, Unclassified	NA	#N/A
385	chr16	16561871	16562072	202	*	140	41	8.33	6.78	100	Intron (mRNA20647/VIT_16s0022g02410, intron 4 of 4)	7	16558074	16566697	8624	1	VIT_16s0022g02410	mRNA20647	3797	Oxidoreductase	Unclear	#N/A
624	chr16	19385414	19385615	202	*	140	41	8.33	6.79	100	Exon (mRNA10298/VIT_16s0050g00950, exon 2 of 2)	7	19383733	19385862	2130	1	VIT_16s0050g00950	mRNA10298	1681	Scarecrow-like transcription factor 8 (SCL8)	Regulation overview.Regulation of gene expression.Regulation of transcription.Transcription factor.GRAS family transcription factor	Transcription Factor Activity
387	chr19	6089476	6089677	202	*	140	41	8.33	6.79	100	Distal Intergenic	10	6093124	6093480	357	1	VIT_19s0177g00250	mRNA11601	-3447	PDF2 (protodermal factor2)	Regulation overview.Regulation of gene expression.Regulation of transcription.Transcription factor.Homeobox domain family transcription factor	Transcription Factor Activity
546	chr13	4584359	4584560	202	*	140	41	7.66	6.19	100	5' UTR	4	4584351	4585347	997	1	VIT_13s0019g03420	mRNA18830	8	C2 domain-containing protein	Signaling.Signaling pathway.Protein kinase	Signal Transduction
389	chr07	5013514	5013715	202	*	140	41	7.66	6.19	100	Exon (mRNA15309/VIT_07s0005g02260, exon 8 of 10)	18	5010455	5019500	9046	2	VIT_07s0005g02260	mRNA15309	5785	Squamosa promoter-binding protein (VvSBP7)	Regulation overview.Regulation of gene expression.Regulation of transcription.Transcription factor.SBP family transcription factor	Transcription Factor Activity
1215	chr13	9497345	9497546	202	*	140	41	7.05	5.66	100	Distal Intergenic	4	9500814	9503151	2338	2	VIT_13s0106g00060	mRNA598	5605	Ankyrin repeat	Diverse functions.Gene family with diverse functions.Ankyrin domain family	Cellular Process
391	chr16	22911745	22911946	202	*	140	41	7.05	5.66	100	Downstream (2-3kb)	7	22914559	22915347	789	2	VIT_16s0098g01150	mRNA26015	3401	Auxin-responsive SAUR29	Signaling.Hormone Signaling.Auxin Signaling.Auxin-mediated Signaling pathway	Response to Hormone Stimulus		*		*
2347	chr17	3589400	3589601	202	*	140	41	7.05	5.66	100	Distal Intergenic	8	3585638	3587247	1610	2	VIT_17s0000g03560	mRNA18169	-2153	(myb domain protein 62	Regulation overview.Regulation of gene expression.Regulation of transcription.Transcription factor.MYB family transcription factor	Transcription Factor Activity
3421	chr18	30989849	30990050	202	*	140	41	7.05	5.66	100	Intron (mRNA11877/VIT_18s0041g02430, intron 2 of 9)	9	30982874	30994018	11145	2	VIT_18s0041g02430	mRNA11877	3968	abscisic aldehyde oxidase (AAO3) (VvAAO3)	Signaling.Hormone Signaling.Auxin Signaling.Auxin metabolism	Response to Hormone Stimulus
1210	chr11	19164798	19164999	202	*	140	41	6.51	5.2	100	Distal Intergenic	2	19168085	19169249	1165	2	VIT_11s0052g01120	mRNA15858	4250	Zinc finger protein 2	Regulation overview.Regulation of gene expression.Regulation of transcription.Transcription factor.C2H2 family transcription factor	Transcription Factor Activity
395	chr01	7234407	7234608	202	*	140	41	6.01	4.78	100	Intron (mRNA19995/VIT_01s0137g00710, intron 1 of 4)	12	7234024	7236188	2165	1	VIT_01s0137g00710	mRNA19995	383	Alpha-L-fucosidase 2 precursor	Metabolism.Primary metabolism.Carbohydrate metabolism.Oligosaccharide metabolism.N-Glycan metabolism.N-Glycan catabolism	Carbohydrate Metabolic Process
396	chr18	31585042	31585243	202	*	140	41	6.01	4.78	100	Distal Intergenic	9	31574955	31577314	2360	2	VIT_18s0001g06160	mRNA16065	-7728	TIR-NBS-LRR-TIR disease resistance protein	Diverse functions.Gene family with diverse functions.NBS-LRR superfamily	#N/A
1590	chr08	18269452	18269653	202	*	140	41	8.33	6.78	100	Promoter (<=1kb)	19	18265208	18269165	3958	2	VIT_08s0007g04300	mRNA25441	-287	Lipase GDSL	Unclear	Lipid Metabolic Process
398	chr05	20203881	20204082	202	*	140	41	8.33	6.78	100	Promoter (1-2kb)	16	20205344	20207580	2237	1	VIT_05s0062g01120	mRNA12754	-1262	PIN1	Signaling.Hormone Signaling.Auxin Signaling.Auxin transport	Response to Hormone Stimulus
399	chr18	30313298	30313499	202	*	140	41	9.09	7.46	100	5' UTR	9	30305693	30313542	7850	2	VIT_18s0041g01880	mRNA25520	43	putative MADS-box Agamous 3 (VviAG3)	Regulation overview.Regulation of gene expression.Regulation of transcription.Transcription factor.MADS-box family transcription factor	Transcription Factor Activity
1891	chr09	4150018	4150219	202	*	140	41	9.09	7.45	100	Promoter (<=1kb)	20	4146308	4149271	2964	2	VIT_09s0002g04580	mRNA3733	-747	Unknown protein	Unknown	Unknown Protein
401	chr09	6686064	6686265	202	*	140	41	8.33	6.78	100	Promoter (1-2kb)	20	6687611	6688272	662	1	VIT_09s0002g06770	mRNA7994	-1346	Unknown protein	Unknown	Unknown Protein
402	chr14	6054110	6054311	202	*	139	40.7	9.09	7.46	100	Downstream (<1kb)	5	6054487	6056034	1548	2	VIT_14s0030g01450	mRNA25955	1723	Glyoxal oxidase	Unclear	#N/A
403	chr11	3179306	3179507	202	*	139	40	8.07	6.55	100	Promoter (<=1kb)	2	3174051	3179257	5207	2	VIT_11s0016g03890	mRNA28860	-49	Short-chain dehydrogenase/reductase (SDR)	Metabolism.Cellular metabolism.Oxidation reduction.Alcohol dehydrogenase superfamily	Cellular Process	0.723
3546	chr01	6699781	6699982	202	*	139	40	8.82	7.21	100	Promoter (1-2kb)	12	6701748	6712864	11117	1	VIT_01s0137g00220	mRNA8093	-1766	ALB4 (ALBINA 4)	Metabolism.Primary metabolism.Protein metabolism and modification.Protein folding.Protein export	Cellular Homeostasis
405	chr02	9171267	9171468	202	*	139	40	12.04	10.14	100	Distal Intergenic	13	9165547	9167637	2091	2	VIT_02s0012g02220	mRNA16510	-3630	Xyloglucan endotransglucosylase/hydrolase 30	Cellular process.Cellular component organization and biogenesis.Cell wall organization and biogenesis.Cell wall metabolism.Cell wall modification.Xyloglucan modification	Cell Wall Metabolism
3134	chr17	14365117	14365318	202	*	139	40	12.04	10.14	100	Distal Intergenic	8	14321600	14346465	24866	2	VIT_17s0119g00090	mRNA7394	-18652	Unknown protein	Unknown	Unknown Protein
407	chr01	19275157	19275358	202	*	139	40	9.69	7.96	100	Distal Intergenic	12	19272580	19274535	1956	1	VIT_01s0010g01710	mRNA26455	2577	Phytosulfokine receptor	Signaling.Signaling pathway.Signaling molecules.Signaling peptide.Ligand peptide	Signal Transduction
408	chr10	4984937	4985138	202	*	139	40	9.69	7.96	100	Intron (mRNA16543/VIT_10s0003g00120, intron 4 of 8)	1	4988617	4989656	1040	1	VIT_10s0003g00130	mRNA16560	-3479	ERF Domain protein 12	Signaling.Hormone Signaling.Ethylene Signaling.Ethylene-mediated Signaling pathway	Response to Hormone Stimulus
409	chr17	8843603	8843804	202	*	139	40	9.69	7.96	100	Intron (mRNA3264/VIT_17s0000g07740, intron 2 of 3)	8	8836238	8860549	24312	1	VIT_17s0000g07740	mRNA3264	7365	HhH-GPD base excision DNA repair protein	Metabolism.Primary metabolism.Nucleobase, nucleoside, nucleotide, nucleic acid metabolism.Nucleic acid metabolism.DNA metabolism	#N/A
410	chr08	12923190	12923391	202	*	139	40	7.4	5.97	100	Promoter (<=1kb)	19	12924098	12929097	5000	1	VIT_08s0040g01810	mRNA8424	-707	Auxin response factor 10	Signaling.Hormone Signaling.Auxin Signaling.Auxin-mediated Signaling pathway	Response to Hormone Stimulus
411	chr07	22989470	22989671	202	*	139	40	6.27	5	100	Promoter (<=1kb)	18	22990500	22997180	6681	1	VIT_07s0031g00450	mRNA8369	-829	Basic helix-loop-helix protein SPATULA	Regulation overview.Regulation of gene expression.Regulation of transcription.Transcription factor.bHLH family transcription factor	Transcription Factor Activity
412	chr01	19998052	19998253	202	*	139	40	8.82	7.21	100	Distal Intergenic	12	19993480	19993904	425	2	VIT_01s0010g02060	mRNA4772	-4148	No hit	No hit	No Hit
413	chr02	9165078	9165279	202	*	139	40	8.82	7.21	100	Downstream (<1kb)	13	9165547	9167637	2091	2	VIT_02s0012g02220	mRNA16510	2358	Xyloglucan endotransglucosylase/hydrolase 30	Cellular process.Cellular component organization and biogenesis.Cell wall organization and biogenesis.Cell wall metabolism.Cell wall modification.Xyloglucan modification	Cell Wall Metabolism
3186	chr06	4166391	4166592	202	*	139	40	8.82	7.21	100	Distal Intergenic	17	4149678	4159666	9989	2	VIT_06s0004g03320	mRNA11992	-6725	Zinc finger (C3HC4-type ring finger)	Regulation overview.Regulation of gene expression.Regulation of transcription.Transcription factor.Zinc finger C3HC4 family transcription factor	Transcription Factor Activity
415	chr10	14032071	14032272	202	*	139	40	8.82	7.21	100	Intron (mRNA10796/VIT_10s0003g05630, intron 3 of 6)	1	14030631	14039371	8741	1	VIT_10s0003g05630	mRNA10796	1440	Coatomer subunit epsilon	Transport overview.Macromolecule transport.Protein transport.Protein coat	Transport
416	chr17	11822913	11823114	202	*	139	40	8.82	7.21	100	Distal Intergenic	8	11826065	11832711	6647	1	VIT_17s0000g09820	mRNA334	-2951	DNA polymerase III gamma and tau subunit	Metabolism.Primary metabolism.Nucleobase, nucleoside, nucleotide, nucleic acid metabolism.Nucleic acid metabolism.DNA metabolism.DNA replication	DNA/RNA Metabolic Process
417	chr11	10220151	10220352	202	*	139	40	8.07	6.55	100	Distal Intergenic	2	10234546	10242989	8444	2	VIT_11s0037g01020	mRNA21765	22637	Tetratricopeptide repeat (TPR)-containing	Unknown	Pentatricopeptide (PPR) repeat-containing protein
418	chr19	20190188	20190389	202	*	139	40	8.07	6.55	100	Distal Intergenic	10	20175993	20181279	5287	2	VIT_19s0027g00520	mRNA24523	-8909	Peptidase, trypsin serine and cysteine proteases	Metabolism.Primary metabolism.Protein metabolism and modification.Proteolysis.Peptidase-mediated proteolysis	Cellular Homeostasis
419	chr08	9774474	9774675	202	*	139	40	7.4	5.97	100	Distal Intergenic	19	9778439	9780659	2221	2	VIT_08s0058g00660	mRNA15220	5984	Protein phosphatase 1D	Signaling.Signaling pathway.Protein phosphatase	Signal Transduction
1229	chr08	15098291	15098492	202	*	139	40	7.4	5.97	100	Distal Intergenic	19	15087828	15094362	6535	2	VIT_08s0007g00940	mRNA9061	-3929	LHW (lonesome highway)	Regulation overview.Regulation of gene expression.Regulation of transcription.Transcription factor.bHLH family transcription factor	Transcription Factor Activity
421	chr12	8944833	8945034	202	*	139	40	7.4	5.97	100	Exon (mRNA7650/VIT_12s0057g00710, exon 2 of 2)	3	8944501	8946988	2488	2	VIT_12s0057g00710	mRNA7650	1954	DnaJ homolog, subfamily B, member 12	Transport overview.Primary Active Transporters.P-P-bond hydrolysis-driven transporters.General Secretory Pathway (Sec)	Transport
422	chr14	1415633	1415834	202	*	139	40	7.4	5.97	100	Distal Intergenic	5	1418768	1421324	2557	1	VIT_14s0060g01710	mRNA9409	-2934	Ribosomal protein L18	Metabolism.Primary metabolism.Protein metabolism and modification.Protein synthesis.Ribosome	DNA/RNA Metabolic Process
423	chr17	6130851	6131052	202	*	139	40	7.4	5.97	100	Exon (mRNA29820/VIT_17s0000g05500, exon 1 of 15)	8	6120295	6131114	10820	2	VIT_17s0000g05500	mRNA29820	62	Cysteine endopeptidase	Metabolism.Primary metabolism.Protein metabolism and modification.Proteolysis.Peptidase-mediated proteolysis	#N/A
3691	chr18	26864833	26865034	202	*	139	40	7.4	5.97	100	Distal Intergenic	9	26852523	26853512	990	2	VIT_18s0117g00460	mRNA6371	-11321	No hit	No hit	No Hit
2083	chr01	12498659	12498860	202	*	139	40	6.81	5.46	100	Exon (mRNA2092/VIT_01s0026g02490, exon 1 of 8)	12	12483796	12499382	15587	2	VIT_01s0026g02490	mRNA2092	522	Apyrase	Metabolism.Primary metabolism.Nucleobase, nucleoside, nucleotide, nucleic acid metabolism.Nucleotide metabolism.Purine metabolism	DNA/RNA Metabolic Process
426	chr06	4815857	4816058	202	*	139	40	6.81	5.46	100	Distal Intergenic	17	4819054	4820348	1295	1	VIT_06s0004g03870	mRNA12126	-2996	CCT motif constans-like	Regulation overview.Regulation of gene expression.Regulation of transcription.Transcription factor.CCT family transcription factor	Transcription Factor Activity
427	chr09	360233	360434	202	*	139	40	6.81	5.46	100	Distal Intergenic	20	364360	366498	2139	1	VIT_09s0002g00490	mRNA14450	-3926	Lipase GDSL 5	Unclear	Lipid Metabolic Process
428	chr10	7245416	7245617	202	*	139	40	6.81	5.46	100	Distal Intergenic	1	7243246	7244463	1218	1	VIT_10s0003g02040	mRNA15651	2170	Unknown protein	Unknown	Unknown Protein
429	chr16	1902390	1902591	202	*	139	40	6.81	5.46	100	Distal Intergenic	7	1905332	1907861	2530	1	VIT_16s0039g01920	mRNA21317	-2741	myb domain protein 93	Regulation overview.Regulation of gene expression.Regulation of transcription.Transcription factor.MYB family transcription factor	Transcription Factor Activity
430	chr10	18744102	18744303	202	*	139	40	6.81	5.46	100	Distal Intergenic	1	18754495	18756279	1785	1	VIT_10s0042g01260	mRNA27420	-10192	Transcription termination factor mitochondrial mTERF	Regulation overview.Regulation of gene expression.Regulation of transcription.Transcription factor.MTERF	Transcription Factor Activity
431	chr02	318433	318634	202	*	139	40	6.27	5	100	Exon (mRNA27905/VIT_02s0025g00410, exon 5 of 10)	13	317429	321370	3942	2	VIT_02s0025g00410	mRNA27905	2736	DNA topoisomerase VIA	Cellular process.Cell growth and death	Cellular Process
432	chr09	6555693	6555894	202	*	139	40	6.27	5	100	Distal Intergenic	20	6551512	6552732	1221	2	VIT_09s0002g06630	mRNA7335	-2961	No hit	No hit	No Hit
433	chr18	21566781	21566982	202	*	139	40	6.27	5	100	Distal Intergenic	9	21557856	21561058	3203	2	VIT_18s0001g00680	mRNA27530	-5723	Laccase	Metabolism.single reactions	Secondary Metabolic Process
434	chr05	3067908	3068109	202	*	139	40	6.81	5.46	100	Promoter (<=1kb)	16	3068210	3074129	5920	1	VIT_05s0020g01360	mRNA12373	-101	Myb family	Regulation overview.Regulation of gene expression.Regulation of transcription.Transcription factor.MYB-related family transcription factor	Transcription Factor Activity
435	chr07	3408308	3408509	202	*	139	40	8.07	6.55	100	Promoter (1-2kb)	18	3403740	3406428	2689	2	VIT_07s0005g00250	mRNA5619	-1880	P23 co-chaperone	Transport overview.Macromolecule transport.Protein transport.Protein coat	Transport
436	chr14	27282426	27282627	202	*	139	40	9.69	7.96	100	Promoter (<=1kb)	5	27277293	27282442	5150	2	VIT_14s0066g00800	mRNA5545	0	Proline-rich family protein	Unknown	#N/A
437	chr07	19779068	19779269	202	*	138	39.6	9.69	7.97	100	Exon (mRNA11219/VIT_00s0768g00010, exon 2 of 3)	18	19777672	19779745	2074	2	VIT_00s0768g00010	mRNA11219	476	Unknown protein	Unknown	Unknown Protein
438	chr09	9824576	9824777	202	*	138	39	11.74	9.86	100	3' UTR	20	9824584	9828101	3518	2	VIT_09s0002g08640	mRNA17920	3324	Protein kinase Xa21	Response to stimulus.Stress response.Biotic stress response.Plant-pathogen interaction	Signal Transduction
439	chr18	6912083	6912284	202	*	138	39	8.55	6.98	100	Promoter (<=1kb)	9	6912247	6918168	5922	1	VIT_18s0001g08460	mRNA23311	0	ATP binding	Unknown	Cellular Process
440	chr04	1073781	1073982	202	*	138	39	9.41	7.72	100	3' UTR	15	1079716	1090458	10743	1	VIT_04s0008g01310	mRNA12780	-5734	MAP3K delta-1 protein kinase	Signaling.Signaling pathway.Protein kinase.MAPK cascade	Signal Transduction
441	chr04	18421400	18421601	202	*	138	39	9.41	7.72	100	Intron (mRNA14551/VIT_04s0023g01520, intron 2 of 2)	15	18420546	18431091	10546	1	VIT_04s0023g01520	mRNA14551	854	Unknown protein	Unknown	Unknown Protein
442	chr13	5904766	5904967	202	*	138	39	8.55	6.98	100	Downstream (1-2kb)	4	5906561	5913508	6948	2	VIT_13s0019g04410	mRNA3819	8541	Oligosaccharyltransferase complex subunit alpha (ribophorin I)	Metabolism.Primary metabolism.Carbohydrate metabolism.Oligosaccharide metabolism.N-Glycan metabolism.N-Glycan biosynthesis	Carbohydrate Metabolic Process
3481	chr18	6890531	6890732	202	*	138	39	8.55	6.98	100	Distal Intergenic	9	6888465	6888825	361	1	VIT_18s0001g08420	mRNA23747	2066	Unknown	Unknown	No Hit
444	chr03	17949351	17949552	202	*	138	39	7.15	5.76	100	Intron (mRNA9131/VIT_03s0017g01060, intron 3 of 4)	14	17938138	17952551	14414	1	VIT_03s0017g01060	mRNA9131	11213	FK506-binding protein genes family (VvFKBP12)	Metabolism.Primary metabolism.Protein metabolism and modification.Protein folding.Peptidyl prolyl isomerase-mediated protein folding	Cellular Homeostasis
445	chr06	6046922	6047123	202	*	138	39	7.15	5.76	100	Exon (mRNA11656/VIT_06s0004g05100, exon 8 of 9)	17	6049413	6050239	827	2	VIT_06s0004g05110	mRNA11644	3116	Unknown	Unknown	Unknown Protein
446	chr06	20280283	20280484	202	*	138	39	7.15	5.76	100	Intron (mRNA9059/VIT_06s0061g01310, intron 8 of 9)	17	20265606	20267263	1658	2	VIT_06s0061g01300	mRNA9175	-13020	Prephenate dehydratase	Metabolism.Primary metabolism.Amino acid metabolism.Aromatic amino acid metabolism.Aromatic amino acid biosynthesis	Cellular Amino Acids and Derivative Metabolic Process
447	chr14	23040837	23041038	202	*	138	39	7.15	5.76	100	Downstream (2-3kb)	5	23043321	23046274	2954	2	VIT_14s0083g00830	mRNA12349	5236	Lipase GDSL 7	Unclear	Lipid Metabolic Process
448	chr01	10996302	10996503	202	*	138	39	6.57	5.25	100	Downstream (1-2kb)	12	10998173	11000771	2599	2	VIT_01s0026g01550	mRNA18209	4268	Homeodomain leucine zipper protein HB-1	Regulation overview.Regulation of gene expression.Regulation of transcription.Transcription factor.Homeobox domain family transcription factor	Transcription Factor Activity
449	chr04	1027552	1027753	202	*	138	39	6.57	5.25	100	Downstream (<1kb)	15	1028682	1029766	1085	2	VIT_04s0008g01250	mRNA11356	2013	Unknown	Unknown	Unknown Protein
450	chr05	4207447	4207648	202	*	138	39	6.57	5.25	100	Exon (mRNA4337/VIT_05s0020g02530, exon 8 of 10)	16	4205645	4215886	10242	2	VIT_05s0020g02530	mRNA4337	8238	Mitogen-activated Protein Kinase (VvMPK4)	Signaling.Signaling pathway.Protein kinase.MAPK cascade	#N/A
1069	chr11	2527405	2527606	202	*	138	39	6.57	5.25	100	Distal Intergenic	2	2530796	2536294	5499	1	VIT_11s0016g03160	mRNA29019	-3190	ABC Transporter (VvMDR7 - VvABCB7)	Transport overview.Macromolecule transport.Multidrug transport.Multidrug ABC transport	Transport
1874	chr09	16448689	16448890	202	*	138	39	6.04	4.8	100	Intron (mRNA7414/VIT_09s0018g00400, intron 4 of 11)	20	16428267	16471503	43237	1	VIT_09s0018g00400	mRNA7414	20422	Unknown protein	Unknown	Unknown Protein
453	chr04	931131	931332	202	*	138	39	7.15	5.76	100	Promoter (<=1kb)	15	932041	932784	744	1	VIT_04s0008g01120	mRNA9937	-709	Glutaredoxin	Response to stimulus.Stress response.Abiotic stress response.Oxidative stress response	Transport
454	chr07	18059484	18059685	202	*	138	39	7.81	6.32	100	Promoter (<=1kb)	18	18056426	18059507	3082	2	VIT_00s0207g00200	mRNA21695	0	Integral membrane protein, putative	Unknown	#N/A
3012	chr18	6947535	6947736	202	*	138	39	5.56	4.38	100	Promoter (<=1kb)	9	6948257	6948809	553	1	VIT_18s0001g08500	mRNA2140	-521	Lipase family	Unclear	Lipid Metabolic Process
3178	chr19	2291314	2291515	202	*	138	39	7.81	6.32	100	Promoter (<=1kb)	10	2290389	2291418	1030	2	VIT_19s0014g02130	mRNA22529	0	No hit	No hit	No Hit
519	chr03	11806622	11806823	202	*	138	39	7.15	5.75	100	Promoter (1-2kb)	14	11808552	11809529	978	1	VIT_03s0132g00320	mRNA7466	-1729	No hit	No hit	No Hit
930	chr18	7731646	7731847	202	*	138	39	7.15	5.76	100	Promoter (<=1kb)	9	7732627	7733603	977	1	VIT_18s0001g09230	mRNA18637	-780	Salt tolerance zinc finger	Regulation overview.Regulation of gene expression.Regulation of transcription.Transcription factor.C2H2 family transcription factor	Transcription Factor Activity
459	chr17	10018493	10018694	202	*	138	39	7.81	6.32	100	Promoter (1-2kb)	8	10019889	10023548	3660	1	VIT_17s0000g08590	mRNA14267	-1195	Unknown protein	Unknown	Unknown Protein
460	chr04	15783395	15783596	202	*	138	38.9	9.41	7.72	100	Distal Intergenic	15	15792184	15792899	716	1	VIT_04s0043g00980	mRNA8533	-8588	NEC1	Development.Reproductive development.Flower development	Developmental Process
461	chr11	16358970	16359171	202	*	137	38.6	9.41	7.72	100	Distal Intergenic	2	16380065	16385707	5643	1	VIT_11s0103g00370	mRNA7730	-20894	Cd2+-exporting ATPase HMA2 (Heavy metal ATPase 2)	Transport overview.Primary Active Transporters.P-P-bond hydrolysis-driven transporters.P-type ATPase (P-ATPase).heavy metal ATPase	Transport
1264	chr18	5450032	5450233	202	*	137	38.5	7.81	6.32	100	Promoter (1-2kb)	9	5448151	5448643	493	2	VIT_18s0001g07210	mRNA1748	-1389	Unknown	NA	Unknown Protein
2435	chr13	3577901	3578102	202	*	137	38.3	7.15	5.76	100	Promoter (<=1kb)	4	3578479	3580869	2391	1	VIT_13s0019g02200	mRNA4943	-377	Protein phosphatase 2CA AHG3 PP2CA (VvPP2C-3)	Signaling.Hormone Signaling.ABA Signaling.ABA-mediated Signaling pathway	Response to Hormone Stimulus
386	chr15	15146323	15146524	202	*	137	38	9.13	7.48	100	Promoter (<=1kb)	6	15144617	15146300	1684	2	VIT_15s0048g01010	mRNA1425	-23	2'-hydroxy isoflavone/dihydroflavonol reductase	Metabolism.Secondary metabolism.Phenylpropanoid metabolism.Flavonoid metabolism.Isoflavonoid metabolism.Isoflavonoid biosynthesis	Secondary Metabolic Process						*
465	chr01	1451449	1451650	202	*	137	38	9.13	7.48	100	Exon (mRNA548/VIT_01s0011g01630, exon 11 of 23)	12	1426694	1459820	33127	2	VIT_01s0011g01630	mRNA548	8170	Protein NAP1 (Nck-associated protein 1)	Cellular process.Cellular component organization and biogenesis.Cytoskeleton organization and biogenesis.Actin organization and biogenesis	Cellular Process
466	chr09	4331002	4331203	202	*	137	38	9.13	7.48	100	Distal Intergenic	20	4318253	4323104	4852	2	VIT_09s0002g04780	mRNA4790	-7898	Sulfate transporter 3.4	Transport overview.Electrochemical Potential-driven Transporters.Porters.Sulfate Permease	Transport
467	chr11	12226230	12226431	202	*	137	38	9.13	7.48	100	Distal Intergenic	2	12182775	12187322	4548	1	VIT_11s0065g00210	mRNA4308	43455	Heat shock protein-related	Metabolism.Primary metabolism.Protein metabolism and modification.Protein folding.Chaperone-mediated protein folding.HSP-mediated protein folding	Response to Stress
1988	chr11	12290600	12290801	202	*	137	38	9.13	7.48	100	Distal Intergenic	2	12271636	12279279	7644	1	VIT_11s0065g00240	mRNA10747	18964	Galactokinase like protein	Metabolism.Primary metabolism.Carbohydrate metabolism.Monosaccharide metabolism.Galactose metabolism	Carbohydrate Metabolic Process
469	chr12	22051970	22052171	202	*	137	38	9.13	7.48	100	Intron (mRNA7090/VIT_12s0035g00890, intron 10 of 11)	3	22041888	22043747	1860	1	VIT_12s0035g00880	mRNA7104	10082	Lactoylglutathione lyase	Metabolism.Primary metabolism.Carbohydrate metabolism.Monosaccharide metabolism.Pyruvate metabolism	Carbohydrate Metabolic Process
2043	chr06	18446455	18446656	202	*	137	38	8.28	6.74	100	Intron (mRNA26012/VIT_06s0061g00090, intron 2 of 10)	17	18431323	18454765	23443	2	VIT_06s0061g00090	mRNA26012	8109	DnaJ homolog, subfamily C, member 7	Transport overview.Primary Active Transporters.P-P-bond hydrolysis-driven transporters.General Secretory Pathway (Sec)	Transport
471	chr11	19969492	19969693	202	*	137	38	8.28	6.74	100	Distal Intergenic	2	19980392	19999304	18913	1	VIT_11s0052g01830	mRNA22493	-10699	UPF0066	Unknown	Unknown Protein
472	chr14	8052336	8052537	202	*	137	38	8.28	6.75	100	Exon (mRNA23441/VIT_14s0081g00330, exon 3 of 3)	5	8050576	8053993	3418	1	VIT_14s0081g00330	mRNA23441	1760	Zinc finger, SWIM-type	Regulation overview.Regulation of gene expression.Regulation of transcription.Transcription factor.Zinc finger SWIM family transcription factor	Transcription Factor Activity
1520	chr16	22855868	22856069	202	*	137	38	8.28	6.75	100	Downstream (2-3kb)	7	22858681	22859614	934	2	VIT_16s0098g01060	mRNA25300	3545	Heat shock protein 26a, chloroplast	Metabolism.Primary metabolism.Protein metabolism and modification.Protein folding.Chaperone-mediated protein folding.HSP-mediated protein folding	#N/A
474	chr06	18055637	18055838	202	*	137	38	7.55	6.08	100	Exon (mRNA15188/VIT_06s0009g03680, exon 1 of 1)	17	18055165	18056277	1113	2	VIT_06s0009g03680	mRNA15188	439	F-box family protein	Metabolism.Primary metabolism.Protein metabolism and modification.Proteolysis.cytoplasmic and nuclear protein degradation.Ubiquitin-mediated proteolysis	Cellular Homeostasis
3855	chr12	6253153	6253354	202	*	137	38	7.55	6.08	100	Intron (mRNA2284/VIT_12s0059g01300, intron 9 of 9)	3	6247769	6254665	6897	1	VIT_12s0059g01300	mRNA2284	5384	Unknown protein	Unknown	Unknown Protein
476	chr06	4818869	4819070	202	*	137	38	7.55	6.08	100	Promoter (<=1kb)	17	4819054	4820348	1295	1	VIT_06s0004g03870	mRNA12126	0	CCT motif constans-like	Regulation overview.Regulation of gene expression.Regulation of transcription.Transcription factor.CCT family transcription factor	Transcription Factor Activity
477	chr01	1318547	1318748	202	*	137	38	6.9	5.55	100	Intron (mRNA7117/VIT_01s0011g01510, intron 6 of 7)	12	1315728	1316044	317	2	VIT_01s0011g01500	mRNA7127	-2503	No hit	No hit	No Hit
478	chr06	8602963	8603164	202	*	137	38	6.9	5.55	100	Exon (mRNA4764/VIT_06s0004g07820, exon 1 of 1)	17	8601569	8603477	1909	2	VIT_06s0004g07820	mRNA4764	313	Asp/Glu racemase	Unclear	Cellular Amino Acids and Derivative Metabolic Process
197	chr14	26447397	26447598	202	*	137	38	6.9	5.55	100	Exon (mRNA29613/VIT_14s0219g00200, exon 1 of 1)	5	26446270	26448891	2622	2	VIT_14s0219g00200	mRNA29613	1293	Pentatricopeptide (PPR) repeat-containing protein	Diverse functions.Gene family with diverse functions.Pentatricopeptide domain family	Pentatricopeptide (PPR) repeat-containing protein
480	chr18	9581127	9581328	202	*	137	38	6.9	5.55	100	Downstream (<1kb)	9	9571971	9578214	6244	2	VIT_18s0001g11260	mRNA2561	-2913	Nucleobase-ascorbate transporter 3 (NAT3)	Transport overview.Electrochemical Potential-driven Transporters.Porters.Nucleobase:Cation Symporter-2	Transport
481	chr12	19621530	19621731	202	*	137	38	5.81	4.6	100	Downstream (<1kb)	3	19622388	19623773	1386	2	VIT_12s0034g01840	mRNA4755	2042	3-ketoacyl-CoA synthase 7	Unclear	Lipid Metabolic Process
2470	chr17	10017650	10017851	202	*	137	38	5.81	4.6	100	Distal Intergenic	8	10019889	10023548	3660	1	VIT_17s0000g08590	mRNA14267	-2038	Unknown protein	Unknown	Unknown Protein
483	chr01	6068441	6068642	202	*	137	38	6.9	5.55	100	Promoter (<=1kb)	12	6068466	6076289	7824	1	VIT_01s0011g06270	mRNA21621	0	Hydroxyproline-rich glycoprotein	Cellular process.Cellular component organization and biogenesis.Cell wall organization and biogenesis.Cell wall structural protein	Cell Wall Metabolism
484	chr11	916281	916482	202	*	137	38	9.13	7.48	100	Promoter (<=1kb)	2	916956	919960	3005	1	VIT_11s0016g01130	mRNA27982	-474	MTD1	Unclear	Developmental Process
3051	chr05	6339046	6339247	202	*	137	38	6.9	5.55	100	Promoter (1-2kb)	16	6340890	6348213	7324	1	VIT_05s0020g04530	mRNA12280	-1643	No hit	NA	No Hit
1358	chr16	22618724	22618925	202	*	137	38	7.55	6.08	100	Promoter (<=1kb)	7	22617604	22618152	549	2	VIT_16s0098g00740	mRNA6786	-572	Ovate family protein 10 OFP10	Development.Reproductive development.Fruit development	Transcription Factor Activity
487	chr19	20326099	20326300	202	*	137	38	8.28	6.75	100	Promoter (<=1kb)	10	20326248	20334520	8273	1	VIT_19s0027g00600	mRNA23143	0	Unknown protein	Unknown	Unknown Protein
488	chr18	1591294	1591495	202	*	137	37.9	7.55	6.09	100	Distal Intergenic	9	1575161	1576208	1048	2	VIT_18s0001g00840	mRNA27856	-15086	Syringolide-induced protein 14-1-1	Unknown	#N/A
489	chr10	2810961	2811162	202	*	136	37.7	6.9	5.55	100	Distal Intergenic	1	2802144	2806658	4515	2	VIT_00s0463g00020	mRNA10563	-4303	Scarecrow transcription factor 5 (SCL5)	Regulation overview.Regulation of gene expression.Regulation of transcription.Transcription factor.GRAS family transcription factor	Transcription Factor Activity
490	chr18	11139333	11139534	202	*	136	37.4	9.13	7.48	100	Distal Intergenic	9	11138196	11139020	825	1	VIT_18s0001g13040	mRNA4816	1137	Basic Leucine Zipper Transcription Factor (VvbZIP47)	Regulation overview.Regulation of gene expression.Regulation of transcription.Transcription factor.bZIP family transcription factor	Transcription Factor Activity
3285	chr14	21748552	21748753	202	*	136	37.4	7.55	6.09	100	Exon (mRNA10791/VIT_14s0006g03190, exon 1 of 4)	5	21747481	21749101	1621	2	VIT_14s0006g03190	mRNA10791	348	Fw2.2 ORFX	Unknown	#N/A
492	chr07	20622677	20622878	202	*	136	37.3	9.13	7.48	100	Promoter (1-2kb)	18	20619161	20620800	1640	2	VIT_07s0191g00050	mRNA7748	-1877	Peroxidase 17	Metabolism.Primary metabolism.Amino acid metabolism.Aromatic amino acid metabolism.Phenylalanine metabolism.Phenylalanine biosynthesis	Response to Stress					*
1401	chr16	17261147	17261348	202	*	136	37	6.65	5.32	100	Promoter (<=1kb)	7	17248816	17261155	12340	2	VIT_16s0100g00350	mRNA20892	0	ABC Transporter (VvTAP3 - VvABCB23)	Transport overview.Macromolecule transport.Multidrug transport.Multidrug ABC transport	Transport
3637	chr13	9453025	9453226	202	*	136	37	7.55	6.09	100	Promoter (<=1kb)	4	9448581	9452471	3891	2	VIT_13s0106g00030	mRNA2322	-554	Ankyrin repeat	Diverse functions.Gene family with diverse functions.Ankyrin domain family	Cellular Process
2444	chr14	21178345	21178546	202	*	136	37	11.14	9.3	100	Distal Intergenic	5	21159625	21160289	665	1	VIT_14s0006g02940	mRNA6270	18720	Unknown	Unknown	Unknown Protein
3853	chr18	34085893	34086094	202	*	136	37	8.85	7.23	100	Intron (mRNA6621/VIT_18s0089g01010, intron 5 of 7)	9	34083348	34094672	11325	2	VIT_18s0089g01010	mRNA6621	8578	Nitrate transporter NTL1	Transport overview.Electrochemical Potential-driven Transporters.Porters.Proton-dependent Oligopeptide Transporter	Transport
497	chr07	90993	91194	202	*	136	37	8.01	6.5	100	Distal Intergenic	18	103764	108438	4675	2	VIT_07s0141g00990	mRNA22993	17244	Calcineurin phosphoesterase	Unclassified	Cellular Process
498	chr07	103075	103276	202	*	136	37	8.01	6.5	100	Downstream (<1kb)	18	103764	108438	4675	2	VIT_07s0141g00990	mRNA22993	5162	Calcineurin phosphoesterase	Unclassified	Cellular Process
3202	chr07	23172923	23173124	202	*	136	37	8.01	6.51	100	Intron (mRNA25544/VIT_07s0031g00670, intron 1 of 1)	18	23171520	23174339	2820	1	VIT_07s0031g00670	mRNA25544	1403	Heat shock transcription factor 4	Metabolism.Primary metabolism.Protein metabolism and modification.Protein folding.Chaperone-mediated protein folding.HSP-mediated protein folding	Transcription Factor Activity
3372	chr10	6378850	6379051	202	*	136	37	8.01	6.51	100	3' UTR	1	6376492	6379358	2867	1	VIT_10s0003g01430	mRNA13465	2358	MEE62 (maternal effect embryo arrest 62)	Signaling.Signaling pathway.Protein kinase	#N/A
501	chr10	6512840	6513041	202	*	136	37	8.01	6.51	100	Exon (mRNA2250/VIT_10s0003g01570, exon 6 of 11)	1	6501024	6507795	6772	2	VIT_10s0003g01560	mRNA2227	-5045	Cellulose synthase CESA8	Cellular process.Cellular component organization and biogenesis.Cell wall organization and biogenesis.Cell wall metabolism.Cell wall biosynthesis.Cellulose biosynthesis	Cell Wall Metabolism
600	chr10	20908749	20908950	202	*	136	37	8.01	6.51	100	Distal Intergenic	1	20899200	20903918	4719	1	VIT_10s0042g00290	mRNA9558	9549	Zinc finger (DHHC type)	Regulation overview.Regulation of gene expression.Regulation of transcription.Transcription factor.Zinc finger DHHC family transcription factor	Transcription Factor Activity
503	chr08	16385496	16385697	202	*	136	37	8.01	6.51	100	Intron (mRNA22618/VIT_08s0007g02330, intron 1 of 5)	19	16385082	16392012	6931	1	VIT_08s0007g02330	mRNA22618	414	Unknown	Unknown	No Hit
504	chr03	11427898	11428099	202	*	136	37	7.29	5.86	100	Intron (mRNA7741/VIT_03s0097g00710, intron 1 of 2)	14	11424453	11429121	4669	2	VIT_03s0097g00710	mRNA7741	1022	Glutamyl-tRNA reductase 1	Metabolism.Primary metabolism.Cofactor metabolism.Tetrapyrrole metabolism	Generation of Energy
505	chr06	21134736	21134937	202	*	136	37	7.29	5.86	100	Distal Intergenic	17	21132266	21133462	1197	1	VIT_06s0080g00200	mRNA20007	2470	Aluminium-tolerance ALMT1	Transport overview.Electrochemical Potential-driven Transporters.Porters.Aromatic Acid Exporter	Transport
506	chr11	7044467	7044668	202	*	136	37	7.29	5.86	100	Exon (mRNA6948/VIT_11s0149g00140, exon 3 of 9)	2	7043878	7048643	4766	1	VIT_11s0149g00140	mRNA6948	589	D-amino acid dehydrogenase	Metabolism.Primary metabolism.Amino acid metabolism.Aromatic amino acid metabolism.Phenylalanine metabolism	Secondary Metabolic Process
1014	chr12	1829096	1829297	202	*	136	37	7.29	5.86	100	Distal Intergenic	3	1834942	1839534	4593	1	VIT_12s0028g01210	mRNA4414	-5645	DNA-directed RNA Polymerase II subunit F	Metabolism.Primary metabolism.Nucleobase, nucleoside, nucleotide, nucleic acid metabolism.Nucleic acid metabolism.RNA metabolism.RNA polymerase	DNA/RNA Metabolic Process
508	chr15	11018018	11018219	202	*	136	37	7.29	5.86	100	Distal Intergenic	6	11003550	11012476	8927	2	VIT_15s0021g01020	mRNA5917	-5542	Casein kinase II subunit beta-2	Signaling.Signaling pathway.Circadian clock Signaling	DNA/RNA Metabolic Process
1329	chr18	34229982	34230183	202	*	136	37	7.29	5.87	100	Exon (mRNA5035/VIT_18s0089g01120, exon 3 of 3)	9	34227120	34230116	2997	1	VIT_18s0089g01120	mRNA5035	2862	NAC domain-containing protein (VvNAC70)	Regulation overview.Regulation of gene expression.Regulation of transcription.Transcription factor.NAC family transcription factor	Transcription Factor Activity
510	chr04	8906952	8907153	202	*	136	37	6.65	5.32	100	Intron (mRNA11383/VIT_04s0069g00800, intron 5 of 5)	15	8906560	8911960	5401	2	VIT_04s0069g00800	mRNA11383	4807	Splicing factor	Metabolism.Primary metabolism.Nucleobase, nucleoside, nucleotide, nucleic acid metabolism.Nucleic acid metabolism.RNA metabolism.RNA processing.mRNA processing.mRNA splicing	#N/A
2621	chr13	8362395	8362596	202	*	136	37	6.65	5.32	100	Distal Intergenic	4	8349143	8359482	10340	2	VIT_13s0074g00450	mRNA24306	-2913	DEMETER protein (DME)	Metabolism.Primary metabolism.Nucleobase, nucleoside, nucleotide, nucleic acid metabolism.Nucleic acid metabolism.DNA metabolism	DNA/RNA Metabolic Process
512	chr01	15913557	15913758	202	*	136	37	6.09	4.84	100	Distal Intergenic	12	15938342	15950817	12476	1	VIT_01s0010g00260	mRNA26604	-24584	RANGAP1 (RAN GTPASE activating protein 1)	Transport overview.Nucleocytoplasmic transport.Nuclear pore complex	DNA/RNA Metabolic Process
513	chr14	10961601	10961802	202	*	136	37	6.09	4.84	100	Distal Intergenic	5	10938028	10956535	18508	1	VIT_14s0036g00750	mRNA11442	23573	Protein phosphatase 2 (formerly 2A), regulatory subunit B''	Signaling.Signaling pathway.Calcium sensors and Signaling	DNA/RNA Metabolic Process
1819	chr13	18950486	18950687	202	*	136	37	8.01	6.51	100	Promoter (<=1kb)	4	18891612	18950499	58888	2	VIT_13s0067g01920	mRNA3549	0	Exportin 7	Transport overview.Nucleocytoplasmic transport.Nuclear pore complex	DNA/RNA Metabolic Process
515	chr08	19168392	19168593	202	*	136	37	8.01	6.51	100	Promoter (1-2kb)	19	19169603	19217140	47538	1	VIT_08s0007g05260	mRNA7477	-1010	Glutamate synthase (GLU1), ferredoxin-dependent	Metabolism.Cellular metabolism.Nitrogen and sulfur metabolism.Nitrogen metabolism.Nitrogen assimilation	Generation of Energy
3008	chr12	3133734	3133935	202	*	136	37	7.29	5.86	100	Promoter (1-2kb)	3	3130286	3132071	1786	2	VIT_12s0028g02400	mRNA20123	-1663	Leaf senescence protein	Development.Senescence	Developmental Process
1166	chr17	7124794	7124995	202	*	136	37	6.65	5.32	100	Promoter (<=1kb)	8	7125521	7126812	1292	1	VIT_17s0000g06410	mRNA12839	-526	MYB transcription factor MIXTA-like 2	Development.Reproductive development.Flower development	Developmental Process
518	chr02	5058268	5058469	202	*	136	37	7.29	5.86	100	Promoter (<=1kb)	13	5059261	5059470	210	1	VIT_02s0154g00270	mRNA26158	-792	No hit	No hit	No Hit
2557	chr03	5135497	5135698	202	*	136	37	7.29	5.86	100	Promoter (1-2kb)	14	5129121	5134043	4923	2	VIT_03s0063g00850	mRNA17907	-1454	RNA-binding protein 47B (ATRBP47B)	Unknown	#N/A
520	chr07	4170099	4170300	202	*	136	37	8.01	6.51	100	Promoter (<=1kb)	18	4170896	4174283	3388	1	VIT_07s0005g01240	mRNA840	-596	Triacylglycerol lipase	Metabolism.Primary metabolism.Lipid metabolism.Glycerolipid metabolism.Glycerolipid catabolism	Lipid Metabolic Process
2036	chr07	2385079	2385280	202	*	136	36.8	8.85	7.23	100	Promoter (<=1kb)	18	2385475	2392854	7380	1	VIT_07s0104g00860	mRNA24150	-195	WD40	Unknown	Cellular Process
522	chr09	3931804	3932005	202	*	135	36.6	6.09	4.84	100	Exon (mRNA20295/VIT_09s0002g04290, exon 1 of 2)	20	3925678	3932374	6697	2	VIT_09s0002g04290	mRNA20295	369	Hydroxyphenylpyruvate reductase (HPPR)	Metabolism.Primary metabolism.Amino acid metabolism.Aromatic amino acid metabolism.Tyrosine metabolism	Cellular Amino Acids and Derivative Metabolic Process
523	chr13	25755484	25755685	202	*	135	36.3	8.85	7.23	100	Distal Intergenic	4	25749127	25753299	4173	1	VIT_13s0158g00370	mRNA9018	6357	RNA recognition motif (RRM)-containing CCCH	Regulation overview.Regulation of gene expression.Regulation of transcription.Transcription factor.C3H family transcription factor	Transcription Factor Activity
1037	chr07	2645445	2645646	202	*	135	36	7.03	5.64	100	Promoter (1-2kb)	18	2638632	2644272	5641	2	VIT_07s0104g01230	mRNA300	-1173	Auxin response factor 2	Signaling.Hormone Signaling.Auxin Signaling.Auxin-mediated Signaling pathway	Response to Hormone Stimulus
525	chr01	3012432	3012633	202	*	135	36	8.57	6.99	100	Intron (mRNA6672/VIT_01s0011g03320, intron 2 of 5)	12	3011621	3013806	2186	1	VIT_01s0011g03320	mRNA6672	811	Arabidopsis histidine phosphotransfer AHP2	Signaling.Hormone Signaling.Cytokinin Signaling.Cytokinin-mediated Signaling pathway	Response to Hormone Stimulus
526	chr02	528346	528547	202	*	135	36	8.57	6.99	100	Exon (mRNA28719/VIT_02s0025g00650, exon 2 of 19)	13	520753	531630	10878	2	VIT_02s0025g00650	mRNA28719	3083	AAA-type ATPase	Diverse functions.Gene family with diverse functions.AAA-type ATPase domain family	Transport
3299	chr18	21059326	21059527	202	*	135	36	8.57	6.99	100	Distal Intergenic	9	21023384	21049663	26280	2	VIT_18s0157g00020	mRNA3625	-9663	GIGANTEA protein	Signaling.Signaling pathway.Circadian clock Signaling	Developmental Process
1845	chr05	1153271	1153472	202	*	135	36	7.74	6.26	100	Distal Intergenic	16	1158417	1158946	530	1	VIT_05s0077g00980	mRNA26353	-4945	Unknown	Unknown	Unknown Protein
350	chr05	12766714	12766915	202	*	135	36	7.74	6.26	100	Distal Intergenic	16	12737534	12746767	9234	1	VIT_05s0051g00940	mRNA23068	29180	Bet1 SNARE 1-1	Cellular process.Cellular transport.Protein trafficking.Vesicle-mediated trafficking.SNARE interactions in vesicular transport	Transport
1016	chr13	3400564	3400765	202	*	135	36	7.74	6.26	100	Intron (mRNA16518/VIT_13s0019g01990, intron 1 of 1)	4	3399520	3401463	1944	2	VIT_13s0019g01990	mRNA16518	698	Phospholipid/glycerol acyltransferase	Metabolism.Primary metabolism.Lipid metabolism.Glycerolipid metabolism.Glycerophospholipid metabolism.Glycerophospholipid biosynthesis	Lipid Metabolic Process
3559	chr15	14509111	14509312	202	*	135	36	7.74	6.26	100	Exon (mRNA23433/VIT_15s0048g00370, exon 3 of 7)	6	14506758	14510674	3917	2	VIT_15s0048g00370	mRNA23433	1362	Transketolase, chloroplast precursor	Metabolism.Primary metabolism.Carbohydrate metabolism.Monosaccharide metabolism.Monosaccharide catabolism.Pentose-phosphate shunt	Carbohydrate Metabolic Process
532	chr17	5975664	5975865	202	*	135	36	7.74	6.26	100	Downstream (<1kb)	8	5975939	5976998	1060	2	VIT_17s0000g05380	mRNA29010	1133	Dynein light chain LC8-type	Cellular process.Cellular component organization and biogenesis.Cytoskeleton organization and biogenesis.Microtubule organization and biogenesis.Microtubule-driven movement	Cellular Process
533	chr19	2789319	2789520	202	*	135	36	7.74	6.27	100	3' UTR	10	2789637	2790200	564	2	VIT_19s0014g02740	mRNA25343	680	Metallothionein	Cellular process.Cellular homeostasis.Heavy metal ion homeostasis	#N/A
534	chr01	4336292	4336493	202	*	135	36	7.03	5.64	100	Distal Intergenic	12	4330010	4331639	1630	1	VIT_01s0011g04760	mRNA16819	6282	myb domain protein 4 (VvMybC2-L1)	Regulation overview.Regulation of gene expression.Regulation of transcription.Transcription factor.MYB family transcription factor	Transcription Factor Activity
535	chr11	2060627	2060828	202	*	135	36	7.03	5.65	100	Distal Intergenic	2	2064212	2071205	6994	1	VIT_11s0016g02580	mRNA8498	-3384	MAPK activating protein-like	Signaling.Signaling pathway.Protein kinase.MAPK cascade	#N/A
536	chr13	26907310	26907511	202	*	135	36	7.03	5.65	100	Distal Intergenic	4	26911527	26914745	3219	1	VIT_13s0064g00520	mRNA22661	-4016	furcatin hydrolase	Unclassified	#N/A
537	chr13	27892321	27892522	202	*	135	36	7.03	5.65	100	Intron (mRNA7439/VIT_13s0064g01350, intron 2 of 28)	4	27890370	27918981	28612	1	VIT_13s0064g01350	mRNA7439	1951	TIF31 protein	Metabolism.Primary metabolism.Protein metabolism and modification.Protein synthesis.Translation.Translational initiation	#N/A
3458	chr14	11517628	11517829	202	*	135	36	7.03	5.65	100	Intron (mRNA21998/VIT_14s0036g01020, intron 1 of 1)	5	11517308	11520581	3274	1	VIT_14s0036g01020	mRNA21998	320	Polyubiquitin (UBQ4)	Metabolism.Primary metabolism.Protein metabolism and modification.Proteolysis.cytoplasmic and nuclear protein degradation.Ubiquitin-mediated proteolysis	#N/A
521	chr15	1789818	1790019	202	*	135	36	7.03	5.65	100	Downstream (1-2kb)	6	1788752	1789729	978	1	VIT_15s0024g00920	mRNA2668	1066	NFD4 (nuclear fusion defective 4)	NA	#N/A
2832	chr18	4290547	4290748	202	*	135	36	7.03	5.65	100	Distal Intergenic	9	4284177	4287720	3544	2	VIT_18s0001g05380	mRNA3969	-2827	TTL1 (tetratricopetide-repeat thioredoxin-like 1)	Cellular process.Cellular homeostasis.Homeostasis of anions.Homeostasis of sulfates	#N/A
541	chr19	24497635	24497836	202	*	135	36	7.03	5.65	100	Downstream (<1kb)	10	24498529	24501780	3252	2	VIT_19s0085g01130	mRNA8313	3944	Unknown protein	Unknown	Unknown Protein
542	chr08	17608496	17608697	202	*	135	36	7.03	5.64	100	Promoter (1-2kb)	19	17604366	17606629	2264	2	VIT_08s0007g03660	mRNA9332	-1867	CYP94C9	Metabolism.Cellular metabolism.Oxidation reduction.Cytochrome P450 oxidoreductase	Cellular Process
543	chr07	3737645	3737846	202	*	135	36	6.41	5.11	100	Downstream (<1kb)	18	3738130	3740248	2119	2	VIT_07s0005g00720	mRNA28916	2402	Pectinesterase family	Cellular process.Cellular component organization and biogenesis.Cell wall organization and biogenesis.Cell wall metabolism.Cell wall modification.Pectin modification	Cell Wall Metabolism
544	chr07	3760525	3760726	202	*	135	36	6.41	5.11	100	3' UTR	18	3758212	3760807	2596	1	VIT_07s0005g00740	mRNA28938	2313	Endo-1,4-beta-glucanase	Cellular process.Cellular component organization and biogenesis.Cell wall organization and biogenesis.Cell wall metabolism.Cell wall catabolism.Cellulose catabolism	Cell Wall Metabolism
545	chr08	15995361	15995562	202	*	135	36	6.41	5.11	100	3' UTR	19	15993130	15995391	2262	1	VIT_08s0007g01920	mRNA24798	2231	MYB divaricata	Development.Reproductive development.Flower development	Developmental Process
3608	chr13	27516242	27516443	202	*	135	36	6.41	5.11	100	Exon (mRNA16644/VIT_13s0064g00960, exon 2 of 2)	4	27515950	27517520	1571	2	VIT_13s0064g00960	mRNA16644	1077	Myb domain protein 46	Regulation overview.Regulation of gene expression.Regulation of transcription.Transcription factor.MYB family transcription factor	Transcription Factor Activity
1734	chr14	1120452	1120653	202	*	135	36	6.41	5.11	100	Downstream (<1kb)	5	1116691	1117974	1284	2	VIT_14s0060g01420	mRNA9840	-2478	Unknown protein	Unknown	Unknown Protein
548	chr17	5947831	5948032	202	*	135	36	6.41	5.11	100	Exon (mRNA28952/VIT_17s0000g05330, exon 4 of 6)	8	5946645	5949934	3290	2	VIT_17s0000g05330	mRNA28952	1902	Serine/threonine protein phosphatase PP2A-5 catalytic subunit (PP2A5)	Signaling.Signaling pathway.Calcium sensors and Signaling	Signal Transduction
1319	chr19	5252393	5252594	202	*	135	36	5.85	4.63	100	Distal Intergenic	10	5254957	5257671	2715	1	VIT_19s0014g04930	mRNA24355	-2363	Germacrene-D synthase (VvTPS28)	Metabolism.Secondary metabolism.Terpenoid metabolism.Terpenoid biosynthesis	Secondary Metabolic Process
550	chr00	3611676	3611877	202	*	135	36	5.35	4.21	100	Distal Intergenic	11	3592877	3610216	17340	1	VIT_00s0186g00050	mRNA5039	18799	No hit	No hit	No Hit
551	chr08	18807053	18807254	202	*	135	36	5.35	4.21	100	Downstream (1-2kb)	19	18797403	18803660	6258	2	VIT_08s0007g04850	mRNA23088	-3393	Protein phosphatase 2 (formerly 2A), regulatory subunit B'	Signaling.Signaling pathway.Calcium sensors and Signaling	DNA/RNA Metabolic Process
552	chr14	26391955	26392156	202	*	135	36	5.35	4.21	100	Exon (mRNA27844/VIT_14s0219g00090, exon 8 of 9)	5	26388581	26392658	4078	1	VIT_14s0219g00090	mRNA27844	3374	Unknown protein	unknown	Unknown Protein
553	chr16	19126831	19127032	202	*	135	36	5.35	4.21	100	Distal Intergenic	7	19118729	19124988	6260	1	VIT_16s0050g00660	mRNA19984	8102	Adaptor-related protein complex 1, sigma 2	Transport overview.Macromolecule transport.Protein transport.Protein coat	Transport
554	chr05	7305045	7305246	202	*	135	36	7.74	6.26	100	Promoter (<=1kb)	16	7300692	7305089	4398	2	VIT_05s0049g00200	mRNA8621	0	Lesion inducing protein	Response to stimulus.Stress response.Biotic stress response.Virus stress response	#N/A
555	chr14	6812045	6812246	202	*	135	36	7.03	5.65	100	Promoter (<=1kb)	5	6811951	6812094	144	2	VIT_14s0030g01920	mRNA21924	0	No hit	No hit	No Hit
556	chr07	4533788	4533989	202	*	135	36	7.74	6.27	100	Promoter (<=1kb)	18	4534491	4539290	4800	1	VIT_07s0005g01660	mRNA2670	-502	Pentatricopeptide (PPR) repeat-containing protein	Diverse functions.Gene family with diverse functions.Pentatricopeptide domain family	Pentatricopeptide (PPR) repeat-containing protein
557	chr14	7640546	7640747	202	*	135	36	8.57	6.99	100	Promoter (<=1kb)	5	7639197	7640594	1398	2	VIT_14s0081g00090	mRNA27248	0	Prenylated rab acceptor (PRA1)	Cellular process.Cellular transport.Protein trafficking.Vesicle-mediated trafficking	#N/A
236	chr01	6948546	6948747	202	*	135	36	7.74	6.26	100	5' UTR	12	6948102	6954755	6654	1	VIT_01s0137g00420	mRNA6407	444	Proteasome 20S beta subunit B (PBB2) (PRCFC)	Metabolism.Primary metabolism.Protein metabolism and modification.Proteolysis.cytoplasmic and nuclear protein degradation.Ubiquitin-mediated proteolysis.Proteasome	Cellular Homeostasis
559	chr18	8902230	8902431	202	*	135	36	7.74	6.27	100	Promoter (<=1kb)	9	8902356	8902790	435	1	VIT_18s0001g10600	mRNA19337	0	Unknown	Unknown	Unknown Protein
560	chr11	893169	893370	202	*	135	35.9	10.84	9.02	100	Exon (mRNA27661/VIT_11s0016g01110, exon 1 of 14)	2	893123	905749	12627	1	VIT_11s0016g01110	mRNA27661	46	Unknown protein	Unknown	Unknown Protein
561	chr03	2603684	2603885	202	*	135	35.9	5.35	4.21	100	Promoter (<=1kb)	14	2604327	2609233	4907	1	VIT_03s0038g03620	mRNA6481	-442	Rho guanyl-nucleotide exchange factor ROPGEF1	Signaling.Signaling pathway.G-protein signaling pathway	#N/A
562	chr19	2668571	2668772	202	*	135	35.8	10.84	9.02	100	Exon (mRNA20006/VIT_19s0014g02590, exon 5 of 7)	10	2667926	2670239	2314	2	VIT_19s0014g02590	mRNA20006	1467	(-)-germacrene D synthase (VvTPS24), Selina-411-diene/Interme deol syn	Metabolism.Secondary metabolism.Terpenoid metabolism.Terpenoid biosynthesis	Secondary Metabolic Process
563	chr07	19582234	19582435	202	*	135	35.7	6.41	5.11	100	Exon (mRNA23739/VIT_00s0218g00030, exon 7 of 10)	18	19581171	19587061	5891	2	VIT_00s0218g00030	mRNA23739	4626	ELO1 (ELONGATA 1)	Metabolism.Primary metabolism.Nucleobase, nucleoside, nucleotide, nucleic acid metabolism.Nucleic acid metabolism.RNA metabolism	DNA/RNA Metabolic Process
564	chr12	13697584	13697785	202	*	134	35.6	8.57	6.99	100	Distal Intergenic	3	13707212	13711079	3868	1	VIT_12s0121g00230	mRNA21076	-9427	Beta-D-xylosidase	Metabolism.Primary metabolism.Carbohydrate metabolism.Polysaccharide metabolism.Starch and sucrose metabolism	Carbohydrate Metabolic Process
565	chr01	10264022	10264223	202	*	134	35.5	9.56	7.86	100	Promoter (1-2kb)	12	10265328	10266560	1233	1	VIT_01s0026g00940	mRNA8577	-1105	ARR3 typeA	Signaling.Hormone Signaling.Cytokinin Signaling.Cytokinin-mediated Signaling pathway	Response to Hormone Stimulus
400	chr05	7019664	7019865	202	*	134	35.5	8.57	7	100	Promoter (<=1kb)	16	7020819	7024033	3215	1	VIT_05s0020g05060	mRNA28178	-954	Cellulose synthase CSLG2	Cellular process.Cellular component organization and biogenesis.Cell wall organization and biogenesis.Cell wall metabolism.Cell wall biosynthesis.Cellulose biosynthesis	Cell Wall Metabolism
567	chr18	9701408	9701609	202	*	134	35.4	8.57	7	100	Exon (mRNA1350/VIT_18s0001g11400, exon 2 of 2)	9	9699734	9701502	1769	1	VIT_18s0001g11400	mRNA1350	1674	CYP82C4	Metabolism.Cellular metabolism.Oxidation reduction.Cytochrome P450 oxidoreductase	Cellular Process
3078	chr02	14060924	14061125	202	*	134	35.4	7.03	5.65	100	Distal Intergenic	13	14051742	14052882	1141	2	VIT_02s0033g00250	mRNA29512	-8042	No hit	No hit	No Hit
878	chr18	1193591	1193792	202	*	134	35.1	7.03	5.65	100	Exon (mRNA12486/VIT_18s0001g00170, exon 1 of 4)	9	1193267	1200055	6789	1	VIT_18s0001g00170	mRNA12486	324	Unknown protein	Unknown	Unknown Protein
570	chr05	19995897	19996098	202	*	134	35	7.48	6.02	100	Promoter (<=1kb)	16	19993443	19995889	2447	2	VIT_05s0062g00980	mRNA24158	-8	Aldo/keto reductase AKR	Metabolism.Primary metabolism.Carbohydrate metabolism.Monosaccharide metabolism.Pentose glucuronate interconversion	Carbohydrate Metabolic Process		*
571	chr07	7342166	7342367	202	*	134	35	10.54	8.75	100	Downstream (<1kb)	18	7343228	7346122	2895	2	VIT_07s0005g03930	mRNA6442	3755	Developmental protein DAG, plastid	Cellular process.Cell growth and death	#N/A
572	chr13	16209455	16209656	202	*	134	35	10.54	8.75	100	Distal Intergenic	4	16191242	16192561	1320	1	VIT_13s0047g00320	mRNA896	18213	EDA35 (embryo sac development arrest 35)	Development.Reproductive development.Embryo development	#N/A
573	chr07	11046543	11046744	202	*	134	35	8.29	6.75	100	Distal Intergenic	18	11013407	11014829	1423	2	VIT_07s0005g06000	mRNA9652	-31714	Pore-forming toxin-like protein Hfr-2	Transport overview.Channels and pores.Pore-forming toxins.Aerolysin Channel-forming Toxin	Transport
300	chr07	11762651	11762852	202	*	134	35	8.29	6.75	100	Downstream (1-2kb)	18	11764427	11770498	6072	2	VIT_07s0005g06300	mRNA22155	7646	Phototropic-responsive NPH3	Signaling.Signaling pathway.Light Signaling	#N/A
575	chr16	9308804	9309005	202	*	134	35	8.29	6.75	100	Intron (mRNA3642/VIT_16s0013g02030, intron 1 of 3)	7	9308192	9313489	5298	1	VIT_16s0013g02030	mRNA3642	612	Unknown protein	Unknown	Unknown Protein
576	chr18	23584083	23584284	202	*	134	35	8.29	6.75	100	Distal Intergenic	9	23565018	23578422	13405	2	VIT_18s0072g01080	mRNA12778	-5661	DnaJ homolog, subfamily C, member 8	Transport overview.Primary Active Transporters.P-P-bond hydrolysis-driven transporters.General Secretory Pathway (Sec)	Transport
1282	chr06	17471570	17471771	202	*	134	35	8.29	6.75	100	Downstream (1-2kb)	17	17473704	17488415	14712	2	VIT_06s0009g03170	mRNA14815	16644	Peptidyl-prolyl cis-trans isomerase, parvulin-type	Metabolism.Primary metabolism.Protein metabolism and modification.Protein folding.Peptidyl prolyl isomerase-mediated protein folding	#N/A
578	chr07	22726361	22726562	202	*	134	35	7.48	6.03	100	Exon (mRNA22833/VIT_07s0031g00180, exon 5 of 10)	18	22723121	22729968	6848	1	VIT_07s0031g00180	mRNA22833	3240	RNA recognition motif (RRM)-containing protein	Unknown	DNA/RNA Metabolic Process
579	chr10	5994230	5994431	202	*	134	35	7.48	6.03	100	Distal Intergenic	1	5990031	5991518	1488	2	VIT_10s0003g01040	mRNA3666	-2712	Lipase class 3	Unclear	Lipid Metabolic Process
122	chr13	20389246	20389447	202	*	134	35	7.48	6.03	100	Distal Intergenic	4	20381699	20383505	1807	1	VIT_13s0084g00800	mRNA9571	7547	Transcription factor	Regulation overview.Regulation of gene expression.Regulation of transcription.Transcription factor.Trihelix family transcription factor	Transcription Factor Activity
3174	chr15	13020402	13020603	202	*	134	35	7.48	6.03	100	Exon (mRNA22127/VIT_15s0021g02140, exon 3 of 19)	6	12989354	13025506	36153	2	VIT_15s0021g02140	mRNA22127	4903	Zinc finger (C3HC4-type ring finger)	Regulation overview.Regulation of gene expression.Regulation of transcription.Transcription factor.Zinc finger C3HC4 family transcription factor	Transcription Factor Activity
582	chr18	7977693	7977894	202	*	134	35	7.48	6.03	100	Exon (mRNA18100/VIT_18s0001g09550, exon 1 of 5)	9	7977194	7980482	3289	1	VIT_18s0001g09550	mRNA18100	499	Receptor kinase TRKe	Signaling.Signaling pathway.Protein kinase	Signal Transduction
583	chr13	5121386	5121587	202	*	134	35	6.78	5.43	100	Distal Intergenic	4	5130143	5136580	6438	2	VIT_13s0019g03820	mRNA16610	14993	Lateral organ boundaries protein 11	Regulation overview.Regulation of gene expression.Regulation of transcription.Transcription factor.AS2 family transcription factor	Transcription Factor Activity
584	chr15	17368811	17369012	202	*	134	35	6.78	5.43	100	Exon (mRNA29112/VIT_15s0046g00360, exon 1 of 1)	6	17368200	17369931	1732	1	VIT_15s0046g00360	mRNA29112	611	Aspartic Protease (VvAP37)	Metabolism.Primary metabolism.Protein metabolism and modification.Proteolysis.Peptidase-mediated proteolysis	Cellular Homeostasis
3139	chr08	10885418	10885619	202	*	134	35	6.16	4.9	100	Intron (mRNA15070/VIT_08s0058g01430, intron 2 of 6)	19	10883503	10887354	3852	2	VIT_08s0058g01430	mRNA15070	1735	PRC-barrel	Unclear	#N/A
586	chr10	10213318	10213519	202	*	134	35	6.16	4.9	100	Intron (mRNA14777/VIT_10s0003g03900, intron 1 of 1)	1	10210132	10217425	7294	2	VIT_10s0003g03900	mRNA14777	3906	No hit	No hit	No Hit
587	chr12	4731271	4731472	202	*	134	35	5.12	4.01	100	Downstream (<1kb)	3	4731840	4734188	2349	2	VIT_12s0028g03870	mRNA2678	2716	Pentatricopeptide (PPR) repeat-containing protein	Diverse functions.Gene family with diverse functions.Pentatricopeptide domain family	Pentatricopeptide (PPR) repeat-containing protein
588	chr13	19627718	19627919	202	*	134	35	5.12	4.01	100	Distal Intergenic	4	19625175	19627109	1935	1	VIT_13s0067g00690	mRNA21818	2543	Cinnamyl alcohol dehydrogenase	Metabolism.Secondary metabolism.Phenylpropanoid metabolism.Phenylpropanoid biosynthesis	Secondary Metabolic Process
589	chr14	546398	546599	202	*	134	35	5.12	4.01	100	Intron (mRNA23723/VIT_14s0060g00610, intron 5 of 5)	5	538920	547295	8376	1	VIT_14s0060g00610	mRNA23723	7478	Zinc finger, matrin type 5	Regulation overview.Regulation of gene expression.Regulation of transcription.Transcription factor.C3H family transcription factor	Transcription Factor Activity
2237	chr14	24633537	24633738	202	*	134	35	5.12	4.01	100	Intron (mRNA822/VIT_14s0068g00870, intron 1 of 4)	5	24631161	24634996	3836	2	VIT_14s0068g00870	mRNA822	1258	Nudix hydrolase 13	Metabolism.Primary metabolism.Nucleobase, nucleoside, nucleotide, nucleic acid metabolism.Nudix hydrolase family	#N/A
993	chr07	827423	827624	202	*	134	35	7.48	6.03	100	Promoter (<=1kb)	18	823865	827407	3543	2	VIT_00s0179g00240	mRNA26402	-16	No hit	No hit	No Hit
592	chr07	821928	822129	202	*	134	35	5.12	4.01	100	Promoter (1-2kb)	18	823643	823864	222	1	VIT_00s0179g00250	mRNA26183	-1514	No hit	NA	No Hit
593	chr11	807719	807920	202	*	134	35	6.78	5.43	100	Promoter (1-2kb)	2	804935	806234	1300	2	VIT_11s0016g00930	mRNA24592	-1485	Unknown protein	Unknown	Unknown Protein
566	chr18	11270472	11270673	202	*	134	34.9	6.78	5.43	100	Exon (mRNA1809/VIT_18s0001g13210, exon 3 of 8)	9	11268578	11271421	2844	2	VIT_18s0001g13210	mRNA1809	748	Lectin jacalin	Unknown	#N/A
595	chr06	5091352	5091553	202	*	134	34.9	6.78	5.43	100	Exon (mRNA9385/VIT_06s0004g04120, exon 3 of 3)	17	5090720	5091916	1197	1	VIT_06s0004g04120	mRNA9385	632	Aquaporin TIP1;3	Transport overview.Channels and pores.a-Type channels.Major Intrinsic Protein	Transport
596	chr14	10637794	10637995	202	*	134	34.9	5.61	4.43	100	Downstream (2-3kb)	5	10640393	10660213	19821	2	VIT_14s0036g00630	mRNA10121	22218	RNA binding motif protein 42	Unknown	#N/A
597	chr07	4368772	4368973	202	*	134	34.8	7.48	6.03	100	Promoter (<=1kb)	18	4369007	4370096	1090	1	VIT_07s0005g01450	mRNA3632	-34	Basic Leucine Zipper Transcription Factor (VvbZIP22)	Regulation overview.Regulation of gene expression.Regulation of transcription.Transcription factor.bZIP family transcription factor	Transcription Factor Activity
598	chr10	7487734	7487935	202	*	134	34.8	6.16	4.9	100	Distal Intergenic	1	7473705	7478592	4888	1	VIT_10s0003g02170	mRNA9279	14029	Subtilase	Metabolism.Primary metabolism.Protein metabolism and modification.Proteolysis.Peptidase-mediated proteolysis.Subtilase-mediated proteolysis	#N/A
2474	chr13	29026592	29026793	202	*	134	34.6	8.29	6.75	100	Distal Intergenic	4	29028983	29031503	2521	1	VIT_13s0320g00040	mRNA14243	-2190	Glycosyl hydrolase family 20 protein	Metabolism.Primary metabolism.Carbohydrate metabolism.Carbohydrate catabolism	#N/A
1993	chr00	7087456	7087657	202	*	133	34.3	6.78	5.43	100	Distal Intergenic	11	7083060	7083564	505	2	VIT_00s0246g00110	mRNA17712	-3892	No hit	No hit	No Hit
601	chr18	1564160	1564361	202	*	133	34	5.38	4.23	100	Promoter (1-2kb)	9	1565565	1566903	1339	1	VIT_18s0001g00810	mRNA27867	-1204	24-methylenesterol C-methyltransferase 2	Metabolism.Primary metabolism.Lipid metabolism.Steroid metabolism.Steroid biosynthesis	Lipid Metabolic Process
602	chr07	8187901	8188102	202	*	133	34	5.38	4.23	100	5' UTR	18	8186422	8188124	1703	2	VIT_07s0005g04610	mRNA15964	22	Alcohol dehydrogenase class III	Metabolism.Primary metabolism.Carbohydrate metabolism.Glycolysis Gluconeogenesis	Carbohydrate Metabolic Process
603	chr14	1334201	1334402	202	*	133	34	8.01	6.5	100	Promoter (<=1kb)	5	1331170	1334246	3077	2	VIT_14s0060g01650	mRNA8962	0	Armadillo helical	Unknown	Signal Transduction
604	chr07	20334534	20334735	202	*	133	34	10.24	8.46	100	Exon (mRNA18029/VIT_00s0477g00030, exon 2 of 7)	18	20333907	20336653	2747	1	VIT_00s0477g00030	mRNA18029	627	MATE efflux family protein ripening responsive	Transport overview.Electrochemical Potential-driven Transporters.Porters.Multidrug/Oligosaccharidyl-lipid/Polysaccharide Flippase.Multi Antimicrobial Extrusion	Transport
2068	chr07	24953769	24953970	202	*	133	34	10.24	8.46	100	Intron (mRNA21665/VIT_07s0031g02470, intron 1 of 1)	18	24952791	24954879	2089	2	VIT_07s0031g02470	mRNA21665	909	Dicarboxylate/tricarboxylate carrier (DTC)	Transport overview.Electrochemical Potential-driven Transporters.Porters.Mitochondrial Carrier	Transport
2432	chr12	6632685	6632886	202	*	133	34	5.92	4.69	100	5' UTR	3	6628197	6632949	4753	2	VIT_12s0059g01770	mRNA20436	63	Caffeic acid O-methyltransferase	Metabolism.Secondary metabolism.Phenylpropanoid metabolism.Phenylpropanoid biosynthesis	Secondary Metabolic Process
607	chr04	5371941	5372142	202	*	133	34	8.01	6.5	100	Downstream (<1kb)	15	5352256	5356095	3840	2	VIT_04s0008g05790	mRNA12963	-15846	No hit	No hit	No Hit
608	chr14	12729925	12730126	202	*	133	34	8.01	6.5	100	Downstream (<1kb)	5	12696103	12700186	4084	1	VIT_14s0036g01450	mRNA23805	33822	Unknown protein	Unknown	Unknown Protein
609	chr18	319040	319241	202	*	133	34	8.01	6.5	100	Downstream (<1kb)	9	320109	322487	2379	2	VIT_18s0122g00320	mRNA14258	3246	PLATZ transcription factor	Regulation overview.Regulation of gene expression.Regulation of transcription.Transcription factor.PLATZ family transcription factor	Transcription Factor Activity
1497	chr18	23616062	23616263	202	*	133	34	8.01	6.5	100	Distal Intergenic	9	23608858	23611523	2666	1	VIT_18s0072g01090	mRNA12898	7204	TIR-NBS-LRR type R protein 7	Diverse functions.Gene family with diverse functions.NBS-LRR superfamily	#N/A
611	chr17	9793261	9793462	202	*	133	34	7.21	5.8	100	Promoter (<=1kb)	8	9794195	9796238	2044	1	VIT_17s0000g08450	mRNA13810	-733	Carbonic anhydrase chloroplast	Metabolism.Cellular metabolism.Nitrogen and sulfur metabolism.Nitrogen metabolism	Generation of Energy
612	chr02	878373	878574	202	*	133	34	7.21	5.8	100	Exon (mRNA9149/VIT_02s0025g01100, exon 1 of 2)	13	876689	878844	2156	1	VIT_02s0025g01100	mRNA9149	1684	Protein kinase	Signaling.Signaling pathway.Protein kinase	Signal Transduction
463	chr03	4321375	4321576	202	*	133	34	7.21	5.8	100	Exon (mRNA1724/VIT_03s0063g01780, exon 3 of 8)	14	4319883	4325741	5859	1	VIT_03s0063g01780	mRNA1724	1492	Extra-large G-protein (XLG1)	Signaling.Signaling pathway.G-protein signaling pathway	Signal Transduction
614	chr07	2256305	2256506	202	*	133	34	7.21	5.8	100	Exon (mRNA23822/VIT_07s0104g00700, exon 2 of 7)	18	2255784	2261055	5272	1	VIT_07s0104g00700	mRNA23822	521	Exosome complex component RRP4	Metabolism.Primary metabolism.Nucleobase, nucleoside, nucleotide, nucleic acid metabolism.Nucleic acid metabolism.RNA metabolism.RNA catabolism	DNA/RNA Metabolic Process
168	chr09	16176936	16177137	202	*	133	34	7.21	5.8	100	Distal Intergenic	20	16169584	16171633	2050	1	VIT_09s0018g00300	mRNA8022	7352	N-acetyltransferase hookless1 HLS1	Signaling.Hormone Signaling.Ethylene Signaling.Ethylene-mediated Signaling pathway	Response to Hormone Stimulus
616	chr10	4997427	4997628	202	*	133	34	7.21	5.8	100	Distal Intergenic	1	5001497	5002755	1259	2	VIT_10s0003g00140	mRNA17125	5127	ERF/AP2 Gene Family (VvERF064)	Signaling.Hormone Signaling.Ethylene Signaling.Ethylene-mediated Signaling pathway	Response to Hormone Stimulus
2066	chr13	1291579	1291780	202	*	133	34	7.21	5.8	100	Distal Intergenic	4	1287594	1290989	3396	1	VIT_13s0067g02310	mRNA19150	3985	Unknown	Unknown	No Hit
618	chr18	10199867	10200068	202	*	133	34	7.21	5.8	100	Distal Intergenic	9	10192993	10194992	2000	2	VIT_18s0001g11950	mRNA6031	-4875	Unknown protein	Unknown	Unknown Protein
619	chr19	16523521	16523722	202	*	133	34	7.21	5.8	100	Intron (mRNA9570/VIT_19s0093g00580, intron 1 of 5)	10	16507368	16532703	25336	1	VIT_19s0093g00580	mRNA9570	16153	Ethylene receptor 1 (ETR1)	Signaling.Hormone Signaling.Ethylene Signaling.Ethylene-mediated Signaling pathway	Response to Hormone Stimulus
620	chr06	8247903	8248104	202	*	133	34	7.21	5.8	100	Exon (mRNA13826/VIT_06s0004g07440, exon 1 of 1)	17	8246824	8248976	2153	1	VIT_06s0004g07440	mRNA13826	1079	Exocyst subunit EXO70 family protein B1	Transport overview.Macromolecule transport.Protein transport.Tethering factors	Transport
1763	chr08	18292570	18292771	202	*	133	34	8.01	6.5	100	Promoter (<=1kb)	19	18292879	18294427	1549	1	VIT_08s0007g04330	mRNA25430	-108	CHUP1 (chloroplast unusual positioning 1)	Cellular process.Cellular component organization and biogenesis.Cytoskeleton organization and biogenesis.Actin organization and biogenesis	Cellular Process
2032	chr01	5592342	5592543	202	*	133	34	6.52	5.21	100	Downstream (<1kb)	12	5593038	5593891	854	2	VIT_01s0011g05820	mRNA18748	1348	Unknown protein	Unknown	Unknown Protein
623	chr11	14242569	14242770	202	*	133	34	6.52	5.21	100	Distal Intergenic	2	14229182	14229598	417	2	VIT_11s0078g00060	mRNA29252	-12971	No hit	No hit	No Hit
1450	chr02	14465580	14465781	202	*	133	34	5.92	4.69	100	Distal Intergenic	13	14498732	14499419	688	1	VIT_02s0033g00480	mRNA28632	-32951	No hit	No hit	No Hit
625	chr03	1656707	1656908	202	*	133	34	5.92	4.69	100	Intron (mRNA10122/VIT_03s0038g02380, intron 2 of 7)	14	1655966	1660311	4346	1	VIT_03s0038g02380	mRNA10122	741	RAC G-protein Rac1	Signaling.Signaling pathway.Calcium sensors and Signaling	Signal Transduction
626	chr04	10395800	10396001	202	*	133	34	5.92	4.69	100	Distal Intergenic	15	10419201	10420938	1738	2	VIT_04s0079g00110	mRNA11706	24937	Kinesin 4 motor protein	Cellular process.Cellular component organization and biogenesis.Cytoskeleton organization and biogenesis.Microtubule organization and biogenesis.Microtubule-driven movement	Cellular Process
627	chr04	12933791	12933992	202	*	133	34	5.92	4.69	100	Intron (mRNA4852/VIT_04s0043g00130, intron 1 of 6)	15	12933647	12989753	56107	1	VIT_04s0043g00130	mRNA4852	144	Mob1/phocein	Cellular process.Cell growth and death	Cellular Process
628	chr06	818479	818680	202	*	133	34	5.92	4.69	100	Downstream (<1kb)	17	818852	822710	3859	2	VIT_06s0004g00690	mRNA27104	4030	Calmodulin-binding region IQ	Signaling.Signaling pathway.Calcium sensors and Signaling	Signal Transduction
629	chr07	6784418	6784619	202	*	133	34	5.92	4.69	100	Exon (mRNA7932/VIT_07s0005g03510, exon 2 of 2)	18	6782792	6785528	2737	1	VIT_07s0005g03510	mRNA7932	1626	SAP protein BP-73 E1-E2_ATPase	Diverse functions.Gene family with diverse functions.AAA-type ATPase domain family	Generation of Energy
2022	chr16	14211508	14211709	202	*	133	34	5.92	4.69	100	Distal Intergenic	7	14229326	14229815	490	1	VIT_16s0022g01040	mRNA199	-17617	Acetolactate synthase SuRB	Metabolism.Primary metabolism.Amino acid metabolism.Valine, leucine, and isoleucine metabolism.Valine, leucine, and isoleucine biosynthesis	Cellular Amino Acids and Derivative Metabolic Process
2293	chr01	5078216	5078417	202	*	133	34	7.21	5.8	100	Promoter (<=1kb)	12	5078507	5087724	9218	1	VIT_01s0011g05420	mRNA1781	-90	Fw2.2 ORFX	Unknown	Cellular Process
632	chr01	4496527	4496728	202	*	133	34	5.38	4.23	100	Intron (mRNA15288/VIT_01s0011g04880, intron 16 of 16)	12	4488183	4491364	3182	2	VIT_01s0011g04870	mRNA15383	-5163	Homeobox-leucine zipper protein 17 (HB-17)	Regulation overview.Regulation of gene expression.Regulation of transcription.Transcription factor.Homeobox domain family transcription factor	Transcription Factor Activity
633	chr04	2298885	2299086	202	*	133	34	5.38	4.23	100	Distal Intergenic	15	2294136	2295159	1024	2	VIT_04s0008g02760	mRNA6498	-3726	Unknown protein	Unknown	Unknown Protein
634	chr07	21233953	21234154	202	*	133	34	5.38	4.23	100	Exon (mRNA9234/VIT_07s0151g00450, exon 6 of 8)	18	21233106	21236028	2923	2	VIT_07s0151g00450	mRNA9234	1874	basic helix-loop-helix (bHLH) family	NA	Transcription Factor Activity
1882	chr11	8146024	8146225	202	*	133	34	4.9	3.83	100	Downstream (<1kb)	2	8147017	8151064	4048	2	VIT_11s0037g00160	mRNA26512	4839	Protein prenyltransferase, alpha subunit	Metabolism.Primary metabolism.Protein metabolism and modification.Protein modification	Signal Transduction
636	chr15	19955259	19955460	202	*	133	34	4.9	3.83	100	Intron (mRNA5540/VIT_15s0046g03340, intron 12 of 12)	6	19954653	19965493	10841	2	VIT_15s0046g03340	mRNA5540	10033	Acetyl co-enzyme A carboxylase carboxyltransferase alpha subunit	Metabolism.Primary metabolism.Lipid metabolism.Fatty acid metabolism.Fatty acid biosynthesis	Lipid Metabolic Process
637	chr18	17292719	17292920	202	*	133	34	6.52	5.21	100	Promoter (1-2kb)	9	17293926	17296422	2497	1	VIT_18s0086g00180	mRNA29300	-1006	MATE efflux family protein	Transport overview.Electrochemical Potential-driven Transporters.Porters.Multidrug/Oligosaccharidyl-lipid/Polysaccharide Flippase.Multi Antimicrobial Extrusion	Transport
638	chr14	25417782	25417983	202	*	133	34	5.38	4.23	100	Promoter (<=1kb)	5	25408934	25417805	8872	2	VIT_14s0068g01710	mRNA22099	0	Metal-nicotianamine transporter YSL6	Transport overview.Electrochemical Potential-driven Transporters.Porters.Oligopeptide Transporter	Transport
639	chr00	18037217	18037418	202	*	133	34	5.38	4.23	100	Promoter (<=1kb)	11	18037945	18037989	45	1	VIT_00s0615g00040	mRNA9542	-527	No hit	NA	No Hit
640	chr06	1903132	1903333	202	*	133	34	8.01	6.5	100	Promoter (1-2kb)	17	1905313	1913636	8324	1	VIT_06s0004g01540	mRNA15910	-1980	Oxidoreductase	Unclear	#N/A
641	chr13	7001005	7001206	202	*	133	34	6.52	5.21	100	Promoter (<=1kb)	4	6986014	7000944	14931	2	VIT_13s0019g05130	mRNA20961	-61	Serine carboxypeptidase III	Metabolism.Primary metabolism.Protein metabolism and modification.Proteolysis.Peptidase-mediated proteolysis	#N/A			*	*
3752	chr05	3075594	3075795	202	*	133	34	7.21	5.8	100	Promoter (<=1kb)	16	3075732	3086110	10379	1	VIT_05s0020g01370	mRNA13052	0	Unknown	Unknown	Unknown Protein
643	chr06	3561310	3561511	202	*	133	34	6.52	5.21	100	Promoter (<=1kb)	17	3560786	3561501	716	2	VIT_06s0004g02830	mRNA27300	0	Unknown protein	Unknown	Unknown Protein
644	chr17	1056790	1056991	202	*	133	34	7.21	5.8	100	Promoter (<=1kb)	8	1054272	1056715	2444	2	VIT_17s0000g01280	mRNA29816	-75	WRKY Transcription Factor (VvWRKY52)	Regulation overview.Regulation of gene expression.Regulation of transcription.Transcription factor.WRKY family transcription factor	Transcription Factor Activity		*
645	chr10	6656613	6656814	202	*	133	33.9	5.92	4.69	100	Distal Intergenic	1	6660933	6662258	1326	2	VIT_10s0003g01670	mRNA21219	5444	High affinity phosphate transporter	Transport overview.Electrochemical Potential-driven Transporters.Porters.Inorganic Phosphate Transporter	Transport
646	chr13	3521286	3521487	202	*	133	33.9	5.92	4.69	100	3' UTR	4	3522075	3522439	365	2	VIT_13s0019g02100	mRNA6487	952	No hit	No hit	No Hit
213	chr12	5674031	5674232	202	*	133	33.9	8.01	6.5	100	Promoter (1-2kb)	3	5671494	5672761	1268	2	VIT_12s0059g00870	mRNA5525	-1270	MAPKKK15	Signaling.Hormone Signaling.Ethylene Signaling.Ethylene-mediated Signaling pathway	Signal Transduction
2513	chr18	9375640	9375841	202	*	133	33.8	8.01	6.5	100	Intron (mRNA7966/VIT_18s0001g11060, intron 8 of 15)	9	9356072	9381165	25094	2	VIT_18s0001g11060	mRNA7966	5324	Calcineurin phosphoesterase	Unclassified	Cellular Process
649	chr10	5002913	5003114	202	*	133	33.8	4.9	3.83	100	Promoter (<=1kb)	1	5001497	5002755	1259	2	VIT_10s0003g00140	mRNA17125	-158	ERF/AP2 Gene Family (VvERF064)	Signaling.Hormone Signaling.Ethylene Signaling.Ethylene-mediated Signaling pathway	Response to Hormone Stimulus
3706	chr12	23675892	23676093	202	*	133	33.8	4.9	3.83	100	Intron (mRNA146/VIT_12s0035g01860, intron 4 of 14)	3	23660119	23689098	28980	2	VIT_12s0035g01860	mRNA146	13005	ATP-dependent Clp protease ATP-binding subunit ClpX1 (CLPX)	Metabolism.Primary metabolism.Protein metabolism and modification.Proteolysis.Clp complex-mediated proteolysis	Cellular Homeostasis
651	chr08	20819301	20819502	202	*	133	33.7	5.38	4.23	100	Exon (mRNA13820/VIT_08s0007g07170, exon 1 of 2)	19	20818547	20820862	2316	1	VIT_08s0007g07170	mRNA13820	754	Prenyltransferase	Metabolism.Primary metabolism.Lipid metabolism.Steroid metabolism.Steroid biosynthesis	Lipid Metabolic Process
1350	chr01	12614269	12614470	202	*	132	33.6	5.92	4.69	100	Downstream (<1kb)	12	12613375	12614078	704	1	VIT_01s0026g02590	mRNA3555	894	Calcium-binding protein CML	Response to stimulus.Stress response.Biotic stress response.Plant-pathogen interaction	Signal Transduction
653	chr09	8342953	8343154	202	*	132	33.6	8.01	6.5	100	Promoter (<=1kb)	20	8343180	8349158	5979	1	VIT_09s0002g07880	mRNA18136	-26	Pyrophosphate-energized vacuolar membrane proton pump	Metabolism.Primary metabolism.Generation of metabolite precursors and energy.Electron transport.Respiratory-chain phosphorylation	Generation of Energy
654	chr06	20142149	20142350	202	*	132	33.5	6.52	5.21	100	Promoter (<=1kb)	17	20138223	20141529	3307	2	VIT_06s0061g01210	mRNA8620	-620	Lysine histidine transporter 1	Transport overview.Electrochemical Potential-driven Transporters.Porters.Amino Acid/Auxin Permease	Transport
655	chr04	20794421	20794622	202	*	132	33.4	7.21	5.8	100	Distal Intergenic	15	20800671	20811081	10411	1	VIT_00s0349g00030	mRNA8508	-6049	Skp1	Metabolism.Primary metabolism.Protein metabolism and modification.Proteolysis.cytoplasmic and nuclear protein degradation.Ubiquitin-mediated proteolysis	Cellular Homeostasis
656	chr14	27303028	27303229	202	*	132	33.4	6.52	5.21	100	Promoter (<=1kb)	5	27293967	27302992	9026	2	VIT_14s0066g00820	mRNA5631	-36	Unknown protein	Unknown	Unknown Protein
657	chr17	491187	491388	202	*	132	33	6.94	5.57	100	Promoter (<=1kb)	8	491337	493421	2085	1	VIT_17s0000g00530	mRNA23201	0	Armadillo/beta-catenin repeat	Unknown	Signal Transduction
658	chr16	13047449	13047650	202	*	132	33	9.93	8.19	100	Intron (mRNA18071/VIT_16s0022g00480, intron 3 of 6)	7	13045040	13053234	8195	1	VIT_16s0022g00480	mRNA18071	2409	Salt tolerance protein 3	Unknown	#N/A
659	chr14	28524749	28524950	202	*	132	33	9.93	8.19	100	Distal Intergenic	5	28532848	28538587	5740	1	VIT_14s0066g02320	mRNA24514	-7898	ABC Transporter (VvMDR15 - VvABCB15)	Transport overview.Macromolecule transport.Multidrug transport.Multidrug ABC transport	Transport
660	chr03	8672551	8672752	202	*	132	33	7.74	6.26	100	Exon (mRNA20661/VIT_03s0088g00500, exon 11 of 15)	14	8660759	8679489	18731	1	VIT_03s0088g00500	mRNA20661	11792	TRNA synthetase class II (D, K and N)	Metabolism.Primary metabolism.Amino acid metabolism.Lysine metabolism	Cellular Amino Acids and Derivative Metabolic Process
661	chr17	6829719	6829920	202	*	132	33	7.74	6.26	100	Distal Intergenic	8	6833449	6834300	852	1	VIT_17s0000g06150	mRNA22338	-3529	Glutathione S-transferase 9 GSTU9	Metabolism.Primary metabolism.Coenzyme and prosthetic group metabolism.Peptide derived compounds biosynthesis.Glutathione metabolism	Secondary Metabolic Process
662	chr18	3932687	3932888	202	*	132	33	7.74	6.26	100	Distal Intergenic	9	3931182	3931761	580	1	VIT_18s0001g04640	mRNA18522	1505	No hit	NA	No Hit
663	chr04	6082627	6082828	202	*	132	33	6.94	5.57	100	Distal Intergenic	15	6081403	6082607	1205	1	VIT_04s0008g06250	mRNA23449	1224	Serine-rich protein	Unknown	Cellular Process
1316	chr06	3047296	3047497	202	*	132	33	6.94	5.57	100	Exon (mRNA22178/VIT_06s0004g02530, exon 1 of 1)	17	3046014	3048230	2217	2	VIT_06s0004g02530	mRNA22178	733	Wall-associated receptor kinase 5	Signaling.Signaling pathway.Protein kinase	#N/A
665	chr14	22844992	22845193	202	*	132	33	6.94	5.57	100	Distal Intergenic	5	22839619	22840360	742	2	VIT_14s0083g00700	mRNA11792	-4632	Basic Leucine Zipper Transcription Factor (VvbZIP39)	Regulation overview.Regulation of gene expression.Regulation of transcription.Transcription factor.bZIP family transcription factor	Transcription Factor Activity
666	chr18	28405046	28405247	202	*	132	33	6.94	5.57	100	Distal Intergenic	9	28411046	28411327	282	2	VIT_18s0041g00530	mRNA11832	6080	Unknown	Unknown	Unknown Protein
667	chr05	23885617	23885818	202	*	132	33	6.27	5	100	Intron (mRNA19034/VIT_00s0226g00060, intron 11 of 11)	16	23894334	23895648	1315	1	VIT_00s0226g00070	mRNA18984	-8516	Protein shoot gravitropism 7	Regulation overview.Regulation of gene expression.Regulation of transcription.Transcription factor.GRAS family transcription factor	Transcription Factor Activity
668	chr07	7629618	7629819	202	*	132	33	6.27	5	100	Intron (mRNA15466/VIT_07s0005g04140, intron 5 of 7)	18	7621490	7640663	19174	2	VIT_07s0005g04140	mRNA15466	10844	Unknown protein	Unknown	Unknown Protein
3474	chr09	14095024	14095225	202	*	132	33	6.27	5	100	Exon (mRNA4859/VIT_09s0070g00660, exon 1 of 3)	20	14089538	14095552	6015	2	VIT_09s0070g00660	mRNA4859	327	No hit	No hit	No Hit
670	chr12	15984200	15984401	202	*	132	33	6.27	5	100	Downstream (<1kb)	3	15984626	15985394	769	2	VIT_12s0055g00510	mRNA23505	993	NAC domain-containing protein (VvNAC58)	Regulation overview.Regulation of gene expression.Regulation of transcription.Transcription factor.NAC family transcription factor	Transcription Factor Activity
671	chr13	21866558	21866759	202	*	132	33	6.27	5	100	Intron (mRNA27976/VIT_13s0084g00040, intron 3 of 5)	4	21858300	21873425	15126	2	VIT_13s0084g00040	mRNA27976	6666	Nuclear transcription factor Y subunit B related	Regulation overview.Regulation of gene expression.Regulation of transcription.Transcription factor.CCAAT family transcription factor.HAP3-type-type	Transcription Factor Activity
672	chr14	2062584	2062785	202	*	132	33	6.27	5	100	Exon (mRNA10148/VIT_14s0060g02440, exon 1 of 3)	5	2059341	2063219	3879	2	VIT_14s0060g02440	mRNA10148	434	Indeterminate(ID)-domain 2	Regulation overview.Regulation of gene expression.Regulation of transcription.Transcription factor.C2H2 family transcription factor	Transcription Factor Activity
2476	chr18	610658	610859	202	*	132	33	6.27	5	100	Distal Intergenic	9	613496	619041	5546	1	VIT_18s0122g00850	mRNA11862	-2637	Tonoplast monosaccharide transporter2	Transport overview.Electrochemical Potential-driven Transporters.Porters.Major Facilitator Superfamily.Sugar Porter	Carbohydrate Metabolic Process
674	chr19	24074096	24074297	202	*	132	33	6.27	5	100	Intron (mRNA11909/VIT_19s0085g00900, intron 2 of 2)	10	24073062	24075316	2255	2	VIT_19s0085g00900	mRNA11909	1019	Unknown protein	Unknown	Unknown Protein
675	chr00	17143252	17143453	202	*	132	33	5.67	4.48	100	Distal Intergenic	11	17131209	17136850	5642	2	VIT_00s0558g00030	mRNA25404	-6402	Pro-X carboxypeptidase Lysosomal	Metabolism.Primary metabolism.Protein metabolism and modification.Proteolysis.Peptidase-mediated proteolysis	Cellular Homeostasis
2176	chr05	7926858	7927059	202	*	132	33	5.67	4.48	100	Intron (mRNA16817/VIT_05s0049g00930, intron 1 of 2)	16	7925222	7933191	7970	1	VIT_05s0049g00930	mRNA16817	1636	Inorganic phosphate transporter 1-4	Transport overview.Electrochemical Potential-driven Transporters.Porters.Major Facilitator Superfamily.Phosphate: H+ Symporter	Transport
677	chr17	1869184	1869385	202	*	132	33	5.67	4.48	100	Intron (mRNA1502/VIT_17s0000g02140, intron 1 of 39)	8	1867996	1904741	36746	1	VIT_17s0000g02140	mRNA1502	1188	3-hydroxyisobutyrate dehydrogenase	Metabolism.Primary metabolism.Amino acid metabolism.Valine, leucine, and isoleucine metabolism.Valine, leucine, and isoleucine catabolism	Cellular Amino Acids and Derivative Metabolic Process
678	chr17	7314238	7314439	202	*	132	33	5.67	4.48	100	Exon (mRNA17176/VIT_17s0000g06640, exon 1 of 20)	8	7295048	7314521	19474	2	VIT_17s0000g06640	mRNA17176	82	formin-2	Cellular process.Cellular component organization and biogenesis.Cytoskeleton organization and biogenesis.Actin organization and biogenesis	Cellular Process
679	chr08	4600638	4600839	202	*	132	33	7.74	6.26	100	Promoter (<=1kb)	19	4596677	4600040	3364	2	VIT_08s0032g00910	mRNA3090	-598	Fasciclin domain-containing protein FLA17	Cellular process.Cellular component organization and biogenesis.Cell wall organization and biogenesis.Cell wall structural protein	Cell Wall Metabolism
680	chr13	7578214	7578415	202	*	132	33	5.67	4.48	100	Promoter (<=1kb)	4	7578725	7586122	7398	1	VIT_13s0074g00090	mRNA10950	-310	Glycosyl transferase family 47 protein	Metabolism.Primary metabolism.Carbohydrate metabolism.Glycosyl transference	#N/A
681	chr01	9328984	9329185	202	*	132	33	5.15	4.03	100	Distal Intergenic	12	9332992	9343221	10230	1	VIT_01s0026g00270	mRNA13272	-3807	K+ uptake permease 6	Transport overview.Electrochemical Potential-driven Transporters.Porters.K+ uptake porter (aka permease)	Transport
2434	chr05	6373741	6373942	202	*	132	33	5.15	4.03	100	Intron (mRNA12353/VIT_05s0020g04560, intron 2 of 3)	16	6369598	6377026	7429	2	VIT_05s0020g04560	mRNA12353	3084	Armadillo/beta-catenin repeat protein / U-box domain-containing protein	Unknown	Signal Transduction
2013	chr06	7242114	7242315	202	*	132	33	5.15	4.03	100	Exon (mRNA20764/VIT_06s0004g06530, exon 5 of 5)	17	7240059	7241699	1641	1	VIT_06s0004g06520	mRNA20738	2055	Ammonium transporter 1, member 1 (AMT1.1)	Transport overview.Channels and pores.a-Type channels.Ammonia Channel Transporter	Transport
684	chr18	31822675	31822876	202	*	132	33	5.15	4.03	100	Intron (mRNA11414/VIT_18s0001g05630, intron 6 of 6)	9	31820929	31832415	11487	2	VIT_18s0001g05630	mRNA11414	9539	far upstream element-binding protein	Metabolism.Primary metabolism.Nucleobase, nucleoside, nucleotide, nucleic acid metabolism.Nucleic acid metabolism.RNA metabolism.RNA processing.mRNA processing.mRNA splicing	DNA/RNA Metabolic Process
685	chr06	3287477	3287678	202	*	132	33	5.15	4.03	100	Intron (mRNA19080/VIT_06s0004g02660, intron 6 of 6)	17	3279924	3288204	8281	1	VIT_06s0004g02660	mRNA19080	7553	Exonuclease RRP41 (RRP41)	Metabolism.Primary metabolism.Nucleobase, nucleoside, nucleotide, nucleic acid metabolism.Nucleic acid metabolism.RNA metabolism.RNA catabolism	DNA/RNA Metabolic Process
686	chr07	23976505	23976706	202	*	132	33	6.94	5.57	100	Promoter (1-2kb)	18	23975061	23975350	290	2	VIT_07s0031g01550	mRNA25207	-1155	No hit	NA	No Hit
687	chr11	7049890	7050091	202	*	132	33	5.15	4.03	100	Promoter (<=1kb)	2	7049084	7049842	759	2	VIT_11s0149g00150	mRNA6933	-48	No hit	No hit	No Hit
688	chr18	11409130	11409331	202	*	132	33	6.27	5	100	Promoter (<=1kb)	9	11409762	11411534	1773	1	VIT_18s0001g13380	mRNA7559	-431	Papain cysteine proteinase isoform I	Metabolism.Primary metabolism.Protein metabolism and modification.Proteolysis.Peptidase-mediated proteolysis	#N/A
689	chr12	7431590	7431791	202	*	132	33	6.27	5	100	Promoter (<=1kb)	3	7428837	7431045	2209	2	VIT_12s0059g02700	mRNA10138	-545	Pentatricopeptide (PPR) repeat-containing	Diverse functions.Gene family with diverse functions.Pentatricopeptide domain family	Pentatricopeptide (PPR) repeat-containing protein
690	chr14	27825470	27825671	202	*	132	33	5.67	4.48	100	Promoter (<=1kb)	5	27819969	27824471	4503	2	VIT_14s0066g01410	mRNA11207	-999	Peptidylprolyl isomerase	Metabolism.Primary metabolism.Protein metabolism and modification.Protein folding.Peptidyl prolyl isomerase-mediated protein folding	Cellular Homeostasis
691	chr05	3885181	3885382	202	*	132	33	9.93	8.19	100	Promoter (<=1kb)	16	3885359	3895996	10638	1	VIT_05s0020g02160	mRNA2609	0	Squamosa promoter-binding protein (VvSBP6)	Regulation overview.Regulation of gene expression.Regulation of transcription.Transcription factor.SBP family transcription factor	Transcription Factor Activity
692	chr03	2571648	2571849	202	*	132	33	5.67	4.48	100	Promoter (<=1kb)	14	2568801	2571589	2789	2	VIT_03s0038g03550	mRNA6239	-59	Unknown protein	Unknown	Unknown Protein
693	chr08	14535558	14535759	202	*	132	33	7.74	6.26	100	Promoter (<=1kb)	19	14536064	14536944	881	1	VIT_08s0007g00150	mRNA27901	-305	Zinc finger (C3HC4-type ring finger)	Regulation overview.Regulation of gene expression.Regulation of transcription.Transcription factor.Zinc finger C3HC4 family transcription factor	Transcription Factor Activity
2303	chr13	7389582	7389783	202	*	132	33	6.94	5.57	100	Promoter (1-2kb)	4	7391537	7401368	9832	1	VIT_13s0019g05390	mRNA21566	-1754	Zinc-binding protein	Unknown	#N/A
3496	chr05	4920740	4920941	202	*	132	32.9	6.94	5.57	100	Promoter (<=1kb)	16	4912457	4920395	7939	2	VIT_05s0020g03160	mRNA14660	-345	Transmembrane protein 49	Unknown	#N/A
696	chr19	11234429	11234630	202	*	132	32.8	5.15	4.03	100	Promoter (1-2kb)	10	11236194	11240752	4559	1	VIT_19s0015g02050	mRNA7397	-1564	CYP72A15	Metabolism.Secondary metabolism.Terpenoid metabolism.Monoterpenoid metabolism.Monoterpenoid biosynthesis	Secondary Metabolic Process
697	chr19	3132219	3132420	202	*	132	32.7	6.94	5.57	100	Distal Intergenic	10	3110507	3131347	20841	1	VIT_19s0014g03000	mRNA3204	21712	Leucine-rich repeat-containing protein 40	Diverse functions.Gene family with diverse functions.NBS-LRR superfamily	#N/A
698	chr02	10963334	10963535	202	*	131	32.6	7.74	6.26	100	Exon (mRNA24661/VIT_02s0012g02830, exon 2 of 2)	13	10961888	10963762	1875	1	VIT_02s0012g02830	mRNA24661	1446	UDP-glucosyl transferase	Metabolism.Secondary metabolism.Phenylpropanoid metabolism.Flavonoid metabolism.Flavonoid biosynthesis	Secondary Metabolic Process
699	chr16	22547132	22547333	202	*	131	32.5	6.94	5.57	100	Downstream (<1kb)	7	22546341	22546927	587	1	VIT_16s0098g00600	mRNA1422	791	No hit	No hit	No Hit
700	chr18	14075693	14075894	202	*	131	32.4	6.27	5	100	Downstream (<1kb)	9	14076141	14077530	1390	2	VIT_18s0166g00130	mRNA10705	1636	Substrate carrier, Mitochondrial	Transport overview.Electrochemical Potential-driven Transporters.Porters.Mitochondrial Carrier	Transport
1563	chr05	20235194	20235395	202	*	131	32.3	6.27	5	100	Promoter (<=1kb)	16	20235396	20235935	540	1	VIT_05s0062g01140	mRNA13660	-1	Aromatic and neutral transporter 1	NA	Transport		*
702	chr18	30990385	30990586	202	*	131	32.3	8.69	7.09	100	Intron (mRNA11877/VIT_18s0041g02430, intron 2 of 9)	9	30982874	30994018	11145	2	VIT_18s0041g02430	mRNA11877	3432	abscisic aldehyde oxidase (AAO3) (VvAAO3)	Signaling.Hormone Signaling.Auxin Signaling.Auxin metabolism	Response to Hormone Stimulus
703	chr17	9429060	9429261	202	*	131	32.3	5.15	4.03	100	3' UTR	8	9433037	9438037	5001	1	VIT_17s0000g08230	mRNA13218	-3776	Unknown protein	Unknown	Unknown Protein
704	chr17	9706337	9706538	202	*	131	32.3	6.27	5	100	Promoter (<=1kb)	8	9706669	9707820	1152	1	VIT_17s0000g08380	mRNA13395	-131	Unknown protein	Unknown	Unknown Protein
705	chr04	21351495	21351696	202	*	131	32	9.63	7.92	100	Downstream (<1kb)	15	21351764	21352226	463	2	VIT_04s0210g00140	mRNA13553	530	AMP-dependent synthetase and ligase	Unclear	Cellular Process
2634	chr06	8289662	8289863	202	*	131	32	9.63	7.93	100	Downstream (<1kb)	17	8285298	8286829	1532	2	VIT_06s0004g07490	mRNA14515	-2833	Unknown protein	Unknown	Unknown Protein
707	chr08	12723120	12723321	202	*	131	32	9.63	7.93	100	3' UTR	19	12723147	12724562	1416	2	VIT_08s0040g01600	mRNA18499	1241	TCP family transcription factor TCP11	Regulation overview.Regulation of gene expression.Regulation of transcription.Transcription factor.TCP family transcription factor	Transcription Factor Activity
1434	chr08	18884016	18884217	202	*	131	32	9.63	7.93	100	Intron (mRNA26266/VIT_08s0007g04940, intron 1 of 1)	19	18881777	18889001	7225	1	VIT_08s0007g04940	mRNA26266	2239	No hit	No hit	No Hit
709	chr18	4587229	4587430	202	*	131	32	9.63	7.93	100	Intron (mRNA16603/VIT_18s0001g06000, intron 1 of 1)	9	4586571	4589855	3285	1	VIT_18s0001g06000	mRNA16603	658	No hit	No hit	No Hit
2245	chr18	8471878	8472079	202	*	131	32	9.63	7.93	100	Exon (mRNA17791/VIT_18s0001g10110, exon 1 of 1)	9	8470824	8472314	1491	2	VIT_18s0001g10110	mRNA17791	235	Betanidin-5-O-glucosyltransferase	Metabolism.Primary metabolism.Amino acid metabolism.Aromatic amino acid metabolism.Tyrosine metabolism	Cellular Amino Acids and Derivative Metabolic Process
711	chr17	9818540	9818741	202	*	131	32	4.91	3.84	100	Promoter (<=1kb)	8	9819288	9821046	1759	1	VIT_17s0000g08460	mRNA13722	-547	Carbonic anhydrase, chloroplast precursor	Metabolism.Primary metabolism.Amino acid metabolism.Histidine metabolism	Generation of Energy
712	chr05	14482858	14483059	202	*	131	32	7.46	6.01	100	Distal Intergenic	16	14487252	14489015	1764	1	VIT_05s0029g00050	mRNA11490	-4193	BHLH transcription factor FMA (FAMA)	Regulation overview.Regulation of gene expression.Regulation of transcription.Transcription factor.bHLH family transcription factor	Transcription Factor Activity
713	chr08	18247509	18247710	202	*	131	32	7.46	6.02	100	Intron (mRNA22795/VIT_08s0007g04290, intron 4 of 13)	19	18237734	18264946	27213	1	VIT_08s0007g04290	mRNA22795	9775	Ubiquitin-protein ligase E3 B	Metabolism.Primary metabolism.Protein metabolism and modification.Proteolysis.cytoplasmic and nuclear protein degradation.Ubiquitin-mediated proteolysis	Cellular Homeostasis
714	chr13	21708942	21709143	202	*	131	32	7.46	6.02	100	Distal Intergenic	4	21702644	21707356	4713	1	VIT_13s0084g00100	mRNA26679	6298	Nodulation protein	Unclear	#N/A
715	chr13	24224871	24225072	202	*	131	32	7.46	6.02	100	Distal Intergenic	4	24191041	24191473	433	2	VIT_00s0131g00200	mRNA8265	-33398	Hcr2-0B	Response to stimulus.Stress response.Biotic stress response	Response to Stress
1976	chr14	41604	41805	202	*	131	32	7.46	6.02	100	Distal Intergenic	5	29588	37587	8000	2	VIT_14s0060g00060	mRNA29934	-4017	EMB1138 (embryo defective 1138)	Metabolism.Primary metabolism.Nucleobase, nucleoside, nucleotide, nucleic acid metabolism.Nucleic acid metabolism.RNA metabolism.RNA processing.mRNA processing.mRNA splicing	DNA/RNA Metabolic Process
717	chr17	14812891	14813092	202	*	131	32	7.46	6.02	100	Distal Intergenic	8	14823184	14823437	254	2	VIT_17s0119g00290	mRNA10136	10345	No hit	No hit	No Hit
718	chr02	7950506	7950707	202	*	131	32	6.68	5.34	100	3' UTR	13	7950290	7952466	2177	2	VIT_02s0012g01570	mRNA2198	1759	Cinnamoyl-CoA reductase	Metabolism.Secondary metabolism.Phenylpropanoid metabolism.Phenylpropanoid biosynthesis	Secondary Metabolic Process
1203	chr02	16432074	16432275	202	*	131	32	6.68	5.34	100	Distal Intergenic	13	16435669	16439357	3689	1	VIT_02s0033g01100	mRNA12221	-3394	No hit	No hit	No Hit
1425	chr07	26704967	26705168	202	*	131	32	6.68	5.34	100	Intron (mRNA11313/VIT_07s0130g00120, intron 3 of 20)	18	26655990	26723546	67557	2	VIT_07s0130g00120	mRNA11313	18378	Tetratricopeptide repeat (TPR)-containing	Unknown	#N/A
721	chr09	4781494	4781695	202	*	131	32	6.68	5.34	100	Intron (mRNA5387/VIT_09s0002g05110, intron 5 of 27)	20	4763847	4809223	45377	1	VIT_09s0002g05110	mRNA5387	17647	EMB2753	Development.Reproductive development.Embryo development	#N/A
722	chr14	22034268	22034469	202	*	131	32	6.68	5.34	100	Distal Intergenic	5	22042532	22044299	1768	1	VIT_14s0083g00120	mRNA23917	-8063	Myb domain protein 91	Regulation overview.Regulation of gene expression.Regulation of transcription.Transcription factor.MYB family transcription factor	Transcription Factor Activity
723	chr01	1747418	1747619	202	*	131	32	6.01	4.78	100	Promoter (<=1kb)	12	1748090	1751431	3342	1	VIT_01s0011g02060	mRNA18192	-471	CYP86B1	Metabolism.Cellular metabolism.Oxidation reduction.Cytochrome P450 oxidoreductase	#N/A
724	chr04	6248507	6248708	202	*	131	32	6.01	4.78	100	Downstream (2-3kb)	15	6251294	6252646	1353	2	VIT_04s0008g06350	mRNA28306	3938	TPR1 (topless-related 1)	Signaling.Hormone Signaling.Auxin Signaling.Auxin-mediated Signaling pathway	Response to Hormone Stimulus
1435	chr04	9363010	9363211	202	*	131	32	6.01	4.78	100	3' UTR	15	9363044	9365026	1983	2	VIT_04s0069g00920	mRNA12964	1815	WRKY Transcription Factor (VvWRKY10)	Regulation overview.Regulation of gene expression.Regulation of transcription.Transcription factor.WRKY family transcription factor	Transcription Factor Activity
726	chr06	3557132	3557333	202	*	131	32	6.01	4.78	100	Distal Intergenic	17	3560786	3561501	716	2	VIT_06s0004g02830	mRNA27300	4168	Unknown protein	Unknown	Unknown Protein
2304	chr10	14762282	14762483	202	*	131	32	6.01	4.78	100	Distal Intergenic	1	14766552	14781365	14814	2	VIT_10s0092g00090	mRNA15633	18882	Ribose-5-phosphate isomerase	Metabolism.Primary metabolism.Carbohydrate metabolism.Monosaccharide metabolism.Monosaccharide catabolism.Pentose-phosphate shunt	Carbohydrate Metabolic Process
728	chr12	18741957	18742158	202	*	131	32	6.01	4.78	100	Exon (mRNA24662/VIT_12s0034g01220, exon 2 of 11)	3	18740886	18778321	37436	1	VIT_12s0034g01220	mRNA24662	1071	Unknown protein	Unknown	Unknown Protein
729	chr10	21398396	21398597	202	*	131	32	6.01	4.78	100	Distal Intergenic	1	21388840	21391536	2697	2	VIT_10s0071g00020	mRNA1691	-6860	Strictosidine synthase	Metabolism.Secondary metabolism.Terpenoid metabolism.Terpenoid biosynthesis	Secondary Metabolic Process
730	chr08	15528867	15529068	202	*	131	32	7.46	6.02	100	Promoter (1-2kb)	19	15530516	15560058	29543	1	VIT_08s0007g01460	mRNA14368	-1448	FK506-binding protein genes family (VvFKBP72)	Transport overview.Accessory factors involved in transport.Auxiliary transport proteins.Immunophilin-like Prolyl:peptidyl Isomerase Regulator	Cellular Homeostasis
731	chr06	3555852	3556053	202	*	131	32	5.43	4.27	100	Distal Intergenic	17	3560786	3561501	716	2	VIT_06s0004g02830	mRNA27300	5448	Unknown protein	Unknown	Unknown Protein
911	chr06	15081706	15081907	202	*	131	32	5.43	4.27	100	Distal Intergenic	17	15066892	15076987	10096	1	VIT_06s0009g01840	mRNA8025	14814	CBL-interacting protein kinase 3 CIPK3	Signaling.Signaling pathway.Protein kinase	#N/A
733	chr08	21120471	21120672	202	*	131	32	5.43	4.27	100	Distal Intergenic	19	21123197	21124915	1719	1	VIT_08s0007g07640	mRNA3559	-2525	NAC domain-containing protein (VvNAC61)	Regulation overview.Regulation of gene expression.Regulation of transcription.Transcription factor.NAC family transcription factor	Transcription Factor Activity
219	chr11	4664323	4664524	202	*	131	32	5.43	4.27	100	Distal Intergenic	2	4657110	4659448	2339	2	VIT_11s0016g05330	mRNA28875	-4875	SPX2 (SYG1/Pho81/XPR1) domain-containing protein SPX2	Transport overview.Electrochemical Potential-driven Transporters.Porters.Phosphate Permease (Pho1)	Transport
631	chr18	8372575	8372776	202	*	131	32	5.43	4.27	100	Exon (mRNA19853/VIT_18s0001g09990, exon 1 of 5)	9	8369187	8372858	3672	2	VIT_18s0001g09990	mRNA19853	82	Cysteine protease CP1	Metabolism.Primary metabolism.Protein metabolism and modification.Proteolysis.Peptidase-mediated proteolysis	#N/A
736	chr08	17882095	17882296	202	*	131	32	6.01	4.78	100	Promoter (1-2kb)	19	17877295	17880217	2923	2	VIT_08s0007g03900	mRNA10630	-1878	Heat stress transcription factor A3	Metabolism.Primary metabolism.Protein metabolism and modification.Protein folding.Chaperone-mediated protein folding.HSP-mediated protein folding	Transcription Factor Activity
737	chr04	2711324	2711525	202	*	131	32	7.46	6.01	100	Promoter (1-2kb)	15	2700630	2709554	8925	2	VIT_04s0008g03250	mRNA12767	-1770	Homeobox gene 8	Regulation overview.Regulation of gene expression.Regulation of transcription.Transcription factor.Homeobox domain family transcription factor	Transcription Factor Activity
738	chr01	16178821	16179022	202	*	131	32	4.91	3.84	100	Exon (mRNA29970/VIT_01s0010g00390, exon 1 of 3)	12	16178622	16180180	1559	1	VIT_01s0010g00390	mRNA29970	199	Peroxidase prx15 precursor	Metabolism.Primary metabolism.Amino acid metabolism.Aromatic amino acid metabolism.Phenylalanine metabolism.Phenylalanine biosynthesis	Response to Stress
739	chr03	3976708	3976909	202	*	131	32	4.91	3.84	100	Exon (mRNA14775/VIT_03s0063g02230, exon 1 of 2)	14	3976383	3978138	1756	1	VIT_03s0063g02230	mRNA14775	325	Pentatricopeptide (PPR) repeat-containing protein	Diverse functions.Gene family with diverse functions.Pentatricopeptide domain family	Pentatricopeptide (PPR) repeat-containing protein
740	chr04	5755420	5755621	202	*	131	32	4.91	3.84	100	Distal Intergenic	15	5740344	5744103	3760	2	VIT_04s0008g06050	mRNA24449	-11317	Phytosulfokine receptor precursor	Signaling.Signaling pathway.Signaling molecules.Signaling peptide.Ligand peptide	#N/A
1030	chr16	20122855	20123056	202	*	131	32	4.91	3.84	100	Distal Intergenic	7	20140509	20143122	2614	2	VIT_16s0050g01690	mRNA6535	20066	Receptor kinase homolog LRK10	Signaling.Signaling pathway.Protein kinase	Signal Transduction
1985	chr14	25518252	25518453	202	*	131	32	4.91	3.84	100	Distal Intergenic	5	25509913	25511279	1367	1	VIT_14s0068g01800	mRNA25424	8339	putative MADS-box Flowering Locus C 2 (VviFLC2)	Development.Reproductive development.Flower development	Transcription Factor Activity
743	chr00	4839521	4839722	202	*	131	32	6.01	4.78	100	Promoter (1-2kb)	11	4834605	4837739	3135	2	VIT_00s0204g00170	mRNA6024	-1782	Lil3 protein	Metabolism.Primary metabolism.Generation of metabolite precursors and energy.Photosynthesis.Calvin cycle	Generation of Energy
744	chr18	3181044	3181245	202	*	131	32	6.68	5.34	100	Promoter (<=1kb)	9	3176998	3180139	3142	2	VIT_18s0001g03160	mRNA22736	-905	Nodulin MtN21 family	Transport overview.Electrochemical Potential-driven Transporters.Porters.Drug/Metabolite Transporter.Plant Drug/Metabolite Exporter	Transport
1029	chr10	3568049	3568250	202	*	131	32	6.68	5.34	100	Promoter (1-2kb)	1	3569267	3570297	1031	1	VIT_00s0203g00140	mRNA11090	-1017	Octicosapeptide/Phox/Bem1p (PB1) domain-containing protein	Unknown	Transport
746	chr08	18483600	18483801	202	*	131	32	6.68	5.34	100	Promoter (<=1kb)	19	18481467	18483046	1580	2	VIT_08s0007g04570	mRNA27756	-554	UGT73D1 (UDP-glucosyl transferase 73D1); UDP-glycosyltransferase	Metabolism.Primary metabolism.Carbohydrate metabolism.Glycosyl transference	#N/A
747	chr14	23387274	23387475	202	*	131	31.9	6.68	5.34	100	Distal Intergenic	5	23384136	23385107	972	2	VIT_14s0083g01060	mRNA1976	-2167	myb domain protein 121	Regulation overview.Regulation of gene expression.Regulation of transcription.Transcription factor.MYB family transcription factor	Transcription Factor Activity
1246	chr12	18432281	18432482	202	*	131	31.9	4.91	3.84	100	Downstream (<1kb)	3	18425561	18428413	2853	2	VIT_12s0034g01020	mRNA24368	-3868	Ribosomal protein L18	Metabolism.Primary metabolism.Protein metabolism and modification.Protein synthesis.Ribosome	DNA/RNA Metabolic Process
76	chr13	25755257	25755458	202	*	131	31.7	7.46	6.02	100	Distal Intergenic	4	25749127	25753299	4173	1	VIT_13s0158g00370	mRNA9018	6130	RNA recognition motif (RRM)-containing CCCH	Regulation overview.Regulation of gene expression.Regulation of transcription.Transcription factor.C3H family transcription factor	Transcription Factor Activity
750	chr14	1984675	1984876	202	*	131	31.6	6.68	5.34	100	Exon (mRNA10634/VIT_14s0060g02380, exon 1 of 4)	5	1980256	1985503	5248	2	VIT_14s0060g02380	mRNA10634	627	Autophagy 18 ATG18d	Metabolism.Cellular metabolism.Cellular catabolism.Autophagy	Cellular Process
751	chr18	107486	107687	202	*	131	31.6	6.68	5.34	100	Distal Intergenic	9	99430	105515	6086	1	VIT_18s0122g00090	mRNA8490	8056	Transporter-related	Transport overview.Incompletely characterized transport systems.Putative transport protein.Transporter unknown	Transport
752	chr14	30071354	30071555	202	*	130	31.5	8.4	6.84	100	Exon (mRNA7089/VIT_14s0108g01530, exon 1 of 1)	5	30070300	30072330	2031	2	VIT_14s0108g01530	mRNA7089	775	Pentatricopeptide (PPR) repeat-containing	Diverse functions.Gene family with diverse functions.Pentatricopeptide domain family	Pentatricopeptide (PPR) repeat-containing protein
753	chr01	7556575	7556776	202	*	130	31.5	5.43	4.27	100	Exon (mRNA8576/VIT_00s0225g00100, exon 1 of 1)	12	7556609	7558429	1821	2	VIT_00s0225g00100	mRNA8576	1653	Armadillo	Unknown	Signal Transduction
754	chr11	7411444	7411645	202	*	130	31.5	4.91	3.84	100	Exon (mRNA81/VIT_11s0206g00060, exon 5 of 6)	2	7408672	7416952	8281	1	VIT_11s0206g00060	mRNA81	2772	ARR18	Signaling.Hormone Signaling.Cytokinin Signaling.Cytokinin-mediated Signaling pathway	Response to Hormone Stimulus
1399	chr11	16359025	16359226	202	*	130	31.4	6.01	4.78	100	Distal Intergenic	2	16380065	16385707	5643	1	VIT_11s0103g00370	mRNA7730	-20839	Cd2+-exporting ATPase HMA2 (Heavy metal ATPase 2)	Transport overview.Primary Active Transporters.P-P-bond hydrolysis-driven transporters.P-type ATPase (P-ATPase).heavy metal ATPase	Transport
756	chr18	1591175	1591376	202	*	130	31.1	6.68	5.34	100	Distal Intergenic	9	1575161	1576208	1048	2	VIT_18s0001g00840	mRNA27856	-14967	Syringolide-induced protein 14-1-1	Unknown	#N/A
3014	chr17	8235556	8235757	202	*	130	31	7.18	5.78	100	Promoter (<=1kb)	8	8235826	8237959	2134	1	VIT_17s0000g07250	mRNA29966	-69	Accumulation of photosystem one 3 (APO3)	Unclear	Generation of Energy
2533	chr08	17473870	17474071	202	*	130	31	5.19	4.07	100	Promoter (<=1kb)	19	17474437	17477988	3552	1	VIT_08s0007g03540	mRNA8726	-366	Anthocyanin membrane protein 1 (Anm1)	Transport overview.Electrochemical Potential-driven Transporters.Porters.Drug/Metabolite Transporter.Thiamine Pyrophosphate Transporter	Transport
530	chr03	4255494	4255695	202	*	130	31	6.42	5.11	100	Promoter (<=1kb)	14	4255666	4257223	1558	1	VIT_03s0063g01850	mRNA222	0	AOS (allene oxide synthase)	Metabolism.Primary metabolism.Lipid metabolism.Fatty acid metabolism.Alpha-linolenic acid metabolism	Lipid Metabolic Process
2765	chr07	22568327	22568528	202	*	130	31	9.33	7.67	100	Distal Intergenic	18	22563036	22564947	1912	2	VIT_07s0129g01100	mRNA2136	-3380	Cyclin D	Cellular process.Cell growth and death	Cellular Process
761	chr12	7706547	7706748	202	*	130	31	8.4	6.84	100	Distal Intergenic	3	7708822	7710848	2027	1	VIT_12s0134g00160	mRNA21964	-2074	Xyloglucan endotransglycosylase/hydrolase 16	Cellular process.Cellular component organization and biogenesis.Cell wall organization and biogenesis.Cell wall metabolism.Cell wall modification.Xyloglucan modification	Cell Wall Metabolism
762	chr07	24056322	24056523	202	*	130	31	7.18	5.78	100	Downstream (2-3kb)	18	24059095	24062169	3075	2	VIT_07s0031g01630	mRNA25595	5646	Unknown protein	Unknown	Unknown Protein
763	chr10	8416064	8416265	202	*	130	31	7.18	5.78	100	Intron (mRNA25966/VIT_10s0003g02770, intron 2 of 6)	1	8414458	8423111	8654	1	VIT_10s0003g02770	mRNA25966	1606	Pterin-4-alpha-carbinolamine dehydratase	Metabolism.single reactions	Secondary Metabolic Process
764	chr13	661939	662140	202	*	130	31	7.18	5.78	100	Exon (mRNA8112/VIT_13s0067g01180, exon 1 of 5)	4	661482	664613	3132	1	VIT_13s0067g01180	mRNA8112	457	Leaf senescence related	Development.Senescence	Developmental Process
765	chr19	3176475	3176676	202	*	130	31	7.18	5.78	100	Intron (mRNA3168/VIT_19s0014g03020, intron 1 of 1)	10	3167258	3183140	15883	2	VIT_19s0014g03020	mRNA3168	6464	No hit	No hit	No Hit
3893	chr19	9659062	9659263	202	*	130	31	7.18	5.78	100	Downstream (<1kb)	10	9657864	9658472	609	1	VIT_19s0015g01370	mRNA29799	1198	Molecular chaperone DnaJ	Transport overview.Primary Active Transporters.P-P-bond hydrolysis-driven transporters.General Secretory Pathway (Sec)	Transport
767	chr00	19884294	19884495	202	*	130	31	6.42	5.11	100	Intron (mRNA4497/VIT_00s0759g00010, intron 1 of 4)	11	19882616	19892305	9690	1	VIT_00s0759g00010	mRNA4497	1678	Porphobilinogen deaminase, chloroplast precursor	Metabolism.Primary metabolism.Cofactor metabolism.Tetrapyrrole metabolism	Generation of Energy
768	chr01	11897965	11898166	202	*	130	31	6.42	5.11	100	Distal Intergenic	12	11882372	11889571	7200	2	VIT_01s0026g02110	mRNA1473	-8394	Ribosomal protein S9 (RPS9C) 40S	Metabolism.Primary metabolism.Protein metabolism and modification.Protein synthesis.Ribosome	DNA/RNA Metabolic Process
769	chr02	16246399	16246600	202	*	130	31	6.42	5.11	100	Distal Intergenic	13	16252684	16254941	2258	2	VIT_02s0033g01030	mRNA12689	8341	Anthraniloyal-CoA: methanol anthraniloyal transferase	Metabolism.Primary metabolism.Amino acid metabolism.Aromatic amino acid metabolism.Aromatic amino acid biosynthesis	Cellular Amino Acids and Derivative Metabolic Process
800	chr04	2736269	2736470	202	*	130	31	6.42	5.11	100	Intron (mRNA13112/VIT_04s0008g03280, intron 2 of 2)	15	2735887	2742169	6283	2	VIT_04s0008g03280	mRNA13112	5699	No hit	No hit	No Hit
771	chr04	17519030	17519231	202	*	130	31	6.42	5.11	100	Exon (mRNA19774/VIT_04s0023g00770, exon 1 of 2)	15	17518551	17521360	2810	1	VIT_04s0023g00770	mRNA19774	479	Unknown protein	Unknown	Unknown Protein
772	chr04	24004459	24004660	202	*	130	31	6.42	5.11	100	Distal Intergenic	15	23997029	24000915	3887	2	VIT_04s0044g01560	mRNA21178	-3544	Protein kinase	Signaling.Signaling pathway.Protein kinase	Signal Transduction
773	chr07	14608157	14608358	202	*	130	31	6.42	5.11	100	Distal Intergenic	18	14621740	14622729	990	2	VIT_00s0184g00110	mRNA16716	14371	Auxin-induced protein (AIR12)	Signaling.Hormone Signaling.Auxin Signaling.Auxin-mediated Signaling pathway	Response to Hormone Stimulus
774	chr07	21928382	21928583	202	*	130	31	6.42	5.11	100	Downstream (1-2kb)	18	21929626	21931435	1810	2	VIT_07s0129g00360	mRNA16059	2852	Peroxidase 73	Metabolism.Primary metabolism.Amino acid metabolism.Aromatic amino acid metabolism.Phenylalanine metabolism.Phenylalanine biosynthesis	Response to Stress
775	chr08	21693689	21693890	202	*	130	31	6.42	5.11	100	Intron (mRNA20773/VIT_08s0007g08350, intron 3 of 19)	19	21681158	21706396	25239	2	VIT_08s0007g08350	mRNA20773	12506	Cyclin-related	Cellular process.Cell growth and death	Cellular Process
3444	chr10	10418119	10418320	202	*	130	31	6.42	5.11	100	Intron (mRNA21954/VIT_10s0003g04030, intron 3 of 7)	1	10425940	10428046	2107	1	VIT_10s0003g04040	mRNA21940	-7620	Mitochondrial transcription termination factor	Regulation overview.Regulation of gene expression.Regulation of transcription.Transcription factor.MTERF	Transcription Factor Activity
777	chr11	10287124	10287325	202	*	130	31	6.42	5.12	100	Distal Intergenic	2	10259671	10279837	20167	2	VIT_11s0037g01040	mRNA21922	-7287	5' nucleotidase	Metabolism.Primary metabolism.Nucleobase, nucleoside, nucleotide, nucleic acid metabolism.Nucleotide metabolism.Purine metabolism	DNA/RNA Metabolic Process
778	chr14	20055415	20055616	202	*	130	31	6.42	5.12	100	Distal Intergenic	5	20081132	20081976	845	2	VIT_14s0006g02470	mRNA19593	26360	Ribosomal protein L26 (RPL26A) 60S	Metabolism.Primary metabolism.Protein metabolism and modification.Protein synthesis.Ribosome	DNA/RNA Metabolic Process
779	chr16	2660222	2660423	202	*	130	31	6.42	5.12	100	Intron (mRNA6263/VIT_16s0039g02460, intron 5 of 10)	7	2651867	2668098	16232	2	VIT_16s0039g02460	mRNA6263	7675	Chromomethylase CMT2	Metabolism.Primary metabolism.Nucleobase, nucleoside, nucleotide, nucleic acid metabolism.Nucleic acid metabolism.DNA metabolism.DNA replication	#N/A
780	chr17	2912689	2912890	202	*	130	31	6.42	5.12	100	Exon (mRNA12793/VIT_17s0000g03000, exon 5 of 8)	8	2911924	2914297	2374	2	VIT_17s0000g03000	mRNA12793	1407	MATE efflux family protein	Transport overview.Electrochemical Potential-driven Transporters.Porters.Multidrug/Oligosaccharidyl-lipid/Polysaccharide Flippase.Multi Antimicrobial Extrusion	Transport
781	chr18	6711543	6711744	202	*	130	31	6.42	5.12	100	Distal Intergenic	9	6719499	6723019	3521	1	VIT_18s0001g08230	mRNA3547	-7755	Receptor-like protein kinase HAIKU2	Development.Reproductive development.Seed development	Signal Transduction
782	chr19	2597327	2597528	202	*	130	31	6.42	5.12	100	Downstream (1-2kb)	10	2589475	2590454	980	2	VIT_19s0014g02490	mRNA22414	-6873	VQ motif-containing protein	Unknown	Unknown Protein
1192	chr08	17925306	17925507	202	*	130	31	5.19	4.07	100	Promoter (1-2kb)	19	17914203	17923902	9700	2	VIT_08s0007g03920	mRNA10551	-1404	DEMETER protein (DME)	Metabolism.Primary metabolism.Nucleobase, nucleoside, nucleotide, nucleic acid metabolism.Nucleic acid metabolism.DNA metabolism	DNA/RNA Metabolic Process
784	chr07	4371323	4371524	202	*	130	31	6.42	5.11	100	Promoter (1-2kb)	18	4373090	4382269	9180	1	VIT_07s0005g01460	mRNA3808	-1566	Dipeptidyl aminopeptidases/acylaminoacyl-peptidases	Metabolism.Primary metabolism.Protein metabolism and modification.Proteolysis.Peptidase-mediated proteolysis	#N/A
785	chr18	8500316	8500517	202	*	130	31	5.76	4.56	100	Promoter (<=1kb)	9	8500950	8501729	780	1	VIT_18s0001g10150	mRNA17839	-433	ERF/AP2 Gene Family (VvERF006),Dehydration Responsive Element-Binding Transcription Factor (VvDREB28)	Signaling.Hormone Signaling.Ethylene Signaling.Ethylene-mediated Signaling pathway	Response to Hormone Stimulus
786	chr03	7852535	7852736	202	*	130	31	5.76	4.56	100	Exon (mRNA19258/VIT_03s0091g01190, exon 1 of 6)	14	7831919	7853120	21202	2	VIT_03s0091g01190	mRNA19258	384	Magnesium transporter CorA	Transport overview.Channels and pores.a-Type channels.CorA Metal Ion Transporter	Transport
787	chr04	178141	178342	202	*	130	31	5.76	4.56	100	Exon (mRNA25334/VIT_04s0008g00250, exon 3 of 8)	15	176405	181717	5313	1	VIT_04s0008g00250	mRNA25334	1736	Amino acid permease 6	Transport overview.Electrochemical Potential-driven Transporters.Porters.Amino Acid/Auxin Permease	Transport
788	chr04	20697373	20697574	202	*	130	31	5.76	4.56	100	Exon (mRNA18859/VIT_04s0023g03830, exon 4 of 17)	15	20695492	20705794	10303	1	VIT_04s0023g03830	mRNA18859	1881	HECT ubiquitin-protein ligase 3 (KAKTUS protein)	Metabolism.Primary metabolism.Protein metabolism and modification.Proteolysis.cytoplasmic and nuclear protein degradation.Ubiquitin-mediated proteolysis	Cellular Homeostasis
789	chr05	2489949	2490150	202	*	130	31	5.76	4.56	100	Exon (mRNA16655/VIT_05s0020g00610, exon 1 of 2)	16	2489472	2490792	1321	1	VIT_05s0020g00610	mRNA16655	477	Unknown protein	no hit	Unknown Protein
790	chr05	19491834	19492035	202	*	130	31	5.76	4.56	100	Exon (mRNA4361/VIT_05s0062g00770, exon 1 of 2)	16	19490732	19492576	1845	1	VIT_05s0062g00770	mRNA4361	1102	Beta-1,3-glucanase	Metabolism.Primary metabolism.Carbohydrate metabolism.Polysaccharide metabolism.Beta-1,3 glucan metabolism.Beta-1,3 glucan catabolism	Cell Wall Metabolism
791	chr06	3770287	3770488	202	*	130	31	5.76	4.56	100	Intron (mRNA1481/VIT_06s0004g03020, intron 13 of 18)	17	3765540	3775290	9751	2	VIT_06s0004g03020	mRNA1481	4802	Beta-galactosidase	Metabolism.Primary metabolism.Carbohydrate metabolism.Monosaccharide metabolism.Galactose metabolism	Carbohydrate Metabolic Process
792	chr13	5825697	5825898	202	*	130	31	5.76	4.56	100	Exon (mRNA1401/VIT_13s0019g04370, exon 13 of 18)	4	5820359	5839129	18771	2	VIT_13s0019g04370	mRNA1401	13231	Phosphoglucomutase/phosphomannomutase	Metabolism.Primary metabolism.Carbohydrate metabolism.Glycolysis Gluconeogenesis	Carbohydrate Metabolic Process
793	chr13	12907928	12908129	202	*	130	31	5.76	4.56	100	Downstream (<1kb)	4	12901505	12901847	343	2	VIT_13s0101g00500	mRNA8537	-6081	Ribonuclease H2 subunit A	Metabolism.Primary metabolism.Nucleobase, nucleoside, nucleotide, nucleic acid metabolism.Nucleic acid metabolism.DNA metabolism.DNA replication	DNA/RNA Metabolic Process
1419	chr13	16048929	16049130	202	*	130	31	5.76	4.56	100	Distal Intergenic	4	16056652	16060116	3465	1	VIT_13s0047g00250	mRNA492	-7522	EIN3	Signaling.Hormone Signaling.ABA Signaling.ABA-mediated Signaling pathway	Response to Hormone Stimulus
795	chr14	19451381	19451582	202	*	130	31	5.76	4.56	100	Exon (mRNA17404/VIT_14s0006g02190, exon 1 of 4)	5	19450017	19457176	7160	1	VIT_14s0006g02190	mRNA17404	1364	ATP dependent DNA ligase	Metabolism.Primary metabolism.Nucleobase, nucleoside, nucleotide, nucleic acid metabolism.Nucleic acid metabolism.DNA metabolism.DNA replication	DNA/RNA Metabolic Process
796	chr03	8350636	8350837	202	*	130	31	5.19	4.07	100	Exon (mRNA25190/VIT_03s0088g00330, exon 1 of 1)	14	8350297	8352177	1881	1	VIT_03s0088g00330	mRNA25190	339	F-box protein 7	Metabolism.Primary metabolism.Protein metabolism and modification.Proteolysis.cytoplasmic and nuclear protein degradation.Ubiquitin-mediated proteolysis	Cellular Homeostasis
797	chr05	6918217	6918418	202	*	130	31	5.19	4.07	100	Downstream (1-2kb)	16	6919869	6920324	456	2	VIT_05s0020g04990	mRNA10441	1906	No hit	No hit	No Hit
798	chr05	20517054	20517255	202	*	130	31	5.19	4.07	100	Downstream (<1kb)	16	20518026	20519727	1702	2	VIT_05s0062g01270	mRNA13102	2472	Cyclo-DOPA 5-O-glucosyltransferase	Metabolism.Primary metabolism.Amino acid metabolism.Aromatic amino acid metabolism.Tyrosine metabolism	Cellular Amino Acids and Derivative Metabolic Process
799	chr08	2122698	2122899	202	*	130	31	5.19	4.07	100	Distal Intergenic	19	2103361	2111425	8065	2	VIT_08s0056g01340	mRNA23911	-11273	Exosome complex exonuclease RRP6	Metabolism.Primary metabolism.Nucleobase, nucleoside, nucleotide, nucleic acid metabolism.Nucleic acid metabolism.RNA metabolism.RNA catabolism	DNA/RNA Metabolic Process
3316	chr11	5118149	5118350	202	*	130	31	5.19	4.07	100	Distal Intergenic	2	5121267	5122148	882	1	VIT_11s0016g05660	mRNA19440	-2917	myb domain protein 82	Regulation overview.Regulation of gene expression.Regulation of transcription.Transcription factor.MYB family transcription factor	Transcription Factor Activity
801	chr12	995513	995714	202	*	130	31	5.19	4.07	100	Distal Intergenic	3	975613	984141	8529	2	VIT_12s0028g00370	mRNA17970	-11372	RWP-RK domain-containing protein	Regulation overview.Regulation of gene expression.Regulation of transcription.Transcription factor.RWP-RK family transcription factor	Transcription Factor Activity
124	chr13	20581220	20581421	202	*	130	31	5.19	4.07	100	Distal Intergenic	4	20575489	20576014	526	2	VIT_13s0084g00670	mRNA10076	-5206	Unknown protein	unknown	Unknown Protein
2380	chr00	22323059	22323260	202	*	130	31	4.69	3.66	100	Exon (mRNA18297/VIT_00s1216g00020, exon 1 of 2)	11	22322333	22324147	1815	1	VIT_00s1216g00020	mRNA18297	726	CYP82C1p	Metabolism.Cellular metabolism.Oxidation reduction.Cytochrome P450 oxidoreductase	#N/A
804	chr01	2297376	2297577	202	*	130	31	4.69	3.66	100	Distal Intergenic	12	2301129	2308314	7186	1	VIT_01s0011g02530	mRNA16301	-3552	Carboxylesterase	Metabolism.Cellular metabolism.Esterase activity	Lipid Metabolic Process
805	chr01	18832660	18832861	202	*	130	31	4.69	3.66	100	Intron (mRNA13633/VIT_01s0010g01480, intron 12 of 16)	12	18789906	18791266	1361	1	VIT_01s0010g01460	mRNA12403	42754	Pentatricopeptide (PPR) repeat-containing protein	Diverse functions.Gene family with diverse functions.Pentatricopeptide domain family	Pentatricopeptide (PPR) repeat-containing protein
806	chr07	7211662	7211863	202	*	130	31	4.69	3.66	100	Distal Intergenic	18	7214051	7220322	6272	1	VIT_07s0005g03830	mRNA5960	-2188	Calmodulin-binding protein	Regulation overview.Regulation of gene expression.Regulation of transcription.Transcription factor.CAMTA family transcription factor	Signal Transduction
807	chr18	30916321	30916522	202	*	130	31	4.69	3.66	100	Intron (mRNA27392/VIT_18s0041g02390, intron 8 of 8)	9	30908495	30922793	14299	2	VIT_18s0041g02390	mRNA27392	6271	Abscisic acid 8` hydroxylase (CYP707A2) (VvA8H-CYP707A2.5)	Signaling.Hormone Signaling.Auxin Signaling.Auxin metabolism	Response to Hormone Stimulus
808	chr10	5187777	5187978	202	*	130	31	5.19	4.07	100	Promoter (<=1kb)	1	5187979	5191524	3546	1	VIT_10s0003g00350	mRNA16097	-1	NAC domain-containing protein (VvNAC37)	Regulation overview.Regulation of gene expression.Regulation of transcription.Transcription factor.NAC family transcription factor	Transcription Factor Activity
809	chr01	3985392	3985593	202	*	130	31	4.69	3.66	100	5' UTR	12	3981902	3993537	11636	1	VIT_01s0011g04370	mRNA29528	3490	Phosphatidylserine synthase 2	Metabolism.Primary metabolism.Lipid metabolism.Glycerolipid metabolism.Glycerophospholipid metabolism.Glycerophospholipid biosynthesis	Carbohydrate Metabolic Process		*
810	chr06	8136954	8137155	202	*	130	31	7.18	5.78	100	Promoter (<=1kb)	17	8133682	8136979	3298	2	VIT_06s0004g07360	mRNA1270	0	Protein phosphatase 2C	Signaling.Signaling pathway.Protein phosphatase.PP2C	Signal Transduction
811	chr14	12105712	12105913	202	*	130	31	6.42	5.12	100	Promoter (<=1kb)	5	12105751	12118092	12342	1	VIT_14s0036g01230	mRNA20873	0	RPS2 (resistant to p. syringae 2)	Response to stimulus.Stress response.Biotic stress response.Plant-pathogen interaction	Response to Stress
812	chr03	587696	587897	202	*	130	31	7.18	5.78	100	5' UTR	14	584427	587912	3486	2	VIT_03s0038g00660	mRNA8945	15	Unknown protein	no hit	Unknown Protein
813	chr18	12304818	12305019	202	*	130	31	5.76	4.56	100	Promoter (1-2kb)	9	12306644	12309420	2777	1	VIT_18s0001g14320	mRNA24028	-1625	Unknown protein	no hit	Unknown Protein
814	chr08	13886183	13886384	202	*	130	31	5.19	4.07	100	Promoter (<=1kb)	19	13885148	13886017	870	2	VIT_08s0040g02820	mRNA24058	-166	Unknown protein	Unknown	Unknown Protein
815	chr02	801451	801652	202	*	130	30.9	6.42	5.12	100	Promoter (<=1kb)	13	801671	808602	6932	1	VIT_02s0025g01020	mRNA9508	-19	Basic Leucine Zipper Transcription Factor (VvbZIP03)	Regulation overview.Regulation of gene expression.Regulation of transcription.Transcription factor.bZIP family transcription factor	Transcription Factor Activity
2078	chr18	22985327	22985528	202	*	130	30.9	6.42	5.12	100	Downstream (1-2kb)	9	22986704	22991527	4824	2	VIT_18s0072g00770	mRNA10500	5999	fructose-1,6-bisphosphatase, cytosolic	Metabolism.Primary metabolism.Carbohydrate metabolism.Glycolysis Gluconeogenesis.Gluconeogenesis	Carbohydrate Metabolic Process
817	chr04	1596474	1596675	202	*	130	30.9	7.18	5.78	100	Promoter (<=1kb)	15	1596779	1632413	35635	1	VIT_04s0008g01990	mRNA15639	-104	Myosin-like protein XI-I	Cellular process.Cellular component organization and biogenesis.Cytoskeleton organization and biogenesis.Actin organization and biogenesis.Actin-driven movement	Cellular Process
818	chr00	11912472	11912673	202	*	130	30.8	4.69	3.66	100	Intron (mRNA25277/VIT_00s0353g00060, intron 1 of 6)	11	11910587	11915456	4870	1	VIT_00s0353g00060	mRNA25277	1885	ARK3 (Arabidopsis Receptor Kinase 3)	Signaling.Signaling pathway.Protein kinase	Signal Transduction
1684	chr01	12613911	12614112	202	*	129	30.4	6.42	5.12	100	3' UTR	12	12613375	12614078	704	1	VIT_01s0026g02590	mRNA3555	536	Calcium-binding protein CML	Response to stimulus.Stress response.Biotic stress response.Plant-pathogen interaction	Signal Transduction
820	chr11	18009132	18009333	202	*	129	30.3	4.69	3.66	100	Intron (mRNA20560/VIT_11s0052g00380, intron 5 of 5)	2	18005315	18009868	4554	1	VIT_11s0052g00380	mRNA20560	3817	Unknown protein	Unknown	Unknown Protein
2709	chr01	24177447	24177648	202	*	129	30.2	9.33	7.67	100	Intron (mRNA13069/VIT_01s0150g00620, intron 1 of 9)	12	24169400	24178579	9180	2	VIT_01s0150g00620	mRNA13069	931	Unknown protein	Unknown	Unknown Protein
822	chr00	11912346	11912547	202	*	129	30.2	7.18	5.79	100	Intron (mRNA25277/VIT_00s0353g00060, intron 1 of 6)	11	11910587	11915456	4870	1	VIT_00s0353g00060	mRNA25277	1759	ARK3 (Arabidopsis Receptor Kinase 3)	Signaling.Signaling pathway.Protein kinase	Signal Transduction
770	chr13	3395171	3395372	202	*	129	30	4.46	3.48	100	Promoter (<=1kb)	4	3383438	3395187	11750	2	VIT_13s0019g01980	mRNA16505	0	Aspartic Protease (VvAP32)	Metabolism.Primary metabolism.Protein metabolism and modification.Proteolysis.Peptidase-mediated proteolysis	Cellular Homeostasis
3493	chr01	16469220	16469421	202	*	129	30	9.03	7.4	100	Distal Intergenic	12	16446872	16447186	315	2	VIT_01s0010g00490	mRNA27770	-22034	Heat shock protein 81-4 (HSP81-4)	Metabolism.Primary metabolism.Protein metabolism and modification.Protein folding.Chaperone-mediated protein folding.HSP-mediated protein folding	Response to Stress
825	chr08	12274146	12274347	202	*	129	30	6.15	4.9	100	Promoter (1-2kb)	19	12276225	12277964	1740	1	VIT_08s0040g01240	mRNA12762	-1878	basic helix-loop-helix (bHLH) family	Regulation overview.Regulation of gene expression.Regulation of transcription.Transcription factor.bHLH family transcription factor	Transcription Factor Activity
826	chr18	11734261	11734462	202	*	129	30	5.51	4.35	100	Promoter (<=1kb)	9	11734395	11741936	7542	1	VIT_18s0001g13720	mRNA487	0	BPC6/BBR/BPC6/BPC6	Regulation overview.Regulation of gene expression.Regulation of transcription.Transcription factor.BBR family transcription factor	Transcription Factor Activity
3256	chr19	8810968	8811169	202	*	129	30	4.95	3.88	100	Promoter (1-2kb)	10	8806095	8809770	3676	2	VIT_19s0015g00730	mRNA21685	-1198	Cellulose synthase CSLE1	Cellular process.Cellular component organization and biogenesis.Cell wall organization and biogenesis.Cell wall metabolism.Cell wall biosynthesis.Cellulose biosynthesis	Cell Wall Metabolism
828	chr00	26021612	26021813	202	*	129	30	6.91	5.54	100	Exon (mRNA27108/VIT_00s2380g00010, exon 1 of 5)	11	26021570	26023083	1514	1	VIT_00s2380g00010	mRNA27108	42	S-locus lectin protein kinase	Signaling.Signaling pathway.Protein kinase	Signal Transduction
184	chr15	12198368	12198569	202	*	129	30	4.95	3.87	100	Promoter (<=1kb)	6	12199248	12212405	13158	1	VIT_15s0021g01580	mRNA5059	-679	COP9 signalosome complex subunit 7	Metabolism.Primary metabolism.Protein metabolism and modification.Proteolysis.cytoplasmic and nuclear protein degradation.Ubiquitin-mediated proteolysis.Deubiquitination	Cellular Homeostasis
830	chr01	6159658	6159859	202	*	129	30	6.91	5.54	100	Intron (mRNA20144/VIT_01s0011g06350, intron 1 of 1)	12	6158391	6160636	2246	2	VIT_01s0011g06350	mRNA20144	777	Unknown	Unknown	Unknown Protein
2187	chr01	11796558	11796759	202	*	129	30	6.91	5.54	100	Distal Intergenic	12	11783790	11791482	7693	2	VIT_01s0026g02020	mRNA1557	-5076	No hit	No hit	No Hit
832	chr03	15164512	15164713	202	*	129	30	6.91	5.55	100	Distal Intergenic	14	15167283	15172763	5481	1	VIT_03s0038g01600	mRNA25751	-2570	ABA-responsive protein (HVA22a)	NA	Response to Hormone Stimulus
833	chr07	185292	185493	202	*	129	30	6.91	5.55	100	Downstream (<1kb)	18	185636	187329	1694	2	VIT_07s0141g00920	mRNA21104	1836	CYP94A1	Metabolism.Cellular metabolism.Oxidation reduction.Cytochrome P450 oxidoreductase	Cellular Process
834	chr08	16724634	16724835	202	*	129	30	6.91	5.55	100	Exon (mRNA24594/VIT_08s0007g02610, exon 6 of 8)	19	16731316	16731933	618	2	VIT_08s0007g02620	mRNA24528	7098	Ribosomal protein S17 (RPS17A) 40S	Metabolism.Primary metabolism.Protein metabolism and modification.Protein synthesis.Ribosome	DNA/RNA Metabolic Process
2995	chr10	4557269	4557470	202	*	129	30	6.91	5.55	100	Distal Intergenic	1	4559863	4561412	1550	1	VIT_10s0116g00560	mRNA13813	-2393	Polyphenol oxidase II, chloroplast precursor	Metabolism.Primary metabolism.Amino acid metabolism.Aromatic amino acid metabolism.Tyrosine metabolism.Tyrosine catabolism	Cellular Amino Acids and Derivative Metabolic Process
836	chr13	26178154	26178355	202	*	129	30	6.91	5.55	100	Intron (mRNA13193/VIT_13s0064g00050, intron 5 of 10)	4	26185289	26213059	27771	1	VIT_13s0064g00060	mRNA13393	-6934	R protein MLA10	Response to stimulus.Stress response.Biotic stress response.Plant-pathogen interaction.R proteins from Plant-pathogen interaction	Response to Stress
837	chr14	7965001	7965202	202	*	129	30	6.91	5.55	100	Downstream (1-2kb)	5	7960083	7961825	1743	2	VIT_14s0081g00270	mRNA23128	-3176	Pentatricopeptide (PPR) repeat-containing protein	Diverse functions.Gene family with diverse functions.Pentatricopeptide domain family	Pentatricopeptide (PPR) repeat-containing protein
838	chr14	8673805	8674006	202	*	129	30	6.91	5.55	100	Distal Intergenic	5	8660502	8661017	516	2	VIT_14s0081g00520	mRNA7281	-12788	ERF12	Signaling.Hormone Signaling.Ethylene Signaling.Ethylene-mediated Signaling pathway	Response to Hormone Stimulus
839	chr18	6866921	6867122	202	*	129	30	6.91	5.55	100	Distal Intergenic	9	6870669	6876386	5718	1	VIT_18s0001g08380	mRNA24515	-3547	Homeobox protein knotted-1 like 1 (KNAT1)	Regulation overview.Regulation of gene expression.Regulation of transcription.Transcription factor.Homeobox domain family transcription factor	Transcription Factor Activity
840	chr07	2387652	2387853	202	*	129	30	6.91	5.55	100	Intron (mRNA24150/VIT_07s0104g00860, intron 1 of 8)	18	2385475	2392854	7380	1	VIT_07s0104g00860	mRNA24150	2177	WD40	Unknown	Cellular Process
3886	chr03	5079175	5079376	202	*	129	30	6.15	4.9	100	Exon (mRNA17395/VIT_03s0063g00920, exon 1 of 1)	14	5078652	5080487	1836	2	VIT_03s0063g00920	mRNA17395	1111	NADPH:quinone reductase	Metabolism.Primary metabolism.Coenzyme and prosthetic group metabolism.Riboflavin metabolism	Secondary Metabolic Process
842	chr05	5591231	5591432	202	*	129	30	6.15	4.9	100	Intron (mRNA4634/VIT_05s0020g03920, intron 6 of 7)	16	5594162	5599680	5519	2	VIT_05s0020g03930	mRNA3030	8248	Sulfate transporter 3.1 (AST12) (AtST1)	Transport overview.Electrochemical Potential-driven Transporters.Porters.Sulfate Permease	Transport
843	chr07	22577103	22577304	202	*	129	30	6.15	4.9	100	Distal Intergenic	18	22580049	22584078	4030	1	VIT_07s0129g01120	mRNA2174	-2745	RNA exonuclease 1	Metabolism.Primary metabolism.Nucleobase, nucleoside, nucleotide, nucleic acid metabolism.Nucleic acid metabolism.Nucleic acid catabolism	DNA/RNA Metabolic Process
844	chr12	7344403	7344604	202	*	129	30	6.15	4.9	100	Downstream (<1kb)	3	7345126	7346292	1167	2	VIT_12s0059g02610	mRNA9769	1688	Receptor protein kinase RK20-1	Signaling.Signaling pathway.Protein kinase	Signal Transduction
845	chr13	28830456	28830657	202	*	129	30	6.15	4.9	100	Distal Intergenic	4	28835129	28835839	711	2	VIT_13s0156g00150	mRNA8223	5182	Unknown	unknown	Unknown Protein
3499	chr16	2333995	2334196	202	*	129	30	6.15	4.9	100	Exon (mRNA25869/VIT_16s0039g02230, exon 1 of 2)	7	2333168	2334679	1512	2	VIT_16s0039g02230	mRNA25869	483	UDP glucose:flavonoid 3-o-glucosyltransferase (VvUFGT) GeneID: 100233099	Metabolism.Secondary metabolism.Phenylpropanoid metabolism.Flavonoid metabolism.Flavonoid biosynthesis.Flavonoid-glycoside biosynthesis	Secondary Metabolic Process
847	chr17	8543731	8543932	202	*	129	30	6.15	4.9	100	Distal Intergenic	8	8539732	8543676	3945	1	VIT_17s0000g07470	mRNA28925	3999	Binding	Unknown	Unknown Protein
848	chr18	7281648	7281849	202	*	129	30	6.15	4.9	100	Intron (mRNA5607/VIT_18s0001g08780, intron 1 of 2)	9	7278449	7282584	4136	2	VIT_18s0001g08780	mRNA5607	735	BSD domain-containing protein	Regulation overview.Regulation of gene expression.Regulation of transcription.Transcription factor.BSD family transcription factor	Transcription Factor Activity
1650	chr19	2713616	2713817	202	*	129	30	6.15	4.9	100	Distal Intergenic	10	2716665	2720509	3845	1	VIT_19s0014g02650	mRNA22431	-2848	Glycosyl transferase family 14 protein	Metabolism.Primary metabolism.Carbohydrate metabolism.Oligosaccharide metabolism.N-Glycan metabolism.N-Glycan biosynthesis	#N/A				*
2276	chr01	3872747	3872948	202	*	129	30	5.51	4.34	100	Downstream (1-2kb)	12	3874215	3876221	2007	2	VIT_01s0011g04270	mRNA27326	3273	Receptor kinase homolog LRK10	Signaling.Signaling pathway.Protein kinase	Signal Transduction
851	chr06	7823314	7823515	202	*	129	30	5.51	4.34	100	Exon (mRNA885/VIT_06s0004g07070, exon 1 of 3)	17	7819271	7823818	4548	2	VIT_06s0004g07070	mRNA885	303	Protein kinase	Signaling.Signaling pathway.Protein kinase	Signal Transduction
824	chr06	19328186	19328387	202	*	129	30	5.51	4.34	100	Downstream (<1kb)	17	19325616	19327235	1620	1	VIT_06s0061g00680	mRNA11102	2570	Unknown protein	Unknown	Unknown Protein
853	chr07	23920537	23920738	202	*	129	30	5.51	4.34	100	Exon (mRNA7813/VIT_07s0031g01490, exon 9 of 11)	18	23930393	23933378	2986	1	VIT_07s0031g01500	mRNA25137	-9655	Unknown protein	Unknown	Unknown Protein
854	chr09	3703109	3703310	202	*	129	30	5.51	4.34	100	Exon (mRNA22002/VIT_09s0002g04000, exon 7 of 12)	20	3694325	3699552	5228	2	VIT_09s0002g03990	mRNA17408	-3557	Unknown protein	Unknown	Unknown Protein
855	chr11	1598223	1598424	202	*	129	30	5.51	4.34	100	Exon (mRNA16660/VIT_11s0016g01970, exon 4 of 9)	2	1596759	1599916	3158	2	VIT_11s0016g01970	mRNA16660	1492	Calmodulin-binding region IQD6	Signaling.Signaling pathway.Calcium sensors and Signaling	Signal Transduction
856	chr11	3045348	3045549	202	*	129	30	5.51	4.34	100	Intron (mRNA24708/VIT_11s0016g03710, intron 1 of 8)	2	3044618	3049139	4522	1	VIT_11s0016g03710	mRNA24708	730	Abl interactor protein 1 (ABIL1)	Cellular process	Cellular Process
199	chr12	23547453	23547654	202	*	129	30	5.51	4.34	100	Exon (mRNA336/VIT_12s0035g01810, exon 6 of 16)	3	23543650	23563158	19509	1	VIT_12s0035g01810	mRNA336	3803	Mitotic checkpoint MAD1	Signaling.Signaling pathway.Protein kinase.MAPK cascade	Cellular Process
858	chr14	1324387	1324588	202	*	129	30	5.51	4.34	100	Intron (mRNA8991/VIT_14s0060g01630, intron 2 of 13)	5	1316510	1326274	9765	2	VIT_14s0060g01630	mRNA8991	1686	Translation initiation factor eIF-3 subunit 10	Metabolism.Primary metabolism.Protein metabolism and modification.Protein synthesis.Translation.Translational initiation	DNA/RNA Metabolic Process
859	chr15	19671889	19672090	202	*	129	30	5.51	4.34	100	Downstream (<1kb)	6	19672585	19675581	2997	2	VIT_15s0046g03020	mRNA2368	3491	Pentatricopeptide (PPR) repeat-containing protein	Diverse functions.Gene family with diverse functions.Pentatricopeptide domain family	Pentatricopeptide (PPR) repeat-containing protein
860	chr16	6263818	6264019	202	*	129	30	5.51	4.35	100	Distal Intergenic	7	6248601	6249708	1108	2	VIT_16s0013g00890	mRNA24088	-14110	ERF/AP2 Gene Family (VvERF077)	Signaling.Hormone Signaling.Ethylene Signaling.Ethylene-mediated Signaling pathway	Response to Hormone Stimulus
1324	chr17	11541102	11541303	202	*	129	30	5.51	4.35	100	Distal Intergenic	8	11538486	11540280	1795	1	VIT_17s0000g09650	mRNA7203	2616	Glyoxal oxidase	Unclear	Carbohydrate Metabolic Process
1251	chr18	6832031	6832232	202	*	129	30	5.51	4.35	100	Exon (mRNA23329/VIT_18s0001g08330, exon 2 of 3)	9	6831294	6834674	3381	1	VIT_18s0001g08330	mRNA23329	737	Erg28 like protein	Unknown	Lipid Metabolic Process
2978	chr18	10336587	10336788	202	*	129	30	5.51	4.35	100	Intron (mRNA17193/VIT_18s0001g12160, intron 3 of 5)	9	10333851	10334042	192	1	VIT_18s0001g12150	mRNA16493	2736	No hit	No hit	No Hit
864	chr18	24055289	24055490	202	*	129	30	5.51	4.35	100	Distal Intergenic	9	24039437	24039727	291	1	VIT_18s0072g01260	mRNA1907	15852	No hit	No hit	No Hit
865	chr18	29257750	29257951	202	*	129	30	5.51	4.35	100	Distal Intergenic	9	29255029	29256763	1735	1	VIT_18s0041g01220	mRNA3640	2721	GCN5 N-acetyltransferase (GNAT)	Regulation overview.Regulation of gene expression.Regulation of transcription.Transcription factor.GNAT	Transcription Factor Activity
866	chr19	2095911	2096112	202	*	129	30	5.51	4.35	100	Intron (mRNA9575/VIT_19s0014g01900, intron 1 of 13)	10	2080325	2096578	16254	2	VIT_19s0014g01900	mRNA9575	466	Protein transport protein Sec24	Transport overview.Macromolecule transport.Protein transport.Protein coat	Cellular Process
867	chr18	5027576	5027777	202	*	129	30	9.03	7.4	100	Promoter (1-2kb)	9	5029717	5032277	2561	1	VIT_18s0001g06690	mRNA19199	-1940	Gibberellin 20 oxidase 2	Metabolism.Secondary metabolism.Terpenoid metabolism.Diterpenoid metabolism.Diterpenoid biosynthesis	Response to Hormone Stimulus
868	chr08	16052374	16052575	202	*	129	30	5.51	4.34	100	Promoter (1-2kb)	19	16048086	16050441	2356	2	VIT_08s0007g02000	mRNA21385	-1933	Glycerol-3-phosphate acyltransferase 8	Metabolism.Primary metabolism.Lipid metabolism.Glycerolipid metabolism.Glycerophospholipid metabolism.Glycerophospholipid biosynthesis	Lipid Metabolic Process
869	chr15	18591047	18591248	202	*	129	30	5.51	4.34	100	Promoter (1-2kb)	6	18592322	18604144	11823	1	VIT_15s0046g01750	mRNA14268	-1074	Golgin candidate 4	Transport overview.Incompletely characterized transport systems.Recognized transporters of unknown biochemical mechanism.Nuclear pore complex	Transport
870	chr02	1313570	1313771	202	*	129	30	4.95	3.87	100	Exon (mRNA14312/VIT_02s0025g01560, exon 1 of 9)	13	1313409	1318548	5140	1	VIT_02s0025g01560	mRNA14312	161	UDP-glucose 4-epimerase GEPI48	Metabolism.Primary metabolism.Carbohydrate metabolism.Monosaccharide metabolism.Galactose metabolism	Carbohydrate Metabolic Process
871	chr02	2049588	2049789	202	*	129	30	4.95	3.87	100	Distal Intergenic	13	2052417	2060851	8435	1	VIT_02s0025g02580	mRNA24114	-2628	RNA polymerase II mediator complex	Metabolism.Primary metabolism.Nucleobase, nucleoside, nucleotide, nucleic acid metabolism.Nucleic acid metabolism.RNA metabolism.RNA biosynthesis.mRNA biosynthesis	DNA/RNA Metabolic Process
872	chr04	1527327	1527528	202	*	129	30	4.95	3.87	100	Intron (mRNA17018/VIT_04s0008g01900, intron 2 of 6)	15	1525047	1528564	3518	2	VIT_04s0008g01900	mRNA17018	1036	Unknown protein	Unknown	Unknown Protein
1603	chr04	6413557	6413758	202	*	129	30	4.95	3.87	100	Intron (mRNA29845/VIT_04s0008g06490, intron 2 of 6)	15	6409062	6414293	5232	2	VIT_04s0008g06490	mRNA29845	535	Unknown protein	Unknown	Unknown Protein
1517	chr05	906408	906609	202	*	129	30	4.95	3.87	100	Distal Intergenic	16	912832	925789	12958	1	VIT_05s0077g01240	mRNA9664	-6223	Calmodulin-binding transcription activator 6	Regulation overview.Regulation of gene expression.Regulation of transcription.Transcription factor.CAMTA family transcription factor	Transcription Factor Activity
875	chr05	4870871	4871072	202	*	129	30	4.95	3.87	100	Exon (mRNA14634/VIT_05s0020g03140, exon 3 of 5)	16	4868741	4873368	4628	2	VIT_05s0020g03140	mRNA14634	2296	Sugar transporter 13	Transport overview.Electrochemical Potential-driven Transporters.Porters.Major Facilitator Superfamily.Sugar Porter	Carbohydrate Metabolic Process
3182	chr09	2177379	2177580	202	*	129	30	4.95	3.87	100	Exon (mRNA1699/VIT_09s0002g02400, exon 1 of 1)	20	2176985	2177879	895	1	VIT_09s0002g02400	mRNA1699	394	Prenylated rab acceptor (PRA1)	Cellular process.Cellular transport.Protein trafficking.Vesicle-mediated trafficking	#N/A
877	chr12	18999252	18999453	202	*	129	30	4.95	3.87	100	Intron (mRNA6655/VIT_12s0034g01420, intron 1 of 4)	3	18990746	19001586	10841	2	VIT_12s0034g01420	mRNA6655	2133	Hydroxyproline-rich glycoprotein	Cellular process.Cellular component organization and biogenesis.Cell wall organization and biogenesis.Cell wall structural protein	Cell Wall Metabolism
3758	chr14	15877831	15878032	202	*	129	30	4.95	3.87	100	Exon (mRNA23924/VIT_14s0006g00920, exon 1 of 2)	5	15877712	15880893	3182	1	VIT_14s0006g00920	mRNA23924	119	Unknown protein	Unknown	Unknown Protein
879	chr17	5027395	5027596	202	*	129	30	4.95	3.87	100	Intron (mRNA9540/VIT_17s0000g04650, intron 6 of 10)	8	5021431	5035538	14108	2	VIT_17s0000g04650	mRNA9540	7942	Phosphoribulokinase/uridine kinase	Metabolism.Primary metabolism.Nucleobase, nucleoside, nucleotide, nucleic acid metabolism.Nucleotide metabolism.Pyrimidine metabolism	DNA/RNA Metabolic Process
3587	chr14	27723883	27724084	202	*	129	30	4.46	3.48	100	Promoter (1-2kb)	5	27726033	27731421	5389	1	VIT_14s0066g01240	mRNA11450	-1949	L-aspartate oxidase	Metabolism.Primary metabolism.Amino acid metabolism.Alanine and aspartate metabolism	Cellular Amino Acids and Derivative Metabolic Process
881	chr00	22496379	22496580	202	*	129	30	5.51	4.34	100	Promoter (1-2kb)	11	22493178	22495116	1939	2	VIT_00s1247g00010	mRNA5106	-1263	Lateral organ boundaries domain gene 36	Regulation overview.Regulation of gene expression.Regulation of transcription.Transcription factor.AS2 family transcription factor	Transcription Factor Activity
201	chr08	13314110	13314311	202	*	129	30	6.15	4.9	100	Promoter (<=1kb)	19	13315169	13317366	2198	1	VIT_08s0040g02210	mRNA28580	-858	Lectin protein kinase	Signaling.Signaling pathway.Protein kinase	Signal Transduction
3168	chr10	3959804	3960005	202	*	129	30	4.46	3.48	100	Promoter (<=1kb)	1	3960071	3964513	4443	1	VIT_00s0181g00230	mRNA11509	-66	LSD ONE like 2	Response to stimulus.Stress response.Biotic stress response	Signal Transduction
884	chr04	18466846	18467047	202	*	129	30	4.46	3.48	100	Distal Intergenic	15	18469080	18471907	2828	1	VIT_04s0023g01570	mRNA1680	-2033	Proline extensin-like receptor kinase 1 (PERK1)	Signaling.Signaling pathway.Protein kinase	Signal Transduction
885	chr07	20439907	20440108	202	*	129	30	4.46	3.48	100	Distal Intergenic	18	20444318	20445402	1085	2	VIT_07s0191g00200	mRNA6579	5294	RNA helicase	NA	DNA/RNA Metabolic Process
2877	chr07	23691961	23692162	202	*	129	30	4.46	3.48	100	Distal Intergenic	18	23683328	23684026	699	1	VIT_07s0031g01270	mRNA23961	8633	Ring-H2 finger A2A	Regulation overview.Regulation of gene expression.Regulation of transcription.Transcription factor.Zinc finger C3HC4 family transcription factor	Transcription Factor Activity
887	chr09	804417	804618	202	*	129	30	4.46	3.48	100	Distal Intergenic	20	812030	816741	4712	1	VIT_09s0002g01080	mRNA5829	-7412	Lipoxygenase (VvLOXO)	Metabolism.Primary metabolism.Lipid metabolism.Fatty acid metabolism.Alpha-linolenic acid metabolism	Lipid Metabolic Process
1142	chr13	16586296	16586497	202	*	129	30	4.46	3.48	100	Distal Intergenic	4	16554223	16579031	24809	1	VIT_13s0047g00390	mRNA2976	32073	3-hydroxyisobutyryl-CoA hydrolase	Metabolism.Primary metabolism.Amino acid metabolism.Valine, leucine, and isoleucine metabolism.Valine, leucine, and isoleucine catabolism	Cellular Amino Acids and Derivative Metabolic Process
889	chr13	28834795	28834996	202	*	129	30	4.46	3.48	100	Downstream (<1kb)	4	28835129	28835839	711	2	VIT_13s0156g00150	mRNA8223	843	Unknown	unknown	Unknown Protein
890	chr14	9023337	9023538	202	*	129	30	4.46	3.48	100	Distal Intergenic	5	9026617	9035155	8539	1	VIT_14s0081g00680	mRNA12894	-3079	Unknown protein	Unknown	Unknown Protein
891	chr15	4990676	4990877	202	*	129	30	4.46	3.48	100	Distal Intergenic	6	4987427	4989139	1713	1	VIT_15s0107g00150	mRNA1497	3249	Glutathione S-transferase 8 GSTU8	Metabolism.Primary metabolism.Coenzyme and prosthetic group metabolism.Peptide derived compounds biosynthesis.Glutathione metabolism	Secondary Metabolic Process
892	chr16	4930629	4930830	202	*	129	30	4.46	3.48	100	Intron (mRNA29936/VIT_16s0013g00300, intron 15 of 27)	7	4883171	4966012	82842	2	VIT_16s0013g00300	mRNA29936	35182	ATP-dependent DNA helicase	Unknown	Cellular Homeostasis
893	chr18	3580277	3580478	202	*	129	30	4.46	3.48	100	Intron (mRNA26137/VIT_18s0001g03910, intron 2 of 3)	9	3577992	3582255	4264	2	VIT_18s0001g03910	mRNA26137	1777	Nitrate reductase 2 (NR2)	Metabolism.Cellular metabolism.Nitrogen and sulfur metabolism.Nitrogen metabolism.Nitrogen assimilation	Generation of Energy
894	chr01	17844703	17844904	202	*	129	30	4.46	3.48	100	Distal Intergenic	12	17819505	17832842	13338	2	VIT_01s0010g01080	mRNA15216	-11861	Phosphoribulokinase/uridine kinase	Metabolism.Primary metabolism.Nucleobase, nucleoside, nucleotide, nucleic acid metabolism.Nucleotide metabolism.Pyrimidine metabolism	DNA/RNA Metabolic Process
895	chr08	14838911	14839112	202	*	129	30	6.15	4.9	100	Promoter (<=1kb)	19	14839836	14840440	605	1	VIT_08s0007g00580	mRNA29766	-724	No hit	No hit	No Hit
896	chr13	1409977	1410178	202	*	129	30	5.51	4.34	100	Promoter (1-2kb)	4	1411305	1411854	550	1	VIT_13s0067g02630	mRNA22327	-1127	No hit	no hit	No Hit
897	chr18	23155986	23156187	202	*	129	30	5.51	4.35	100	Promoter (<=1kb)	9	23155361	23155641	281	2	VIT_18s0072g00850	mRNA10048	-345	No hit	NA	No Hit
390	chr05	22939754	22939955	202	*	129	30	4.95	3.88	100	Promoter (<=1kb)	16	22940387	22942448	2062	1	VIT_05s0102g00590	mRNA5811	-432	No hit	No hit	No Hit
899	chr16	20718704	20718905	202	*	129	30	6.91	5.55	100	Promoter (1-2kb)	7	20716010	20717506	1497	2	VIT_16s0050g02250	mRNA26166	-1198	Pentatricopeptide (PPR) repeat	Diverse functions.Gene family with diverse functions.Pentatricopeptide domain family	Pentatricopeptide (PPR) repeat-containing protein
900	chr13	27195931	27196132	202	*	129	30	6.91	5.55	100	Promoter (1-2kb)	4	27186843	27194300	7458	2	VIT_13s0064g00750	mRNA23015	-1631	Polygalacturonase GH28	Cellular process.Cellular component organization and biogenesis.Cell wall organization and biogenesis.Cell wall metabolism.Cell wall modification.Pectin modification	Cell Wall Metabolism
3567	chr04	1145903	1146104	202	*	129	30	5.51	4.34	100	Promoter (1-2kb)	15	1147969	1166249	18281	1	VIT_04s0008g01400	mRNA10448	-1865	Protein kinase MK6	Signaling.Signaling pathway.Protein kinase	Signal Transduction
902	chr01	3569029	3569230	202	*	129	30	6.91	5.54	100	Promoter (<=1kb)	12	3565143	3568984	3842	2	VIT_01s0011g03910	mRNA15008	-45	Protein phosphatase 2C	Signaling.Signaling pathway.Protein phosphatase.PP2C	Signal Transduction
3265	chr18	7333799	7334000	202	*	129	30	5.51	4.35	100	Promoter (<=1kb)	9	7333925	7337286	3362	1	VIT_18s0001g08840	mRNA2567	0	Serine carboxypeptidase S10	Metabolism.Primary metabolism.Protein metabolism and modification.Proteolysis.Peptidase-mediated proteolysis	Cellular Homeostasis
904	chr00	3528726	3528927	202	*	129	30	4.46	3.47	100	Promoter (<=1kb)	11	3528892	3531849	2958	1	VIT_00s0186g00020	mRNA5090	0	SUM2 (small ubiquitin-like modifier 2)	Metabolism.Primary metabolism.Protein metabolism and modification.Proteolysis.cytoplasmic and nuclear protein degradation.Ubiquitin-mediated proteolysis	DNA/RNA Metabolic Process
1280	chr02	3299524	3299725	202	*	129	30	6.15	4.89	100	Promoter (<=1kb)	13	3294484	3299460	4977	2	VIT_02s0025g03960	mRNA17437	-64	TET10 (tetraspanin10)	Development.Senescence	#N/A
2847	chr17	9133654	9133855	202	*	129	30	4.95	3.87	100	Promoter (1-2kb)	8	9135579	9138543	2965	1	VIT_17s0000g08020	mRNA19650	-1724	Unknown protein	Unknown	Unknown Protein
907	chr07	18182901	18183102	202	*	129	30	6.91	5.55	100	Promoter (<=1kb)	18	18183257	18185872	2616	1	VIT_07s0255g00110	mRNA19423	-155	WD40	Unknown	Cellular Process
908	chr12	8731733	8731934	202	*	129	30	5.51	4.34	100	Promoter (<=1kb)	3	8731813	8737833	6021	1	VIT_12s0057g00550	mRNA6867	0	WRKY Transcription Factor (VvWRKY38)	Regulation overview.Regulation of gene expression.Regulation of transcription.Transcription factor.WRKY family transcription factor	Transcription Factor Activity
909	chr08	20961064	20961265	202	*	129	29.9	6.91	5.55	100	Intron (mRNA2625/VIT_08s0007g07420, intron 1 of 16)	19	20954012	20961887	7876	2	VIT_08s0007g07420	mRNA2625	622	MUT9-related serine/threonine protein kinase	Signaling.Signaling pathway.Protein kinase	#N/A
1436	chr12	1096423	1096624	202	*	129	29.9	6.15	4.9	100	Intron (mRNA16413/VIT_12s0028g00470, intron 2 of 3)	3	1094088	1100083	5996	1	VIT_12s0028g00470	mRNA16413	2335	Component of oligomeric golgi complex 5	Transport overview.Macromolecule transport.Protein transport.Tethering factors	Transport
3537	chr04	4578452	4578653	202	*	129	29.9	4.95	3.88	100	Distal Intergenic	15	4580991	4584982	3992	1	VIT_04s0008g05100	mRNA12057	-2338	Cytochrome c oxidase subunit Vb	Metabolism.Primary metabolism.Generation of metabolite precursors and energy.Electron transport.Respiratory-chain phosphorylation	Generation of Energy
912	chr08	18206380	18206581	202	*	129	29.8	4.46	3.48	100	Downstream (<1kb)	19	18207491	18210948	3458	2	VIT_08s0007g04230	mRNA22767	4367	Unknown protein	Unknown	Unknown Protein
913	chr07	1374063	1374264	202	*	129	29.6	4.95	3.88	100	Distal Intergenic	18	1363622	1368249	4628	1	VIT_07s0151g00590	mRNA9643	10441	Inositol-1,4,5-trisphosphate 5-phosphatase CVP2, type I	Metabolism.Primary metabolism.Carbohydrate metabolism.Monosaccharide metabolism.Inositol phosphate metabolism	Carbohydrate Metabolic Process
914	chr15	17335869	17336070	202	*	128	29.3	6.15	4.9	100	Distal Intergenic	6	17338815	17341227	2413	1	VIT_15s0046g00320	mRNA28709	-2745	Myc2 bHLH protein	Signaling.Hormone Signaling.Jasmonate salicylate signaling.Jasmonate Signaling.Jasmonate-mediated Signaling pathway	Response to Hormone Stimulus
990	chr01	2247822	2248023	202	*	128	29.1	4.95	3.88	100	Distal Intergenic	12	2251768	2252455	688	1	VIT_01s0011g02470	mRNA19625	-3745	Calcium-binding protein CML	Response to stimulus.Stress response.Biotic stress response.Plant-pathogen interaction	Signal Transduction
916	chr01	2764971	2765172	202	*	128	29	5.89	4.67	100	Promoter (1-2kb)	12	2766597	2767444	848	1	VIT_01s0011g03090	mRNA675	-1425	Allene oxide cyclase (jasmonates from fatty acids)	Metabolism.Primary metabolism.Lipid metabolism.Fatty acid metabolism.Alpha-linolenic acid metabolism	Lipid Metabolic Process
917	chr15	17175517	17175718	202	*	128	29	4.23	3.28	100	Promoter (<=1kb)	6	17173503	17175511	2009	2	VIT_15s0046g00130	mRNA29537	-6	Aluminum activated malate transporter 1	Transport overview.Electrochemical Potential-driven Transporters.Porters.Aromatic Acid Exporter	Transport
918	chr08	15800982	15801183	202	*	128	29	5.26	4.14	100	Promoter (<=1kb)	19	15795775	15800459	4685	2	VIT_08s0007g01730	mRNA25360	-523	Ataxin-3	Cellular process.Cell growth and death.Cell death	Cellular Homeostasis
919	chr09	197099	197300	202	*	128	29	4.71	3.68	100	Promoter (<=1kb)	20	197510	198755	1246	1	VIT_09s0002g00220	mRNA15102	-210	Avr9/Cf-9 rapidly elicited protein 132	Response to stimulus.Stress response.Biotic stress response	Response to Stress
920	chr05	20302058	20302259	202	*	128	29	8.73	7.13	100	Distal Intergenic	16	20293419	20296714	3296	2	VIT_05s0062g01160	mRNA13628	-5344	Pectinesterase family	Cellular process.Cellular component organization and biogenesis.Cell wall organization and biogenesis.Cell wall metabolism.Cell wall modification.Pectin modification	Cell Wall Metabolism
921	chr06	3258895	3259096	202	*	128	29	8.73	7.13	100	Distal Intergenic	17	3261439	3266021	4583	1	VIT_06s0004g02630	mRNA18701	-2343	Zinc finger (C3HC4-type ring finger)	Regulation overview.Regulation of gene expression.Regulation of transcription.Transcription factor.Zinc finger C3HC4 family transcription factor	Transport
922	chr14	22644576	22644777	202	*	128	29	8.73	7.13	100	Distal Intergenic	5	22649341	22651396	2056	1	VIT_14s0083g00610	mRNA13587	-4564	Pentatricopeptide (PPR) repeat-containing protein	Diverse functions.Gene family with diverse functions.Pentatricopeptide domain family	Pentatricopeptide (PPR) repeat-containing protein
923	chr17	8828900	8829101	202	*	128	29	8.73	7.13	100	Exon (mRNA3573/VIT_17s0000g07720, exon 2 of 8)	8	8823463	8829587	6125	2	VIT_17s0000g07720	mRNA3573	486	Sterile alpha motif (SAM) domain-containing protein	Unclear	#N/A
924	chr19	3204435	3204636	202	*	128	29	8.73	7.13	100	Distal Intergenic	10	3197031	3197336	306	1	VIT_19s0014g03030	mRNA3185	7404	No hit	No hit	No Hit
925	chr19	3486535	3486736	202	*	128	29	8.73	7.13	100	Intron (mRNA10415/VIT_19s0014g03360, intron 5 of 20)	10	3475731	3513218	37488	1	VIT_19s0014g03360	mRNA10415	10804	Unknown protein	Unknown	Unknown Protein
926	chr05	4748084	4748285	202	*	128	29	5.26	4.13	100	Promoter (1-2kb)	16	4745806	4746810	1005	2	VIT_05s0020g03010	mRNA12553	-1274	Carboxylesterase CXE	Metabolism.Cellular metabolism.Esterase activity	Lipid Metabolic Process
927	chr02	2598170	2598371	202	*	128	29	6.91	5.55	100	Distal Intergenic	13	2600795	2603931	3137	1	VIT_02s0025g03260	mRNA13700	-2424	Aquaporin NIP5;1	Transport overview.Channels and pores.a-Type channels.Major Intrinsic Protein	Transport
928	chr01	2633607	2633808	202	*	128	29	6.64	5.3	100	Intron (mRNA25947/VIT_01s0011g02960, intron 3 of 4)	12	2632786	2636066	3281	2	VIT_01s0011g02960	mRNA25947	2258	leucoanthocyanidin reductase 1 (VvLAR1) [Vitis vinifera] GENE ID: 100232982	Metabolism.Secondary metabolism.Phenylpropanoid metabolism.Flavonoid metabolism.Flavonoid biosynthesis	Secondary Metabolic Process
929	chr03	1099922	1100123	202	*	128	29	6.64	5.3	100	Distal Intergenic	14	1088445	1096163	7719	2	VIT_03s0038g01620	mRNA25724	-3759	R protein MLA10	Response to stimulus.Stress response.Biotic stress response.Plant-pathogen interaction.R proteins from Plant-pathogen interaction	Response to Stress
1452	chr03	3870675	3870876	202	*	128	29	6.64	5.3	100	Downstream (2-3kb)	14	3867678	3868772	1095	1	VIT_03s0063g02320	mRNA15107	2997	BURP domain containing protein	Unknown	Unknown Protein
931	chr06	3232265	3232466	202	*	128	29	6.64	5.31	100	Exon (mRNA18666/VIT_06s0004g02610, exon 4 of 4)	17	3233462	3236945	3484	2	VIT_06s0004g02620	mRNA18652	4479	Phenylalanine ammonia-lyase	Metabolism.Primary metabolism.Amino acid metabolism.Aromatic amino acid metabolism.Tyrosine metabolism	Generation of Energy
932	chr08	15541004	15541205	202	*	128	29	6.64	5.31	100	Intron (mRNA14368/VIT_08s0007g01460, intron 11 of 20)	19	15530516	15560058	29543	1	VIT_08s0007g01460	mRNA14368	10488	FK506-binding protein genes family (VvFKBP72)	Transport overview.Accessory factors involved in transport.Auxiliary transport proteins.Immunophilin-like Prolyl:peptidyl Isomerase Regulator	Cellular Homeostasis
933	chr10	4705154	4705355	202	*	128	29	6.64	5.31	100	Distal Intergenic	1	4707545	4708940	1396	1	VIT_00s0265g00090	mRNA6002	-2190	Unknown protein	Unknown	Unknown Protein
1631	chr10	6630811	6631012	202	*	128	29	6.64	5.31	100	Distal Intergenic	1	6628680	6629364	685	1	VIT_10s0003g01650	mRNA21498	2131	Unknown	Unknown	Unknown Protein
935	chr10	8960322	8960523	202	*	128	29	6.64	5.31	100	Intron (mRNA3597/VIT_10s0003g03250, intron 1 of 2)	1	8958860	8962208	3349	2	VIT_10s0003g03250	mRNA3597	1685	Unknown protein	Unknown	Unknown Protein
3438	chr12	197169	197370	202	*	128	29	6.64	5.31	100	Intron (mRNA20731/VIT_12s0142g00580, intron 6 of 11)	3	183997	214855	30859	1	VIT_12s0142g00580	mRNA20731	13172	ERGIC and golgi 3	Transport overview.Incompletely characterized transport systems.Putative transport protein.Transporter unknown	Transport
3368	chr16	22611501	22611702	202	*	128	29	6.64	5.31	100	Intron (mRNA6828/VIT_16s0098g00730, intron 1 of 2)	7	22609558	22612142	2585	2	VIT_16s0098g00730	mRNA6828	440	Ribosomal protein L9 (RPL90A/C) 60S	Metabolism.Primary metabolism.Protein metabolism and modification.Protein synthesis.Ribosome	DNA/RNA Metabolic Process
938	chr01	10110425	10110626	202	*	128	29	5.89	4.67	100	Distal Intergenic	12	10090780	10104616	13837	2	VIT_01s0026g00840	mRNA1093	-5809	ARL1 (ARG1-like 1)	Transport overview.Primary Active Transporters.P-P-bond hydrolysis-driven transporters.General Secretory Pathway (Sec)	Transport
939	chr02	18728678	18728879	202	*	128	29	5.89	4.67	100	Exon (mRNA17730/VIT_02s0087g00950, exon 1 of 6)	13	18721374	18729204	7831	2	VIT_02s0087g00950	mRNA17730	325	Pentatricopeptide repeat	Diverse functions.Gene family with diverse functions.Pentatricopeptide domain family	Pentatricopeptide (PPR) repeat-containing protein
940	chr03	20618679	20618880	202	*	128	29	5.89	4.67	100	Intron (mRNA11263/VIT_03s0017g02380, intron 17 of 18)	14	20617016	20652677	35662	2	VIT_03s0017g02380	mRNA11263	33797	SAR1 (suppressor of auxin resistance1) ( Nup160)	Signaling.Hormone Signaling.Auxin Signaling.Auxin-mediated Signaling pathway	DNA/RNA Metabolic Process
941	chr06	1365423	1365624	202	*	128	29	5.89	4.67	100	Intron (mRNA13490/VIT_06s0004g01200, intron 28 of 47)	17	1410141	1412483	2343	1	VIT_06s0004g01210	mRNA13592	-44517	PRLI-interacting factor A	Unknown	No Hit
942	chr06	22269590	22269791	202	*	128	29	5.89	4.67	100	Distal Intergenic	17	22277099	22280896	3798	1	VIT_06s0080g01060	mRNA2003	-7308	Calcium-binding EF hand	Unknown	Cellular Process
943	chr07	5216794	5216995	202	*	128	29	5.89	4.67	100	Distal Intergenic	18	5212090	5214208	2119	2	VIT_07s0005g02480	mRNA18421	-2586	Myb domain protein 61	Regulation overview.Regulation of gene expression.Regulation of transcription.Transcription factor.MYB family transcription factor	Transcription Factor Activity
944	chr07	7921562	7921763	202	*	128	29	5.89	4.67	100	Exon (mRNA22553/VIT_07s0005g04460, exon 7 of 11)	18	7917010	7928040	11031	2	VIT_07s0005g04460	mRNA22553	6277	ABC Transporter (VvMRP22 - VvABCC22)	Transport overview.Macromolecule transport.Multidrug transport.Multidrug ABC transport	Transport
945	chr10	1377414	1377615	202	*	128	29	5.89	4.67	100	3' UTR	1	1376957	1383602	6646	2	VIT_10s0116g00360	mRNA9035	5987	Pyrophosphate-dependent phosphofructokinase beta subunit	Metabolism.Primary metabolism.Carbohydrate metabolism.Glycolysis Gluconeogenesis.Glycolysis	Carbohydrate Metabolic Process
946	chr14	4782599	4782800	202	*	128	29	5.89	4.67	100	Distal Intergenic	5	4786441	4803928	17488	2	VIT_14s0030g00650	mRNA5509	21128	Shikimate dehydrogenase	Metabolism.Primary metabolism.Amino acid metabolism.Aromatic amino acid metabolism.Aromatic amino acid biosynthesis	Cellular Amino Acids and Derivative Metabolic Process
947	chr18	8393220	8393421	202	*	128	29	5.89	4.67	100	Exon (mRNA22060/VIT_18s0001g10030, exon 4 of 4)	9	8392053	8393721	1669	1	VIT_18s0001g10030	mRNA22060	1167	WRKY Transcription Factor (VvWRKY54)	Regulation overview.Regulation of gene expression.Regulation of transcription.Transcription factor.WRKY family transcription factor	Transcription Factor Activity
948	chr18	12481648	12481849	202	*	128	29	5.89	4.68	100	Distal Intergenic	9	12488747	12490747	2001	1	VIT_18s0001g14490	mRNA6341	-6898	Thaumatin	Response to stimulus.Stress response	Response to Stress
949	chr19	22833729	22833930	202	*	128	29	5.89	4.68	100	Distal Intergenic	10	22828908	22831023	2116	2	VIT_19s0027g01880	mRNA15097	-2706	Amino acid transport protein	Transport overview.Electrochemical Potential-driven Transporters.Porters.Amino Acid/Auxin Permease	Transport
1727	chr01	20102458	20102659	202	*	128	29	5.26	4.13	100	Promoter (<=1kb)	12	20102662	20105600	2939	1	VIT_01s0010g02070	mRNA4393	-3	Ethylene-responsive protein	Signaling.Hormone Signaling.Ethylene Signaling.Ethylene-mediated Signaling pathway	Response to Hormone Stimulus
951	chr01	7389952	7390153	202	*	128	29	5.26	4.13	100	Distal Intergenic	12	7383078	7386511	3434	2	VIT_00s0291g00050	mRNA16512	-3441	Octicosapeptide/Phox/Bem1p (PB1) domain-containing protein	Unknown	Unknown Protein
952	chr03	431982	432183	202	*	128	29	5.26	4.13	100	Exon (mRNA10829/VIT_03s0038g00460, exon 8 of 10)	14	430384	436539	6156	2	VIT_03s0038g00460	mRNA10829	4356	SH3 domain-containing protein 2	Transport overview.Macromolecule transport.Protein transport.Protein coat	Transport
953	chr03	3747376	3747577	202	*	128	29	5.26	4.13	100	Intron (mRNA12185/VIT_03s0063g02480, intron 5 of 5)	14	3750621	3753449	2829	2	VIT_03s0063g02470	mRNA12206	5872	No hit	No hit	No Hit
954	chr04	13656186	13656387	202	*	128	29	5.26	4.13	100	Downstream (1-2kb)	15	13637726	13641998	4273	1	VIT_04s0043g00280	mRNA5177	18460	No hit	No hit	No Hit
955	chr05	4917964	4918165	202	*	128	29	5.26	4.13	100	Exon (mRNA14660/VIT_05s0020g03160, exon 2 of 8)	16	4912457	4920395	7939	2	VIT_05s0020g03160	mRNA14660	2230	Transmembrane protein 49	Unknown	#N/A
748	chr05	10239313	10239514	202	*	128	29	5.26	4.14	100	Intron (mRNA22674/VIT_05s0077g00140, intron 1 of 14)	16	10217513	10239812	22300	2	VIT_05s0077g00140	mRNA22674	298	Transducin protein	NA	Cellular Process
957	chr06	5825530	5825731	202	*	128	29	5.26	4.14	100	Distal Intergenic	17	5816980	5819572	2593	2	VIT_06s0004g04860	mRNA29676	-5958	Expansin (VvEXPA6)	Signaling.Hormone Signaling.Auxin Signaling.Auxin-mediated Signaling pathway	Cell Wall Metabolism
958	chr06	5970810	5971011	202	*	128	29	5.26	4.14	100	Downstream (2-3kb)	17	5967109	5968595	1487	1	VIT_06s0004g05040	mRNA11230	3701	Protein-S-isoprenylcysteine O-methyltransferase	Metabolism.Primary metabolism.Amino acid metabolism.Methionine metabolism	Cellular Amino Acids and Derivative Metabolic Process
959	chr07	18335321	18335522	202	*	128	29	5.26	4.14	100	Distal Intergenic	18	18325878	18327314	1437	2	VIT_00s0253g00140	mRNA15586	-8007	Polyneuridine-aldehyde esterase precursor	Metabolism.Secondary metabolism.Terpenoid metabolism.Monoterpenoid metabolism.Monoterpenoid biosynthesis	Secondary Metabolic Process
960	chr07	22694189	22694390	202	*	128	29	5.26	4.14	100	Distal Intergenic	18	22675567	22691685	16119	2	VIT_07s0031g00130	mRNA21509	-2504	Kinesin protein FRA1 (fragile fiber 1)	Cellular process.Cellular component organization and biogenesis.Cytoskeleton organization and biogenesis	Cellular Process
961	chr07	23219501	23219702	202	*	128	29	5.26	4.14	100	Downstream (1-2kb)	18	23218470	23219117	648	1	VIT_07s0031g00720	mRNA26136	1031	Ethylene-responsive transcription factor ERF109	Signaling.Hormone Signaling.Ethylene Signaling.Ethylene-mediated Signaling pathway	Response to Hormone Stimulus
3124	chr11	772959	773160	202	*	128	29	5.26	4.14	100	Exon (mRNA21143/VIT_11s0016g00860, exon 3 of 6)	2	771978	773764	1787	2	VIT_11s0016g00860	mRNA21143	604	Strictosidine synthase; Quinoprotein amine dehydrogenase, beta chain	Metabolism.Secondary metabolism.Terpenoid metabolism.Terpenoid biosynthesis	Secondary Metabolic Process
963	chr13	62148	62349	202	*	128	29	5.26	4.14	100	Downstream (2-3kb)	4	64796	72713	7918	2	VIT_13s0067g00080	mRNA20502	10364	COP1-interacting protein 7	Metabolism.Primary metabolism.Protein metabolism and modification.Proteolysis.cytoplasmic and nuclear protein degradation.Ubiquitin-mediated proteolysis	Cellular Homeostasis
964	chr14	24625682	24625883	202	*	128	29	5.26	4.14	100	Downstream (<1kb)	5	24626255	24627037	783	2	VIT_14s0068g00860	mRNA1164	1154	ERF/AP2 Gene Family (VvERF070)	Signaling.Hormone Signaling.Ethylene Signaling.Ethylene-mediated Signaling pathway	Response to Hormone Stimulus
965	chr16	9810521	9810722	202	*	128	29	5.26	4.14	100	Distal Intergenic	7	9819344	9819768	425	1	VIT_16s0013g02170	mRNA2981	-8622	Protein kinase	Signaling.Signaling pathway.Protein kinase	Signal Transduction
966	chr03	1611987	1612188	202	*	128	29	5.26	4.13	100	Promoter (<=1kb)	14	1612568	1639214	26647	1	VIT_03s0038g02340	mRNA10184	-380	HECT ubiquitin-protein ligase 3 (KAKTUS protein)	Metabolism.Primary metabolism.Protein metabolism and modification.Proteolysis.cytoplasmic and nuclear protein degradation.Ubiquitin-mediated proteolysis	Cellular Homeostasis
803	chr11	5771665	5771866	202	*	128	29	7.22	5.8	100	Promoter (<=1kb)	2	5768785	5770872	2088	2	VIT_11s0118g00180	mRNA9605	-793	HHP1 (heptahelical protein 1)	Signaling.Hormone Signaling	#N/A
968	chr15	18484997	18485198	202	*	128	29	4.23	3.28	100	Promoter (1-2kb)	6	18479400	18483478	4079	2	VIT_15s0046g01530	mRNA6610	-1519	Intracellular protein transport protein USO1	Unclear	Cellular Process
969	chr02	8030149	8030350	202	*	128	29	4.71	3.68	100	Exon (mRNA16404/VIT_02s0012g01640, exon 1 of 1)	13	8029859	8031405	1547	1	VIT_02s0012g01640	mRNA16404	290	Inositol 1,3,4-trisphosphate 5/6-kinase.	Metabolism.Primary metabolism.Carbohydrate metabolism.Monosaccharide metabolism.Inositol phosphate metabolism	Carbohydrate Metabolic Process
1337	chr05	20942892	20943093	202	*	128	29	4.71	3.68	100	Distal Intergenic	16	20928651	20929879	1229	1	VIT_05s0124g00100	mRNA13755	14241	Unknown	Unknown	No Hit
971	chr06	14063573	14063774	202	*	128	29	4.71	3.68	100	3' UTR	17	14063418	14064281	864	1	VIT_06s0009g01270	mRNA3796	155	No hit	No hit	No Hit
3674	chr10	7135337	7135538	202	*	128	29	4.71	3.68	100	Intron (mRNA12257/VIT_10s0003g01980, intron 18 of 19)	1	7140485	7153879	13395	1	VIT_10s0003g01990	mRNA12271	-4947	RKF1 (receptor-like kinase in flowers 1)	Signaling.Signaling pathway.Protein kinase	Signal Transduction
973	chr14	24048276	24048477	202	*	128	29	4.71	3.68	100	3' UTR	5	24046880	24048369	1490	1	VIT_14s0068g00330	mRNA19318	1396	PTF1 (plastid transcription factor 1) TCP13	Regulation overview.Regulation of gene expression.Regulation of transcription.Transcription factor.TCP family transcription factor	Transcription Factor Activity
1808	chr17	970490	970691	202	*	128	29	4.71	3.69	100	Downstream (<1kb)	8	970872	972157	1286	2	VIT_17s0000g01170	mRNA15557	1466	Thylakoid lumenal 17.9 kDa protein, chloroplast	Unknown	#N/A
975	chr18	19493424	19493625	202	*	128	29	4.71	3.69	100	Distal Intergenic	9	19490258	19493219	2962	1	VIT_18s0122g00420	mRNA13812	3166	Laccase	Metabolism.single reactions	Secondary Metabolic Process
976	chr06	22559348	22559549	202	*	128	29	6.64	5.31	100	Promoter (<=1kb)	17	22553366	22559385	6020	2	VIT_06s0080g01240	mRNA7161	0	MD-2 lipid recognition domain-containing protein	Unclear	Lipid Metabolic Process
2716	chr04	5275466	5275667	202	*	128	29	4.42	3.44	100	Distal Intergenic	15	5265887	5267902	2016	2	VIT_04s0008g05760	mRNA12807	-7564	WRKY Transcription Factor (VvWRKY08)	Regulation overview.Regulation of gene expression.Regulation of transcription.Transcription factor.WRKY family transcription factor	Transcription Factor Activity
978	chr01	12131748	12131949	202	*	128	29	4.23	3.28	100	Exon (mRNA1083/VIT_01s0026g02270, exon 1 of 1)	12	12130812	12132095	1284	1	VIT_01s0026g02270	mRNA1083	936	Kinase	Signaling.Signaling pathway.Protein kinase	#N/A
979	chr07	5947115	5947316	202	*	128	29	4.23	3.28	100	Intron (mRNA20106/VIT_07s0005g02930, intron 2 of 2)	18	5934031	5962470	28440	1	VIT_07s0005g02930	mRNA20106	13084	No hit	No hit	No Hit
980	chr08	18651833	18652034	202	*	128	29	4.23	3.28	100	Intron (mRNA23705/VIT_08s0007g04700, intron 2 of 7)	19	18647026	18669041	22016	1	VIT_08s0007g04700	mRNA23705	4807	Phosphatidylinositol-4-phosphate 5-kinase	Metabolism.Primary metabolism.Carbohydrate metabolism.Monosaccharide metabolism.Inositol phosphate metabolism	Carbohydrate Metabolic Process
981	chr18	10642853	10643054	202	*	128	29	4.23	3.28	100	Intron (mRNA22585/VIT_18s0001g12420, intron 1 of 5)	9	10641002	10646605	5604	1	VIT_18s0001g12420	mRNA22585	1851	SEC14 cytosolic factor	Transport overview.Electrochemical Potential-driven Transporters.Porters.Drug/Metabolite Transporter.Triose-phosphate Transporter	Transport
982	chr10	4020013	4020214	202	*	128	29	6.64	5.31	100	Promoter (<=1kb)	1	4019284	4020198	915	2	VIT_00s0404g00070	mRNA7129	0	No hit	NA	No Hit		*
983	chr05	7781205	7781406	202	*	128	29	4.71	3.68	100	Promoter (<=1kb)	16	7779588	7780306	719	2	VIT_05s0049g00740	mRNA15821	-899	No hit	No hit	No Hit
984	chr12	8479350	8479551	202	*	128	29	4.23	3.28	100	Promoter (<=1kb)	3	8480537	8481201	665	1	VIT_12s0057g00210	mRNA5330	-986	No hit	no hit	No Hit
985	chr18	19944276	19944477	202	*	128	29	6.64	5.31	100	Promoter (<=1kb)	9	19938024	19944266	6243	2	VIT_18s0001g01380	mRNA18416	-10	Oxidoreductase N-terminal domain-containing	Unclear	#N/A
986	chr05	1109082	1109283	202	*	128	29	5.26	4.13	100	Promoter (<=1kb)	16	1104672	1109063	4392	2	VIT_05s0077g01040	mRNA10709	-19	Peptidylprolyl isomerase domain and WD repeat-containing protein 1	Metabolism.Primary metabolism.Nucleobase, nucleoside, nucleotide, nucleic acid metabolism.Nucleic acid metabolism.RNA metabolism.RNA processing.mRNA processing.mRNA splicing	DNA/RNA Metabolic Process
987	chr18	34518840	34519041	202	*	128	29	5.26	4.14	100	Promoter (<=1kb)	9	34517513	34518658	1146	2	VIT_18s0089g01410	mRNA3245	-182	Purine permease 4 PUP4	Transport overview.Electrochemical Potential-driven Transporters.Porters.Drug/Metabolite Transporter.Plant Organocation Permease	Transport
988	chr18	9945355	9945556	202	*	128	29	6.64	5.31	100	Promoter (<=1kb)	9	9943150	9945526	2377	2	VIT_18s0001g11670	mRNA4472	0	Ras GTP-binding protein (RAN2)	Transport overview.Nucleocytoplasmic transport.Nuclear pore complex	DNA/RNA Metabolic Process
989	chr14	24733841	24734042	202	*	128	29	6.64	5.31	100	Promoter (1-2kb)	5	24736021	24740019	3999	1	VIT_14s0068g00970	mRNA7321	-1979	RPK1 (receptor-like protein kinase 1)	Signaling.Signaling pathway.Protein kinase	#N/A
1159	chr02	3681444	3681645	202	*	128	29	5.89	4.67	100	Promoter (<=1kb)	13	3669497	3680722	11226	2	VIT_02s0025g04390	mRNA28593	-722	SEU1 protein	Development.Reproductive development.Flower development	Developmental Process
2796	chr07	26815322	26815523	202	*	128	29	4.71	3.68	100	Promoter (<=1kb)	18	26809800	26814633	4834	2	VIT_07s0130g00190	mRNA11296	-689	Suppressor of gene silencing 3 (SGS3)	Metabolism.Primary metabolism.Nucleobase, nucleoside, nucleotide, nucleic acid metabolism.Nucleic acid metabolism.DNA metabolism	#N/A
992	chr02	8003778	8003979	202	*	128	29	5.89	4.67	100	Promoter (1-2kb)	13	7998696	8001876	3181	2	VIT_02s0012g01630	mRNA15056	-1902	Transmembrane protein 41B	Transport overview.Incompletely characterized transport systems.Putative transport protein.YdjX-Z	Transport				*
3619	chr04	1637984	1638185	202	*	128	29	5.26	4.13	100	Promoter (1-2kb)	15	1633362	1636330	2969	2	VIT_04s0008g02000	mRNA25115	-1654	Unknown protein	Unknown	Unknown Protein
3877	chr01	22657351	22657552	202	*	128	29	4.71	3.68	100	Promoter (<=1kb)	12	22656051	22657322	1272	2	VIT_01s0010g03930	mRNA28921	-29	WRKY Transcription Factor (VvWRKY03)	Regulation overview.Regulation of gene expression.Regulation of transcription.Transcription factor.WRKY family transcription factor	Transcription Factor Activity
995	chr08	18755149	18755350	202	*	128	29	4.71	3.68	100	Promoter (1-2kb)	19	18752441	18753470	1030	2	VIT_08s0007g04770	mRNA23306	-1679	Zinc finger (C2H2 type) family	Regulation overview.Regulation of gene expression.Regulation of transcription.Transcription factor.C2H2 family transcription factor	Transcription Factor Activity
132	chr01	22251453	22251654	202	*	128	29	4.71	3.68	100	Promoter (<=1kb)	12	22251612	22258885	7274	1	VIT_01s0010g03700	mRNA28400	0	Zinc finger (Ran-binding)	Regulation overview.Regulation of gene expression.Regulation of transcription.Transcription factor.Other zinc finger family transcription factor	Transcription Factor Activity
997	chr02	7116462	7116663	202	*	128	28.8	5.26	4.14	100	Intron (mRNA2468/VIT_02s0012g01030, intron 7 of 8)	13	7120118	7122681	2564	2	VIT_02s0012g01040	mRNA2591	6018	NAC domain-containing protein (VvNAC13)	Regulation overview.Regulation of gene expression.Regulation of transcription.Transcription factor.NAC family transcription factor	Transcription Factor Activity
998	chr11	10751262	10751463	202	*	128	28.8	4.23	3.28	100	Distal Intergenic	2	10723892	10741475	17584	1	VIT_11s0037g01220	mRNA29184	27370	No hit	No hit	No Hit
317	chr15	16172681	16172882	202	*	128	28.8	5.26	4.14	100	5' UTR	6	16172663	16173612	950	1	VIT_15s0048g02040	mRNA15026	18	No hit	No hit	No Hit
1000	chr18	1297109	1297310	202	*	127	28.5	7.54	6.08	100	Promoter (<=1kb)	9	1297681	1298847	1167	1	VIT_18s0001g00360	mRNA13604	-371	Dehydrin (VvDHN2)	No hit	Response to Stress
3189	chr01	2940842	2941043	202	*	127	28.4	8.73	7.13	100	Promoter (<=1kb)	12	2941266	2946275	5010	1	VIT_01s0011g03230	mRNA3767	-223	Basic Leucine Zipper Transcription Factor (VvbZIP01)	Signaling.Hormone Signaling.Jasmonate salicylate signaling.Jasmonate Signaling.Jasmonate-mediated Signaling pathway	Response to Hormone Stimulus
1002	chr18	20144927	20145128	202	*	127	28.3	4.23	3.28	100	Promoter (<=1kb)	9	20145567	20217608	72042	1	VIT_18s0001g01620	mRNA14150	-439	AarF domain containing kinase 1	Signaling.Signaling pathway.Protein kinase	Signal Transduction
1003	chr07	23124213	23124414	202	*	127	28.1	7.54	6.08	100	Promoter (<=1kb)	18	23125244	23133053	7810	1	VIT_07s0031g00620	mRNA25652	-830	zeaxanthin epoxidase (ZEP; ABA1) (VvZEP1)	Metabolism.Secondary metabolism.Terpenoid metabolism.Tetraterpenoid metabolism.Tetraterpenoid biosynthesis.Carotenoid biosynthesis	Secondary Metabolic Process
1004	chr03	3195446	3195647	202	*	127	28	6.36	5.07	100	Promoter (1-2kb)	14	3188175	3193837	5663	2	VIT_03s0038g04400	mRNA12039	-1609	Dehydrin (VvDHN4)	Metabolism.Primary metabolism.Nucleobase, nucleoside, nucleotide, nucleic acid metabolism.Nucleic acid metabolism.DNA metabolism	Response to Stress	0.86
1005	chr19	14747943	14748144	202	*	127	28	5.02	3.92	100	Promoter (<=1kb)	10	14740369	14747875	7507	2	VIT_19s0138g00140	mRNA29213	-68	ATSYTE/NTMC2T6.1/NTMC2TYPE6.1/SYTE	Transport overview.Incompletely characterized transport systems.Recognized transporters of unknown biochemical mechanism.Unconventional Protein Secretion System	Transport
1006	chr12	6624467	6624668	202	*	127	28	5.02	3.92	100	5' UTR	3	6624408	6627687	3280	1	VIT_12s0059g01760	mRNA20424	59	Caffeic acid O-methyltransferase	Metabolism.Secondary metabolism.Phenylpropanoid metabolism.Phenylpropanoid biosynthesis	Secondary Metabolic Process
1007	chr01	8457325	8457526	202	*	127	28	5.63	4.45	100	Promoter (<=1kb)	12	8457507	8464314	6808	1	VIT_01s0127g00720	mRNA24603	0	Carbonic anhydrase, beta	Metabolism.Primary metabolism.Amino acid metabolism.Histidine metabolism	Generation of Energy
2223	chr01	11375211	11375412	202	*	127	28	5.63	4.45	100	Promoter (1-2kb)	12	11376772	11380243	3472	1	VIT_01s0026g01740	mRNA28231	-1360	CBS	Unknown	#N/A
1009	chr17	5423998	5424199	202	*	127	28	5.63	4.45	100	Promoter (<=1kb)	8	5409996	5423899	13904	2	VIT_17s0000g04890	mRNA10479	-99	D-aminoacyl-tRNA deacylase GEKO1	Metabolism.Primary metabolism.Protein metabolism and modification.Protein synthesis.Translation	DNA/RNA Metabolic Process
2537	chr01	3690563	3690764	202	*	127	28	6.36	5.07	100	Distal Intergenic	12	3697404	3698213	810	1	VIT_01s0011g04040	mRNA26475	-6640	No hit	No hit	No Hit
2662	chr01	6088459	6088660	202	*	127	28	6.36	5.07	100	3' UTR	12	6083462	6086050	2589	2	VIT_01s0011g06290	mRNA21587	-2409	Purple acid phosphatase 3 ATPAP3/PAP3	Metabolism.Primary metabolism.Coenzyme and prosthetic group metabolism.Riboflavin metabolism	Secondary Metabolic Process
1012	chr02	2379101	2379302	202	*	127	28	6.36	5.07	100	Distal Intergenic	13	2372189	2373764	1576	2	VIT_02s0025g03010	mRNA14153	-5337	Copper chaperone (CCH)	Metabolism.Primary metabolism.Protein metabolism and modification.Protein folding.Chaperone-mediated protein folding	Cellular Homeostasis
1013	chr06	6920962	6921163	202	*	127	28	6.36	5.07	100	Exon (mRNA18717/VIT_06s0004g06120, exon 2 of 13)	17	6917770	6932197	14428	1	VIT_06s0004g06120	mRNA18717	3192	Cell division protein FtsZ	Cellular process.Cell growth and death	Cellular Process
2935	chr10	10530222	10530423	202	*	127	28	6.36	5.08	100	Distal Intergenic	1	10515127	10522800	7674	2	VIT_10s0003g04100	mRNA8765	-7422	Auxin response factor 3	Signaling.Hormone Signaling.Auxin Signaling.Auxin-mediated Signaling pathway	Response to Hormone Stimulus
1015	chr11	8744635	8744836	202	*	127	28	6.36	5.08	100	Distal Intergenic	2	8728077	8729701	1625	1	VIT_11s0037g00570	mRNA2068	16558	Anthranilate N-benzoyltransferase	Metabolism.Primary metabolism.Amino acid metabolism.Aromatic amino acid metabolism.Aromatic amino acid biosynthesis	Cellular Amino Acids and Derivative Metabolic Process
479	chr11	19509193	19509394	202	*	127	28	6.36	5.08	100	Distal Intergenic	2	19486941	19505232	18292	1	VIT_11s0052g01480	mRNA15733	22252	Salt-inducible protein kinase	Signaling.Signaling pathway.Protein kinase	#N/A
2881	chr12	16172235	16172436	202	*	127	28	6.36	5.08	100	Intron (mRNA24195/VIT_12s0055g00430, intron 2 of 13)	3	16145016	16176098	31083	2	VIT_12s0055g00430	mRNA24195	3662	Unknown protein	Unknown	Unknown Protein
1018	chr13	5099353	5099554	202	*	127	28	6.36	5.08	100	Downstream (<1kb)	4	5100511	5101131	621	2	VIT_13s0019g03800	mRNA16583	1577	Lateral organ boundaries protein 1	Regulation overview.Regulation of gene expression.Regulation of transcription.Transcription factor.AS2 family transcription factor	Transcription Factor Activity
1019	chr13	5939222	5939423	202	*	127	28	6.36	5.08	100	Distal Intergenic	4	5930955	5935500	4546	2	VIT_13s0019g04440	mRNA3366	-3722	Zinc finger (C3HC4-type ring finger)	Regulation overview.Regulation of gene expression.Regulation of transcription.Transcription factor.Zinc finger C3HC4 family transcription factor	Transcription Factor Activity
1586	chr13	18612573	18612774	202	*	127	28	6.36	5.08	100	Distal Intergenic	4	18621540	18624690	3151	2	VIT_00s0250g00050	mRNA1081	11916	ARF GTPase activator, ARF-GAP Domain 6	Transport overview.Macromolecule transport.Protein transport.Protein coat	Transport
1021	chr13	21583006	21583207	202	*	127	28	6.36	5.08	100	Exon (mRNA26629/VIT_13s0084g00150, exon 1 of 9)	4	21571359	21583435	12077	2	VIT_13s0084g00150	mRNA26629	228	Choline kinase	Metabolism.Primary metabolism.Amino acid metabolism.Glycine, serine, and threonine metabolism	Cellular Amino Acids and Derivative Metabolic Process
1022	chr13	26039354	26039555	202	*	127	28	6.36	5.08	100	Exon (mRNA7815/VIT_13s0158g00080, exon 3 of 7)	4	26037221	26041368	4148	1	VIT_13s0158g00080	mRNA7815	2133	Serine carboxypeptidase	Metabolism.Primary metabolism.Protein metabolism and modification.Proteolysis.Peptidase-mediated proteolysis	#N/A
1023	chr14	20244457	20244658	202	*	127	28	6.36	5.08	100	Distal Intergenic	5	20241929	20242530	602	1	VIT_14s0006g02530	mRNA19176	2528	Non-specific lipid-transfer protein 2 (LTP 2)	Transport overview.Macromolecule transport.Lipid transport	Cellular Process
1024	chr17	5155823	5156024	202	*	127	28	6.36	5.08	100	Distal Intergenic	8	5145018	5145988	971	1	VIT_17s0000g04700	mRNA10610	10805	Protease SppA	Metabolism.Primary metabolism.Protein metabolism and modification.Proteolysis.cytoplasmic and nuclear protein degradation.Ubiquitin-mediated proteolysis	#N/A
1025	chr18	2148708	2148909	202	*	127	28	6.36	5.08	100	Downstream (<1kb)	9	2149563	2165796	16234	2	VIT_18s0001g01580	mRNA14709	16887	PHD finger transcription factor	Regulation overview.Regulation of gene expression.Regulation of transcription.Transcription factor.PHD family transcription factor	Transcription Factor Activity
1026	chr09	3116405	3116606	202	*	127	28	6.36	5.08	100	Distal Intergenic	20	3123537	3124938	1402	2	VIT_09s0002g03450	mRNA29650	8332	Taurine dioxygenase	Metabolism.Primary metabolism.Amino acid metabolism.Cysteine metabolism	Cellular Amino Acids and Derivative Metabolic Process
1027	chr10	5004532	5004733	202	*	127	28	6.36	5.08	100	Promoter (1-2kb)	1	5001497	5002755	1259	2	VIT_10s0003g00140	mRNA17125	-1777	ERF/AP2 Gene Family (VvERF064)	Signaling.Hormone Signaling.Ethylene Signaling.Ethylene-mediated Signaling pathway	Response to Hormone Stimulus
1028	chr01	11237512	11237713	202	*	127	28	5.63	4.45	100	Exon (mRNA27484/VIT_01s0026g01670, exon 3 of 4)	12	11236203	11238090	1888	1	VIT_01s0026g01670	mRNA27484	1309	Pectate lyase, N-terminal	Cellular process.Cellular component organization and biogenesis.Cell wall organization and biogenesis.Cell wall metabolism.Cell wall catabolism.Pectin catabolism	Cell Wall Metabolism
2412	chr06	1368301	1368502	202	*	127	28	5.63	4.45	100	Intron (mRNA13490/VIT_06s0004g01200, intron 29 of 47)	17	1410141	1412483	2343	1	VIT_06s0004g01210	mRNA13592	-41639	PRLI-interacting factor A	Unknown	No Hit
2077	chr08	7284002	7284203	202	*	127	28	5.63	4.45	100	Distal Intergenic	19	7303146	7305757	2612	1	VIT_08s0105g00250	mRNA29171	-18943	Aluminum activated malate transporter 1	Transport overview.Electrochemical Potential-driven Transporters.Porters.Aromatic Acid Exporter	Transport
1031	chr09	6361248	6361449	202	*	127	28	5.63	4.45	100	Distal Intergenic	20	6355891	6357142	1252	2	VIT_09s0002g06430	mRNA22465	-4106	Lactoylglutathione lyase	Metabolism.Primary metabolism.Carbohydrate metabolism.Monosaccharide metabolism.Pyruvate metabolism	Carbohydrate Metabolic Process
1032	chr10	14000695	14000896	202	*	127	28	5.63	4.45	100	Distal Intergenic	1	13994439	13996050	1612	2	VIT_10s0003g05620	mRNA10806	-4645	Carbohydrate oxidase	Unclear	Carbohydrate Metabolic Process
514	chr11	3284771	3284972	202	*	127	28	5.63	4.45	100	Distal Intergenic	2	3289562	3294574	5013	1	VIT_11s0016g04040	mRNA20429	-4590	Unknown protein	Unknown	Unknown Protein
1034	chr13	3317909	3318110	202	*	127	28	5.63	4.45	100	Distal Intergenic	4	3310112	3310369	258	1	VIT_13s0019g01870	mRNA18861	7797	No hit	No hit	No Hit
1035	chr14	12628427	12628628	202	*	127	28	5.63	4.45	100	Distal Intergenic	5	12581014	12583019	2006	2	VIT_14s0036g01410	mRNA23872	-45408	Gag-pol polyprotein	Transposable elements viral and plasmid proteins.Protein from transposable element	#N/A
1036	chr14	20754444	20754645	202	*	127	28	5.63	4.45	100	Distal Intergenic	5	20758254	20758931	678	1	VIT_14s0006g02730	mRNA7311	-3609	Zinc finger protein 6	Regulation overview.Regulation of gene expression.Regulation of transcription.Transcription factor.C2H2 family transcription factor	Transcription Factor Activity
2230	chr15	15713259	15713460	202	*	127	28	5.63	4.45	100	Distal Intergenic	6	15703530	15707230	3701	2	VIT_15s0048g01570	mRNA10469	-6029	CYP76C2	Metabolism.Cellular metabolism.Oxidation reduction.Cytochrome P450 oxidoreductase	Cellular Process
829	chr15	18421831	18422032	202	*	127	28	5.63	4.45	100	Intron (mRNA5890/VIT_15s0046g01440, intron 1 of 12)	6	18416554	18423462	6909	2	VIT_15s0046g01440	mRNA5890	1430	Basic Leucine Zipper Transcription Factor (VvbZIP40)	Regulation overview.Regulation of gene expression.Regulation of transcription.Transcription factor.bZIP family transcription factor	Transcription Factor Activity
1039	chr02	3476728	3476929	202	*	127	28	5.02	3.92	100	Intron (mRNA27377/VIT_02s0025g04140, intron 4 of 6)	13	3474493	3479212	4720	2	VIT_02s0025g04140	mRNA27377	2283	DNA replication factor C complex subunit 2	Metabolism.Primary metabolism.Nucleobase, nucleoside, nucleotide, nucleic acid metabolism.Nucleic acid metabolism.DNA metabolism.DNA replication	DNA/RNA Metabolic Process
2406	chr06	5588596	5588797	202	*	127	28	5.02	3.92	100	Exon (mRNA23537/VIT_06s0004g04610, exon 1 of 1)	17	5587545	5589227	1683	2	VIT_06s0004g04610	mRNA23537	430	fasciclin arabinogalactan-protein (FLA4)	Cellular process.Cellular component organization and biogenesis.Cell wall organization and biogenesis.Cell wall structural protein	Cell Wall Metabolism
1041	chr06	9138788	9138989	202	*	127	28	5.02	3.92	100	Distal Intergenic	17	9135653	9136192	540	1	VIT_06s0004g08320	mRNA27850	3135	No hit	No hit	No Hit
3064	chr09	10287609	10287810	202	*	127	28	5.02	3.92	100	Intron (mRNA12203/VIT_09s0002g08840, intron 1 of 3)	20	10283284	10288804	5521	2	VIT_09s0002g08840	mRNA12203	994	Unknown	Unknown	Unknown Protein
1043	chr12	2619444	2619645	202	*	127	28	5.02	3.92	100	Exon (mRNA7288/VIT_12s0028g01960, exon 4 of 4)	3	2614557	2619559	5003	1	VIT_12s0028g01960	mRNA7288	4887	Receptor kinase TRKe	Signaling.Signaling pathway.Protein kinase	Signal Transduction
1044	chr17	3291692	3291893	202	*	127	28	5.02	3.92	100	Downstream (<1kb)	8	3290083	3290750	668	1	VIT_17s0000g03280	mRNA15744	1609	Alcohol dehydrogenase 7	Metabolism.Primary metabolism.Carbohydrate metabolism.Glycolysis Gluconeogenesis	Carbohydrate Metabolic Process
1903	chr17	9876005	9876206	202	*	127	28	5.02	3.92	100	Exon (mRNA12829/VIT_17s0000g08520, exon 12 of 23)	8	9863297	9891021	27725	2	VIT_17s0000g08520	mRNA12829	14815	Pantothenate kinase	Metabolism.Primary metabolism.Coenzyme and prosthetic group metabolism.Pantothenate and CoA metabolism.Pantothenate and CoA biosynthesis	Secondary Metabolic Process
1046	chr18	9380139	9380340	202	*	127	28	5.02	3.92	100	Intron (mRNA7966/VIT_18s0001g11060, intron 1 of 15)	9	9356072	9381165	25094	2	VIT_18s0001g11060	mRNA7966	825	Calcineurin phosphoesterase	Unclassified	Cellular Process
1047	chr11	17325328	17325529	202	*	127	28	5.02	3.92	100	Intron (mRNA25774/VIT_11s0052g00080, intron 1 of 1)	2	17313385	17326996	13612	2	VIT_11s0052g00080	mRNA25774	1467	Unknown protein	Unknown	Unknown Protein
1048	chr05	17667675	17667876	202	*	127	28	5.63	4.45	100	Promoter (<=1kb)	16	17668812	17672689	3878	1	VIT_05s0029g01300	mRNA22804	-936	MAGE (melanoma antigen-encoding gene)	Development.Reproductive development.Embryo development	#N/A
549	chr00	11386469	11386670	202	*	127	28	4.48	3.49	100	Intron (mRNA1068/VIT_00s0341g00050, intron 1 of 6)	11	11371801	11386905	15105	2	VIT_00s0341g00050	mRNA1068	235	ATMYB66/WER/WER1 (WEREWOLF 1)	Cellular process.Cell growth and death	Transcription Factor Activity
1050	chr01	9130701	9130902	202	*	127	28	4.48	3.49	100	Downstream (1-2kb)	12	9104872	9121596	16725	2	VIT_01s0026g00090	mRNA5123	-9105	Ulp1 protease family	Metabolism.Primary metabolism.Protein metabolism and modification.Proteolysis.Peptidase-mediated proteolysis	#N/A
1593	chr04	927520	927721	202	*	127	28	4.48	3.49	100	Distal Intergenic	15	921552	923881	2330	2	VIT_04s0008g01110	mRNA9919	-3639	Heat shock transcription factor A6B	Metabolism.Primary metabolism.Protein metabolism and modification.Protein folding.Chaperone-mediated protein folding.HSP-mediated protein folding	Transcription Factor Activity
1052	chr12	2766526	2766727	202	*	127	28	4.48	3.49	100	Intron (mRNA14418/VIT_12s0028g02070, intron 3 of 4)	3	2761654	2768261	6608	1	VIT_12s0028g02070	mRNA14418	4872	Cupin, RmlC-type	Unknown	Response to Stress
1053	chr17	9691301	9691502	202	*	127	28	4.48	3.49	100	Exon (mRNA13384/VIT_17s0000g08370, exon 3 of 5)	8	9690134	9693779	3646	1	VIT_17s0000g08370	mRNA13384	1167	RCD one 2 (SRO2)	Metabolism.Primary metabolism.Protein metabolism and modification.Protein synthesis.Translation	DNA/RNA Metabolic Process
1054	chr18	3776050	3776251	202	*	127	28	4.48	3.49	100	Distal Intergenic	9	3759293	3763520	4228	1	VIT_18s0001g04190	mRNA25407	16757	Co-chaperone grpE	Transport overview.Primary Active Transporters.P-P-bond hydrolysis-driven transporters.Mitochondrial Protein Translocase	Transport
967	chr18	10613584	10613785	202	*	127	28	4.48	3.49	100	Distal Intergenic	9	10597335	10602540	5206	2	VIT_18s0001g12400	mRNA22621	-11044	Unknown protein	Unknown	Unknown Protein
1056	chr18	14072373	14072574	202	*	127	28	4.48	3.49	100	Exon (mRNA10662/VIT_18s0166g00120, exon 1 of 1)	9	14071620	14072689	1070	2	VIT_18s0166g00120	mRNA10662	115	Concanavalin A lectin	Unknown	DNA/RNA Metabolic Process
1057	chr18	34090606	34090807	202	*	127	28	4.48	3.49	100	Intron (mRNA6621/VIT_18s0089g01010, intron 5 of 7)	9	34083348	34094672	11325	2	VIT_18s0089g01010	mRNA6621	3865	Nitrate transporter NTL1	Transport overview.Electrochemical Potential-driven Transporters.Porters.Proton-dependent Oligopeptide Transporter	Transport
1058	chr04	16846811	16847012	202	*	127	28	4.48	3.5	100	Distal Intergenic	15	16850559	16853948	3390	1	VIT_04s0023g00320	mRNA21555	-3547	Auxin efflux carrier protein 8	Signaling.Hormone Signaling.Auxin Signaling.Auxin transport	Response to Hormone Stimulus
741	chr08	21123004	21123205	202	*	127	28	4.48	3.49	100	Promoter (<=1kb)	19	21123197	21124915	1719	1	VIT_08s0007g07640	mRNA3559	0	NAC domain-containing protein (VvNAC61)	Regulation overview.Regulation of gene expression.Regulation of transcription.Transcription factor.NAC family transcription factor	Transcription Factor Activity
1060	chr02	4592687	4592888	202	*	127	28	4.01	3.11	100	Exon (mRNA18326/VIT_02s0241g00160, exon 4 of 9)	13	4583480	4597122	13643	2	VIT_02s0241g00160	mRNA18326	4234	Esterase/lipase/thioesterase family	Unclear	Lipid Metabolic Process
2899	chr02	17396030	17396231	202	*	127	28	4.01	3.11	100	Intron (mRNA22544/VIT_02s0087g00130, intron 2 of 8)	13	17386457	17406021	19565	1	VIT_02s0087g00130	mRNA22544	9573	Unknown protein	Unknown	Unknown Protein
1062	chr18	7979535	7979736	202	*	127	28	4.01	3.11	100	Exon (mRNA18100/VIT_18s0001g09550, exon 4 of 5)	9	7977194	7980482	3289	1	VIT_18s0001g09550	mRNA18100	2341	Receptor kinase TRKe	Signaling.Signaling pathway.Protein kinase	Signal Transduction
591	chr07	6556465	6556666	202	*	127	28	4.01	3.11	100	Exon (mRNA2711/VIT_07s0005g03320, exon 7 of 7)	18	6559950	6569407	9458	1	VIT_07s0005g03330	mRNA2663	-3284	EMB1879 (embryo defective 1879)	Development.Reproductive development.Embryo development	#N/A
1064	chr18	6525169	6525370	202	*	127	28	5.02	3.92	100	Promoter (1-2kb)	9	6526930	6527567	638	1	VIT_18s0001g08080	mRNA15085	-1560	No hit	No hit	No Hit
1065	chr02	4583972	4584173	202	*	127	28	4.01	3.11	100	Promoter (<=1kb)	13	4581818	4583479	1662	2	VIT_02s0241g00150	mRNA18339	-493	No hit	No hit	No Hit
1066	chr18	22148982	22149183	202	*	127	28	6.36	5.08	100	Promoter (1-2kb)	9	22144500	22147849	3350	2	VIT_18s0072g00160	mRNA15040	-1133	Peroxidase 12	Metabolism.Primary metabolism.Amino acid metabolism.Aromatic amino acid metabolism.Phenylalanine metabolism.Phenylalanine biosynthesis	Response to Stress
1067	chr09	1392276	1392477	202	*	127	28	4.01	3.11	100	Promoter (<=1kb)	20	1392383	1397840	5458	1	VIT_09s0002g01600	mRNA17028	0	PHD finger protein alfin	Regulation overview.Regulation of gene expression.Regulation of transcription.Transcription factor.Alfin-like family transcription factor	Transcription Factor Activity
1068	chr02	3958778	3958979	202	*	127	28	4.01	3.11	100	Promoter (<=1kb)	13	3959148	3962364	3217	1	VIT_02s0025g04600	mRNA87	-169	Subtilisin protease C1	Metabolism.Primary metabolism.Protein metabolism and modification.Proteolysis.Peptidase-mediated proteolysis.Subtilase-mediated proteolysis	Cellular Homeostasis
1183	chr06	17816146	17816347	202	*	127	28	8.43	6.86	100	5' UTR	17	17816137	17826651	10515	1	VIT_06s0009g03440	mRNA1877	9	Tankyrase 2	Metabolism.Primary metabolism.Coenzyme and prosthetic group metabolism.Nicotinate and nicotinamide metabolism	Secondary Metabolic Process
3243	chr07	18954574	18954775	202	*	127	28	5.02	3.92	100	Promoter (1-2kb)	18	18951599	18953053	1455	2	VIT_00s0357g00120	mRNA4655	-1521	Transcription factor TEIL/ethylene-insensitive	Signaling.Hormone Signaling.Ethylene Signaling.Ethylene-mediated Signaling pathway	Response to Hormone Stimulus
1071	chr08	11430162	11430363	202	*	127	28	5.63	4.45	100	Promoter (<=1kb)	19	11427196	11429473	2278	2	VIT_08s0040g00480	mRNA17928	-689	Unknown	Unknown	No Hit
1072	chr10	4588883	4589084	202	*	127	28	6.36	5.07	100	Promoter (<=1kb)	1	4586730	4588914	2185	2	VIT_00s0652g00020	mRNA17567	0	Unknown protein	Unknown	Unknown Protein
1073	chr05	5100287	5100488	202	*	127	28	5.02	3.92	100	Promoter (<=1kb)	16	5098458	5099384	927	2	VIT_05s0020g03340	mRNA13772	-903	Unknown protein	Unknown	Unknown Protein
3662	chr09	12266855	12267056	202	*	127	27.9	6.36	5.08	100	Distal Intergenic	20	12211233	12212802	1570	2	VIT_09s0096g00720	mRNA16308	-54053	C2-HC type zinc finger protein C.e-MyT1	Metabolism.Primary metabolism.Nucleobase, nucleoside, nucleotide, nucleic acid metabolism.Nucleic acid metabolism.DNA metabolism	DNA/RNA Metabolic Process
1075	chr07	23124163	23124364	202	*	127	27.9	7.25	5.83	100	Promoter (<=1kb)	18	23119356	23123345	3990	2	VIT_07s0031g00610	mRNA25616	-818	Remorin	Unclear	Cellular Process
1076	chr15	17306235	17306436	202	*	127	27.7	6.36	5.08	100	Promoter (1-2kb)	6	17300361	17304595	4235	2	VIT_15s0046g00290	mRNA29398	-1640	Auxin response factor 18	Signaling.Hormone Signaling.Auxin Signaling.Auxin-mediated Signaling pathway	Response to Hormone Stimulus					*
1077	chr08	4362267	4362468	202	*	127	27.7	7.25	5.83	100	Intron (mRNA22311/VIT_08s0032g00790, intron 1 of 9)	19	4360764	4369672	8909	1	VIT_08s0032g00790	mRNA22311	1503	ABC Transporter (VvWBC18 - VvABCG18)	Transport overview.Macromolecule transport.Multidrug transport.Multidrug ABC transport	Transport
1078	chr08	17785383	17785584	202	*	127	27.7	4.48	3.5	100	Promoter (1-2kb)	19	17783389	17784006	618	2	VIT_08s0007g03810	mRNA10071	-1377	ERF/AP2 Gene Family (VvERF020),Dehydration Responsive Element-Binding Transcription Factor (VvDREB10)	Signaling.Hormone Signaling.Ethylene Signaling.Ethylene-mediated Signaling pathway	Response to Hormone Stimulus
1079	chr02	6104297	6104498	202	*	127	27.6	7.25	5.83	100	Intron (mRNA17952/VIT_02s0012g00270, intron 1 of 30)	13	6027694	6106280	78587	2	VIT_02s0012g00270	mRNA17952	1782	Pleckstriny (PH) domain-containing protein	NA	#N/A
1080	chr10	6031903	6032104	202	*	126	27.4	5.63	4.45	100	Promoter (<=1kb)	1	6030303	6031530	1228	2	VIT_10s0003g01100	mRNA2100	-373	Cysteine protease RCR3	Response to stimulus.Stress response.Biotic stress response.Plant-pathogen interaction	Response to Stress
1081	chr14	10683442	10683643	202	*	126	27.4	6.36	5.08	100	Distal Intergenic	5	10665392	10665696	305	2	VIT_14s0036g00640	mRNA9998	-17746	No hit	No hit	No Hit
1082	chr18	19439960	19440161	202	*	126	27.3	6.36	5.08	100	Promoter (1-2kb)	9	19436100	19438540	2441	2	VIT_18s0122g00520	mRNA13362	-1420	Laccase	Metabolism.single reactions	Secondary Metabolic Process
2969	chr12	15048142	15048343	202	*	126	27.3	4.48	3.5	100	Exon (mRNA27659/VIT_12s0055g00970, exon 1 of 1)	3	15047722	15049626	1905	2	VIT_12s0055g00970	mRNA27659	1283	Pentatricopeptide repeat	Diverse functions.Gene family with diverse functions.Pentatricopeptide domain family	Pentatricopeptide (PPR) repeat-containing protein
2147	chr19	2669095	2669296	202	*	126	27.2	5.02	3.92	100	Exon (mRNA20006/VIT_19s0014g02590, exon 3 of 7)	10	2667926	2670239	2314	2	VIT_19s0014g02590	mRNA20006	943	(-)-germacrene D synthase (VvTPS24), Selina-411-diene/Interme deol syn	Metabolism.Secondary metabolism.Terpenoid metabolism.Terpenoid biosynthesis	Secondary Metabolic Process
1085	chr09	7042583	7042784	202	*	126	27.1	5.02	3.92	100	Exon (mRNA4899/VIT_09s0002g07110, exon 1 of 9)	20	7042517	7054897	12381	1	VIT_09s0002g07110	mRNA4899	66	KEG (keep on going)	Signaling.Hormone Signaling.ABA Signaling.ABA-mediated Signaling pathway	Response to Hormone Stimulus
1086	chr12	6544513	6544714	202	*	126	27.1	4.48	3.5	100	Downstream (<1kb)	3	6544879	6546518	1640	2	VIT_12s0059g01640	mRNA19909	1804	Unknown protein	unknown	Unknown Protein
1087	chr12	8640195	8640396	202	*	126	27	5.38	4.23	100	Promoter (<=1kb)	3	8638160	8639984	1825	2	VIT_12s0057g00420	mRNA6357	-211	Auxin-responsive protein AIR12	Signaling.Hormone Signaling.Auxin Signaling.Auxin-mediated Signaling pathway	Response to Hormone Stimulus
1088	chr01	3406706	3406907	202	*	126	27	8.13	6.6	100	Downstream (<1kb)	12	3407195	3408686	1492	2	VIT_01s0011g03760	mRNA2934	1779	Unknown	Unknown	Unknown Protein
1089	chr01	19898583	19898784	202	*	126	27	8.13	6.6	100	Distal Intergenic	12	19892267	19893150	884	2	VIT_01s0010g02030	mRNA4680	-5433	Gamma-thionin precursor	Response to stimulus.Stress response.Biotic stress response	Cellular Homeostasis
1090	chr11	6335932	6336133	202	*	126	27	8.13	6.6	100	Distal Intergenic	2	6334158	6334739	582	1	VIT_11s0118g00530	mRNA14672	1774	Unknown	NA	No Hit
1091	chr13	28208842	28209043	202	*	126	27	8.13	6.61	100	Downstream (1-2kb)	4	28210888	28215502	4615	2	VIT_13s0064g01640	mRNA6810	6459	Beta-primeverosidase	Metabolism.single reactions	Secondary Metabolic Process
1092	chr06	7304328	7304529	202	*	126	27	4.77	3.72	100	Promoter (<=1kb)	17	7301237	7304391	3155	2	VIT_06s0004g06570	mRNA20858	0	Calcium/proton exchanger CAX3	Transport overview.Electrochemical Potential-driven Transporters.Porters.Ca2+:Cation Antiporter	Transport
1093	chr08	18003524	18003725	202	*	126	27	4.25	3.29	100	5' UTR	19	17999545	18003884	4340	2	VIT_08s0007g03990	mRNA10647	159	Cellulose synthase CSLA09	Cellular process.Cellular component organization and biogenesis.Cell wall organization and biogenesis.Cell wall metabolism.Cell wall biosynthesis.Cellulose biosynthesis	Cell Wall Metabolism
1094	chr11	9019485	9019686	202	*	126	27	6.09	4.84	100	Promoter (<=1kb)	2	9014125	9018486	4362	2	VIT_11s0037g00660	mRNA20624	-999	CF2	Response to stimulus.Stress response.Biotic stress response.Plant-pathogen interaction	Response to Stress
1095	chr07	3353622	3353823	202	*	126	27	6.09	4.84	100	Intron (mRNA5058/VIT_07s0005g00200, intron 10 of 26)	18	3347189	3373101	25913	1	VIT_07s0005g00200	mRNA5058	6433	AAA-type ATPase	Regulation overview.Regulation of gene expression.Regulation of transcription.Transcription factor.FHA family transcription factor	Transcription Factor Activity
1096	chr10	10196391	10196592	202	*	126	27	6.09	4.84	100	Distal Intergenic	1	10203531	10205806	2276	1	VIT_10s0003g03880	mRNA20735	-6939	F-box domain containing protein	Metabolism.Primary metabolism.Protein metabolism and modification.Proteolysis.cytoplasmic and nuclear protein degradation.Ubiquitin-mediated proteolysis	Cellular Homeostasis
1097	chr13	14727917	14728118	202	*	126	27	6.09	4.84	100	Distal Intergenic	4	14672686	14718255	45570	2	VIT_13s0073g00610	mRNA22781	-9662	Ubiquitin-specific protease 12	Metabolism.Primary metabolism.Protein metabolism and modification.Proteolysis.cytoplasmic and nuclear protein degradation.Ubiquitin-mediated proteolysis	#N/A
1098	chr14	7431871	7432072	202	*	126	27	6.09	4.84	100	Intron (mRNA14816/VIT_14s0030g02230, intron 2 of 6)	5	7430438	7436403	5966	1	VIT_14s0030g02230	mRNA14816	1433	Unfertilized embryo sac 12 UNE12	Regulation overview.Regulation of gene expression.Regulation of transcription.Transcription factor.bHLH family transcription factor	Transcription Factor Activity
2241	chr16	18421410	18421611	202	*	126	27	6.09	4.84	100	Exon (mRNA28718/VIT_16s0050g00060, exon 1 of 3)	7	18420756	18421613	858	2	VIT_16s0050g00060	mRNA28718	2	Vesicle trafficking protein	Cellular process.Cellular transport.Protein trafficking.Vesicle-mediated trafficking.SNARE interactions in vesicular transport	Transport
1100	chr18	429953	430154	202	*	126	27	6.09	4.84	100	Exon (mRNA13377/VIT_18s0122g00510, exon 9 of 19)	9	425490	432899	7410	1	VIT_18s0122g00510	mRNA13377	4463	6-phosphofructokinase, pyrophosphate dependent	Metabolism.Primary metabolism.Carbohydrate metabolism.Monosaccharide metabolism.Fructose and mannose metabolism	Carbohydrate Metabolic Process
1101	chr00	3279151	3279352	202	*	126	27	5.38	4.23	100	Distal Intergenic	11	3268961	3269617	657	2	VIT_07s0185g00070	mRNA20114	-9534	No hit	No hit	No Hit
1927	chr02	1496630	1496831	202	*	126	27	5.38	4.23	100	Intron (mRNA20760/VIT_02s0025g01780, intron 1 of 1)	13	1494773	1498676	3904	1	VIT_02s0025g01780	mRNA20760	1857	Cellulose synthase CSLG3	Cellular process.Cellular component organization and biogenesis.Cell wall organization and biogenesis.Cell wall metabolism.Cell wall biosynthesis.Cellulose biosynthesis	Cell Wall Metabolism
1103	chr04	23620264	23620465	202	*	126	27	5.38	4.23	100	3' UTR	15	23611600	23615932	4333	2	VIT_04s0044g01270	mRNA3599	-4332	Calcineurin phosphoesterase	Unclassified	Cellular Process
3055	chr06	19528071	19528272	202	*	126	27	5.38	4.23	100	Distal Intergenic	17	19531425	19539167	7743	1	VIT_06s0061g00860	mRNA13955	-3153	Zinc-binding protein	Unknown	#N/A
2686	chr06	20933586	20933787	202	*	126	27	5.38	4.23	100	Distal Intergenic	17	20926768	20928465	1698	2	VIT_06s0080g00090	mRNA17134	-5121	CYP94A1	Metabolism.Cellular metabolism.Oxidation reduction.Cytochrome P450 oxidoreductase	Cellular Process
1106	chr09	769468	769669	202	*	126	27	5.38	4.23	100	Exon (mRNA5752/VIT_09s0002g01040, exon 1 of 1)	20	769336	771986	2651	1	VIT_09s0002g01040	mRNA5752	132	Subtilase	Metabolism.Primary metabolism.Protein metabolism and modification.Proteolysis.Peptidase-mediated proteolysis.Subtilase-mediated proteolysis	Cellular Homeostasis
1107	chr10	5266991	5267192	202	*	126	27	5.38	4.23	100	Intron (mRNA28511/VIT_10s0003g00430, intron 4 of 4)	1	5253739	5263154	9416	2	VIT_10s0003g00420	mRNA29571	-3837	Auxin response factor 3	Signaling.Hormone Signaling.Auxin Signaling.Auxin-mediated Signaling pathway	Response to Hormone Stimulus
1108	chr11	4275745	4275946	202	*	126	27	5.38	4.23	100	Distal Intergenic	2	4271091	4272924	1834	2	VIT_11s0016g04960	mRNA2560	-2821	Aspartate-glutamate racemase	Metabolism.Primary metabolism.Amino acid metabolism.Alanine and aspartate metabolism	Cellular Amino Acids and Derivative Metabolic Process
1109	chr11	5976341	5976542	202	*	126	27	5.38	4.23	100	Downstream (<1kb)	2	5968697	5974219	5523	2	VIT_11s0118g00300	mRNA8161	-2122	ARP2/3 complex 21 kDa subunit	Cellular process.Cellular component organization and biogenesis.Cytoskeleton organization and biogenesis.Actin organization and biogenesis	Cellular Process
2873	chr14	21868027	21868228	202	*	126	27	5.38	4.23	100	Distal Intergenic	5	21859980	21865827	5848	1	VIT_14s0006g03270	mRNA9387	8047	Histone acetyltransferase HAC5	Regulation overview.Regulation of gene expression.Regulation of transcription.Transcription factor.TAZ family transcription factor	Transcription Factor Activity
1111	chr16	15548387	15548588	202	*	126	27	5.38	4.23	100	Distal Intergenic	7	15540620	15546227	5608	2	VIT_16s0022g01830	mRNA27178	-2160	YLS7 (yellow-leaf-specific gene 7)	Development.Senescence	#N/A
1112	chr16	20212985	20213186	202	*	126	27	5.38	4.23	100	Distal Intergenic	7	20209025	20209681	657	1	VIT_16s0050g01760	mRNA27421	3960	Unknown	Unknown	No Hit
1113	chr18	30291717	30291918	202	*	126	27	5.38	4.23	100	Intron (mRNA25505/VIT_18s0041g01870, intron 8 of 9)	9	30273828	30296858	23031	1	VIT_18s0041g01870	mRNA25505	17889	4-Phosphopantetheine adenylyltransferase	Metabolism.Primary metabolism.Coenzyme and prosthetic group metabolism.Pantothenate and CoA metabolism	Secondary Metabolic Process
1084	chr07	3230066	3230267	202	*	126	27	5.38	4.23	100	Promoter (<=1kb)	18	3228606	3229994	1389	2	VIT_07s0005g00030	mRNA2243	-72	Glutathione S-transferase (VvGST2)	Metabolism.Primary metabolism.Coenzyme and prosthetic group metabolism.Peptide derived compounds biosynthesis.Glutathione metabolism	Secondary Metabolic Process
3358	chr07	22079093	22079294	202	*	126	27	5.02	3.92	100	Intron (mRNA12071/VIT_07s0129g00540, intron 2 of 22)	18	22076855	22104579	27725	1	VIT_07s0129g00540	mRNA12071	2238	Tetratricopeptide repeat (TPR)-containing	Unknown	#N/A
1116	chr07	5052472	5052673	202	*	126	27	4.77	3.72	100	Exon (mRNA15870/VIT_07s0005g02300, exon 1 of 3)	18	5052355	5057264	4910	1	VIT_07s0005g02300	mRNA15870	117	EDA32 (embryo sac development arrest 32)	Development.Reproductive development.Embryo development	#N/A
2473	chr07	18965991	18966192	202	*	126	27	4.77	3.72	100	Distal Intergenic	18	18958665	18959391	727	1	VIT_00s0357g00130	mRNA4673	7326	Annexin ANN6	Transport overview.Channels and pores.a-Type channels.Annexin	Transport
1118	chr07	26074806	26075007	202	*	126	27	4.77	3.72	100	Intron (mRNA2756/VIT_07s0031g03010, intron 2 of 7)	18	26064367	26081211	16845	1	VIT_07s0031g03010	mRNA2756	10439	Unknown protein	Unknown	Unknown Protein
1119	chr10	22856640	22856841	202	*	126	27	4.77	3.72	100	Intron (mRNA5623/VIT_10s0071g00930, intron 1 of 9)	1	22812769	22878774	66006	2	VIT_10s0071g00930	mRNA5623	21933	Prolyl oligopeptidase	Metabolism.Primary metabolism.Protein metabolism and modification.Proteolysis.Peptidase-mediated proteolysis	Cellular Homeostasis
1120	chr11	12032916	12033117	202	*	126	27	4.77	3.72	100	Downstream (1-2kb)	2	11980580	11999207	18628	2	VIT_11s0065g00170	mRNA4353	-33709	Squamosa promoter-binding protein (VvSBP10)	Regulation overview.Regulation of gene expression.Regulation of transcription.Transcription factor.SBP family transcription factor	Transcription Factor Activity
3388	chr11	13796295	13796496	202	*	126	27	4.77	3.72	100	Distal Intergenic	2	13749574	13749915	342	1	VIT_11s0065g01230	mRNA3370	46721	No hit	No hit	No Hit
1699	chr12	1379690	1379891	202	*	126	27	4.77	3.72	100	Exon (mRNA22160/VIT_12s0028g00830, exon 10 of 10)	3	1387184	1390336	3153	2	VIT_12s0028g00860	mRNA22248	10445	NAC domain-containing protein (VvNAC36)	Regulation overview.Regulation of gene expression.Regulation of transcription.Transcription factor.NAC family transcription factor	Transcription Factor Activity
3203	chr15	16219758	16219959	202	*	126	27	4.77	3.72	100	Exon (mRNA12905/VIT_15s0048g02110, exon 2 of 5)	6	16216677	16220655	3979	2	VIT_15s0048g02110	mRNA12905	696	Thioesterase family	Unclear	#N/A
1124	chr16	16217988	16218189	202	*	126	27	4.77	3.72	100	Intron (mRNA8727/VIT_16s0022g02210, intron 2 of 3)	7	16215979	16220680	4702	1	VIT_16s0022g02210	mRNA8727	2009	Protein phosphatase 2CA AHG1 PP2CA (VvPP2C-8)	Signaling.Hormone Signaling.ABA Signaling.ABA-mediated Signaling pathway	Response to Hormone Stimulus
1125	chr16	17490059	17490260	202	*	126	27	4.77	3.72	100	Distal Intergenic	7	17471449	17483129	11681	2	VIT_16s0100g00490	mRNA13841	-6930	Unknown protein	Unknown	Unknown Protein
1126	chr19	2316170	2316371	202	*	126	27	4.77	3.72	100	Intron (mRNA21943/VIT_19s0014g02190, intron 1 of 8)	10	2309050	2317231	8182	2	VIT_19s0014g02190	mRNA21943	860	Tyrosine aminotransferase	Metabolism.Primary metabolism.Amino acid metabolism.Methionine metabolism	Cellular Amino Acids and Derivative Metabolic Process
1127	chr19	20851107	20851308	202	*	126	27	4.77	3.72	100	Downstream (2-3kb)	10	20853929	20856626	2698	2	VIT_19s0027g00850	mRNA25801	5318	No hit	No hit	No Hit
1128	chr03	5484449	5484650	202	*	126	27	4.77	3.72	100	Intron (mRNA29525/VIT_03s0063g00390, intron 2 of 7)	14	5460963	5485416	24454	2	VIT_03s0063g00390	mRNA29525	766	Lag one homologue 2	Metabolism.Primary metabolism.Lipid metabolism	#N/A
1129	chr15	17213252	17213453	202	*	126	27	4.77	3.72	100	Distal Intergenic	6	17211757	17213117	1361	1	VIT_15s0046g00170	mRNA29963	1495	VvMybPA1	Regulation overview.Regulation of gene expression.Regulation of transcription.Transcription factor.MYB family transcription factor	Transcription Factor Activity
1130	chr08	15657900	15658101	202	*	126	27	4.77	3.72	100	Promoter (<=1kb)	19	15658153	15661507	3355	1	VIT_08s0007g01550	mRNA9607	-52	Laccase	Metabolism.single reactions	Secondary Metabolic Process
1131	chr16	14617252	14617453	202	*	126	27	6.09	4.84	100	Promoter (<=1kb)	7	14618249	14620000	1752	1	VIT_16s0022g01210	mRNA6686	-796	myb domain protein 85	Regulation overview.Regulation of gene expression.Regulation of transcription.Transcription factor.MYB family transcription factor	Transcription Factor Activity
1132	chr01	24062782	24062983	202	*	126	27	4.25	3.29	100	Exon (mRNA2753/VIT_01s0150g00530, exon 2 of 2)	12	24061583	24063072	1490	1	VIT_01s0150g00530	mRNA2753	1199	Unknown protein	Unknown	Unknown Protein
1133	chr05	22342473	22342674	202	*	126	27	4.25	3.29	100	Intron (mRNA22253/VIT_05s0102g00090, intron 4 of 5)	16	22333797	22345166	11370	1	VIT_05s0102g00090	mRNA22253	8676	Biotin synthase (BioB) (BIO2)	Metabolism.Primary metabolism.Coenzyme and prosthetic group metabolism.Biotin metabolism	Secondary Metabolic Process
3373	chr07	23387807	23388008	202	*	126	27	4.25	3.29	100	Distal Intergenic	18	23381818	23382685	868	1	VIT_07s0031g00900	mRNA25215	5989	Unknown protein	Unknown	Unknown Protein
348	chr08	10766836	10767037	202	*	126	27	4.25	3.29	100	Intron (mRNA11993/VIT_08s0058g01300, intron 2 of 12)	19	10751380	10767589	16210	2	VIT_08s0058g01300	mRNA11993	552	High-level expression of sugar-inducible like 1	Regulation overview.Regulation of gene expression.Regulation of transcription.Transcription factor.ABI3 family transcription factor	Transcription Factor Activity
1136	chr09	11141903	11142104	202	*	126	27	4.25	3.29	100	Intron (mRNA14734/VIT_09s0002g09280, intron 7 of 9)	20	11125421	11147833	22413	1	VIT_09s0002g09280	mRNA14734	16482	Cysteine peptidase	Metabolism.Primary metabolism.Protein metabolism and modification.Proteolysis.Peptidase-mediated proteolysis	#N/A
1137	chr12	5695781	5695982	202	*	126	27	4.25	3.29	100	Intron (mRNA5501/VIT_12s0059g00890, intron 1 of 4)	3	5689839	5696631	6793	2	VIT_12s0059g00890	mRNA5501	649	Dienelactone hydrolase	Metabolism.single reactions	Secondary Metabolic Process
1138	chr13	14891919	14892120	202	*	126	27	4.25	3.29	100	Distal Intergenic	4	14897195	14898554	1360	2	VIT_13s0073g00690	mRNA23100	6434	Unknown protein	Unknown	Unknown Protein
3309	chr18	484050	484251	202	*	126	27	4.25	3.29	100	Distal Intergenic	9	474843	476501	1659	2	VIT_18s0122g00590	mRNA13477	-7549	DNA-binding protein	Metabolism.Primary metabolism.Nucleobase, nucleoside, nucleotide, nucleic acid metabolism.Nucleic acid metabolism.DNA metabolism	DNA/RNA Metabolic Process
1140	chr04	629092	629293	202	*	126	27	5.38	4.23	100	Promoter (<=1kb)	15	630031	630585	555	1	VIT_04s0008g00700	mRNA751	-738	No hit	No hit	No Hit
1141	chr08	16650614	16650815	202	*	126	27	5.38	4.23	100	Promoter (1-2kb)	19	16652270	16652833	564	1	VIT_08s0007g02550	mRNA23137	-1455	Ovate family protein 6 OFP6	Development.Reproductive development.Fruit development	Transcription Factor Activity
3215	chr07	3741785	3741986	202	*	126	27	8.13	6.6	100	Promoter (1-2kb)	18	3738130	3740248	2119	2	VIT_07s0005g00720	mRNA28916	-1537	Pectinesterase family	Cellular process.Cellular component organization and biogenesis.Cell wall organization and biogenesis.Cell wall metabolism.Cell wall modification.Pectin modification	Cell Wall Metabolism
1143	chr14	966606	966807	202	*	126	27	5.38	4.23	100	Promoter (<=1kb)	5	964888	966717	1830	2	VIT_14s0060g01220	mRNA10708	0	Pentatricopeptide repeat	Diverse functions.Gene family with diverse functions.Pentatricopeptide domain family	Pentatricopeptide (PPR) repeat-containing protein
3804	chr08	10864857	10865058	202	*	126	27	6.09	4.84	100	Promoter (1-2kb)	19	10849629	10863543	13915	2	VIT_08s0058g01400	mRNA15176	-1314	Phospholipid-translocating ATPase ALA1	Transport overview.Primary Active Transporters.P-P-bond hydrolysis-driven transporters.P-type ATPase (P-ATPase).phospholipid transporting	Transport
1145	chr18	3567740	3567941	202	*	126	27	8.13	6.61	100	Promoter (<=1kb)	9	3565751	3567556	1806	2	VIT_18s0001g03880	mRNA5409	-184	Polcalcin	Unknown	#N/A
3818	chr07	3129380	3129581	202	*	126	27	8.13	6.6	100	Promoter (<=1kb)	18	3124579	3129149	4571	2	VIT_07s0104g01740	mRNA28879	-231	Protein kinase WEE1	Signaling.Signaling pathway.Protein kinase	Cellular Process
1147	chr13	25926299	25926500	202	*	126	27	6.09	4.84	100	Promoter (1-2kb)	4	25922980	25924428	1449	2	VIT_13s0158g00190	mRNA7219	-1871	R protein MLA10	NA	Response to Stress
2267	chr09	4133226	4133427	202	*	126	27	5.38	4.23	100	Promoter (<=1kb)	20	4127847	4133231	5385	2	VIT_09s0002g04550	mRNA3745	0	S-locus lectin protein kinase	Signaling.Signaling pathway.Protein kinase	Signal Transduction
1149	chr05	5111304	5111505	202	*	126	27	6.09	4.84	100	Promoter (<=1kb)	16	5108616	5111477	2862	2	VIT_05s0020g03350	mRNA13784	0	SEC14 cytosolic factor	Transport overview.Electrochemical Potential-driven Transporters.Porters.Drug/Metabolite Transporter.Triose-phosphate Transporter	Transport
1150	chr11	18621422	18621623	202	*	126	27	5.38	4.23	100	Promoter (<=1kb)	2	18621614	18624421	2808	1	VIT_11s0052g00770	mRNA6947	0	Serine carboxypeptidase SCPL13	Metabolism.Primary metabolism.Protein metabolism and modification.Proteolysis.Peptidase-mediated proteolysis	#N/A
1151	chr01	2907516	2907717	202	*	126	27	6.09	4.84	100	Promoter (1-2kb)	12	2898690	2906357	7668	2	VIT_01s0011g03200	mRNA3035	-1159	Transmembrane protein FT27/PFT27	Transport overview.Incompletely characterized transport systems.Putative transport protein.PF27	Transport
1152	chr14	25187993	25188194	202	*	126	27	8.13	6.61	100	Promoter (<=1kb)	5	25182966	25187217	4252	2	VIT_14s0068g01450	mRNA24022	-776	Unknown protein	Unknown	Unknown Protein
1153	chr14	25558080	25558281	202	*	126	27	6.09	4.84	100	Promoter (<=1kb)	5	25557491	25558035	545	2	VIT_14s0068g01860	mRNA26031	-45	Unknown protein	Unknown	Unknown Protein
1154	chr08	13534456	13534657	202	*	126	26.9	6.09	4.84	100	Intron (mRNA24461/VIT_08s0040g02470, intron 1 of 8)	19	13529297	13534881	5585	2	VIT_08s0040g02470	mRNA24461	224	Inorganic pyrophosphatase	Metabolism.Primary metabolism.Generation of metabolite precursors and energy.Electron transport.Respiratory-chain phosphorylation	Generation of Energy
1155	chr18	11057262	11057463	202	*	126	26.9	4.77	3.72	100	Exon (mRNA27797/VIT_18s0001g12970, exon 6 of 7)	9	11056806	11060964	4159	2	VIT_18s0001g12970	mRNA27797	3501	Ethylene-responsive protein	Signaling.Hormone Signaling.Ethylene Signaling.Ethylene-mediated Signaling pathway	Response to Hormone Stimulus
1156	chr03	12873636	12873837	202	*	126	26.9	3.79	2.93	100	Distal Intergenic	14	12912834	12929713	16880	2	VIT_03s0110g00080	mRNA13428	55876	Unknown	Unknown	Unknown Protein
475	chr01	6272645	6272846	202	*	126	26.8	4.77	3.73	100	Promoter (<=1kb)	12	6263899	6272514	8616	2	VIT_01s0011g06460	mRNA20660	-131	Deoxymugineic acid synthase	Metabolism.Primary metabolism.Amino acid metabolism.Methionine metabolism	Cellular Amino Acids and Derivative Metabolic Process	0.78
1158	chr12	6356285	6356486	202	*	126	26.8	5.38	4.23	100	Intron (mRNA22939/VIT_12s0059g01430, intron 1 of 22)	3	6352396	6365776	13381	1	VIT_12s0059g01430	mRNA22939	3889	Argonaute (AGO1)	Regulation overview.Regulation of gene expression.Gene silencing.Posttranscriptional gene silencing by RNA.mRNA cleavage involved in gene silencing by miRNA	DNA/RNA Metabolic Process
1994	chr04	12310078	12310279	202	*	126	26.8	4.77	3.73	100	Intron (mRNA12695/VIT_04s0159g00050, intron 2 of 6)	15	12299362	12343192	43831	1	VIT_04s0159g00050	mRNA12695	10716	Unknown protein	Unknown	Unknown Protein
1160	chr13	6944436	6944637	202	*	126	26.8	6.09	4.85	100	Promoter (<=1kb)	4	6938530	6943606	5077	2	VIT_13s0019g05090	mRNA24900	-830	Stage III sporulation protein AA	Transport overview.Incompletely characterized transport systems.Putative transport protein.Multicomponent Put SpoIIIAE Exporter	Transport
617	chr00	9092252	9092453	202	*	126	26.7	6.09	4.85	100	Distal Intergenic	11	9125715	9126514	800	2	VIT_00s0281g00030	mRNA12904	34061	No hit	No hit	No Hit
1162	chr18	30990778	30990979	202	*	126	26.7	5.38	4.23	100	Intron (mRNA11877/VIT_18s0041g02430, intron 2 of 9)	9	30982874	30994018	11145	2	VIT_18s0041g02430	mRNA11877	3039	abscisic aldehyde oxidase (AAO3) (VvAAO3)	Signaling.Hormone Signaling.Auxin Signaling.Auxin metabolism	Response to Hormone Stimulus
1114	chr15	20160843	20161044	202	*	126	26.6	6.97	5.59	100	Promoter (<=1kb)	6	20161262	20163943	2682	1	VIT_15s0046g03660	mRNA9881	-218	R protein PRF disease resistance protein	Response to stimulus.Stress response.Biotic stress response.Plant-pathogen interaction.R proteins from Plant-pathogen interaction	Response to Stress
1164	chr18	12772418	12772619	202	*	125	26.4	4.25	3.29	100	5' UTR	9	12772148	12773056	909	2	VIT_18s0001g14710	mRNA6650	437	Ketol-acid reductoisomerase precursor	Metabolism.Primary metabolism.Amino acid metabolism.Valine, leucine, and isoleucine metabolism.Valine, leucine, and isoleucine biosynthesis	Cellular Amino Acids and Derivative Metabolic Process
2907	chr05	4195166	4195367	202	*	125	26.3	6.97	5.59	100	Intron (mRNA4104/VIT_05s0020g02520, intron 1 of 3)	16	4194227	4204900	10674	1	VIT_05s0020g02520	mRNA4104	939	BTB-POZ and math Domain 2 ATBPM2	Regulation overview.Regulation of gene expression.Regulation of transcription.Transcription factor.TRAF	Transcription Factor Activity
3162	chr10	15857776	15857977	202	*	125	26.3	6.97	5.59	100	Distal Intergenic	1	15834667	15852191	17525	2	VIT_10s0092g00620	mRNA16579	-5585	No hit	No hit	No Hit
1167	chr02	122307	122508	202	*	125	26.3	4.77	3.73	100	Promoter (<=1kb)	13	123165	127327	4163	1	VIT_02s0025g00160	mRNA23146	-657	Unknown	Unknown	Unknown Protein
1168	chr18	27615313	27615514	202	*	125	26.2	4.25	3.29	100	Distal Intergenic	9	27606520	27608628	2109	2	VIT_18s0001g02840	mRNA28712	-6685	Late embryogenesis abundant proteins	Response to stimulus.Stress response.Abiotic stress response.Desiccation stress response	Developmental Process
1169	chr08	12964383	12964584	202	*	125	26.1	4.77	3.73	100	Downstream (<1kb)	19	12964958	12966323	1366	2	VIT_08s0040g01860	mRNA8586	1739	Unknown protein	Unknown	Unknown Protein
1170	chr06	7983517	7983718	202	*	125	26	4.02	3.11	100	Promoter (<=1kb)	17	7983729	7986100	2372	1	VIT_06s0004g07230	mRNA15104	-11	Indole-3-acetate beta-glucosyltransferase	Signaling.Hormone Signaling.Auxin Signaling.Auxin metabolism.Auxin inactivation by conjugation	Response to Hormone Stimulus	0.79
1171	chr09	5323579	5323780	202	*	125	26	5.82	4.61	100	Promoter (<=1kb)	20	5316144	5323420	7277	2	VIT_09s0002g05590	mRNA22443	-159	ABC Transporter (VvPDR16 - VvABCG46)	Transport overview.Macromolecule transport.Multidrug transport.Multidrug ABC transport	Transport
1172	chr02	7099006	7099207	202	*	125	26	4.02	3.11	100	Promoter (<=1kb)	13	7100088	7118988	18901	1	VIT_02s0012g01030	mRNA2468	-881	AL-activated malate transporter 1	Transport overview.Electrochemical Potential-driven Transporters.Porters.Aromatic Acid Exporter	Transport
1173	chr01	9260423	9260624	202	*	125	26	4.02	3.11	100	Promoter (1-2kb)	12	9253723	9258430	4708	2	VIT_01s0026g00220	mRNA11740	-1993	Aldehyde Dehydrogenase (VvALDH2B8)	Metabolism.Primary metabolism.Carbohydrate metabolism.Glycolysis Gluconeogenesis	Carbohydrate Metabolic Process
1490	chr02	17253071	17253272	202	*	125	26	7.83	6.33	100	Promoter (<=1kb)	13	17245922	17252932	7011	2	VIT_02s0087g00060	mRNA22633	-139	Alpha-glucosidase	Metabolism.Primary metabolism.Carbohydrate metabolism.Monosaccharide metabolism.Galactose metabolism	Carbohydrate Metabolic Process
1175	chr08	11860922	11861123	202	*	125	26	5.12	4.01	100	Promoter (<=1kb)	19	11857207	11860728	3522	2	VIT_08s0040g00870	mRNA416	-194	Basic Leucine Zipper Transcription Factor (VvbZIP24)	Regulation overview.Regulation of gene expression.Regulation of transcription.Transcription factor.bZIP family transcription factor	Transcription Factor Activity
1176	chr02	2110899	2111100	202	*	125	26	5.12	4.01	100	Promoter (1-2kb)	13	2105871	2109009	3139	2	VIT_02s0025g02620	mRNA29556	-1890	BDG1 (BODYGUARD1) hydrolase	Unknown	Cellular Process
1177	chr03	5962117	5962318	202	*	125	26	4.53	3.51	100	Promoter (<=1kb)	14	5962649	5966620	3972	1	VIT_03s0180g00030	mRNA19698	-331	Calcium-binding protein	Unknown	Cellular Process
1178	chr02	2069182	2069383	202	*	125	26	7.83	6.33	100	Distal Intergenic	13	2061527	2062440	914	2	VIT_02s0025g02590	mRNA24098	-6742	Homeobox-leucine zipper protein ATHB-12 (VvATHB-2)	Regulation overview.Regulation of gene expression.Regulation of transcription.Transcription factor.Homeobox domain family transcription factor	Transcription Factor Activity
2073	chr16	16488123	16488324	202	*	125	26	7.83	6.33	100	Intron (mRNA8299/VIT_16s0022g02350, intron 6 of 8)	7	16481981	16491201	9221	1	VIT_16s0022g02350	mRNA8299	6142	ACI13	Response to stimulus.Stress response.Biotic stress response	Response to Stress
1055	chr17	624600	624801	202	*	125	26	7.83	6.33	100	Intron (mRNA6984/VIT_17s0000g00730, intron 5 of 8)	8	615670	633426	17757	1	VIT_17s0000g00730	mRNA6984	8930	ATP binding / DNA binding	Unknown	Cellular Process
1181	chr17	15654075	15654276	202	*	125	26	7.83	6.33	100	Downstream (1-2kb)	8	15650599	15651327	729	2	VIT_17s0053g00180	mRNA1624	-2748	Ascorbate peroxidase	Metabolism.Primary metabolism.Organic acid metabolism.Ascorbate and aldarate metabolism	Response to Stress
2145	chr01	15432844	15433045	202	*	125	26	4.53	3.51	100	Promoter (1-2kb)	12	15430029	15431554	1526	2	VIT_01s0011g00560	mRNA21821	-1290	DREPP plasma membrane polypeptide	Unclassified	Developmental Process
3788	chr01	9264406	9264607	202	*	125	26	5.82	4.6	100	Intron (mRNA11718/VIT_01s0026g00230, intron 7 of 7)	12	9260568	9269777	9210	2	VIT_01s0026g00230	mRNA11718	5170	U4/U6 small nuclear ribonucleoprotein PRP31	Metabolism.Primary metabolism.Nucleobase, nucleoside, nucleotide, nucleic acid metabolism.Nucleic acid metabolism.RNA metabolism.RNA processing.mRNA processing.mRNA splicing	DNA/RNA Metabolic Process
1184	chr04	19284771	19284972	202	*	125	26	5.82	4.6	100	Intron (mRNA298/VIT_04s0023g02370, intron 1 of 2)	15	19283613	19300989	17377	1	VIT_04s0023g02370	mRNA298	1158	AAA-type ATPase	Diverse functions.Gene family with diverse functions.AAA-type ATPase domain family	Transport
1185	chr05	3900834	3901035	202	*	125	26	5.82	4.61	100	Exon (mRNA2238/VIT_05s0020g02170, exon 2 of 18)	16	3900557	3903824	3268	1	VIT_05s0020g02170	mRNA2238	277	Sugar transporter ERD6-like 16	Transport overview.Electrochemical Potential-driven Transporters.Porters.Major Facilitator Superfamily.Sugar Porter	Carbohydrate Metabolic Process
1186	chr05	25433306	25433507	202	*	125	26	5.82	4.61	100	Distal Intergenic	16	25435609	25437346	1738	1	VIT_05s0094g01530	mRNA5492	-2102	ARL (ARGOS)	Metabolism.Primary metabolism.Protein metabolism and modification.Protein folding.Chaperone-mediated protein folding.HSP-mediated protein folding.HSP-mediated protein folding co-chaperone	Developmental Process
1187	chr06	7533885	7534086	202	*	125	26	5.82	4.61	100	Distal Intergenic	17	7527838	7531543	3706	2	VIT_06s0004g06830	mRNA18348	-2342	Asparagine synthetase	Metabolism.Cellular metabolism.Nitrogen and sulfur metabolism.Nitrogen metabolism.Nitrogen assimilation	Generation of Energy
1188	chr08	18405754	18405955	202	*	125	26	5.82	4.61	100	Intron (mRNA26348/VIT_08s0007g04480, intron 5 of 13)	19	18396748	18401300	4553	2	VIT_08s0007g04470	mRNA26338	-4454	Vacuolar protein sorting 37C	Transport overview.Macromolecule transport.Protein transport.Tethering factors	Transport
1189	chr08	20637713	20637914	202	*	125	26	5.82	4.61	100	Downstream (<1kb)	19	20638640	20639376	737	2	VIT_08s0007g07000	mRNA7533	1462	Disease resistance-responsive	Diverse functions.Gene family with diverse functions.NBS-LRR superfamily	#N/A
2626	chr08	20688151	20688352	202	*	125	26	5.82	4.61	100	3' UTR	19	20684163	20688871	4709	1	VIT_08s0007g07060	mRNA7485	3988	Unknown protein	Unknown	Unknown Protein
1010	chr11	4236702	4236903	202	*	125	26	5.82	4.61	100	Distal Intergenic	2	4233708	4234671	964	1	VIT_11s0016g04920	mRNA2502	2994	Early nodulin 93	Unknown	#N/A
516	chr13	3538721	3538922	202	*	125	26	5.82	4.61	100	Exon (mRNA6435/VIT_13s0019g02130, exon 2 of 5)	4	3538520	3540280	1761	1	VIT_13s0019g02130	mRNA6435	201	Tropinone reductase	Metabolism.Primary metabolism.Amino acid metabolism.Arginine and proline metabolism.Urea cycle	Cellular Amino Acids and Derivative Metabolic Process
2661	chr15	8509794	8509995	202	*	125	26	5.82	4.61	100	Distal Intergenic	6	8517516	8528679	11164	1	VIT_15s0045g01310	mRNA27059	-7521	UMP-CMP kinase	Metabolism.Primary metabolism.Nucleobase, nucleoside, nucleotide, nucleic acid metabolism.Nucleotide metabolism.Pyrimidine metabolism	DNA/RNA Metabolic Process
1194	chr16	20409465	20409666	202	*	125	26	5.82	4.61	100	Distal Intergenic	7	20413623	20416604	2982	1	VIT_16s0050g01950	mRNA23090	-3957	Disease resistance family protein / LRR family	Diverse functions.Gene family with diverse functions.NBS-LRR superfamily	Response to Stress
1195	chr17	3872526	3872727	202	*	125	26	5.82	4.61	100	Distal Intergenic	8	3879624	3880732	1109	1	VIT_17s0000g03790	mRNA17146	-6897	Unknown protein	Unknown	Unknown Protein
1196	chr18	20264098	20264299	202	*	125	26	5.82	4.61	100	Distal Intergenic	9	20269376	20273514	4139	2	VIT_18s0001g01790	mRNA12098	9215	No hit	No hit	No Hit
1197	chr12	24027215	24027416	202	*	125	26	5.82	4.61	100	Intron (mRNA22280/VIT_12s0035g02100, intron 1 of 10)	3	24024790	24027813	3024	2	VIT_12s0035g02100	mRNA22280	397	Glutathione S-transferase Z1 GSTZ1	Metabolism.Primary metabolism.Coenzyme and prosthetic group metabolism.Peptide derived compounds biosynthesis.Glutathione metabolism	Secondary Metabolic Process
1198	chr17	202316	202517	202	*	125	26	5.82	4.61	100	Promoter (<=1kb)	8	203346	205367	2022	1	VIT_17s0000g00150	mRNA18158	-829	Floricaula/leafy protein (VvVFL) vitis XM_002284628.1 NC_012023.2	Development.Reproductive development.Flower development	Developmental Process
1199	chr05	11487693	11487894	202	*	125	26	4.02	3.11	100	Promoter (<=1kb)	16	11488117	11490122	2006	1	VIT_05s0051g00450	mRNA10706	-223	GATA transcription factor 1	Regulation overview.Regulation of gene expression.Regulation of transcription.Transcription factor.C2C2-GATA family transcription factor	Transcription Factor Activity
3096	chr06	6106315	6106516	202	*	125	26	5.12	4.01	100	Downstream (<1kb)	17	6103829	6105916	2088	1	VIT_06s0004g05170	mRNA19576	2486	Lectin protein kinase	Signaling.Signaling pathway.Protein kinase	Signal Transduction
1201	chr06	6868415	6868616	202	*	125	26	5.12	4.01	100	Downstream (2-3kb)	17	6871610	6872870	1261	2	VIT_06s0004g06070	mRNA29482	4254	Unknown protein	Unknown	Unknown Protein
1202	chr06	15851419	15851620	202	*	125	26	5.12	4.01	100	Intron (mRNA16182/VIT_06s0009g02340, intron 2 of 15)	17	15838877	15863802	24926	1	VIT_06s0009g02340	mRNA16182	12542	Tryptophan/tyrosine permease family	Transport overview.Electrochemical Potential-driven Transporters.Porters.Hydroxy/Aromatic Amino Acid Permease	Transport
2433	chr11	4730242	4730443	202	*	125	26	5.12	4.01	100	Intron (mRNA24590/VIT_11s0016g05400, intron 1 of 4)	2	4724294	4734437	10144	1	VIT_11s0016g05400	mRNA24590	5948	Unknown protein	Unknown	Unknown Protein
1204	chr11	16343066	16343267	202	*	125	26	5.12	4.01	100	Distal Intergenic	2	16314929	16318349	3421	1	VIT_11s0103g00340	mRNA6108	28137	Pentatricopeptide (PPR) repeat-containing	Diverse functions.Gene family with diverse functions.Pentatricopeptide domain family	Pentatricopeptide (PPR) repeat-containing protein
1063	chr13	2780170	2780371	202	*	125	26	5.12	4.01	100	Downstream (<1kb)	4	2780578	2785331	4754	2	VIT_13s0019g00840	mRNA1449	4960	UDP-glucuronate decarboxylase.	Metabolism.Primary metabolism.Carbohydrate metabolism.Polysaccharide metabolism.Starch and sucrose metabolism	Carbohydrate Metabolic Process
1206	chr13	4644263	4644464	202	*	125	26	5.12	4.01	100	Distal Intergenic	4	4647553	4647978	426	1	VIT_13s0019g03460	mRNA17517	-3089	Homeodomain transcription factor 5	Regulation overview.Regulation of gene expression.Regulation of transcription.Transcription factor.Homeobox domain family transcription factor	Transcription Factor Activity
1207	chr14	1192327	1192528	202	*	125	26	5.12	4.01	100	Exon (mRNA10352/VIT_14s0060g01510, exon 3 of 11)	5	1191276	1200467	9192	1	VIT_14s0060g01510	mRNA10352	1051	Importin alpha	Transport overview.Incompletely characterized transport systems.Recognized transporters of unknown biochemical mechanism.Nuclear pore complex	Transport
1208	chr14	17312546	17312747	202	*	125	26	5.12	4.01	100	3' UTR	5	17312601	17313438	838	2	VIT_14s0006g01400	mRNA4765	691	Calmodulin	Signaling.Signaling pathway.Calcium sensors and Signaling	Signal Transduction
1209	chr16	8296964	8297165	202	*	125	26	5.12	4.01	100	Distal Intergenic	7	8303596	8304830	1235	1	VIT_16s0013g01690	mRNA12402	-6431	Glycosylasparaginase	Metabolism.Primary metabolism.Carbohydrate metabolism.Oligosaccharide metabolism.N-Glycan metabolism.N-Glycan catabolism	Carbohydrate Metabolic Process
1887	chr18	19354138	19354339	202	*	125	26	5.12	4.01	100	Distal Intergenic	9	19318971	19332205	13235	2	VIT_18s0122g00690	mRNA13027	-21933	Laccase	Metabolism.single reactions	Secondary Metabolic Process
2905	chr19	3553940	3554141	202	*	125	26	5.12	4.01	100	Distal Intergenic	10	3558579	3561635	3057	1	VIT_19s0014g03400	mRNA5287	-4438	Receptor protein kinase	Signaling.Signaling pathway.Protein kinase	Signal Transduction
1212	chr02	2526035	2526236	202	*	125	26	4.53	3.51	100	Distal Intergenic	13	2524345	2525324	980	1	VIT_02s0025g03170	mRNA14287	1690	ERF/AP2 Gene Family (VvERF052)	Signaling.Hormone Signaling.Ethylene Signaling.Ethylene-mediated Signaling pathway	Response to Hormone Stimulus
1213	chr06	7801050	7801251	202	*	125	26	4.53	3.51	100	Exon (mRNA156/VIT_06s0004g07050, exon 6 of 10)	17	7796568	7803830	7263	1	VIT_06s0004g07050	mRNA156	4482	Ubiquitin family	Unclear	#N/A
1214	chr07	9416359	9416560	202	*	125	26	4.53	3.51	100	Intron (mRNA24792/VIT_07s0005g05100, intron 1 of 5)	18	9415521	9419944	4424	1	VIT_07s0005g05100	mRNA24792	838	Phytochrome interacting factor 3-like 5	Signaling.Signaling pathway.Circadian clock Signaling	Developmental Process
3769	chr07	22502457	22502658	202	*	125	26	4.53	3.51	100	Exon (mRNA7783/VIT_07s0129g01040, exon 6 of 13)	18	22488196	22515615	27420	1	VIT_07s0129g01040	mRNA7783	14261	Copper-exporting ATPase HMA1 (Heavy metal ATPase 1)	Transport overview.Primary Active Transporters.P-P-bond hydrolysis-driven transporters.P-type ATPase (P-ATPase).heavy metal ATPase	Transport
116	chr08	7827684	7827885	202	*	125	26	4.53	3.51	100	Exon (mRNA12035/VIT_08s0105g00490, exon 1 of 2)	19	7822441	7828260	5820	2	VIT_08s0105g00490	mRNA12035	375	Glutaredoxin-related protein;	Response to stimulus.Stress response.Abiotic stress response.Oxidative stress response	#N/A
1217	chr08	17614661	17614862	202	*	125	26	4.53	3.51	100	3' UTR	19	17614574	17618500	3927	2	VIT_08s0007g03670	mRNA9343	3638	Lipase GDSL	Unclear	Lipid Metabolic Process
1218	chr08	19788784	19788985	202	*	125	26	4.53	3.51	100	Intron (mRNA8280/VIT_08s0007g05910, intron 12 of 33)	19	19773516	19808461	34946	1	VIT_08s0007g05910	mRNA8280	15268	folylpolyglutamate synthase	Metabolism.Primary metabolism.Coenzyme and prosthetic group metabolism.Folate metabolism	Secondary Metabolic Process
1219	chr09	2679992	2680193	202	*	125	26	4.53	3.51	100	Intron (mRNA14825/VIT_09s0002g02980, intron 1 of 12)	20	2679371	2685353	5983	1	VIT_09s0002g02980	mRNA14825	621	FRK1 (FLG22-induced receptor-like kinase 1)	Response to stimulus.Stress response.Biotic stress response.Plant-pathogen interaction	Response to Stress
1220	chr10	1823430	1823631	202	*	125	26	4.53	3.52	100	Exon (mRNA11499/VIT_00s1343g00010, exon 3 of 5)	1	1821787	1825349	3563	1	VIT_00s1343g00010	mRNA11499	1643	Glycinamide ribonucleotide transformylase	Metabolism.Primary metabolism.Nucleobase, nucleoside, nucleotide, nucleic acid metabolism.Nucleotide metabolism.Purine metabolism	DNA/RNA Metabolic Process
1221	chr10	5382767	5382968	202	*	125	26	4.53	3.52	100	Downstream (1-2kb)	1	5381255	5382312	1058	1	VIT_10s0003g00580	mRNA29729	1512	ERF/AP2 Gene Family (VvERF075)	Signaling.Hormone Signaling.Ethylene Signaling.Ethylene-mediated Signaling pathway	Response to Hormone Stimulus
1222	chr11	373036	373237	202	*	125	26	4.53	3.52	100	3' UTR	2	373025	383570	10546	2	VIT_11s0016g00360	mRNA25439	10333	1-phosphatidylinositol-3-phosphate 5-kinase	Metabolism.Primary metabolism.Carbohydrate metabolism.Monosaccharide metabolism.Inositol phosphate metabolism	Carbohydrate Metabolic Process
1223	chr11	923793	923994	202	*	125	26	4.53	3.52	100	Exon (mRNA27686/VIT_11s0016g01140, exon 1 of 1)	2	923722	924660	939	1	VIT_11s0016g01140	mRNA27686	71	Unknown	Unknown	Unknown Protein
1224	chr11	17608899	17609100	202	*	125	26	4.53	3.52	100	Distal Intergenic	2	17540339	17590940	50602	2	VIT_11s0052g00170	mRNA19983	-17959	Armadillo-like helical domain-containing	Unknown	Signal Transduction
1225	chr13	6317275	6317476	202	*	125	26	4.53	3.52	100	Distal Intergenic	4	6333553	6340043	6491	1	VIT_13s0019g04680	mRNA638	-16077	Ras-related protein Rab-5B	Cellular process.Cellular transport.Protein trafficking.Vesicle-mediated trafficking	Signal Transduction
898	chr14	6585499	6585700	202	*	125	26	4.53	3.52	100	Intron (mRNA20979/VIT_14s0030g01700, intron 1 of 1)	5	6582133	6586030	3898	1	VIT_14s0030g01700	mRNA20979	3366	Unknown	Unknown	Unknown Protein
1227	chr14	12950549	12950750	202	*	125	26	4.53	3.52	100	Distal Intergenic	5	12924819	12926050	1232	2	VIT_14s0036g01530	mRNA29406	-24499	ATRAD3 (Arabidopsis thaliana Ras Associated with Diabetes protein 3	Unclear	Lipid Metabolic Process
1228	chr18	5155769	5155970	202	*	125	26	4.53	3.52	100	Distal Intergenic	9	5163243	5164681	1439	1	VIT_18s0001g06940	mRNA19859	-7273	Purine permease 1 (PUP1)	Signaling.Hormone Signaling.Cytokinin Signaling.Cytokinin metabolism.Cytokinin biosynthesis	Secondary Metabolic Process
1998	chr18	5464116	5464317	202	*	125	26	4.53	3.52	100	Exon (mRNA1793/VIT_18s0001g07220, exon 2 of 6)	9	5462890	5465587	2698	2	VIT_18s0001g07220	mRNA1793	1270	Cyclin delta-2	Cellular process.Cell growth and death	Cellular Process
1230	chr10	11356580	11356781	202	*	125	26	4.53	3.52	100	Exon (mRNA8244/VIT_10s0003g04470, exon 13 of 28)	1	11324035	11380480	56446	1	VIT_10s0003g04470	mRNA8244	32545	ABC Transporter (VvMRP20 - VvABCC20)	Transport overview.Macromolecule transport.Multidrug transport.Multidrug ABC transport	Transport
1245	chr07	1250925	1251126	202	*	125	26	4.53	3.52	100	Distal Intergenic	18	1234739	1241465	6727	2	VIT_07s0151g00310	mRNA8815	-9460	NIMA protein kinase NEK1	Signaling.Signaling pathway.Protein kinase	Developmental Process
1232	chr17	6894954	6895155	202	*	125	26	4.02	3.11	100	Promoter (1-2kb)	8	6896277	6896699	423	1	VIT_17s0000g06200	mRNA13665	-1122	Mini zinc finger 1 MIF1	Regulation overview.Regulation of gene expression.Regulation of transcription.Transcription factor.zf-HD family transcription factor	Transcription Factor Activity				*
1233	chr14	27324127	27324328	202	*	125	26	4.02	3.11	100	Promoter (1-2kb)	5	27319398	27322165	2768	2	VIT_14s0066g00850	mRNA5649	-1962	Nitrate transporter2.5	Transport overview.Electrochemical Potential-driven Transporters.Porters.Major Facilitator Superfamily.Nitrate/Nitrite Porter	Transport
1709	chr14	27230895	27231096	202	*	125	26	7.83	6.33	100	Promoter (<=1kb)	5	27231630	27232114	485	1	VIT_14s0066g00770	mRNA5160	-534	No hit	No hit	No Hit
1235	chr04	24386150	24386351	202	*	125	26	4.02	3.11	100	Exon (mRNA13381/VIT_04s0044g01700, exon 11 of 15)	15	24376660	24388928	12269	1	VIT_04s0044g01700	mRNA13381	9490	RNA polymerase I specific transcription initiation factor RRN3	Metabolism.Primary metabolism.Nucleobase, nucleoside, nucleotide, nucleic acid metabolism.Nucleic acid metabolism.RNA metabolism	DNA/RNA Metabolic Process
1236	chr08	8171160	8171361	202	*	125	26	4.02	3.11	100	Intron (mRNA3883/VIT_08s0217g00060, intron 2 of 9)	19	8153444	8172664	19221	2	VIT_08s0217g00060	mRNA3883	1303	Importin 11	NA	Transport
1237	chr08	10405245	10405446	202	*	125	26	4.02	3.11	100	Exon (mRNA13370/VIT_08s0058g01050, exon 1 of 3)	19	10392480	10406612	14133	2	VIT_08s0058g01050	mRNA13370	1166	Unknown protein	Unknown	Unknown Protein
2768	chr08	14849387	14849588	202	*	125	26	4.02	3.11	100	Exon (mRNA10773/VIT_08s0007g00610, exon 2 of 3)	19	14849072	14852816	3745	2	VIT_08s0007g00610	mRNA10773	3228	Unknown	Unknown	No Hit
1239	chr08	16830323	16830524	202	*	125	26	4.02	3.11	100	Intron (mRNA24696/VIT_08s0007g02770, intron 1 of 4)	19	16829943	16832318	2376	1	VIT_08s0007g02770	mRNA24696	380	IAA-amino acid hydrolase 1 (ILR1)	Signaling.Hormone Signaling.Auxin Signaling.Auxin metabolism.Auxin activation by conjugation hydrolysis	Response to Hormone Stimulus
1857	chr08	19958155	19958356	202	*	125	26	4.02	3.11	100	Intron (mRNA19293/VIT_08s0007g06150, intron 2 of 3)	19	19956815	19960291	3477	2	VIT_08s0007g06150	mRNA19293	1935	Ribosomal protein L6 (RPL6A) 60S	Metabolism.Primary metabolism.Protein metabolism and modification.Protein synthesis.Ribosome	DNA/RNA Metabolic Process
2016	chr09	5748558	5748759	202	*	125	26	4.02	3.11	100	Exon (mRNA1549/VIT_09s0002g05930, exon 3 of 4)	20	5746263	5749074	2812	1	VIT_09s0002g05930	mRNA1549	2295	Unknown protein	no hit	Unknown Protein
915	chr10	8060284	8060485	202	*	125	26	4.02	3.11	100	Exon (mRNA18925/VIT_10s0003g02550, exon 2 of 7)	1	8060230	8062788	2559	1	VIT_10s0003g02550	mRNA18925	54	ABC transporter B member 14	Transport overview.Macromolecule transport.Multidrug transport.Multidrug ABC transport	Transport
1243	chr10	13443294	13443495	202	*	125	26	4.02	3.11	100	Distal Intergenic	1	13441758	13442558	801	1	VIT_10s0003g05340	mRNA13866	1536	Germin-like protein	Metabolism.Primary metabolism.Generation of metabolite precursors and energy.Storage proteins	Cellular Process
1161	chr11	4553671	4553872	202	*	125	26	4.02	3.11	100	Exon (mRNA28474/VIT_11s0016g05240, exon 12 of 45)	2	4591684	4601631	9948	1	VIT_11s0016g05250	mRNA28505	-37812	Methyltransferase FkbM family	Unclear	#N/A
1298	chr12	11440334	11440535	202	*	125	26	4.02	3.11	100	Distal Intergenic	3	11431278	11433114	1837	1	VIT_12s0178g00200	mRNA24694	9056	Actin beta/gamma 1	Cellular process.Cellular component organization and biogenesis.Cytoskeleton organization and biogenesis.Actin organization and biogenesis	Cellular Process
3466	chr16	13112265	13112466	202	*	125	26	4.02	3.11	100	Distal Intergenic	7	13115797	13117163	1367	1	VIT_16s0022g00510	mRNA19493	-3331	Heat shock 22 kDa protein	Metabolism.Primary metabolism.Protein metabolism and modification.Protein folding.Chaperone-mediated protein folding.HSP-mediated protein folding	#N/A
1247	chr16	19827134	19827335	202	*	125	26	4.02	3.11	100	Exon (mRNA23469/VIT_16s0050g01430, exon 1 of 2)	7	19826773	19828194	1422	1	VIT_16s0050g01430	mRNA23469	361	Ornithine cyclodeaminase	Metabolism.Primary metabolism.Amino acid metabolism.Arginine and proline metabolism	Cellular Amino Acids and Derivative Metabolic Process
580	chr18	2388399	2388600	202	*	125	26	4.02	3.11	100	Exon (mRNA15020/VIT_18s0001g01860, exon 25 of 31)	9	2359940	2405390	45451	2	VIT_18s0001g01860	mRNA15020	16790	Preprotein translocase secA	Metabolism.Primary metabolism.Protein metabolism and modification.Protein folding.Protein export	Cellular Homeostasis
1249	chr01	12006902	12007103	202	*	125	26	4.02	3.11	100	Distal Intergenic	12	12003171	12004391	1221	2	VIT_01s0026g02200	mRNA2841	-2511	TCP family transcription factor TCP15	Regulation overview.Regulation of gene expression.Regulation of transcription.Transcription factor.TCP family transcription factor	Transcription Factor Activity
1250	chr05	22392076	22392277	202	*	125	26	4.02	3.11	100	Exon (mRNA22415/VIT_05s0102g00120, exon 5 of 6)	16	22389097	22392690	3594	1	VIT_05s0102g00120	mRNA22415	2979	Glutathione peroxidase	Metabolism.Primary metabolism.Coenzyme and prosthetic group metabolism.Peptide derived compounds biosynthesis.Glutathione metabolism	Response to Stress
2052	chr12	7372735	7372936	202	*	125	26	4.02	3.11	100	Promoter (1-2kb)	3	7370986	7371658	673	2	VIT_12s0059g02660	mRNA9710	-1077	No hit	unknown	No Hit
1252	chr09	2236514	2236715	202	*	125	26	4.02	3.11	100	Promoter (<=1kb)	20	2235021	2236326	1306	2	VIT_09s0002g02450	mRNA2082	-188	Phosphatase	Signaling.Signaling pathway.Protein phosphatase	#N/A
1253	chr02	4978000	4978201	202	*	125	26	5.12	4.01	100	Promoter (1-2kb)	13	4979771	4980739	969	1	VIT_02s0154g00230	mRNA25078	-1570	Phosphatidic acid phosphatase / PAP2	Metabolism.Primary metabolism.Lipid metabolism.Glycerolipid metabolism.Glycerophospholipid metabolism	Lipid Metabolic Process
1254	chr02	1192018	1192219	202	*	125	26	4.53	3.51	100	Promoter (1-2kb)	13	1182777	1190358	7582	2	VIT_02s0025g01420	mRNA12220	-1660	Preprotein translocase YidC subunit	Metabolism.Primary metabolism.Protein metabolism and modification.Protein folding.Protein export	Cellular Homeostasis
1255	chr12	22548062	22548263	202	*	125	26	4.53	3.52	100	Promoter (<=1kb)	3	22542124	22547435	5312	2	VIT_12s0035g01180	mRNA5796	-627	Protein kinase CRK1 protein	Signaling.Signaling pathway.Protein kinase	Signal Transduction
1256	chr05	14942849	14943050	202	*	125	26	4.53	3.51	100	Promoter (<=1kb)	16	14939210	14942811	3602	2	VIT_05s0029g00200	mRNA8602	-38	Purple acid phosphatase 15 ATPAP15/PAP15	Metabolism.Primary metabolism.Coenzyme and prosthetic group metabolism.Riboflavin metabolism	Secondary Metabolic Process
1257	chr05	8296604	8296805	202	*	125	26	5.82	4.61	100	Promoter (<=1kb)	16	8294945	8296069	1125	2	VIT_05s0049g01190	mRNA26325	-535	Receptor serine/threonine kinase	Signaling.Signaling pathway.Protein kinase	Signal Transduction
2738	chr18	4217303	4217504	202	*	125	26	3.17	2.44	100	Distal Intergenic	9	4220268	4222313	2046	1	VIT_18s0001g05250	mRNA5604	-2764	Dehydration Responsive Element-Binding Transcription Factor (VvDREB27)	Signaling.Hormone Signaling.Ethylene Signaling.Ethylene-mediated Signaling pathway	Response to Hormone Stimulus
1259	chr19	72936	73137	202	*	125	26	5.82	4.61	100	Promoter (<=1kb)	10	74024	75062	1039	1	VIT_19s0014g00080	mRNA28891	-887	Steroid 5alpha-reductase	Signaling.Hormone Signaling.Brassinosteroid Signaling.Brassinosteroid metabolism.Brassinosteroid biosynthesis	Response to Hormone Stimulus
1260	chr01	3046408	3046609	202	*	125	26	4.02	3.11	100	Promoter (<=1kb)	12	3044557	3045849	1293	2	VIT_01s0011g03360	mRNA4920	-559	Unknown	Unknown	Unknown Protein
581	chr10	1111025	1111226	202	*	125	26	5.12	4.01	100	Promoter (<=1kb)	1	1111408	1117379	5972	1	VIT_10s0116g01850	mRNA18466	-182	Unknown protein	Unknown	Unknown Protein
1262	chr08	13836737	13836938	202	*	125	26	4.53	3.51	100	5' UTR	19	13822252	13836994	14743	2	VIT_08s0040g02790	mRNA3312	56	Unknown protein	Unknown	Unknown Protein
1263	chr07	19967172	19967373	202	*	125	25.9	5.82	4.61	100	Intron (mRNA9370/VIT_00s0313g00070, intron 2 of 8)	18	19961136	19969002	7867	2	VIT_00s0313g00070	mRNA9370	1629	putative MADS-box Short Vegetal Phase 1 (VviSVP1)	Development.Reproductive development.Flower development	Transcription Factor Activity
2175	chr07	27174978	27175179	202	*	125	25.9	4.53	3.52	100	Intron (mRNA11719/VIT_07s0130g00440, intron 2 of 2)	18	27165862	27166998	1137	2	VIT_07s0130g00430	mRNA11985	-7980	SWIB complex BAF60b domain-containing protein	Regulation overview.Regulation of gene expression.Regulation of transcription.Transcription factor.SWIB	Transcription Factor Activity
1265	chr00	11151362	11151563	202	*	125	25.9	5.82	4.61	100	Promoter (<=1kb)	11	11150274	11151037	764	2	VIT_00s0337g00090	mRNA26530	-325	Unknown	Unknown	Unknown Protein
1266	chr13	7638438	7638639	202	*	125	25.8	6.68	5.34	100	Downstream (1-2kb)	4	7639660	7648773	9114	2	VIT_13s0074g00160	mRNA1513	10134	3-oxoacyl-[acyl-carrier-protein] synthase	Metabolism.Primary metabolism.Lipid metabolism.Fatty acid metabolism.Fatty acid biosynthesis	Lipid Metabolic Process
3376	chr01	657352	657553	202	*	125	25.8	4.53	3.52	100	Intron (mRNA17031/VIT_01s0011g00740, intron 1 of 8)	12	656141	666920	10780	1	VIT_01s0011g00740	mRNA17031	1211	Processing peptidase beta subunit, mitochondrial	Metabolism.Primary metabolism.Protein metabolism and modification.Proteolysis.Peptidase-mediated proteolysis	Cellular Homeostasis
1268	chr05	10431862	10432063	202	*	125	25.8	4.02	3.11	100	Intron (mRNA1453/VIT_05s0077g00480, intron 5 of 7)	16	10427332	10435794	8463	1	VIT_05s0077g00480	mRNA1453	4530	Lipase class 3	NA	Lipid Metabolic Process
1973	chr14	8974435	8974636	202	*	125	25.8	3.57	2.77	100	Distal Intergenic	5	8958308	8967401	9094	1	VIT_14s0081g00660	mRNA13040	16127	Unknown protein	NA	Unknown Protein
1270	chr08	21110415	21110616	202	*	125	25.8	5.12	4.01	100	Promoter (<=1kb)	19	21108449	21110396	1948	2	VIT_08s0007g07620	mRNA3523	-19	Thioredoxin 2	Cellular process.Cellular homeostasis.Cell redox homeostasis	#N/A
1271	chr17	9705883	9706084	202	*	125	25.7	5.82	4.61	100	Promoter (<=1kb)	8	9706669	9707820	1152	1	VIT_17s0000g08380	mRNA13395	-585	Unknown protein	Unknown	Unknown Protein
1272	chr08	11998501	11998702	202	*	125	25.6	7.83	6.34	100	Distal Intergenic	19	11991184	11995436	4253	2	VIT_08s0040g00990	mRNA23243	-3065	Transcription elongation factor S-II	Metabolism.Primary metabolism.Nucleobase, nucleoside, nucleotide, nucleic acid metabolism.Nucleic acid metabolism.RNA metabolism.Basal transcription factors	Transcription Factor Activity
1273	chr14	23807570	23807771	202	*	124	25.5	5.82	4.61	100	Exon (mRNA25852/VIT_14s0068g00110, exon 1 of 4)	5	23806944	23824202	17259	1	VIT_14s0068g00110	mRNA25852	626	feronia receptor-like kinase	Signaling.Signaling pathway.Protein kinase	Developmental Process
2292	chr05	6181062	6181263	202	*	125	25.5	5.12	4.01	100	Distal Intergenic	16	6187479	6188292	814	1	VIT_05s0020g04400	mRNA10844	-6216	No hit	No hit	No Hit
547	chr14	29243767	29243968	202	*	124	25.3	5.12	4.01	100	Promoter (1-2kb)	5	29226449	29242673	16225	2	VIT_14s0108g00470	mRNA6386	-1094	Binding	Unknown	Unknown Protein
1276	chr19	2981887	2982088	202	*	124	25.3	5.82	4.61	100	Intron (mRNA20499/VIT_19s0014g02880, intron 1 of 3)	10	2980211	2982638	2428	2	VIT_19s0014g02880	mRNA20499	550	Glycosyl hydrolase family 5 protein	Metabolism.Primary metabolism.Carbohydrate metabolism.Carbohydrate catabolism	Carbohydrate Metabolic Process
1429	chr09	6696748	6696949	202	*	124	25.3	5.12	4.01	100	Intron (mRNA7981/VIT_09s0002g06780, intron 6 of 7)	20	6691280	6698216	6937	1	VIT_09s0002g06780	mRNA7981	5468	Unknown protein	Unknown	Unknown Protein
1278	chr09	3647600	3647801	202	*	124	25.2	5.12	4.01	100	Distal Intergenic	20	3642174	3646584	4411	1	VIT_09s0002g03930	mRNA17173	5426	Chaperonin GroEL	Metabolism.Primary metabolism.Nucleobase, nucleoside, nucleotide, nucleic acid metabolism.Nucleic acid metabolism.RNA metabolism.RNA catabolism	DNA/RNA Metabolic Process
2706	chr18	5762579	5762780	202	*	124	25.2	5.82	4.61	100	Promoter (<=1kb)	9	5751180	5762014	10835	2	VIT_18s0001g07500	mRNA6995	-565	Mechanosensitive ion channel MSCS-like 2	Transport overview.Channels and pores.a-Type channels.Small Conductance Mechanosensitive Ion Channel	Transport
3305	chr00	9808332	9808533	202	*	124	25.1	7.83	6.34	100	Promoter (1-2kb)	11	9810241	9814166	3926	1	VIT_00s0299g00060	mRNA22999	-1708	MYB divaricata	Development.Reproductive development.Flower development	Developmental Process
1281	chr02	1271616	1271817	202	*	124	25.1	5.12	4.01	100	Promoter (<=1kb)	13	1271999	1276239	4241	1	VIT_02s0025g01510	mRNA14593	-182	Unknown	Unknown	No Hit
2958	chr10	3037850	3038051	202	*	124	25	4.29	3.32	100	Promoter (1-2kb)	1	3039930	3040974	1045	1	VIT_00s0429g00040	mRNA7085	-1879	Aspartic Protease (VvAP47)	Metabolism.Primary metabolism.Protein metabolism and modification.Proteolysis.Peptidase-mediated proteolysis	Cellular Homeostasis
1283	chr15	11203101	11203302	202	*	124	25	4.86	3.8	100	Promoter (<=1kb)	6	11203877	11207272	3396	1	VIT_15s0021g01150	mRNA6978	-575	Calcium-dependent protein kinase-related	Signaling.Signaling pathway.Calcium sensors and Signaling	Signal Transduction
1284	chr08	20211120	20211321	202	*	124	25	7.83	6.34	100	Intron (mRNA20865/VIT_08s0007g06450, intron 1 of 2)	19	20206832	20217308	10477	1	VIT_08s0007g06450	mRNA20865	4288	Omega-6 fatty acid desaturase, endoplasmic reticulum (FAD2)	Metabolism.Primary metabolism.Lipid metabolism.Fatty acid metabolism.Fatty acid biosynthesis.Unsaturated fatty acid biosynthesis	Lipid Metabolic Process
1385	chr06	8267496	8267697	202	*	124	25	5.55	4.37	100	Promoter (<=1kb)	17	8264468	8267029	2562	2	VIT_06s0004g07470	mRNA14445	-467	Cation/hydrogen exchanger (CHX15)	Transport overview.Electrochemical Potential-driven Transporters.Porters.Monovalent Cation:Proton Antiporter-2	Transport
1286	chr04	673521	673722	202	*	124	25	7.53	6.07	100	Exon (mRNA141/VIT_04s0008g00760, exon 7 of 9)	15	676927	680927	4001	1	VIT_04s0008g00770	mRNA155	-3205	Glycine hydroxymethyltransferase	Metabolism.Primary metabolism.Amino acid metabolism.Glycine, serine, and threonine metabolism	Cellular Amino Acids and Derivative Metabolic Process
1287	chr14	169884	170085	202	*	124	25	7.53	6.07	100	Downstream (<1kb)	5	170460	172214	1755	2	VIT_14s0060g00200	mRNA27032	2129	Pentatricopeptide repeat-containing protein	Diverse functions.Gene family with diverse functions.Pentatricopeptide domain family	Pentatricopeptide (PPR) repeat-containing protein
1288	chr14	21639078	21639279	202	*	124	25	7.53	6.07	100	Intron (mRNA9151/VIT_14s0006g03130, intron 1 of 9)	5	21625446	21639474	14029	2	VIT_14s0006g03130	mRNA9151	195	HEAT repeat-containing protein	NA	Transport
1289	chr16	23202847	23203048	202	*	124	25	7.53	6.07	100	Distal Intergenic	7	23196941	23201456	4516	1	VIT_16s0098g01510	mRNA12587	5906	Histone-lysine N-methyltransferase ATXR6	Metabolism.Primary metabolism.Amino acid metabolism.Lysine metabolism	Cellular Amino Acids and Derivative Metabolic Process
1290	chr18	14138437	14138638	202	*	124	25	7.53	6.07	100	Downstream (<1kb)	9	14139015	14140400	1386	2	VIT_18s0166g00190	mRNA10195	1762	U-box domain-containing protein	Unknown	#N/A
1291	chr18	22048600	22048801	202	*	124	25	7.53	6.07	100	Distal Intergenic	9	22042903	22044749	1847	2	VIT_18s0072g00090	mRNA13876	-3851	No hit	NA	No Hit
1292	chr09	22785634	22785835	202	*	124	25	4.86	3.8	100	Promoter (<=1kb)	20	22785961	22787669	1709	1	VIT_09s0054g01730	mRNA12961	-126	Coniferyl alcohol acyltransferase	Metabolism.Secondary metabolism.Phenylpropanoid metabolism.Phenylpropanoid biosynthesis	Secondary Metabolic Process
1293	chr16	20845955	20846156	202	*	124	25	4.29	3.33	100	Promoter (1-2kb)	7	20843659	20844684	1026	2	VIT_16s0050g02400	mRNA8345	-1271	ERF/AP2 Gene Family (VvERF054)	Signaling.Hormone Signaling.Cytokinin Signaling.Cytokinin-mediated Signaling pathway	Response to Hormone Stimulus
1294	chr02	290732	290933	202	*	124	25	5.55	4.37	100	Downstream (<1kb)	13	291862	292795	934	2	VIT_02s0025g00370	mRNA27543	1862	2-C-methyl-D-erythritol 2,4-cyclodiphosphate synthase, chloroplast	Metabolism.Primary metabolism.Lipid metabolism.Steroid metabolism.Steroid biosynthesis	Lipid Metabolic Process
1295	chr04	20941285	20941486	202	*	124	25	5.55	4.37	100	Exon (mRNA17809/VIT_00s0338g00030, exon 6 of 6)	15	20934004	20937104	3101	1	VIT_00s0338g00020	mRNA18142	7281	Unknown protein	Unknown	Unknown Protein
2930	chr04	21665844	21666045	202	*	124	25	5.55	4.37	100	Intron (mRNA27236/VIT_04s0044g00130, intron 1 of 24)	15	21652017	21666469	14453	2	VIT_04s0044g00130	mRNA27236	424	Unknown protein	Unknown	Unknown Protein
1297	chr11	988870	989071	202	*	124	25	5.55	4.37	100	Exon (mRNA28363/VIT_11s0016g01240, exon 10 of 18)	2	982736	996700	13965	1	VIT_11s0016g01240	mRNA28363	6134	DENN (AEX-3) domain-containing protein	Unknown	#N/A
1562	chr13	11741679	11741880	202	*	124	25	5.55	4.37	100	Distal Intergenic	4	11724730	11735673	10944	1	VIT_13s0101g00090	mRNA21415	16949	Unknown protein	Unknown	Unknown Protein
1299	chr17	4849759	4849960	202	*	124	25	5.55	4.37	100	3' UTR	8	4847860	4850418	2559	1	VIT_17s0000g04470	mRNA12319	1899	No hit	No hit	No Hit
1300	chr18	697013	697214	202	*	124	25	5.55	4.37	100	3' UTR	9	694337	696186	1850	1	VIT_18s0122g00980	mRNA18813	2676	Glucan endo-1,3-beta-glucosidase 7 precursor	Metabolism.Primary metabolism.Carbohydrate metabolism.Polysaccharide metabolism.Starch and sucrose metabolism	Carbohydrate Metabolic Process
1301	chr19	11277450	11277651	202	*	124	25	5.55	4.37	100	Exon (mRNA7529/VIT_19s0015g02070, exon 3 of 7)	10	11275953	11278623	2671	2	VIT_19s0015g02070	mRNA7529	972	(-)-germacrene D synthase	Metabolism.Secondary metabolism.Terpenoid metabolism.Terpenoid biosynthesis	Secondary Metabolic Process
1302	chr08	390474	390675	202	*	124	25	4.29	3.32	100	Promoter (<=1kb)	19	391491	393755	2265	1	VIT_08s0056g00250	mRNA8964	-816	Harpin-induced 1	Response to stimulus.Stress response.Biotic stress response.Virus stress response	#N/A
1303	chr00	19446802	19447003	202	*	124	25	4.86	3.79	100	Distal Intergenic	11	19432760	19432948	189	1	VIT_00s0722g00010	mRNA19654	14042	No hit	No hit	No Hit
1304	chr04	15293135	15293336	202	*	124	25	4.86	3.79	100	Distal Intergenic	15	15314427	15321836	7410	1	VIT_04s0043g00830	mRNA8886	-21091	Unknown protein	Unknown	Unknown Protein
1305	chr04	22899283	22899484	202	*	124	25	4.86	3.79	100	Distal Intergenic	15	22903353	22904928	1576	1	VIT_04s0044g00870	mRNA15564	-3869	U-box domain containing protein	Unknown	Cellular Homeostasis
682	chr05	1616753	1616954	202	*	124	25	4.86	3.79	100	Exon (mRNA1471/VIT_05s0077g00470, exon 5 of 27)	16	1604296	1640668	36373	1	VIT_05s0077g00470	mRNA1471	12457	UPL6 (ubiquitin protein LIGASE 6)	Metabolism.Primary metabolism.Protein metabolism and modification.Proteolysis.cytoplasmic and nuclear protein degradation.Ubiquitin-mediated proteolysis	Cellular Homeostasis
1307	chr05	8917945	8918146	202	*	124	25	4.86	3.79	100	Distal Intergenic	16	8924486	8929265	4780	1	VIT_05s0049g01550	mRNA22137	-6340	Peptide transporter protein 3	Transport overview.Electrochemical Potential-driven Transporters.Porters.Proton-dependent Oligopeptide Transporter	Transport
1308	chr06	19004760	19004961	202	*	124	25	4.86	3.8	100	Distal Intergenic	17	19000231	19004322	4092	1	VIT_06s0061g00430	mRNA12163	4529	Ribosomal protein L18	Metabolism.Primary metabolism.Protein metabolism and modification.Protein synthesis.Ribosome	DNA/RNA Metabolic Process
1309	chr06	22130679	22130880	202	*	124	25	4.86	3.8	100	Exon (mRNA27269/VIT_06s0080g00910, exon 1 of 1)	17	22130100	22131332	1233	1	VIT_06s0080g00910	mRNA27269	579	F-box family protein	Metabolism.Primary metabolism.Protein metabolism and modification.Proteolysis.cytoplasmic and nuclear protein degradation.Ubiquitin-mediated proteolysis	#N/A
1310	chr07	20392372	20392573	202	*	124	25	4.86	3.8	100	Downstream (1-2kb)	18	20393577	20395420	1844	2	VIT_07s0191g00230	mRNA6562	2847	Ring-H2 finger protein ATL5F	Metabolism.Primary metabolism.Protein metabolism and modification.Proteolysis	#N/A
1311	chr07	22944897	22945098	202	*	124	25	4.86	3.8	100	3' UTR	18	22944739	22947143	2405	2	VIT_07s0031g00390	mRNA8897	2045	Zinc finger (C3HC4-type ring finger)	Regulation overview.Regulation of gene expression.Regulation of transcription.Transcription factor.Zinc finger C3HC4 family transcription factor	Transcription Factor Activity
1312	chr09	1387659	1387860	202	*	124	25	4.86	3.8	100	Exon (mRNA4366/VIT_09s0002g01590, exon 3 of 6)	20	1383432	1390944	7513	1	VIT_09s0002g01590	mRNA4366	4227	Nuclear transcription factor Y subunit A-8	Regulation overview.Regulation of gene expression.Regulation of transcription.Transcription factor.CCAAT family transcription factor.HAP2-type	Transcription Factor Activity
1313	chr09	22501886	22502087	202	*	124	25	4.86	3.8	100	Intron (mRNA2256/VIT_09s0054g01550, intron 12 of 17)	20	22497219	22512603	15385	2	VIT_09s0054g01550	mRNA2256	10516	Cycloartenol synthase	Metabolism.Primary metabolism.Lipid metabolism.Steroid metabolism.Steroid biosynthesis	Lipid Metabolic Process
1314	chr11	3641297	3641498	202	*	124	25	4.86	3.8	100	Distal Intergenic	2	3655745	3663422	7678	1	VIT_11s0016g04350	mRNA12095	-14247	Methyltransferase Met-10+ like family protein	Unclear	#N/A
1315	chr11	6980082	6980283	202	*	124	25	4.86	3.8	100	Distal Intergenic	2	6994640	7024111	29472	1	VIT_11s0149g00120	mRNA6974	-14357	DICER-like 4	Transport overview.Primary Active Transporters.P-P-bond hydrolysis-driven transporters.Nuclear mRNA Exporter	Transport
1831	chr13	13095296	13095497	202	*	124	25	4.86	3.8	100	Distal Intergenic	4	13061666	13067049	5384	1	VIT_13s0073g00040	mRNA19827	33630	Glycine-rich protein	Unknown	#N/A
1317	chr14	19711048	19711249	202	*	124	25	4.86	3.8	100	Distal Intergenic	5	19710158	19710717	560	1	VIT_14s0006g02310	mRNA21950	890	No hit	No hit	No Hit
2996	chr14	27330379	27330580	202	*	124	25	4.86	3.8	100	Exon (mRNA5609/VIT_14s0066g00870, exon 18 of 20)	5	27326620	27328806	2187	1	VIT_14s0066g00860	mRNA5702	3759	Pentatricopeptide (PPR) repeat	Diverse functions.Gene family with diverse functions.Pentatricopeptide domain family	Pentatricopeptide (PPR) repeat-containing protein
2063	chr18	6810280	6810481	202	*	124	25	4.86	3.8	100	5' UTR	9	6810271	6817978	7708	1	VIT_18s0001g08310	mRNA23261	9	Inositol 1,3,4-trisphosphate 5/6-kinase	Metabolism.Primary metabolism.Carbohydrate metabolism.Monosaccharide metabolism.Inositol phosphate metabolism	Carbohydrate Metabolic Process
2879	chr17	3890338	3890539	202	*	124	25	4.86	3.8	100	Intron (mRNA16786/VIT_17s0000g03820, intron 1 of 1)	8	3888926	3891867	2942	1	VIT_17s0000g03820	mRNA16786	1412	Unknown protein	NA	Unknown Protein
1321	chr17	10145637	10145838	202	*	124	25	4.86	3.8	100	Exon (mRNA13719/VIT_17s0000g08720, exon 6 of 7)	8	10143091	10146455	3365	1	VIT_17s0000g08720	mRNA13719	2546	RKF2 (receptor-like serine/threonine kinase 2)	Signaling.Signaling pathway.Protein kinase	#N/A
1322	chr18	21375851	21376052	202	*	124	25	4.86	3.8	100	Intron (mRNA4620/VIT_18s0157g00200, intron 8 of 9)	9	21374384	21380039	5656	2	VIT_18s0157g00200	mRNA4620	3987	Steroleosin-B	Metabolism.Primary metabolism.Generation of metabolite precursors and energy.Storage proteins	Cellular Process
1323	chr09	8912297	8912498	202	*	124	25	4.86	3.8	100	Distal Intergenic	20	8876008	8906108	30101	2	VIT_09s0002g08260	mRNA22146	-6189	PRLI-interacting factor L	Transport overview.Incompletely characterized transport systems.Putative transport protein.Putative Tripartite Zn2+ Transporter	Transport
272	chr08	15094885	15095086	202	*	124	25	4.29	3.32	100	Promoter (<=1kb)	19	15087828	15094362	6535	2	VIT_08s0007g00940	mRNA9061	-523	LHW (lonesome highway)	Regulation overview.Regulation of gene expression.Regulation of transcription.Transcription factor.bHLH family transcription factor	Transcription Factor Activity
1325	chr19	2790381	2790582	202	*	124	25	5.55	4.37	100	Promoter (<=1kb)	10	2789637	2790200	564	2	VIT_19s0014g02740	mRNA25343	-181	Metallothionein	Cellular process.Cellular homeostasis.Heavy metal ion homeostasis	#N/A
1326	chr19	3521613	3521814	202	*	124	25	4.86	3.8	100	Promoter (<=1kb)	10	3520521	3521753	1233	2	VIT_19s0014g03370	mRNA10698	0	Methyltransferase type 11	Unclear	Cellular Process
1327	chr01	7235445	7235646	202	*	124	25	4.29	3.32	100	Exon (mRNA19995/VIT_01s0137g00710, exon 4 of 5)	12	7234024	7236188	2165	1	VIT_01s0137g00710	mRNA19995	1421	Alpha-L-fucosidase 2 precursor	Metabolism.Primary metabolism.Carbohydrate metabolism.Oligosaccharide metabolism.N-Glycan metabolism.N-Glycan catabolism	Carbohydrate Metabolic Process
1328	chr01	8131767	8131968	202	*	124	25	4.29	3.32	100	Exon (mRNA21195/VIT_01s0127g00400, exon 6 of 8)	12	8127635	8133516	5882	1	VIT_01s0127g00400	mRNA21195	4132	Polygalacturonase GH28	Cellular process.Cellular component organization and biogenesis.Cell wall organization and biogenesis.Cell wall metabolism.Cell wall modification.Pectin modification	Cell Wall Metabolism
3345	chr01	10301098	10301299	202	*	124	25	4.29	3.32	100	Distal Intergenic	12	10295474	10297529	2056	2	VIT_01s0026g00980	mRNA8396	-3569	Glycosyl transferase family 8 protein	Metabolism.Primary metabolism.Carbohydrate metabolism.Glycosyl transference	#N/A
1330	chr02	7343602	7343803	202	*	124	25	4.29	3.32	100	Distal Intergenic	13	7341532	7342976	1445	1	VIT_02s0012g01180	mRNA12616	2070	Unknown protein	Unknown	Unknown Protein
1331	chr03	5543676	5543877	202	*	124	25	4.29	3.32	100	Distal Intergenic	14	5537479	5540249	2771	2	VIT_03s0063g00330	mRNA29557	-3427	EMB2758 (embryo defective 2758)	Development.Reproductive development.Embryo development	#N/A
1332	chr05	784061	784262	202	*	124	25	4.29	3.32	100	Distal Intergenic	16	782848	783498	651	1	VIT_05s0077g01390	mRNA10180	1213	Zinc finger (C2H2 type) protein (ZFP6)	Regulation overview.Regulation of gene expression.Regulation of transcription.Transcription factor.C2H2 family transcription factor	Transcription Factor Activity
1333	chr07	4090388	4090589	202	*	124	25	4.29	3.32	100	3' UTR	18	4089249	4090743	1495	1	VIT_07s0005g01180	mRNA5642	1139	Unknown protein	Unknown	Unknown Protein
1334	chr07	17881516	17881717	202	*	124	25	4.29	3.32	100	Distal Intergenic	18	17885184	17888288	3105	2	VIT_00s0207g00010	mRNA2463	6571	Anthranilate N-benzoyltransferase protein 1	Metabolism.Primary metabolism.Amino acid metabolism.Aromatic amino acid metabolism.Aromatic amino acid biosynthesis	Cellular Amino Acids and Derivative Metabolic Process
1335	chr01	4329721	4329922	202	*	124	25	3.79	2.93	100	Promoter (<=1kb)	12	4330010	4331639	1630	1	VIT_01s0011g04760	mRNA16819	-88	myb domain protein 4 (VvMybC2-L1)	Regulation overview.Regulation of gene expression.Regulation of transcription.Transcription factor.MYB family transcription factor	Transcription Factor Activity
1336	chr08	17128729	17128930	202	*	124	25	4.29	3.32	100	Exon (mRNA6446/VIT_08s0007g03100, exon 1 of 3)	19	17128377	17132263	3887	1	VIT_08s0007g03100	mRNA6446	352	Transposon protein, Mutator sub-class	Transposable elements viral and plasmid proteins.Protein from transposable element	#N/A
2703	chr10	3524206	3524407	202	*	124	25	4.29	3.32	100	Intron (mRNA8764/VIT_00s0203g00110, intron 2 of 7)	1	3521378	3535951	14574	2	VIT_00s0203g00110	mRNA8764	11544	Jumonji (jmjC)	Regulation overview.Regulation of gene expression.Regulation of transcription.Transcription factor.Jumonji family transcription factor	Transcription Factor Activity
1338	chr10	14076123	14076324	202	*	124	25	4.29	3.32	100	Distal Intergenic	1	14081167	14081620	454	2	VIT_10s0003g05660	mRNA10753	5296	Unknown protein	Unknown	Unknown Protein
1928	chr11	1806283	1806484	202	*	124	25	4.29	3.32	100	Exon (mRNA13016/VIT_11s0016g02200, exon 6 of 19)	2	1800943	1807928	6986	2	VIT_11s0016g02200	mRNA13016	1444	Beta-galactosidase	Metabolism.Primary metabolism.Carbohydrate metabolism.Monosaccharide metabolism.Galactose metabolism	Carbohydrate Metabolic Process
1340	chr11	3758831	3759032	202	*	124	25	4.29	3.32	100	Exon (mRNA14653/VIT_11s0016g04450, exon 3 of 5)	2	3757897	3762458	4562	2	VIT_11s0016g04450	mRNA14653	3426	Zinc finger (C3HC4-type ring finger)	Regulation overview.Regulation of gene expression.Regulation of transcription.Transcription factor.Zinc finger C3HC4 family transcription factor	Transcription Factor Activity
1341	chr11	4982343	4982544	202	*	124	25	4.29	3.32	100	Intron (mRNA24690/VIT_11s0016g05580, intron 2 of 2)	2	4977221	4984421	7201	2	VIT_11s0016g05580	mRNA24690	1877	Methyl-CpG-binding domain-containing protein	Metabolism.Primary metabolism.Nucleobase, nucleoside, nucleotide, nucleic acid metabolism.Nucleic acid metabolism.DNA metabolism	#N/A
1342	chr13	7122196	7122397	202	*	124	25	4.29	3.33	100	Distal Intergenic	4	7112809	7120069	7261	2	VIT_13s0019g05190	mRNA20650	-2127	RAB GTPase RAB_ALPHA	Cellular process.Cellular transport.Protein trafficking.Vesicle-mediated trafficking	#N/A
1343	chr14	3351508	3351709	202	*	124	25	4.29	3.33	100	Distal Intergenic	5	3359948	3361388	1441	1	VIT_14s0128g00110	mRNA9351	-8239	basic helix-loop-helix (bHLH) family	Regulation overview.Regulation of gene expression.Regulation of transcription.Transcription factor.bHLH family transcription factor	Transcription Factor Activity
1344	chr14	12523522	12523723	202	*	124	25	4.29	3.33	100	Downstream (1-2kb)	5	12525329	12538889	13561	2	VIT_14s0036g01380	mRNA23381	15166	PHR1 (phosphate starvation response 1)	Regulation overview.Regulation of gene expression.Regulation of transcription.Transcription factor.G2-like family transcription factor	Transcription Factor Activity
1345	chr14	25257349	25257550	202	*	124	25	4.29	3.33	100	Intron (mRNA23556/VIT_14s0068g01550, intron 1 of 7)	5	25251648	25258083	6436	2	VIT_14s0068g01550	mRNA23556	533	Unknown protein	Unknown	Unknown Protein
1346	chr14	25494404	25494605	202	*	124	25	4.29	3.33	100	Distal Intergenic	5	25498779	25499375	597	1	VIT_14s0068g01790	mRNA24727	-4174	Unknown	unknown	Unknown Protein
1347	chr14	28872600	28872801	202	*	124	25	4.29	3.33	100	Intron (mRNA14954/VIT_14s0108g00040, intron 14 of 15)	5	28869048	28870986	1939	1	VIT_14s0108g00030	mRNA14963	3552	Pectate lyase	Cellular process.Cellular component organization and biogenesis.Cell wall organization and biogenesis.Cell wall metabolism.Cell wall catabolism.Pectin catabolism	Cell Wall Metabolism
1348	chr15	18313330	18313531	202	*	124	25	4.29	3.33	100	Distal Intergenic	6	18317677	18324770	7094	1	VIT_15s0046g01290	mRNA1067	-4146	Carrier protein, Mitochondrial	Transport overview.Electrochemical Potential-driven Transporters.Porters.Mitochondrial Carrier	Transport
1349	chr18	17928055	17928256	202	*	124	25	4.29	3.33	100	Distal Intergenic	9	17945204	17945539	336	1	VIT_18s0086g00600	mRNA17252	-16948	No hit	No hit	No Hit
3561	chr11	12153936	12154137	202	*	124	25	5.55	4.37	100	Promoter (<=1kb)	2	12153584	12153835	252	2	VIT_11s0065g00200	mRNA4330	-101	No hit	No hit	No Hit
2188	chr00	20954063	20954264	202	*	124	25	3.79	2.93	100	Distal Intergenic	11	20951965	20952892	928	1	VIT_00s0880g00010	mRNA23656	2098	basic helix-loop-helix (bHLH) family	NA	Transcription Factor Activity
1352	chr02	4166742	4166943	202	*	124	25	3.79	2.93	100	Exon (mRNA16751/VIT_02s0025g04820, exon 1 of 1)	13	4166469	4168208	1740	2	VIT_02s0025g04820	mRNA16751	1265	Subtilisin P69E protein	Metabolism.Primary metabolism.Protein metabolism and modification.Proteolysis.Peptidase-mediated proteolysis.Subtilase-mediated proteolysis	#N/A
1353	chr06	2640994	2641195	202	*	124	25	3.79	2.93	100	Exon (mRNA16705/VIT_06s0004g02190, exon 2 of 8)	17	2631794	2647755	15962	1	VIT_06s0004g02190	mRNA16705	9200	Armadillo/beta-catenin repeat	Unknown	Signal Transduction
3659	chr06	3850013	3850214	202	*	124	25	3.79	2.93	100	Distal Intergenic	17	3839258	3845781	6524	2	VIT_06s0004g03100	mRNA24042	-4232	MLO1	Cellular process.Cell growth and death.Cell death	#N/A
1355	chr07	22945767	22945968	202	*	124	25	3.79	2.93	100	Exon (mRNA8897/VIT_07s0031g00390, exon 3 of 5)	18	22944739	22947143	2405	2	VIT_07s0031g00390	mRNA8897	1175	Zinc finger (C3HC4-type ring finger)	Regulation overview.Regulation of gene expression.Regulation of transcription.Transcription factor.Zinc finger C3HC4 family transcription factor	Transcription Factor Activity
1356	chr07	26563384	26563585	202	*	124	25	3.79	2.93	100	Distal Intergenic	18	26574110	26609948	35839	1	VIT_07s0130g00070	mRNA9941	-10525	Cation-transporting ATPase	Transport overview.Primary Active Transporters.P-P-bond hydrolysis-driven transporters.P-type ATPase (P-ATPase).endoplasmic reticular ATPase	Transport
1357	chr08	1723290	1723491	202	*	124	25	3.79	2.93	100	Distal Intergenic	19	1728128	1728934	807	2	VIT_08s0056g01130	mRNA27947	5443	Mini zinc finger 2 MIF2	Regulation overview.Regulation of gene expression.Regulation of transcription.Transcription factor.zf-HD family transcription factor	Transcription Factor Activity
1361	chr08	14580571	14580772	202	*	124	25	3.79	2.93	100	Exon (mRNA23439/VIT_08s0007g00220, exon 1 of 5)	19	14577273	14581303	4031	2	VIT_08s0007g00220	mRNA23439	531	Unknown protein	no hit	Unknown Protein
1359	chr11	8483398	8483599	202	*	124	25	3.79	2.93	100	Distal Intergenic	2	8489145	8491578	2434	1	VIT_11s0037g00390	mRNA27521	-5546	Unknown protein	Unknown	Unknown Protein
1360	chr12	2322499	2322700	202	*	124	25	3.79	2.93	100	Distal Intergenic	3	2325209	2327737	2529	1	VIT_12s0028g01650	mRNA767	-2509	S-receptor kinase	Signaling.Signaling pathway.Protein kinase	Signal Transduction
3226	chr14	17077888	17078089	202	*	124	25	3.79	2.93	100	Distal Intergenic	5	17076633	17077705	1073	1	VIT_14s0006g01340	mRNA6244	1255	myb domain protein 113 (VvMYBA5)	Regulation overview.Regulation of gene expression.Regulation of transcription.Transcription factor.MYB family transcription factor	Transcription Factor Activity
1362	chr18	1385129	1385330	202	*	124	25	3.79	2.93	100	Downstream (<1kb)	9	1386010	1394790	8781	2	VIT_18s0001g00510	mRNA28414	9460	Prolyl endopeptidase	Metabolism.Primary metabolism.Protein metabolism and modification.Proteolysis.Peptidase-mediated proteolysis	Cellular Homeostasis
3857	chr19	21511388	21511589	202	*	124	25	3.79	2.93	100	Distal Intergenic	10	21491071	21493236	2166	2	VIT_19s0027g01110	mRNA13034	-18152	1-aminocyclopropane-1-carboxylate oxidase	Metabolism.Primary metabolism.Organic acid metabolism.Propanoate metabolism	Carbohydrate Metabolic Process
1364	chr13	3401550	3401751	202	*	124	25	3.79	2.93	100	Promoter (<=1kb)	4	3399520	3401463	1944	2	VIT_13s0019g01990	mRNA16518	-87	Phospholipid/glycerol acyltransferase	Metabolism.Primary metabolism.Lipid metabolism.Glycerolipid metabolism.Glycerophospholipid metabolism.Glycerophospholipid biosynthesis	Lipid Metabolic Process
493	chr08	15670221	15670422	202	*	124	25	4.29	3.32	100	Promoter (<=1kb)	19	15667581	15669477	1897	2	VIT_08s0007g01560	mRNA13906	-744	Photoassimilate-responsive protein	Unknown	#N/A
1746	chr10	10240152	10240353	202	*	124	25	4.86	3.8	100	Promoter (1-2kb)	1	10241693	10252662	10970	1	VIT_10s0003g03920	mRNA14756	-1340	Ribosomal protein L14	Metabolism.Primary metabolism.Protein metabolism and modification.Protein synthesis.Ribosome	DNA/RNA Metabolic Process
1367	chr10	14134411	14134612	202	*	124	25	7.53	6.07	100	Promoter (<=1kb)	1	14135494	14136553	1060	1	VIT_10s0003g05690	mRNA10516	-882	Ribulose bisphosphate carboxylase, large chain	Metabolism.Primary metabolism.Carbon fixation	Generation of Energy
1368	chr14	26300793	26300994	202	*	124	25	5.55	4.37	100	Promoter (<=1kb)	5	26301169	26309205	8037	1	VIT_14s0171g00520	mRNA28110	-175	Unknown protein	Unknown	Unknown Protein
1369	chr12	9308567	9308768	202	*	124	25	4.86	3.8	100	Promoter (<=1kb)	3	9309354	9310119	766	1	VIT_12s0057g01000	mRNA7587	-586	Unknown protein	Unknown	Unknown Protein
3547	chr08	10406336	10406537	202	*	124	25	4.29	3.32	100	5' UTR	19	10392480	10406612	14133	2	VIT_08s0058g01050	mRNA13370	75	Unknown protein	Unknown	Unknown Protein
2143	chr08	20867012	20867213	202	*	124	25	5.55	4.37	100	Promoter (<=1kb)	19	20865377	20866905	1529	2	VIT_08s0007g07230	mRNA6296	-107	VvMyb5a	Regulation overview.Regulation of gene expression.Regulation of transcription.Transcription factor.MYB family transcription factor	Transcription Factor Activity
499	chr06	7024319	7024520	202	*	124	25	4.29	3.32	100	5' UTR	17	7023994	7025453	1460	1	VIT_06s0004g06240	mRNA15358	325	Zinc finger (C2H2 type) family	Regulation overview.Regulation of gene expression.Regulation of transcription.Transcription factor.C2H2 family transcription factor	Transcription Factor Activity
1373	chr01	3857727	3857928	202	*	124	25	4.86	3.79	100	Promoter (<=1kb)	12	3858749	3862275	3527	1	VIT_01s0011g04260	mRNA27343	-821	Zinc finger (CCCH-type) family protein	Regulation overview.Regulation of gene expression.Regulation of transcription.Transcription factor.C3H family transcription factor	Transcription Factor Activity
1390	chr01	23959399	23959600	202	*	124	24.9	6.4	5.1	100	Distal Intergenic	12	23964744	23970047	5304	1	VIT_01s0150g00400	mRNA7933	-5144	Calnexin 1 (CNX1)	Metabolism.Primary metabolism.Protein metabolism and modification.Protein folding.Chaperone-mediated protein folding	Cellular Process
1375	chr05	22924713	22924914	202	*	124	24.9	4.86	3.8	100	Promoter (<=1kb)	16	22924738	22925304	567	1	VIT_05s0102g00570	mRNA5776	0	O-sialoglycoprotein endopeptidase	Metabolism.Primary metabolism.Protein metabolism and modification.Proteolysis.Peptidase-mediated proteolysis	Cellular Homeostasis
1376	chr14	22510193	22510394	202	*	124	24.8	6.4	5.1	100	Downstream (1-2kb)	5	22507642	22508026	385	1	VIT_14s0083g00430	mRNA23436	2551	No hit	No hit	No Hit
1377	chr18	9900354	9900555	202	*	124	24.8	4.86	3.8	100	Promoter (<=1kb)	9	9901513	9904963	3451	1	VIT_18s0001g11620	mRNA4542	-958	WAK receptor protein kinase	Signaling.Signaling pathway.Protein kinase	Signal Transduction
1378	chr18	7721974	7722175	202	*	124	24.7	4.86	3.8	100	Downstream (<1kb)	9	7722665	7729913	7249	2	VIT_18s0001g09220	mRNA18628	7738	Adenine phosphoribosyltransferase	Metabolism.Primary metabolism.Nucleobase, nucleoside, nucleotide, nucleic acid metabolism.Nucleotide metabolism.Purine metabolism	DNA/RNA Metabolic Process
1379	chr07	21142229	21142430	202	*	124	24.7	4.86	3.8	100	Distal Intergenic	18	21135100	21135591	492	2	VIT_07s0205g00070	mRNA26541	-6638	Phosphoenolpyruvate carboxykinase	Metabolism.Primary metabolism.Generation of metabolite precursors and energy.Citric acid cycle	Carbohydrate Metabolic Process
1380	chr05	5133606	5133807	202	*	124	24.7	4.86	3.8	100	Exon (mRNA14396/VIT_05s0020g03370, exon 2 of 10)	16	5122447	5134133	11687	2	VIT_05s0020g03370	mRNA14396	326	5-nucleotidase surE	Metabolism.Primary metabolism.Carbohydrate metabolism.Monosaccharide metabolism.Inositol phosphate metabolism	Secondary Metabolic Process
1381	chr10	767468	767669	202	*	124	24.7	4.29	3.33	100	Intron (mRNA16632/VIT_10s0116g01480, intron 14 of 15)	1	780520	787296	6777	1	VIT_10s0116g01490	mRNA16581	-12851	DNA helicase SNF2 domain-containing protein	Regulation overview.Regulation of gene expression.Regulation of transcription.Transcription factor.SNF2 family transcription factor	Transcription Factor Activity
1619	chr02	2339772	2339973	202	*	124	24.6	4.86	3.8	100	Promoter (<=1kb)	13	2337780	2339523	1744	2	VIT_02s0025g02960	mRNA4478	-249	Naringenin,2-oxoglutarate 3-dioxygenase	Metabolism.Secondary metabolism.Phenylpropanoid metabolism.Flavonoid metabolism.Flavonoid biosynthesis	Secondary Metabolic Process
1383	chr01	17881066	17881267	202	*	124	24.5	4.86	3.8	100	Promoter (<=1kb)	12	17879039	17880528	1490	2	VIT_01s0010g01090	mRNA15233	-538	Peroxidase ATP23a	Metabolism.Primary metabolism.Amino acid metabolism.Aromatic amino acid metabolism.Phenylalanine metabolism.Phenylalanine biosynthesis	Response to Stress
1384	chr07	3338480	3338681	202	*	123	24.4	6.4	5.1	100	Promoter (<=1kb)	18	3333296	3338156	4861	2	VIT_07s0005g00180	mRNA5431	-324	TOC159 (translocon outer membrane complex 159)	Transport overview.Primary Active Transporters.P-P-bond hydrolysis-driven transporters.Chloroplast Env Prot Translocase	Transport
79	chr08	10496616	10496817	202	*	123	24.3	4.86	3.8	100	Promoter (<=1kb)	19	10497749	10502987	5239	1	VIT_08s0058g01110	mRNA14614	-932	Ovate family protein 4 OFP4	Development.Reproductive development.Fruit development	Transcription Factor Activity
1386	chr06	4996232	4996433	202	*	123	24.2	5.55	4.38	100	Exon (mRNA11653/VIT_06s0004g04010, exon 1 of 1)	17	4995327	4997467	2141	2	VIT_06s0004g04010	mRNA11653	1034	Exocyst subunit EXO70 H7	Transport overview.Macromolecule transport.Protein transport.Tethering factors	Transport
1387	chr01	12650570	12650771	202	*	123	24.2	3.79	2.93	100	Downstream (2-3kb)	12	12653133	12654664	1532	2	VIT_01s0026g02620	mRNA12619	3893	Expansin (VvEXPA1)	Signaling.Hormone Signaling.Auxin Signaling.Auxin-mediated Signaling pathway	Cell Wall Metabolism
3613	chr15	17271310	17271511	202	*	123	24.2	3.79	2.93	100	Intron (mRNA29445/VIT_15s0046g00250, intron 7 of 21)	6	17264900	17281068	16169	1	VIT_15s0046g00250	mRNA29445	6410	Transducin protein	Unclear	#N/A
1389	chr12	1483419	1483620	202	*	123	24.1	6.4	5.1	100	Intron (mRNA22707/VIT_12s0028g00980, intron 2 of 3)	3	1480018	1485587	5570	1	VIT_12s0028g00980	mRNA22707	3401	myb family	Regulation overview.Regulation of gene expression.Regulation of transcription.Transcription factor.G2-like family transcription factor	Transcription Factor Activity		*
2794	chr14	6919780	6919981	202	*	123	24.1	5.55	4.38	100	3' UTR	5	6917578	6920157	2580	1	VIT_14s0030g01950	mRNA21777	2202	Transferase	Unclear	#N/A
1391	chr07	3702428	3702629	202	*	123	24	3.56	2.76	100	Promoter (<=1kb)	18	3703167	3703936	770	1	VIT_07s0005g00660	mRNA7109	-538	Late embryogenis abundant protein 5	Response to stimulus.Stress response.Abiotic stress response.Desiccation stress response	Developmental Process	0.756	*		*
1392	chr02	4409677	4409878	202	*	123	24	5.28	4.14	100	Promoter (<=1kb)	13	4410051	4413324	3274	1	VIT_02s0025g05120	mRNA12505	-173	ACT domain-containing protein (ACR8)	Unknown	DNA/RNA Metabolic Process
1393	chr17	3250752	3250953	202	*	123	24	3.56	2.76	100	Promoter (<=1kb)	8	3242714	3250075	7362	2	VIT_17s0000g03230	mRNA15619	-677	Alpha-mannosidase	Metabolism.Primary metabolism.Carbohydrate metabolism.Oligosaccharide metabolism.N-Glycan metabolism.N-Glycan biosynthesis	Carbohydrate Metabolic Process
1394	chr15	19571425	19571626	202	*	123	24	4.05	3.13	100	Promoter (<=1kb)	6	19572127	19576382	4256	1	VIT_15s0046g02840	mRNA3536	-501	Ankyrin protein kinase	Diverse functions.Gene family with diverse functions.Ankyrin domain family	Cellular Process
1395	chr10	18880781	18880982	202	*	123	24	4.61	3.59	100	Promoter (<=1kb)	1	18876429	18880765	4337	2	VIT_10s0042g01180	mRNA28734	-16	ARGONAUTE 2 (AGO2)	Regulation overview.Regulation of gene expression.Gene silencing.Posttranscriptional gene silencing by RNA.mRNA cleavage involved in gene silencing by miRNA	DNA/RNA Metabolic Process
1396	chr08	12255218	12255419	202	*	123	24	4.05	3.13	100	Promoter (1-2kb)	19	12250088	12253345	3258	2	VIT_08s0040g01220	mRNA13147	-1873	Auxin efflux carrier protein 10	Signaling.Hormone Signaling.Auxin Signaling.Auxin transport	Response to Hormone Stimulus
1397	chr06	18492754	18492955	202	*	123	24	4.05	3.13	100	Promoter (<=1kb)	17	18493174	18496240	3067	1	VIT_06s0061g00130	mRNA25285	-219	Beta-1,3-glucanase [Vitis riparia]	Metabolism.Primary metabolism.Carbohydrate metabolism.Polysaccharide metabolism.Beta-1,3 glucan metabolism.Beta-1,3 glucan catabolism	Cell Wall Metabolism
1739	chr01	12398532	12398733	202	*	123	24	3.56	2.76	100	Promoter (<=1kb)	12	12399551	12407412	7862	1	VIT_01s0026g02430	mRNA3393	-818	Calcineurin B	Signaling.Signaling pathway.Calcium sensors and Signaling	Cellular Process
2410	chr08	11426253	11426454	202	*	123	24	3.56	2.76	100	Promoter (<=1kb)	19	11423225	11425683	2459	2	VIT_08s0040g00470	mRNA17944	-570	Calmodulin-7 (CAM7)	Signaling.Signaling pathway.Calcium sensors and Signaling	Signal Transduction
1400	chr03	7129069	7129270	202	*	123	24	7.22	5.8	100	Distal Intergenic	14	7125371	7126295	925	2	VIT_03s0091g00690	mRNA25474	-2774	Salt tolerance zinc finger	Regulation overview.Regulation of gene expression.Regulation of transcription.Transcription factor.C2H2 family transcription factor	Transcription Factor Activity
156	chr08	13943489	13943690	202	*	123	24	7.22	5.8	100	Distal Intergenic	19	13937675	13939435	1761	2	VIT_08s0040g02900	mRNA26204	-4054	Aluminum sensitive 3	Transport overview.Macromolecule transport.Multidrug transport.Multidrug ABC transport	Transport
1402	chr08	15398331	15398532	202	*	123	24	7.22	5.81	100	Exon (mRNA8773/VIT_08s0007g01300, exon 1 of 1)	19	15397726	15399616	1891	1	VIT_08s0007g01300	mRNA8773	605	Glyoxal oxidase	Unclear	#N/A
1403	chr11	483344	483545	202	*	123	24	7.22	5.81	100	Distal Intergenic	2	489955	494383	4429	1	VIT_11s0016g00470	mRNA19174	-6410	Sucrose synthase	Metabolism.Primary metabolism.Carbohydrate metabolism.Polysaccharide metabolism.Starch and sucrose metabolism	Carbohydrate Metabolic Process
1404	chr12	11999639	11999840	202	*	123	24	7.22	5.81	100	Intron (mRNA16556/VIT_12s0028g00440, intron 4 of 4)	3	11988159	12007181	19023	1	VIT_12s0028g00440	mRNA16556	11480	Protein phosphatase 2C	Signaling.Signaling pathway.Protein phosphatase.PP2C	Signal Transduction
2481	chr17	1785597	1785798	202	*	123	24	7.22	5.81	100	Exon (mRNA15244/VIT_17s0000g02030, exon 4 of 12)	8	1775851	1788473	12623	2	VIT_17s0000g02030	mRNA15244	2675	Molecular chaperone DnaJ	Transport overview.Primary Active Transporters.P-P-bond hydrolysis-driven transporters.General Secretory Pathway (Sec)	Transport
1406	chr19	3007191	3007392	202	*	123	24	7.22	5.81	100	Distal Intergenic	10	3010047	3013634	3588	1	VIT_19s0014g02900	mRNA23633	-2655	Ring finger protein 185	Unknown	#N/A
1407	chr12	11661537	11661738	202	*	123	24	4.61	3.59	100	Promoter (<=1kb)	3	11662482	11662830	349	1	VIT_12s0028g00840	mRNA22208	-744	Chromatin remodeling 17	Regulation overview.Regulation of gene expression.Regulation of transcription.Transcription factor.SNF2 family transcription factor	Transcription Factor Activity
1408	chr01	1360821	1361022	202	*	123	24	4.05	3.13	100	Promoter (<=1kb)	12	1361591	1369503	7913	1	VIT_01s0011g01570	mRNA7759	-569	Coatomer subunit delta	Transport overview.Macromolecule transport.Protein transport.Protein coat	Transport
1409	chr01	8082202	8082403	202	*	123	24	3.56	2.76	100	Promoter (<=1kb)	12	8081144	8081513	370	2	VIT_01s0127g00320	mRNA22749	-689	CRS2-associated factor 2	Metabolism.Primary metabolism.Nucleobase, nucleoside, nucleotide, nucleic acid metabolism.Nucleic acid metabolism.RNA metabolism.RNA processing.mRNA processing.mRNA splicing	#N/A
1410	chr06	9188130	9188331	202	*	123	24	6.38	5.09	100	Intron (mRNA28229/VIT_06s0004g08350, intron 13 of 21)	17	9155503	9213440	57938	2	VIT_06s0004g08350	mRNA28229	25109	ABC Transporter (VvATM1 - VvABCB20)	Transport overview.Macromolecule transport.Multidrug transport.Multidrug ABC transport	Transport
1411	chr11	17695448	17695649	202	*	123	24	6.11	4.86	100	Exon (mRNA21002/VIT_11s0052g00230, exon 3 of 5)	2	17694857	17696022	1166	2	VIT_11s0052g00230	mRNA21002	373	Accelerated cell death 11 (ACD11)	Cellular process.Cell growth and death.Cell death	Lipid Metabolic Process
1412	chr06	4000548	4000749	202	*	123	24	5.28	4.14	100	Promoter (<=1kb)	17	3983937	4000554	16618	2	VIT_06s0004g03220	mRNA12437	0	Elongation factor 1-alpha 1	Metabolism.Primary metabolism.Protein metabolism and modification.Protein synthesis.Translation.Translational elongation	DNA/RNA Metabolic Process
1413	chr13	3334988	3335189	202	*	123	24	4.05	3.13	100	Promoter (<=1kb)	4	3335912	3344326	8415	1	VIT_13s0019g01900	mRNA16634	-723	FK506-binding protein genes family (VvFKBP20-1)	Transport overview.Accessory factors involved in transport.Auxiliary transport proteins.Immunophilin-like Prolyl:peptidyl Isomerase Regulator	Cellular Homeostasis
1414	chr01	6714765	6714966	202	*	123	24	5.28	4.14	100	Distal Intergenic	12	6727713	6732292	4580	1	VIT_01s0137g00230	mRNA8077	-12747	Regulator of chromosome condensation (RCC1)	Transport overview.Nucleocytoplasmic transport.Nuclear pore complex	DNA/RNA Metabolic Process
1415	chr01	20866141	20866342	202	*	123	24	5.28	4.14	100	3' UTR	12	20866316	20874961	8646	2	VIT_01s0010g02610	mRNA9807	8619	Unknown protein	Unknown	Unknown Protein
1416	chr01	23771918	23772119	202	*	123	24	5.28	4.14	100	Distal Intergenic	12	23775672	23781255	5584	1	VIT_01s0150g00130	mRNA11748	-3553	Unknown protein	Unknown	Unknown Protein
1417	chr02	7106086	7106287	202	*	123	24	5.28	4.14	100	Intron (mRNA2468/VIT_02s0012g01030, intron 1 of 8)	13	7100088	7118988	18901	1	VIT_02s0012g01030	mRNA2468	5998	AL-activated malate transporter 1	Transport overview.Electrochemical Potential-driven Transporters.Porters.Aromatic Acid Exporter	Transport
1418	chr05	24349213	24349414	202	*	123	24	5.28	4.14	100	Intron (mRNA12456/VIT_05s0094g00410, intron 7 of 7)	16	24348673	24353775	5103	2	VIT_05s0094g00410	mRNA12456	4361	Unknown protein	Unknown	Unknown Protein
2657	chr06	14293226	14293427	202	*	123	24	5.28	4.14	100	Distal Intergenic	17	14320908	14322189	1282	1	VIT_06s0009g01440	mRNA12645	-27481	Unknown	no hit	Unknown Protein
3063	chr07	16066855	16067056	202	*	123	24	5.28	4.15	100	Downstream (<1kb)	18	16067358	16073470	6113	2	VIT_07s0141g00520	mRNA19189	6414	Serine carboxypeptidase 1 precursor	NA	Cellular Homeostasis
1421	chr08	18806260	18806461	202	*	123	24	5.28	4.15	100	Downstream (2-3kb)	19	18797403	18803660	6258	2	VIT_08s0007g04850	mRNA23088	-2600	Protein phosphatase 2 (formerly 2A), regulatory subunit B'	Signaling.Signaling pathway.Calcium sensors and Signaling	DNA/RNA Metabolic Process
1422	chr09	12956639	12956840	202	*	123	24	5.28	4.15	100	Exon (mRNA8686/VIT_09s0070g00050, exon 3 of 6)	20	12954271	12958767	4497	2	VIT_09s0070g00050	mRNA8686	1927	Ribosomal protein S12 (RPS12C) 40S	Metabolism.Primary metabolism.Protein metabolism and modification.Protein synthesis.Ribosome	DNA/RNA Metabolic Process
1423	chr11	1066061	1066262	202	*	123	24	5.28	4.15	100	Exon (mRNA23730/VIT_11s0016g01320, exon 3 of 3)	2	1065427	1067043	1617	2	VIT_11s0016g01320	mRNA23730	781	VvMybPA2	Regulation overview.Regulation of gene expression.Regulation of transcription.Transcription factor.MYB family transcription factor	Transcription Factor Activity
1424	chr14	3982848	3983049	202	*	123	24	5.28	4.15	100	Distal Intergenic	5	3961777	3969067	7291	1	VIT_14s0030g00180	mRNA10975	21071	Unknown protein	NA	Unknown Protein
2110	chr15	17250225	17250426	202	*	123	24	5.28	4.15	100	Distal Intergenic	6	17253532	17254344	813	1	VIT_15s0046g00230	mRNA16296	-3106	Lateral organ boundaries protein 1	Regulation overview.Regulation of gene expression.Regulation of transcription.Transcription factor.AS2 family transcription factor	Transcription Factor Activity
3369	chr17	5665060	5665261	202	*	123	24	5.28	4.15	100	Exon (mRNA6711/VIT_17s0000g05060, exon 6 of 13)	8	5661333	5676012	14680	1	VIT_17s0000g05060	mRNA6711	3727	Phytochelatin synthetase	Metabolism.Primary metabolism.Amino acid metabolism.Glutamate metabolism	Cellular Amino Acids and Derivative Metabolic Process
1427	chr18	3310830	3311031	202	*	123	24	5.28	4.15	100	Exon (mRNA23707/VIT_18s0001g03430, exon 2 of 3)	9	3309917	3311940	2024	2	VIT_18s0001g03430	mRNA23707	909	Flavonol synthase	Metabolism.Secondary metabolism.Phenylpropanoid metabolism.Flavonoid metabolism.Flavonoid biosynthesis	Secondary Metabolic Process
2367	chr02	1419128	1419329	202	*	123	24	5.28	4.15	100	Exon (mRNA11962/VIT_02s0025g01670, exon 1 of 4)	13	1418857	1421910	3054	1	VIT_02s0025g01670	mRNA11962	271	Unknown protein	Unknown	Unknown Protein
1644	chr06	4654248	4654449	202	*	123	24	4.61	3.59	100	Promoter (1-2kb)	17	4646416	4653226	6811	2	VIT_06s0004g03690	mRNA5150	-1022	Glutathione S-transferase GSTO1	Metabolism.Primary metabolism.Coenzyme and prosthetic group metabolism.Peptide derived compounds biosynthesis.Glutathione metabolism	Secondary Metabolic Process
1430	chr06	1242161	1242362	202	*	123	24	4.05	3.13	100	5' UTR	17	1235354	1243082	7729	2	VIT_06s0004g01140	mRNA14098	720	GRIK1 (geminivirus rep interacting kinase 1)	Signaling.Signaling pathway.Protein kinase	Signal Transduction		*
1431	chr01	22350807	22351008	202	*	123	24	7.22	5.8	100	Promoter (<=1kb)	12	22351899	22357868	5970	1	VIT_01s0010g03780	mRNA16872	-891	Histidine kinase (AHK3)	Signaling.Hormone Signaling.Cytokinin Signaling.Cytokinin-mediated Signaling pathway	Response to Hormone Stimulus
1432	chr07	23724145	23724346	202	*	123	24	4.86	3.8	100	Intron (mRNA7361/VIT_07s0031g01300, intron 2 of 3)	18	23721972	23725241	3270	2	VIT_07s0031g01300	mRNA7361	895	No hit	No hit	No Hit
821	chr04	23234966	23235167	202	*	123	24	3.56	2.76	100	Promoter (<=1kb)	15	23235403	23242730	7328	1	VIT_04s0044g01060	mRNA12566	-236	Leaf senescence related protein-like	Development.Senescence	Developmental Process
950	chr01	1617720	1617921	202	*	123	24	4.61	3.58	100	Intron (mRNA158/VIT_01s0011g01850, intron 8 of 10)	12	1620551	1621773	1223	1	VIT_01s0011g01860	mRNA144	-2630	No hit	No hit	No Hit
1405	chr01	16322348	16322549	202	*	123	24	4.61	3.59	100	Distal Intergenic	12	16343570	16346492	2923	1	VIT_01s0010g00420	mRNA27380	-21021	No hit	No hit	No Hit
1456	chr04	23550530	23550731	202	*	123	24	4.61	3.59	100	Intron (mRNA2157/VIT_04s0044g01220, intron 1 of 7)	15	23550337	23557330	6994	1	VIT_04s0044g01220	mRNA2157	193	NAC domain-containing protein (VvNAC48)	Regulation overview.Regulation of gene expression.Regulation of transcription.Transcription factor.NAC family transcription factor	Transcription Factor Activity
1437	chr04	24125716	24125917	202	*	123	24	4.61	3.59	100	Exon (mRNA11917/VIT_04s0044g01620, exon 4 of 12)	15	24121984	24131789	9806	1	VIT_04s0044g01620	mRNA11917	3732	RGLG1 (ring Domain LIGASE1)	Signaling.Hormone Signaling.Auxin Signaling.Auxin transport	Response to Hormone Stimulus
1438	chr05	2977966	2978167	202	*	123	24	4.61	3.59	100	Exon (mRNA12175/VIT_05s0020g01220, exon 2 of 9)	16	2972035	2979443	7409	2	VIT_05s0020g01220	mRNA12175	1276	ESD4 (early in short days 4)	Development.Reproductive development.Flower development	Developmental Process
1439	chr06	11460870	11461071	202	*	123	24	4.61	3.59	100	Intron (mRNA18623/VIT_06s0009g00260, intron 18 of 20)	17	11465307	11485280	19974	2	VIT_06s0009g00270	mRNA18607	24209	DnaJ homolog, subfamily C, member 8	Transport overview.Primary Active Transporters.P-P-bond hydrolysis-driven transporters.General Secretory Pathway (Sec)	Transport
1440	chr08	9471609	9471810	202	*	123	24	4.61	3.59	100	Distal Intergenic	19	9468378	9469243	866	1	VIT_08s0058g00470	mRNA28654	3231	Abscisic acid receptor PYL4 RCAR10	Signaling.Hormone Signaling.ABA Signaling.ABA-mediated Signaling pathway	Response to Hormone Stimulus
1441	chr08	19512221	19512422	202	*	123	24	4.61	3.59	100	Distal Intergenic	19	19501750	19503472	1723	1	VIT_08s0007g05610	mRNA12318	10471	Unknown protein	Unknown	Unknown Protein
1442	chr09	2460793	2460994	202	*	123	24	4.61	3.59	100	Exon (mRNA10377/VIT_09s0002g02710, exon 4 of 4)	20	2460725	2462005	1281	2	VIT_09s0002g02710	mRNA10377	1011	FRK1 (FLG22-induced receptor-like kinase 1)	Response to stimulus.Stress response.Biotic stress response.Plant-pathogen interaction	Response to Stress
2221	chr10	765822	766023	202	*	123	24	4.61	3.59	100	Intron (mRNA16632/VIT_10s0116g01480, intron 14 of 15)	1	780520	787296	6777	1	VIT_10s0116g01490	mRNA16581	-14497	DNA helicase SNF2 domain-containing protein	Regulation overview.Regulation of gene expression.Regulation of transcription.Transcription factor.SNF2 family transcription factor	Transcription Factor Activity
1444	chr14	123833	124034	202	*	123	24	4.61	3.59	100	Intron (mRNA26884/VIT_14s0060g00110, intron 3 of 5)	5	122659	128242	5584	1	VIT_14s0060g00110	mRNA26884	1174	Glutamyl-tRNA synthetase, cytoplasmic	Metabolism.Primary metabolism.Cofactor metabolism.Tetrapyrrole metabolism	Generation of Energy
1445	chr14	28213647	28213848	202	*	123	24	4.61	3.59	100	Intron (mRNA19004/VIT_14s0066g01920, intron 1 of 5)	5	28209117	28215657	6541	2	VIT_14s0066g01920	mRNA19004	1809	Cellular repressor of E1A-stimulated genes (CREG)	Unknown	Cellular Homeostasis
3227	chr15	11692250	11692451	202	*	123	24	4.61	3.59	100	Distal Intergenic	6	11695555	11698845	3291	1	VIT_15s0021g01410	mRNA3924	-3104	RAB GTPase RAB1B	Signaling.Signaling pathway.G-protein signaling pathway	Transport
1447	chr17	10646081	10646282	202	*	123	24	4.61	3.59	100	Distal Intergenic	8	10630308	10641039	10732	1	VIT_17s0000g08970	mRNA15901	15773	Proline-rich family protein	Unknown	#N/A
84	chr18	5521640	5521841	202	*	123	24	4.61	3.59	100	Exon (mRNA1632/VIT_18s0001g07290, exon 7 of 24)	9	5518048	5535125	17078	1	VIT_18s0001g07290	mRNA1632	3592	Unknown protein	Unknown	Unknown Protein
1449	chr18	6279633	6279834	202	*	123	24	4.61	3.59	100	Intron (mRNA6431/VIT_18s0001g07830, intron 3 of 3)	9	6278216	6282589	4374	2	VIT_18s0001g07830	mRNA6431	2755	Transcription initiation factor TFIIA gamma chain	Metabolism.Primary metabolism.Nucleobase, nucleoside, nucleotide, nucleic acid metabolism.Nucleic acid metabolism.RNA metabolism.Basal transcription factors	Transcription Factor Activity
2947	chr18	7956858	7957059	202	*	123	24	4.61	3.59	100	Exon (mRNA17903/VIT_18s0001g09510, exon 2 of 2)	9	7956081	7958237	2157	2	VIT_18s0001g09510	mRNA17903	1178	CYP81B2v1	Metabolism.Cellular metabolism.Oxidation reduction.Cytochrome P450 oxidoreductase	#N/A
2442	chr18	22370722	22370923	202	*	123	24	4.61	3.59	100	Downstream (1-2kb)	9	22371944	22375942	3999	2	VIT_18s0072g00260	mRNA14683	5019	Ethylene-responsive transcription factor related to APETALA2 6	Signaling.Hormone Signaling.Ethylene Signaling.Ethylene-mediated Signaling pathway	Response to Hormone Stimulus
1049	chr19	8092003	8092204	202	*	123	24	4.61	3.59	100	Distal Intergenic	10	8086568	8088423	1856	2	VIT_19s0015g00110	mRNA1500	-3580	CYP71D10	Metabolism.Secondary metabolism.Terpenoid metabolism.Monoterpenoid metabolism.Monoterpenoid biosynthesis	Secondary Metabolic Process
1453	chr00	4838324	4838525	202	*	123	24	5.28	4.14	100	Promoter (<=1kb)	11	4834605	4837739	3135	2	VIT_00s0204g00170	mRNA6024	-585	Lil3 protein	Metabolism.Primary metabolism.Generation of metabolite precursors and energy.Photosynthesis.Calvin cycle	Generation of Energy
1454	chr07	3288957	3289158	202	*	123	24	4.05	3.13	100	Promoter (1-2kb)	18	3290199	3296657	6459	1	VIT_07s0005g00100	mRNA5542	-1041	LPA1 (LOW PSII accumulation1)	Metabolism.Primary metabolism.Generation of metabolite precursors and energy.Photosynthesis.Photosystem II	Generation of Energy						*
1587	chr10	5186879	5187080	202	*	123	24	7.22	5.81	100	Promoter (<=1kb)	1	5187979	5191524	3546	1	VIT_10s0003g00350	mRNA16097	-899	NAC domain-containing protein (VvNAC37)	Regulation overview.Regulation of gene expression.Regulation of transcription.Transcription factor.NAC family transcription factor	Transcription Factor Activity
358	chr02	18673309	18673510	202	*	123	24	4.05	3.13	100	Exon (mRNA17551/VIT_02s0087g00910, exon 1 of 1)	13	18672695	18674590	1896	2	VIT_02s0087g00910	mRNA17551	1080	(9,10) (9`,10`) cleavage dioxygenase (CCD4) (VvCCD4a)	Metabolism.Secondary metabolism.Terpenoid metabolism.Tetraterpenoid metabolism.Tetraterpenoid biosynthesis.Carotenoid biosynthesis	Secondary Metabolic Process
1457	chr03	17416637	17416838	202	*	123	24	4.05	3.13	100	Distal Intergenic	14	17377625	17378908	1284	1	VIT_03s0017g00870	mRNA25449	39012	Transferase family / Anthocyanin Acyl-transferase (VvAnAT)	Unknown	Secondary Metabolic Process
1458	chr05	4054410	4054611	202	*	123	24	4.05	3.13	100	Downstream (1-2kb)	16	4056169	4060081	3913	2	VIT_05s0020g02360	mRNA3524	5470	Protein phosphatase 2C	Signaling.Signaling pathway.Protein phosphatase.PP2C	Signal Transduction
1459	chr06	5593902	5594103	202	*	123	24	4.05	3.13	100	Distal Intergenic	17	5587545	5589227	1683	2	VIT_06s0004g04610	mRNA23537	-4675	fasciclin arabinogalactan-protein (FLA4)	Cellular process.Cellular component organization and biogenesis.Cell wall organization and biogenesis.Cell wall structural protein	Cell Wall Metabolism
1460	chr06	8248781	8248982	202	*	123	24	4.05	3.13	100	3' UTR	17	8249119	8250415	1297	2	VIT_06s0004g07450	mRNA14399	1433	Lipase GDSL	Unclear	Lipid Metabolic Process
574	chr06	11991883	11992084	202	*	123	24	4.05	3.13	100	Distal Intergenic	17	11960044	11964732	4689	2	VIT_06s0009g00410	mRNA20605	-27151	BLH1 (embryo sac development arrest 29)	Regulation overview.Regulation of gene expression.Regulation of transcription.Transcription factor.Homeobox domain family transcription factor	Transcription Factor Activity
2437	chr08	2975303	2975504	202	*	123	24	4.05	3.13	100	Intron (mRNA25539/VIT_08s0032g00050, intron 12 of 17)	19	2994561	2997073	2513	2	VIT_08s0032g00080	mRNA25279	21569	Unknown protein	Unknown	Unknown Protein
1463	chr08	10088413	10088614	202	*	123	24	4.05	3.13	100	Downstream (<1kb)	19	10089091	10090619	1529	2	VIT_08s0058g00830	mRNA8229	2005	MEE40 (maternal effect embryo arrest 40)	Development.Reproductive development.Embryo development	Developmental Process
2872	chr08	17357113	17357314	202	*	123	24	4.05	3.13	100	Exon (mRNA8317/VIT_08s0007g03400, exon 1 of 3)	19	17357008	17361697	4690	1	VIT_08s0007g03400	mRNA8317	105	Iron-sulfur cluster assembly complex protein	Unclassified	Other Processes
1465	chr10	14616308	14616509	202	*	123	24	4.05	3.13	100	Intron (mRNA17039/VIT_10s0092g00040, intron 3 of 11)	1	14615263	14628228	12966	1	VIT_10s0092g00040	mRNA17039	1045	Toprim domain-containing protein	Metabolism.Primary metabolism.Nucleobase, nucleoside, nucleotide, nucleic acid metabolism.Nucleic acid metabolism.DNA metabolism	#N/A
1466	chr10	21919937	21920138	202	*	123	24	4.05	3.13	100	Intron (mRNA979/VIT_10s0071g00270, intron 6 of 6)	1	21918797	21928913	10117	2	VIT_10s0071g00270	mRNA979	8775	Abscisic acid-insensitive protein 3 (ABI3)	Signaling.Hormone Signaling.ABA Signaling.ABA-mediated Signaling pathway	Response to Hormone Stimulus
2878	chr13	746422	746623	202	*	123	24	4.05	3.13	100	Exon (mRNA5280/VIT_13s0067g01290, exon 23 of 30)	4	752533	757085	4553	1	VIT_13s0067g01320	mRNA4400	-5910	Alpha-1,2-mannosyltransferase	Metabolism.Primary metabolism.Carbohydrate metabolism.Oligosaccharide metabolism.N-Glycan metabolism.N-Glycan biosynthesis	Carbohydrate Metabolic Process
245	chr13	27569555	27569756	202	*	123	24	4.05	3.13	100	Intron (mRNA26618/VIT_13s0064g01020, intron 5 of 6)	4	27566393	27571987	5595	2	VIT_13s0064g01020	mRNA26618	2231	Unknown protein	Unknown	Unknown Protein
862	chr14	21674709	21674910	202	*	123	24	4.05	3.13	100	Exon (mRNA10744/VIT_14s0006g03150, exon 6 of 12)	5	21659035	21676134	17100	2	VIT_14s0006g03150	mRNA10744	1224	HEAT repeat-containing protein	NA	Transport
1470	chr15	13442911	13443112	202	*	123	24	4.05	3.13	100	Intron (mRNA20041/VIT_15s0021g02450, intron 14 of 19)	6	13435847	13452444	16598	2	VIT_15s0021g02450	mRNA20041	9332	Elongation factor G	Metabolism.Primary metabolism.Protein metabolism and modification.Protein synthesis.Translation.Translational elongation	#N/A
1471	chr15	15293209	15293410	202	*	123	24	4.05	3.13	100	Exon (mRNA629/VIT_15s0048g01170, exon 4 of 4)	6	15273832	15289373	15542	2	VIT_15s0048g01160	mRNA616	-3836	Phospholipase D beta 1	Metabolism.Primary metabolism.Lipid metabolism.Glycerolipid metabolism.Glycerophospholipid metabolism.Glycerophospholipid catabolism	Carbohydrate Metabolic Process
1472	chr16	2599822	2600023	202	*	123	24	4.05	3.13	100	Exon (mRNA6126/VIT_16s0039g02410, exon 12 of 25)	7	2596315	2608073	11759	1	VIT_16s0039g02410	mRNA6126	3507	TPL/WSIP1 (WUS- interacting protein 1)	Signaling.Hormone Signaling.Auxin Signaling.Auxin-mediated Signaling pathway	Response to Hormone Stimulus
1473	chr17	3303547	3303748	202	*	123	24	4.05	3.13	100	Intron (mRNA29876/VIT_17s0000g03300, intron 5 of 5)	8	3292266	3297255	4990	2	VIT_17s0000g03290	mRNA15591	-6292	Kinesin motor HIK (HINKEL)	Cellular process.Cell growth and death.Cell division	Cellular Process
502	chr18	10832450	10832651	202	*	123	24	4.05	3.13	100	Intron (mRNA19809/VIT_18s0001g12670, intron 1 of 5)	9	10831633	10837616	5984	1	VIT_18s0001g12670	mRNA19809	817	Pectinesterase family	Cellular process.Cellular component organization and biogenesis.Cell wall organization and biogenesis.Cell wall metabolism.Cell wall modification.Pectin modification	Cell Wall Metabolism
1475	chr05	15852370	15852571	202	*	123	24	4.05	3.13	100	Intron (mRNA4709/VIT_05s0029g00550, intron 10 of 12)	16	15859136	15866378	7243	1	VIT_05s0029g00560	mRNA4725	-6565	No hit	No hit	No Hit
1476	chr02	2598572	2598773	202	*	123	24	4.05	3.13	100	Distal Intergenic	13	2600795	2603931	3137	1	VIT_02s0025g03260	mRNA13700	-2022	Aquaporin NIP5;1	Transport overview.Channels and pores.a-Type channels.Major Intrinsic Protein	Transport
3725	chr05	5209388	5209589	202	*	123	24	4.05	3.13	100	3' UTR	16	5209796	5212687	2892	2	VIT_05s0020g03440	mRNA699	3098	Photosystem II 11 kDa protein PSB27	Metabolism.Primary metabolism.Generation of metabolite precursors and energy.Photosynthesis.Photosystem II	Generation of Energy
1478	chr13	612825	613026	202	*	123	24	3.98	3.08	100	Exon (mRNA7620/VIT_13s0067g01110, exon 3 of 6)	4	610483	614947	4465	1	VIT_13s0067g01110	mRNA7620	2342	N-(5phosphoribosyl)anthranilate isomerase (PRAI)	Metabolism.Primary metabolism.Amino acid metabolism.Aromatic amino acid metabolism.Aromatic amino acid biosynthesis	Cellular Amino Acids and Derivative Metabolic Process
1479	chr02	4573987	4574188	202	*	123	24	4.05	3.13	100	Promoter (<=1kb)	13	4572517	4573830	1314	2	VIT_02s0241g00130	mRNA18440	-157	No hit	No hit	No Hit
1480	chr08	14502374	14502575	202	*	123	24	4.05	3.13	100	Promoter (<=1kb)	19	14493967	14501429	7463	2	VIT_08s0007g00110	mRNA28140	-945	No hit	No hit	No Hit
1481	chr06	19464447	19464648	202	*	123	24	4.05	3.13	100	5' UTR	17	19458560	19464658	6099	2	VIT_06s0061g00790	mRNA10665	10	Pheophorbide a oxygenase	Metabolism.Primary metabolism.Cofactor metabolism.Tetrapyrrole metabolism.Chlorophyll metabolism.Chlorophyll catabolism	Generation of Energy
1482	chr03	2570349	2570550	202	*	123	24	3.56	2.76	100	Exon (mRNA6239/VIT_03s0038g03550, exon 2 of 4)	14	2568801	2571589	2789	2	VIT_03s0038g03550	mRNA6239	1039	Unknown protein	Unknown	Unknown Protein
1483	chr05	19549781	19549982	202	*	123	24	3.56	2.76	100	Distal Intergenic	16	19532960	19534168	1209	2	VIT_05s0062g00810	mRNA4648	-15613	Lipoprotein	Unknown	#N/A
1484	chr06	3432481	3432682	202	*	123	24	3.56	2.76	100	Distal Intergenic	17	3428913	3432115	3203	1	VIT_06s0004g02740	mRNA26480	3568	GATA transcription factor 10	Metabolism.Secondary metabolism.Terpenoid metabolism.Diterpenoid metabolism.Diterpenoid biosynthesis	Response to Hormone Stimulus
1485	chr06	4337610	4337811	202	*	123	24	3.56	2.76	100	Intron (mRNA2236/VIT_06s0004g03480, intron 1 of 1)	17	4335155	4346456	11302	2	VIT_06s0004g03480	mRNA2236	8645	No hit	No hit	No Hit
3026	chr06	4979405	4979606	202	*	123	24	3.56	2.76	100	Exon (mRNA11667/VIT_06s0004g04000, exon 1 of 1)	17	4978437	4980309	1873	2	VIT_06s0004g04000	mRNA11667	703	Beta-ketoacyl-CoA synthase	Metabolism.Primary metabolism.Lipid metabolism.Fatty acid metabolism.Fatty acid biosynthesis	Lipid Metabolic Process
1487	chr12	21258414	21258615	202	*	123	24	3.56	2.76	100	Distal Intergenic	3	21261502	21263312	1811	1	VIT_12s0035g00380	mRNA10651	-2887	AAA-type ATPase	Diverse functions.Gene family with diverse functions.AAA-type ATPase domain family	Transport
1488	chr12	23853337	23853538	202	*	123	24	3.56	2.76	100	Exon (mRNA1504/VIT_12s0035g01970, exon 1 of 1)	3	23852741	23854836	2096	1	VIT_12s0035g01970	mRNA1504	596	Pentatricopeptide (PPR) repeat-containing	Diverse functions.Gene family with diverse functions.Pentatricopeptide domain family	Pentatricopeptide (PPR) repeat-containing protein
1489	chr13	830065	830266	202	*	123	24	3.56	2.76	100	Intron (mRNA6320/VIT_13s0067g01470, intron 7 of 16)	4	824557	834472	9916	2	VIT_13s0067g01470	mRNA6320	4206	Unknown protein	Unknown	Unknown Protein
1880	chr14	1394573	1394774	202	*	123	24	3.56	2.76	100	Distal Intergenic	5	1379098	1391140	12043	2	VIT_14s0060g01680	mRNA8927	-3433	TPR3 (topless-related 3)	Signaling.Hormone Signaling.Auxin Signaling.Auxin-mediated Signaling pathway	Response to Hormone Stimulus
1491	chr14	6747608	6747809	202	*	123	24	3.56	2.76	100	Intron (mRNA20182/VIT_14s0030g01850, intron 7 of 15)	5	6757808	6760394	2587	1	VIT_14s0030g01860	mRNA20204	-9999	Transcription factor	Regulation overview.Regulation of gene expression.Regulation of transcription.Transcription factor.Trihelix family transcription factor	Transcription Factor Activity
1492	chr14	10117831	10118032	202	*	123	24	3.56	2.76	100	Distal Intergenic	5	10123012	10123538	527	1	VIT_14s0036g00440	mRNA12934	-4980	Unknown protein	unknown	Unknown Protein
1493	chr14	25515299	25515500	202	*	123	24	3.56	2.76	100	Distal Intergenic	5	25509913	25511279	1367	1	VIT_14s0068g01800	mRNA25424	5386	putative MADS-box Flowering Locus C 2 (VviFLC2)	Development.Reproductive development.Flower development	Transcription Factor Activity
1494	chr16	2128738	2128939	202	*	123	24	3.56	2.76	100	Intron (mRNA17694/VIT_16s0039g02050, intron 5 of 5)	7	2123343	2128333	4991	1	VIT_16s0039g02040	mRNA17334	5395	4-coumarate-CoA ligase 3	Metabolism.Secondary metabolism.Phenylpropanoid metabolism.Phenylpropanoid biosynthesis	Secondary Metabolic Process
1495	chr16	13563225	13563426	202	*	123	24	3.56	2.76	100	Exon (mRNA20880/VIT_16s0022g00670, exon 3 of 7)	7	13560349	13565137	4789	1	VIT_16s0022g00670	mRNA20880	2876	Vacuolar invertase 1, GIN1	Metabolism.Primary metabolism.Carbohydrate metabolism.Monosaccharide metabolism.Galactose metabolism	Carbohydrate Metabolic Process
2376	chr17	1031111	1031312	202	*	123	24	3.56	2.76	100	Intron (mRNA29747/VIT_17s0000g01250, intron 6 of 9)	8	1026582	1033134	6553	2	VIT_17s0000g01250	mRNA29747	1822	F-box/LRR-repeat protein	Metabolism.Primary metabolism.Protein metabolism and modification.Proteolysis.cytoplasmic and nuclear protein degradation.Ubiquitin-mediated proteolysis	#N/A
1711	chr09	3078879	3079080	202	*	123	24	5.28	4.15	100	5' UTR	20	3075730	3079091	3362	2	VIT_09s0002g03410	mRNA23314	11	Phytochrome-associated protein 1 (PAP1)	Signaling.Signaling pathway.Circadian clock Signaling	Developmental Process
1498	chr17	5710692	5710893	202	*	123	24	3.56	2.76	100	Exon (mRNA1924/VIT_17s0000g05090, exon 1 of 1)	8	5710035	5711791	1757	2	VIT_17s0000g05090	mRNA1924	898	Pentatricopeptide (PPR) repeat-containing protein	Diverse functions.Gene family with diverse functions.Pentatricopeptide domain family	Pentatricopeptide (PPR) repeat-containing protein
1499	chr18	11474799	11475000	202	*	123	24	3.56	2.76	100	Exon (mRNA6776/VIT_18s0001g13410, exon 1 of 18)	9	11429258	11475180	45923	2	VIT_18s0001g13410	mRNA6776	180	V-type H+-transporting ATPase subunit I	Metabolism.Primary metabolism.Generation of metabolite precursors and energy.Electron transport.Respiratory-chain phosphorylation	Generation of Energy
1500	chr19	5893739	5893940	202	*	123	24	3.56	2.76	100	Distal Intergenic	10	5890903	5892265	1363	1	VIT_19s0177g00040	mRNA17698	2836	Polyubiquitin (UBQ14)	Metabolism.Primary metabolism.Protein metabolism and modification.Proteolysis.cytoplasmic and nuclear protein degradation.Ubiquitin-mediated proteolysis	Cellular Homeostasis
1501	chr05	13962626	13962827	202	*	123	24	3.56	2.76	100	Distal Intergenic	16	13934776	13940188	5413	2	VIT_05s0136g00210	mRNA5570	-22438	Kafirin cluster	Metabolism.Primary metabolism.Generation of metabolite precursors and energy.Storage proteins	Cellular Process
1502	chr04	17913768	17913969	202	*	123	24	3.79	2.93	100	Promoter (1-2kb)	15	17915202	17918324	3123	1	VIT_04s0023g01110	mRNA5036	-1233	PQ-loop repeat protein	Unknown	Unknown Protein		*
1503	chr07	15122918	15123119	202	*	123	24	5.28	4.14	100	Promoter (1-2kb)	18	15117200	15121252	4053	2	VIT_07s0141g01030	mRNA22456	-1666	R protein MLA10	NA	Response to Stress
1504	chr08	10356581	10356782	202	*	123	24	3.56	2.76	100	Promoter (<=1kb)	19	10357383	10373122	15740	1	VIT_08s0058g01020	mRNA13432	-601	Saposin B domain-containing protein	Transport overview.Channels and pores.Pore-forming toxins.Amoebapore	Transport
1505	chr04	6424942	6425143	202	*	123	24	4.61	3.59	100	Promoter (<=1kb)	15	6416358	6424601	8244	2	VIT_04s0008g06500	mRNA29351	-341	Solute carrier family 35	Transport overview.Electrochemical Potential-driven Transporters.Porters.Drug/Metabolite Transporter.Thiamine Pyrophosphate Transporter	Transport
1506	chr16	22822370	22822571	202	*	123	24	4.05	3.13	100	Promoter (<=1kb)	7	22817515	22821505	3991	2	VIT_16s0098g01020	mRNA25666	-865	Splicing factor, arginine/serine-rich 1/9	Metabolism.Primary metabolism.Nucleobase, nucleoside, nucleotide, nucleic acid metabolism.Nucleic acid metabolism.RNA metabolism.RNA processing.mRNA processing.mRNA splicing	DNA/RNA Metabolic Process
1507	chr08	15673912	15674113	202	*	123	24	5.28	4.15	100	Promoter (1-2kb)	19	15675129	15687281	12153	1	VIT_08s0007g01580	mRNA13933	-1016	Unknown protein	Unknown	Unknown Protein
1508	chr07	21492041	21492242	202	*	123	24	4.05	3.13	100	5' UTR	18	21492017	21494607	2591	1	VIT_00s0802g00020	mRNA5000	24	Unknown protein	Unknown	Unknown Protein
[truncated: 2,402 more rows]
