# Supplementary material for: VviNAC33 promotes organ de‐greening and represses vegetative growth during the vegetative‐to‐mature phase transition in grapevine
Source: New Phytol. 2021 Mar 16;231(2):726–46. doi: 10.1111/nph.17263 (PMC8251598; doi:10.1111/nph.17263)
Supplement: Supplementary file 4 — Dataset S4 Dataset of transient overexpressing VviNAC33 transgenic plants and controls. [file NPH-231-726-s005.xlsx]

## Sheet: DS4
New Phytologist Supporting Information
Article title: VviNAC33 promotes organ de-greening and represses vegetative growth during the vegetative-to-mature phase transition in grapevine
Authors: Erica D’Incà, Stefano Cazzaniga, Chiara Foresti, Nicola Vitulo, Edoardo Bertini, Mary Galli, Andrea Gallavotti, Mario Pezzotti, Giovanni Battista Tornielli and Sara Zenoni
Article acceptance date: 1 February 2021

## Sheet: DEGs Sultana (p 0.05) 
Dataset S4 Dataset of transient overexpressing VviNAC33 transgenic plants and controls.
Gene ID	Functional annotation	Gene Ontology	FC	Co expressed	Switch	DAP target
VIT_05s0020g00330	Galactinol synthase	Carbohydrate Metabolic Process	10.5926
VIT_02s0025g04660	Senescence-inducible chloroplast stay-green protein 1	Developmental Process	6.48495	0.759		*
VIT_10s0071g00850	Binding	Unknown Protein	3.66856
VIT_06s0004g07240	UDP-glucoronosyl and UDP-glucosyl transferase	Carbohydrate Metabolic Process	3.51787
VIT_06s0004g07230	Indole-3-acetate beta-glucosyltransferase	Response to Hormone Stimulus	3.40357	0.709		*
VIT_02s0087g00930	(9,10) (9`,10`) cleavage dioxygenase (CCD4) (VvCCD4b)	Secondary Metabolic Process	3.32198	0.75	*
VIT_18s0001g08300	Tubulin alpha-6 chain	Cellular Process	2.78812	0.803	*	*
VIT_14s0108g01070	NAC domain-containing protein (VvNAC11)	Transcription Factor Activity	2.65068		*
VIT_06s0004g04650	Metallothionein	Response to Stress	2.4185		*	*
VIT_16s0098g01060	Heat shock protein 26a, chloroplast	Response to Stress	2.35553
VIT_09s0002g06400	No hit	No Hit	2.29057			*
VIT_13s0047g00030	ZIFL1 (Zinc induced facilitator 1)	Transport	2.25628
VIT_12s0028g01720	Unknown	Unknown Protein	2.22701
VIT_15s0048g01080	Unknown	Unknown Protein	2.19479	0.769
VIT_12s0059g01120	CAF protein	DNA/RNA Metabolic Process	2.171
VIT_13s0156g00590	S-receptor kinase	Signal Transduction	2.16444
VIT_12s0034g00060	UDP-glucose glucosyltransferase	Carbohydrate Metabolic Process	2.11817
VIT_15s0048g01180	Subtilisin serine protease	Cellular Homeostasis	2.07177
VIT_15s0048g01200	Subtilisin serine endopeptidase (XSP1)	Transport	2.06275
VIT_12s0059g02580	CRK10 (cysteine-rich RLK10)	Signal Transduction	2.05065
VIT_08s0007g07690	Polygalacturonase inhibiting protein PGIP1	Response to Stress	2.03616
VIT_12s0028g01360	PMR5 (powdery mildew resistant 5)	Response to Stress	2.00862
VIT_08s0007g05720	No hit	No Hit	1.99395
VIT_12s0059g00010	Nicotianamine aminotransferase A	Cellular Amino Acids and Derivative Metabolic Process	1.9767
VIT_00s0193g00010	No hit	No Hit	1.97518
VIT_14s0108g00690	Amino acid permease	Transport	1.9715
VIT_04s0008g06930	Transposase, IS4	DNA/RNA Metabolic Process	1.96663
VIT_18s0072g01010	Peptide chain release factor eRF subunit 1	DNA/RNA Metabolic Process	1.95019		*
VIT_00s1057g00010	No hit	No Hit	1.94539
VIT_05s0020g01830	UPF0497 family	Cellular Homeostasis	1.92203			*
VIT_00s0358g00020	No hit	No Hit	1.90829
VIT_06s0004g05780	UDP-glucoronosyl and UDP-glucosyl transferase	Carbohydrate Metabolic Process	1.90817
VIT_13s0019g01150	Alpha galactosidase	Carbohydrate Metabolic Process	1.90808
VIT_01s0011g05930	S-adenosyl-L-methionine:carboxyl methyltransferase	Cellular Amino Acids and Derivative Metabolic Process	1.89726
VIT_11s0016g05410	EIN3-binding F-box protein 1	Response to Hormone Stimulus	1.87962
VIT_17s0000g04380	Wall-associated kinase 1 (WAK1)	Signal Transduction	1.86599
VIT_06s0061g00970	Prolylcarboxypeptidase	Cellular Homeostasis	1.81821
VIT_05s0020g03030	Leucine-rich repeat family protein	Response to Stress	1.80705
VIT_00s0183g00060	No hit	No Hit	1.80043
VIT_08s0040g00220	Exportin 7	DNA/RNA Metabolic Process	1.78868
VIT_13s0019g04450	ATSYTA/NTMC2T1.1/NTMC2TYPE1.1/SYTA	Cellular Process	1.77902
VIT_07s0129g00860	CYP81E1 Isoflavone 2'-hydroxylase	Secondary Metabolic Process	1.76674
VIT_04s0044g00260	No hit	No Hit	1.76187
VIT_06s0061g01210	Lysine histidine transporter 1	Transport	1.75638			*
VIT_13s0084g00500	Pol protein	#N/A	1.74783
VIT_07s0005g01680	Stachyose synthase	DNA/RNA Metabolic Process	1.74669		*
VIT_15s0045g00010	No hit	No Hit	1.74143
VIT_00s1251g00010	UDP-glucosyl transferase 85A2	Carbohydrate Metabolic Process	1.73564
VIT_02s0012g01400	PLATZ transcription factor	Transcription Factor Activity	1.7212
VIT_00s2288g00010	No hit	No Hit	1.7051
VIT_08s0040g01370	Heavy-metal-associated domain-containing protein	Cellular Homeostasis	1.69862
VIT_05s0020g00180	No hit	No Hit	1.69086
VIT_12s0034g00080	Flavonoid-glucosyltransferase	Secondary Metabolic Process	1.68618
VIT_09s0002g07760	NADPH quinone oxidoreductase	Secondary Metabolic Process	1.68369
VIT_12s0028g01590	No hit	No Hit	1.68261
VIT_00s2349g00010	2-oxoglutarate/malate carrier protein, Mitochondrial	Transport	1.68099
VIT_01s0011g04590	Zinc finger (C3HC4-type ring finger)	Transcription Factor Activity	1.67121
VIT_11s0037g00510	Heat shock protein 70	Response to Stress	1.6691
VIT_14s0006g00780	No hit	No Hit	1.66531
VIT_06s0004g03490	Nuclear transcription factor Y subunit B related	Transcription Factor Activity	1.6565
VIT_19s0027g00020	WAG1	Response to Hormone Stimulus	1.65386
VIT_15s0046g02170	3-methyl-2-oxobutanoate hydroxy-methyl-transferase	Secondary Metabolic Process	1.6475
VIT_18s0001g07190	Transducin family protein / WD-40 repeat	Cellular Process	1.64079
VIT_13s0067g02960	BTI2 (VIRB2- interacting protein 2)	Cellular Homeostasis	1.63786
VIT_16s0039g01060	CYP89A2	#N/A	1.63006
VIT_16s0039g00130	CTV.22	DNA/RNA Metabolic Process	1.62713
VIT_19s0177g00070	Polyubiquitin (UBQ14)	Cellular Homeostasis	1.62532			*
VIT_18s0086g00250	Potassium transporter (KUP6)	Transport	1.62088
VIT_18s0001g00780	No hit	No Hit	1.60922
VIT_04s0008g05410	Serine hydrolase [Vitis vinifera]	Cellular Amino Acids and Derivative Metabolic Process	1.60613
VIT_12s0034g00040	UDP-glucose glucosyltransferase	Carbohydrate Metabolic Process	1.60573
VIT_00s0407g00020	2-oxoglutarate/malate carrier protein, Mitochondrial	Transport	1.60443
VIT_01s0011g00410	Nuclear transport factor 2 (NTF2)	Transport	1.59952
VIT_02s0012g03110	CTV.22	#N/A	1.59852
VIT_02s0012g03130	No hit	No Hit	1.59702
VIT_03s0017g02070	Unknown	Unknown Protein	1.59175
VIT_03s0038g03830	DNA-binding bromodomain-containing protein	DNA/RNA Metabolic Process	1.58908
VIT_11s0016g04310	No hit	No Hit	1.58584
VIT_08s0040g02670	Lumen common protein , Chloroplast	#N/A	1.58383
VIT_15s0024g00090	Vacuolar protein sorting-associated protein vps13	Transport	1.58267
VIT_18s0041g00900	UDP-glycosyltransferase 88A4	Carbohydrate Metabolic Process	1.57647
VIT_00s0173g00220	CTV.22	#N/A	1.57544
VIT_00s0228g00040	No hit	No Hit	1.57476
VIT_00s0173g00240	No hit	No Hit	1.57259
VIT_04s0008g05380	Serine hydrolase [Vitis vinifera]	Cellular Amino Acids and Derivative Metabolic Process	1.57075
VIT_00s0285g00050	No hit	No Hit	1.56912
VIT_00s0370g00010	LRR receptor-like serine/threonine-protein kinase	Signal Transduction	1.56761
VIT_08s0007g01800	Unknown protein	Unknown Protein	1.56731
VIT_00s0198g00130	No hit	No Hit	1.56209
VIT_07s0005g04660	ABC transporter C member 9	Transport	1.56124
VIT_05s0124g00680	Ankyrin repeat protein family	Cellular Process	1.56048
VIT_19s0014g01440	KH domain-containing quaking protein	DNA/RNA Metabolic Process	1.55808
VIT_00s0505g00050	No hit	No Hit	1.55705
VIT_02s0012g03190	CTV.22	#N/A	1.55597
VIT_00s2440g00010	No hit	No Hit	1.55488
VIT_04s0210g00140	AMP-dependent synthetase and ligase	Cellular Process	1.55397
VIT_12s0059g01630	Zinc metalloproteinase	Signal Transduction	1.55126
VIT_13s0067g00020	Tetratricopeptide repeat (TPR)-containing SET domain protein	Transcription Factor Activity	1.54998
VIT_12s0059g01850	Peroxisomal membrane protein	Response to Stress	1.54958
VIT_13s0019g04540	GCN5 N-acetyltransferase (GNAT)	Transcription Factor Activity	1.54946
VIT_04s0044g01800	RNA polymerase I specific transcription initiation factor RRN3	DNA/RNA Metabolic Process	1.54097
VIT_09s0070g00870	Unknown	Unknown Protein	1.54033
VIT_05s0020g01170	Translationally-controlled tumor protein	DNA/RNA Metabolic Process	1.53597
VIT_04s0008g01330	RTE1 (reversion-to-ethylene sensitivity1)	Response to Hormone Stimulus	1.53372
VIT_19s0177g00290	No hit	No Hit	1.52728			*
VIT_01s0011g04120	Unknown protein	Unknown Protein	1.52589
VIT_05s0124g00260	Peptidyl tRNA hydrolases putative protein	DNA/RNA Metabolic Process	1.52534
VIT_06s0004g05990	Rename pre-mRNA-splicing factor RBM22/SLT11	DNA/RNA Metabolic Process	1.5224
VIT_01s0011g03420	Unknown protein	Unknown Protein	1.52134			*
VIT_19s0027g00140	No hit	No Hit	1.51844
VIT_15s0046g01820	Ring-H2 finger B1A	Transcription Factor Activity	1.51645
VIT_16s0039g02270	Unknown protein	Unknown Protein	1.51494
VIT_09s0070g00960	No hit	No Hit	1.51388
VIT_09s0054g00610	F-box domain containing protein	Cellular Homeostasis	1.51125
VIT_05s0020g05050	Cellulose synthase CSLE1	Cell Wall Metabolism	1.51034
VIT_18s0041g01350	Receptor-like protein kinase HAIKU2	Signal Transduction	1.50958
VIT_00s0198g00040	CTV.22	#N/A	1.50335
VIT_18s0041g00060	No hit	No Hit	1.50247
VIT_13s0019g01220	Scarecrow transcription factor 3 (SCL3)	Transcription Factor Activity	1.50163
VIT_00s0227g00020	Unknown protein	Unknown Protein	1.50063
VIT_00s0198g00120	No hit	No Hit	1.50059
VIT_19s0027g01260	Replication factor A 1, rfa1	DNA/RNA Metabolic Process	1.50058
VIT_00s0676g00040	No hit	No Hit	1.49449
VIT_04s0008g03030	RNA recognition motif (RRM)-containing	DNA/RNA Metabolic Process	1.49288
VIT_08s0007g00390	Eceriferum 3 (CER3)	#N/A	1.49272
VIT_00s0125g00190	Potassium transporter (KUP1)	Transport	1.4916
VIT_03s0132g00330	No hit	No Hit	1.48952
VIT_04s0008g02750	Basic Leucine Zipper Transcription Factor (VvbZIP09)	Transcription Factor Activity	1.48083			*
VIT_04s0008g03040	RNA recognition motif (RRM)-containing	DNA/RNA Metabolic Process	1.48079
VIT_15s0048g01680	CYP704G7	#N/A	1.47833
VIT_10s0003g02210	Pentatricopeptide (PPR) repeat-containing protein	Pentatricopeptide (PPR) repeat-containing protein	1.47124
VIT_00s0198g00030	No hit	No Hit	1.47106
VIT_18s0001g06790	Protein TRANSPARENT TESTA 12 (DDTFR18)	Transport	1.4699
VIT_13s0047g00040	ZIFL1 (Zinc induced facilitator 1)	Transport	1.46971
VIT_00s0801g00020	No hit	No Hit	1.46865
VIT_01s0010g03680	Unknown protein	Unknown Protein	1.46729		*
VIT_05s0051g00230	R protein L6	Response to Stress	1.46703
VIT_13s0175g00210	NLI interacting factor (NIF)	Transport	1.46686
VIT_00s0279g00010	Unknown	Unknown Protein	1.46496
VIT_12s0028g02120	No hit	No Hit	1.46465
VIT_19s0177g00220	Electron transfer flavoprotein alpha subunit	#N/A	1.46447
VIT_05s0062g00020	F-box family protein	Cellular Homeostasis	1.46364		*
VIT_08s0007g08650	Binding	Unknown Protein	1.46111
VIT_08s0007g04430	Low expression of osmotically responsive genes 1	Response to Stress	1.46052
VIT_13s0084g00170	DNA-directed RNA polymerase III subunit C2	DNA/RNA Metabolic Process	1.45924
VIT_00s0208g00100	Unknown	Unknown Protein	1.45922
VIT_04s0008g05040	Agenet domain-containing protein	Cellular Process	1.45744
VIT_18s0001g08980	Beta-1,4-mannosyltransferase	Carbohydrate Metabolic Process	1.45517
VIT_12s0034g00240	Mekk1	Cellular Homeostasis	1.45486
VIT_09s0070g00490	Protein phosphatase 2C	Signal Transduction	1.4547
VIT_09s0070g00950	CTV.22	#N/A	1.45352
VIT_01s0010g03940	Sphingosine-1-phosphate lyase	Lipid Metabolic Process	1.45306
VIT_07s0185g00090	Receptor kinase ARK3	Signal Transduction	1.4523
VIT_17s0000g07820	LIM domain protein WLIM1	Transcription Factor Activity	1.45139
VIT_15s0024g00130	Unknown	Unknown Protein	1.45117
VIT_00s2034g00010	No hit	No Hit	1.44915
VIT_13s0019g00860	Small heat-shock protein HSP17.5 Cytosolic class I	Response to Stress	1.44868
VIT_12s0121g00080	Copine BON3 (BONZAI 3)	Signal Transduction	1.44845
VIT_15s0048g01690	CYP86A1	#N/A	1.44773
VIT_05s0020g01860	Nucleolar protein 58	DNA/RNA Metabolic Process	1.44601
VIT_18s0166g00250	No hit	No Hit	1.43965
VIT_03s0063g00440	Unknown protein	Unknown Protein	1.43843
VIT_06s0004g03250	Protein disulfide isomerase	Cellular Homeostasis	1.43826
VIT_03s0132g00230	Aldehyde Dehydrogenase (VvALDH6B5)	Cellular Amino Acids and Derivative Metabolic Process	1.43819
VIT_17s0000g09220	MAK16 protein	Signal Transduction	1.43794
VIT_14s0030g01680	RNA recognition motif (RRM)-containing protein	DNA/RNA Metabolic Process	1.43688
VIT_08s0058g01060	No hit	No Hit	1.43635
VIT_00s0213g00100	No hit	No Hit	1.4362
VIT_02s0025g04760	Splicing factor YT521-B	DNA/RNA Metabolic Process	1.43588
VIT_18s0001g14330	No hit	No Hit	1.43511
VIT_04s0069g01060	DNA-binding protein PD3, chloroplast	DNA/RNA Metabolic Process	1.43435
VIT_12s0055g00040	CCR4-NOT transcription complex subunit 2	DNA/RNA Metabolic Process	1.43032
VIT_11s0052g01570	MATE efflux family protein	Transport	1.42765
VIT_05s0051g00090	Unknown	Unknown Protein	1.42726
VIT_09s0070g00250	No hit	No Hit	1.42445
VIT_00s0301g00180	NADPH quinone oxidoreductase	Secondary Metabolic Process	1.42395
VIT_01s0026g01590	Non phototropic hypocotyl 1-like	Transport	1.42348
VIT_08s0032g01080	Ubiquitin carboxyl-terminal hydrolase 8	Cellular Homeostasis	1.42241			*
VIT_04s0008g05480	BRI1-KD interacting protein 118	Response to Hormone Stimulus	1.41899
VIT_00s0125g00390	Alpha-glucosidase	Carbohydrate Metabolic Process	1.4179
VIT_12s0028g02730	AarF domain-containing kinase ABC1	Signal Transduction	1.4148
VIT_07s0151g00620	Pentatricopeptide (PPR) repeat-containing protein	Pentatricopeptide (PPR) repeat-containing protein	1.41403
VIT_13s0067g02950	Appr-1-p processing enzyme	Cellular Process	1.41351
VIT_08s0007g07030	F-box protein	Cellular Homeostasis	1.41265
VIT_07s0005g06340	Cyclin dependent kinase inhibitor KIP-related protein 3	Cellular Process	1.41211
VIT_05s0094g00020	RWP-RK domain-containing protein	Transcription Factor Activity	1.41175
VIT_15s0048g00720	forkhead-associated domain-containing protein	Transcription Factor Activity	1.41159
VIT_05s0051g00150	RRS1 (resistant to ralstonia solanacearum 1)	Response to Stress	1.4086
VIT_06s0004g03240	Elongation factor 1-alpha 1	DNA/RNA Metabolic Process	1.40814
VIT_13s0064g01280	SWAP (Suppressor-of-White-APricot)	#N/A	1.40747
VIT_18s0041g00870	Replication factor A 1, rfa1	DNA/RNA Metabolic Process	1.40584
VIT_07s0005g00910	Zinc finger (MYND type)	Transcription Factor Activity	1.40296
VIT_06s0004g04510	Heat shock protein 70	Response to Stress	1.40214
VIT_01s0010g01120	Longevity-assurance (LAG1)	Developmental Process	1.4014
VIT_13s0019g00270	No hit	No Hit	1.40137
VIT_18s0001g13660	EMB2757/TAN (embryo defective 2757)	#N/A	1.40064
VIT_19s0135g00060	Glyoxalase II	Carbohydrate Metabolic Process	1.40005
VIT_01s0127g00500	OBP32pep	Response to Hormone Stimulus	1.39917
VIT_07s0255g00120	Unknown protein	Unknown Protein	1.39849
VIT_08s0007g04490	PHD finger transcription factor	Transcription Factor Activity	1.39787
VIT_07s0104g00140	No hit	No Hit	1.39745
VIT_05s0020g00010	Protein transporter	Transport	1.39657
VIT_11s0118g00010	No hit	No Hit	1.39482
VIT_14s0036g00370	Serine/threonine-protein phosphatase PP1	Carbohydrate Metabolic Process	1.39084
VIT_05s0049g01690	Pentatricopeptide repeat-containing protein	Pentatricopeptide (PPR) repeat-containing protein	1.3896
VIT_00s0226g00110	Myb family	Transcription Factor Activity	1.38893
VIT_19s0014g03430	Amine oxidase LDL2	Cellular Amino Acids and Derivative Metabolic Process	1.38792
VIT_12s0059g02030	Unknown	Unknown Protein	1.38618
VIT_04s0008g03460	Histidine kinase 1 AHK3	Response to Hormone Stimulus	1.38539
VIT_05s0029g00540	HEAT repeat-containing protein	Cellular Homeostasis	1.3845
VIT_13s0073g00560	DnaJ homolog, subfamily A, member 2	Transport	1.38263
VIT_09s0054g00130	Kinesin family member 22	Cellular Process	1.38029
VIT_13s0047g01070	Calcium-binding EF-hand	Cellular Process	1.38007
VIT_09s0070g00720	No hit	No Hit	1.37954
VIT_12s0034g02210	CW14	Unknown Protein	1.37946
VIT_05s0094g00190	Cyclin-L1-1	Cellular Process	1.37938
VIT_04s0044g00980	Ribosomal protein L17	DNA/RNA Metabolic Process	1.37876
VIT_13s0067g03360	Adenylate kinase	DNA/RNA Metabolic Process	1.37645
VIT_08s0007g04530	carotene hydroxylase (CYP97C1; LUT1) (VvLUT1)	Secondary Metabolic Process	1.37551
VIT_00s0198g00090	CTV.22	#N/A	1.37499
VIT_13s0019g02410	Serine/threonine protein phosphatase PP1	Carbohydrate Metabolic Process	1.37482
VIT_12s0035g02160	No hit	No Hit	1.3724
VIT_18s0001g05340	Transcription termination factor mitochondrial mTERF	Transcription Factor Activity	1.37204
VIT_17s0000g05920	Kelch repeat-containing F-box protein	Cellular Homeostasis	1.37135
VIT_02s0241g00170	Zinc finger (C2H2 type) family	Transcription Factor Activity	1.37043
VIT_14s0219g00290	Esterase/lipase/thioesterase	#N/A	1.36999
VIT_05s0077g00010	Protein transporter	Transport	1.36981
VIT_14s0066g01740	Unknown protein	Unknown Protein	1.36975
VIT_14s0060g00360	Isopenicillin N epimerase	Cellular Amino Acids and Derivative Metabolic Process	1.36845
VIT_12s0028g01010	Unknown	Unknown Protein	1.36709
VIT_19s0014g05190	Cellulase precursor	Cell Wall Metabolism	1.36663
VIT_00s0265g00130	Unknown protein	Unknown Protein	1.36587
VIT_12s0055g01120	Unknown	Unknown Protein	1.36565
VIT_04s0023g03090	No hit	No Hit	1.36527
VIT_19s0135g00220	Cullin-1	Cellular Homeostasis	1.36342
VIT_00s2044g00010	TRNA-dihydrouridine synthase 2	DNA/RNA Metabolic Process	1.36299
VIT_14s0006g01390	Pentatricopeptide (PPR) repeat	Pentatricopeptide (PPR) repeat-containing protein	1.36268
VIT_17s0000g03680	Unknown	Unknown Protein	1.36253
VIT_13s0019g02080	DNA-binding protein	DNA/RNA Metabolic Process	1.36239			*
VIT_05s0062g01330	Unknown protein	Unknown Protein	1.36022
VIT_13s0019g05210	RNA recognition motif (RRM)-containing protein	DNA/RNA Metabolic Process	1.35973
VIT_17s0000g07530	Transportin-SR	Transport	1.35881
VIT_01s0010g03780	Histidine kinase (AHK3)	Response to Hormone Stimulus	1.35642			*
VIT_13s0084g00650	Protein arginine N-methyltransferase 3	Cellular Amino Acids and Derivative Metabolic Process	1.35511
VIT_03s0088g01050	Transposon protein, Mutator sub-class	DNA/RNA Metabolic Process	1.35338
VIT_09s0070g00450	No hit	No Hit	1.35081
VIT_12s0034g00440	Integrase	Response to Stress	1.35064
VIT_16s0039g00080	Unknown protein	Unknown Protein	1.34984
VIT_17s0000g01350	Unknown	Unknown Protein	1.34953
VIT_13s0047g00250	EIN3	Response to Hormone Stimulus	1.34844
VIT_06s0009g01940	GCN5 N-acetyltransferase (GNAT)	Transcription Factor Activity	1.34765
VIT_13s0019g05360	KH domain-containing protein NOVA	DNA/RNA Metabolic Process	1.34764			*
VIT_15s0048g00120	Unknown	Unknown Protein	1.34747
VIT_00s0404g00040	ARF GTPase activator, ARF-GAP Domain 5	Signal Transduction	1.34724	0.79
VIT_15s0048g01670	CYP704G7	#N/A	1.34538
VIT_13s0158g00220	No hit	No Hit	1.34519
VIT_12s0028g01990	Unknown protein	Unknown Protein	1.34505
VIT_02s0154g00260	Nitrate transporter	Transport	1.34472
VIT_11s0016g05600	Zinc finger (ubiquitin-hydrolase) domain-containing	Transcription Factor Activity	1.34359
VIT_05s0124g00040	Epsin protein	#N/A	1.34296
VIT_00s0239g00020	AML1 (arabidopsis mei2-like protein 1)	Cellular Process	1.34228
VIT_17s0000g01950	Dihydropyrimidine dehydrogenase	DNA/RNA Metabolic Process	1.34034			*
VIT_02s0012g01930	RCD1 (radical-induced cell death1)	#N/A	1.3401
VIT_19s0027g01030	NDA2 (alternative NAD(P)H dehydrogenase 2)	Generation of Energy	1.33957
VIT_19s0027g01950	CPL4 (C-Terminal Domain Phosphatase-like 4)	#N/A	1.33894
VIT_08s0007g01580	Unknown protein	Unknown Protein	1.33847			*
VIT_12s0035g00700	Unknown protein	Unknown Protein	1.33775
VIT_16s0039g02170	D-xylose-proton symporter-like 2	Carbohydrate Metabolic Process	1.33647			*
VIT_04s0023g02300	No hit	No Hit	1.33567
VIT_18s0001g03690	Unknown protein	Unknown Protein	1.33546
VIT_03s0038g02870	Pentatricopeptide (PPR) repeat-containing protein	Pentatricopeptide (PPR) repeat-containing protein	1.33536
VIT_18s0001g06280	TIR-NBS-LRR disease resistance	Response to Stress	1.33361
VIT_15s0021g01560	Leucine carboxyl methyltransferase family protein	Cellular Amino Acids and Derivative Metabolic Process	1.33193
VIT_02s0012g03090	AAA-type ATPase	Transport	1.32957
VIT_07s0005g01410	Dimethyladenosine transferase	DNA/RNA Metabolic Process	1.32942
VIT_05s0094g00370	Diphthamide synthesis DPH2	Cellular Amino Acids and Derivative Metabolic Process	1.32885
VIT_07s0151g00710	Autophagy 10	Cellular Process	1.32835
VIT_07s0031g01880	Ubiquitin-specific protease 27	Cellular Homeostasis	1.3282
VIT_14s0066g02620	RNA 3'-terminal phosphate cyclase-like protein	DNA/RNA Metabolic Process	1.32549
VIT_15s0021g00750	Separase	Cellular Homeostasis	1.32531
VIT_08s0007g02890	Unknown protein	Unknown Protein	1.32511
VIT_14s0108g01540	FAR1-related sequence 5	Transcription Factor Activity	1.32499
VIT_13s0084g00600	DNA-directed RNA polymerase I subunit A2	DNA/RNA Metabolic Process	1.32475
VIT_12s0028g00210	Prenylcysteine alpha-carboxyl methyltransferase	Cellular Amino Acids and Derivative Metabolic Process	1.32473
VIT_14s0060g01340	SAR1 (secretion-associated ras)	Cellular Process	1.32404
VIT_14s0108g00850	Ribosomal protein L34 (RPL34A) 60S	DNA/RNA Metabolic Process	1.32356
VIT_13s0158g00210	RPM1 (resistance to p. syringae pv maculicola 1)	Response to Stress	1.32339
VIT_10s0071g00990	Coiled-coil-helix-coiled-coil-helix domain	#N/A	1.32304
VIT_15s0048g01660	Unknown protein	Unknown Protein	1.32247
VIT_19s0015g02600	No hit	No Hit	1.32224
VIT_14s0128g00860	MYB related DIRP family protein	Transcription Factor Activity	1.3221
VIT_06s0061g00610	Unknown protein	Unknown Protein	1.32189
VIT_00s1665g00010	Bax inhibitor	Transport	1.32117
VIT_05s0049g01370	No hit	No Hit	1.32085
VIT_13s0067g01900	ATP-dependent RNA helicase RH18	DNA/RNA Metabolic Process	1.32044
VIT_00s0125g00250	Zinc finger (ubiquitin-hydrolase) domain-containing	Transcription Factor Activity	1.32032
VIT_05s0020g00550	Unknown protein	Unknown Protein	1.31926
VIT_04s0023g00170	Unknown	Unknown Protein	1.3192
VIT_19s0014g03110	flavodoxin family protein	#N/A	1.31919
VIT_06s0061g01330	Ribosomal protein L24 60S	DNA/RNA Metabolic Process	1.31913
VIT_05s0020g00210	No hit	No Hit	1.31843
VIT_16s0039g02780	Poly(A) binding protein	DNA/RNA Metabolic Process	1.31811
VIT_09s0002g01020	Cation exchanger (CAX9)	Transport	1.31765
VIT_04s0023g01300	Aminopeptidase P	Cellular Homeostasis	1.31736
VIT_18s0001g15630	MAP kinase activating protein	Signal Transduction	1.31561
VIT_06s0009g00960	Ubiquitin-specific protease 12 (UBP12)	Cellular Homeostasis	1.31525
VIT_05s0020g00340	Unknown protein	Unknown Protein	1.31479
VIT_17s0000g07440	Replication protein A 70 kDa DNA-binding subunit	DNA/RNA Metabolic Process	1.31476
VIT_17s0000g10470	Protein kinase beta-1 subunit 5'-AMP-activated	Lipid Metabolic Process	1.31423
VIT_10s0116g00090	Pentatricopeptide repeat-containing protein	Pentatricopeptide (PPR) repeat-containing protein	1.31416
VIT_06s0004g08100	VP1/ABI3 family regulatory protein	Response to Hormone Stimulus	1.3126
VIT_14s0171g00350	No hit	No Hit	1.31242
VIT_16s0050g01010	ATP binding protein	Cellular Process	1.31236
VIT_14s0060g00690	ADP-ribosylation factor A1B	Transport	1.3121
VIT_09s0070g00940	CTV.22	DNA/RNA Metabolic Process	1.31185
VIT_04s0008g00480	Pentatricopeptide (PPR) repeat-containing	Pentatricopeptide (PPR) repeat-containing protein	1.31175
VIT_17s0053g00890	Cyclic nucleotide-binding transporter 1	Transport	1.3112
VIT_06s0009g01650	Trehalose synthase	Carbohydrate Metabolic Process	1.31033
VIT_00s0809g00030	DNA excision repair protein ERCC-4	DNA/RNA Metabolic Process	1.30963
VIT_07s0104g00210	Phenazine biosynthesis PhzC/PhzF protein	Cellular Amino Acids and Derivative Metabolic Process	1.30834
VIT_17s0000g04160	Zinc finger (C3HC4-type ring finger)	Transcription Factor Activity	1.30754
VIT_07s0129g01060	D-amino acid oxidase	Cellular Amino Acids and Derivative Metabolic Process	1.30733
VIT_17s0000g09670	Stachyose synthase precursor	Carbohydrate Metabolic Process	1.30703
VIT_15s0024g00860	Unknown	Unknown Protein	1.30676
VIT_06s0004g03480	No hit	No Hit	1.30649
VIT_13s0019g01810	Scarecrow transcription factor 14 (SCL14)	Transcription Factor Activity	1.30622
VIT_18s0001g10430	Trimethylguanosine synthase	DNA/RNA Metabolic Process	1.30555
VIT_06s0004g01610	Ethylene-insensitive33 (EIL3)	Response to Hormone Stimulus	1.30525
VIT_00s0309g00020	Histone-lysine N-methyltransferase, H3 lysine-9 specific SUVH5	Cellular Amino Acids and Derivative Metabolic Process	1.30396
VIT_02s0012g01330	ARF GTPase activator, ARF-GAP Domain 9	Signal Transduction	1.30234
VIT_08s0007g08090	DNA-directed RNA polymerase I subunit A1	DNA/RNA Metabolic Process	1.30003
VIT_11s0016g00610	Unknown	Unknown Protein	1.2987
VIT_18s0117g00380	R protein L6	Response to Stress	1.2984
VIT_16s0022g01780	Pentatricopeptide (PPR) repeat-containing protein	Pentatricopeptide (PPR) repeat-containing protein	1.29716
VIT_09s0070g00130	Ribosomal protein L7 (RPL7A) 60S	DNA/RNA Metabolic Process	1.29571
VIT_10s0071g00970	D111/G-patch domain-containing protein	Cellular Process	1.29449
VIT_07s0141g01080	Digalactosyldiacylglycerol synthase 2, chloroplastic	Lipid Metabolic Process	1.29415
VIT_05s0051g00290	R protein L6	Response to Stress	1.29374
VIT_00s0670g00010	T-complex protein 1 subunit eta	#N/A	1.29369
VIT_08s0007g05080	Unknown protein	Unknown Protein	1.29319
VIT_09s0054g01890	No hit	No Hit	1.29104
VIT_18s0001g08190	No hit	No Hit	1.29078
VIT_13s0047g00350	Unknown	Unknown Protein	1.29028
VIT_17s0000g06840	Unknown protein	Unknown Protein	1.28978
VIT_07s0031g02260	Unknown protein	Unknown Protein	1.28865
VIT_08s0105g00550	Electron transport SCO1/SenC	#N/A	1.28812
VIT_03s0180g00170	Reticulon-like protein B11 RTNLB11	Cellular Homeostasis	1.28782
VIT_15s0045g00690	No hit	No Hit	1.28731
VIT_05s0020g00040	Unknown protein	Unknown Protein	1.28696
VIT_04s0008g05070	Pentatricopeptide (PPR) repeat-containing	Pentatricopeptide (PPR) repeat-containing protein	1.28595
VIT_06s0004g02460	Myb family	Transcription Factor Activity	1.28571
VIT_12s0035g02200	Unknown protein	Unknown Protein	1.28535	0.699
VIT_05s0020g03500	Prefoldin KE2	#N/A	1.28435
VIT_16s0050g02180	Pyruvate kinase isozyme G, chloroplast precursor	Carbohydrate Metabolic Process	1.28399
VIT_11s0037g01390	Acyl-CoA oxidase ACX3	Lipid Metabolic Process	1.28273
VIT_04s0023g02410	Ethylene-responsive protein -related	Response to Hormone Stimulus	1.28246
VIT_14s0006g02230	Unknown protein	Unknown Protein	1.2821
VIT_18s0001g04980	Acetyl-CoA carboxylase 2 (ACC2)	Lipid Metabolic Process	1.28152
VIT_18s0001g03710	R protein L6	Response to Stress	1.28113
VIT_16s0022g00290	Zinc finger (C3HC4-type ring finger)	Transcription Factor Activity	1.28103
VIT_00s0880g00020	Translation initiation factor eIF-3 subunit 7	DNA/RNA Metabolic Process	1.28046
VIT_14s0006g01440	Double-stranded RNA binding protein	DNA/RNA Metabolic Process	1.28044
VIT_08s0007g03910	CTR1 serine/threonine protein kinase	Response to Hormone Stimulus	1.28025
VIT_04s0008g05020	Ras GTP-binding protein (RAN3)	DNA/RNA Metabolic Process	1.27907
VIT_01s0010g03880	Unknown protein	Unknown Protein	1.2777
VIT_11s0037g00100	CCR4-NOT transcription complex subunit 7/8	DNA/RNA Metabolic Process	1.27758
VIT_09s0002g04520	No hit	No Hit	1.27702
VIT_01s0011g03760	Unknown	Unknown Protein	1.27592
VIT_17s0000g02550	HMR1 protein	DNA/RNA Metabolic Process	1.2744
VIT_08s0056g00770	Unknown protein	Unknown Protein	1.27417
VIT_12s0034g01690	No hit	No Hit	1.27378
VIT_09s0002g06030	Periodic tryptophan protein 2	DNA/RNA Metabolic Process	1.27187
VIT_03s0038g04150	FAR1-related sequence 9	Transcription Factor Activity	1.27003
VIT_18s0001g09780	S-locus receptor protein kinase	Signal Transduction	1.26995
VIT_12s0035g00590	Pentatricopeptide (PPR) repeat-containing protein	Pentatricopeptide (PPR) repeat-containing protein	1.26947
VIT_02s0025g02900	Zinc transporter MTPA2	Transport	1.26922
VIT_12s0028g01750	Cell wall hydrolase	Cell Wall Metabolism	1.26887
VIT_13s0156g00220	PRLI-interacting factor A	#N/A	1.2685
VIT_11s0016g02670	Unknown protein	Unknown Protein	1.26838		*
VIT_11s0078g00300	HUA enhancer 2 (HEN2)	Developmental Process	1.26828
VIT_09s0070g00590	Dihydrolipoyl dehydrogenase	Carbohydrate Metabolic Process	1.26781
VIT_01s0011g06090	THO complex subunit 2	DNA/RNA Metabolic Process	1.26514
VIT_18s0001g07020	No hit	No Hit	1.26424
VIT_03s0038g02530	Pre-mRNA-splicing factor SYF2	DNA/RNA Metabolic Process	1.26382
VIT_14s0128g00020	Na+/H+ exchanger	Transport	1.26304
VIT_00s0475g00040	myb family	Transcription Factor Activity	1.26261
VIT_19s0177g00150	Unknown protein	Unknown Protein	1.26064
VIT_01s0182g00070	Proteasome 26S regulatory subunit (RPN6)	Cellular Homeostasis	1.26029
VIT_16s0022g02110	DEAD box RNA helicase (PRH75)	DNA/RNA Metabolic Process	1.26014
VIT_14s0108g01430	Zinc finger (C3HC4-type ring finger)	Transcription Factor Activity	1.26007
VIT_14s0006g02540	RNA exonuclease 1	DNA/RNA Metabolic Process	1.25959
VIT_13s0067g01320	Alpha-1,2-mannosyltransferase	Carbohydrate Metabolic Process	1.25946
VIT_14s0006g02470	Ribosomal protein L26 (RPL26A) 60S	DNA/RNA Metabolic Process	1.25928
VIT_00s0189g00020	Wound-responsive protein	Response to Stress	1.25909
VIT_00s1373g00010	Transducin protein	Cellular Process	1.25764
VIT_08s0056g01440	Polynucleotide phosphorylase	DNA/RNA Metabolic Process	1.25709
VIT_14s0006g01000	DNA repair protein Rad4 family	DNA/RNA Metabolic Process	1.25684
VIT_14s0006g03160	HEAT repeat-containing protein	Cellular Homeostasis	1.25674
VIT_12s0034g00480	No hit	No Hit	1.25653
VIT_04s0008g04220	Serine/threonine-protein kinase AFC3	Signal Transduction	1.25647
VIT_12s0055g00430	Unknown protein	Unknown Protein	1.25491
VIT_14s0083g00930	BIM2 (BES1-interacting Myc-like protein 2)	Response to Hormone Stimulus	1.25395
VIT_11s0016g02950	Profilin 1 (PRO1) (PFN1) (PRF1) / allergen Ara t 8	Cellular Process	1.25383
VIT_17s0000g07130	Unknown protein	Unknown Protein	1.25323
VIT_19s0027g00710	Ribosomal protein L27 (RPL27C) 60S	DNA/RNA Metabolic Process	1.25225
VIT_13s0067g03170	Transcription elongation factor S-II	Transcription Factor Activity	1.25221
VIT_19s0014g04000	Curculin (mannose-binding) lectin	Cellular Process	1.25192
VIT_18s0122g00670	Switching protein 3B ATSWI3B	Response to Hormone Stimulus	1.25152
VIT_10s0071g00740	No hit	No Hit	1.25142
VIT_14s0030g00570	Copine BON3 (BONZAI 3)	Signal Transduction	1.25062
VIT_10s0092g00350	GARP complex component (Vps54)	Transport	1.25044
VIT_07s0031g02500	RNA polymerase II transcriptional coactivator KIWI	DNA/RNA Metabolic Process	1.24997
VIT_19s0014g02380	No hit	No Hit	1.24963
VIT_14s0036g00750	Protein phosphatase 2 (formerly 2A), regulatory subunit B''	DNA/RNA Metabolic Process	1.24957
VIT_02s0012g02920	Acyl-CoA oxidase ACX3	Lipid Metabolic Process	1.24738
VIT_06s0004g01810	MSF1	#N/A	1.2466
VIT_15s0048g00290	No hit	No Hit	1.24553
VIT_01s0011g02080	Ribosomal protein L36a/L44 (RPL36aB) 60S	DNA/RNA Metabolic Process	1.24533
VIT_18s0001g13730	BPC6/BBR/BPC6/BPC6	Transcription Factor Activity	1.24521
VIT_08s0040g01390	Auxin-responsive family protein	Response to Hormone Stimulus	1.24485
VIT_19s0027g00240	Unknown protein	Unknown Protein	1.24442
VIT_10s0003g04260	Unknown protein	Unknown Protein	1.2439
VIT_06s0009g00260	BSU1-like protein 3 BSL3	Response to Hormone Stimulus	1.24382
VIT_19s0015g00750	Sucrase	Carbohydrate Metabolic Process	1.24347			*
VIT_16s0039g01430	ATORC3/ORC3 (Origin recognition complex protein 3)	Cellular Process	1.24338
VIT_14s0030g00540	Copine BON3 (BONZAI 3)	Signal Transduction	1.24322
VIT_02s0025g01420	Preprotein translocase YidC subunit	Cellular Homeostasis	1.24288			*
VIT_16s0039g01080	U3 small nucleolar RNA-associated protein 22	DNA/RNA Metabolic Process	1.24261
VIT_14s0006g00060	No hit	No Hit	1.24253
VIT_03s0063g01030	Peptidyl-prolyl isomerase D (cyclophilin D)	Signal Transduction	1.24216
VIT_19s0014g04400	S-locus protein kinase	Signal Transduction	1.24209
VIT_05s0020g01820	Integral membrane family protein UPF0497	Cellular Process	1.24185
VIT_11s0016g01390	Replication protein A 70 kDa DNA-binding subunit	DNA/RNA Metabolic Process	1.24136
VIT_12s0034g02200	RKF3 (receptor-like kinase IN in flowers 3)	Signal Transduction	1.24113
VIT_04s0079g00840	Catenin, beta like 1	DNA/RNA Metabolic Process	1.24094
VIT_19s0014g00520	RKF1 (receptor-like kinase in flowers 1)	Signal Transduction	1.24031
VIT_02s0025g01160	Cell cycle control crn (Crooked neck) protein	DNA/RNA Metabolic Process	1.23779
VIT_07s0031g03160	U3 small nucleolar ribonucleoprotein protein IMP4	DNA/RNA Metabolic Process	1.23751
VIT_13s0047g00460	Essential for mitotic growth 1	DNA/RNA Metabolic Process	1.2355
VIT_09s0002g02330	Nucleosome/chromatin assembly factor group A	DNA/RNA Metabolic Process	1.23464
VIT_09s0054g01830	FAR1-related sequence 4	Transcription Factor Activity	1.2343
VIT_17s0000g07140	Unknown protein	Unknown Protein	1.23364
VIT_05s0020g03090	Chloride channel protein (CLC-d)	Transport	1.23209
VIT_02s0087g00790	F-box domain containing protein	Cellular Homeostasis	1.23
VIT_02s0154g00550	DnaJ homolog, subfamily C, member 11	Transport	1.22987
VIT_07s0130g00210	PHD finger transcription factor	Transcription Factor Activity	1.22979
VIT_04s0023g02460	Transducin protein	Cellular Process	1.22959
VIT_00s0144g00290	No hit	No Hit	1.22849
VIT_07s0031g02040	Nucleic acid binding	DNA/RNA Metabolic Process	1.22838
VIT_12s0028g03430	Prefoldin alpha subunit	#N/A	1.22672
VIT_04s0023g01900	AAA-type ATPase	Transport	1.22635
VIT_09s0002g02540	RWD domain containing 1	#N/A	1.22457
VIT_14s0128g00870	MYB related DIRP family protein	Transcription Factor Activity	1.22155
VIT_14s0066g01660	DegP protease	Cellular Homeostasis	1.22055
VIT_08s0007g05320	Essential for mitotic growth 1	DNA/RNA Metabolic Process	1.21944
VIT_15s0046g01120	Ribosome biogenesis regulatory protein (RRS1)	DNA/RNA Metabolic Process	1.21884
VIT_19s0014g00510	Receptor kinase 2	Signal Transduction	1.21816
VIT_17s0000g03860	Kin17 DNA-binding protein	DNA/RNA Metabolic Process	1.21813
VIT_08s0007g04190	ATPP2-A15	Cellular Process	1.21731
VIT_09s0054g00090	Ribosomal protein L7 60S	DNA/RNA Metabolic Process	1.21729
VIT_01s0026g01430	Unknown protein	Unknown Protein	1.21688
VIT_07s0130g00400	Chloride channel protein (CLC-c)	Transport	1.2166
VIT_18s0001g08860	U3 small nucleolar RNA-associated protein 4	DNA/RNA Metabolic Process	1.2153
VIT_18s0166g00320	ABC Transporter (VvGCN1 - VvABCF1)	Transport	1.21524
VIT_18s0041g00170	Brassinosteroid insensitive 1-associated receptor kinase 1	Response to Hormone Stimulus	1.21494
VIT_13s0019g04300	Ribosomal protein L12 (RPL12A) 60S	DNA/RNA Metabolic Process	1.21323
VIT_18s0089g00020	Phosphatidylinositol N-acetylglucosaminyltransferase subunit P	Carbohydrate Metabolic Process	1.21216
VIT_15s0046g03770	Anaphase-promoting complex component APC11	Cellular Homeostasis	1.21074
VIT_13s0019g04190	Chorismate synthase 1, chloroplast precursor	Cellular Amino Acids and Derivative Metabolic Process	1.21071
VIT_05s0077g01220	Ribosomal protein L29 (RPL29B) 60S	DNA/RNA Metabolic Process	1.21029
VIT_17s0000g05310	Pre-mRNA cleavage complex II protein Clp1	DNA/RNA Metabolic Process	1.20921
VIT_07s0129g00410	Casein kinase II alpha chain 2	DNA/RNA Metabolic Process	1.20903
VIT_06s0004g07340	Nucleotide binding	DNA/RNA Metabolic Process	1.20841
VIT_02s0012g01810	Heat shock transcription factor A1D	Transcription Factor Activity	1.20687
VIT_11s0016g04830	Protein arginine N-methyltransferase	Cellular Amino Acids and Derivative Metabolic Process	1.20586
VIT_11s0016g01740	Zinc finger (C2H2 type) family	Transcription Factor Activity	1.20488
VIT_13s0073g00240	Glycosyl transferase family 1	#N/A	1.20486
VIT_01s0010g01440	Transcription elongation regulator 1 TCERG1	DNA/RNA Metabolic Process	1.20384
VIT_08s0032g01230	DEAH (Asp-Glu-Ala-His) box polypeptide 36	DNA/RNA Metabolic Process	1.20369
VIT_13s0073g00630	Unknown protein	Unknown Protein	1.20348
VIT_04s0008g07060	Translation initiation factor eIF-3 subunit 9	DNA/RNA Metabolic Process	1.20327
VIT_17s0000g06320	Endonuclease	DNA/RNA Metabolic Process	1.2032
VIT_08s0007g03020	Ribosomal protein S14 (RPS14C) 40S	DNA/RNA Metabolic Process	1.20278
VIT_13s0067g01040	SAC3/GANP	Signal Transduction	1.20238
VIT_05s0020g03460	XS domain-containing protein	Cellular Process	1.20235
VIT_06s0004g05860	Unknown protein	Unknown Protein	1.20072
VIT_13s0067g01550	MRH1 (morphogenesis of root hair 1)	Developmental Process	1.20063
VIT_14s0060g01740	Unknown protein	Unknown Protein	1.19919
VIT_19s0027g00210	DNA repair protein recA, chloroplast precursor	DNA/RNA Metabolic Process	1.19833
VIT_17s0000g02540	CTR1 kinase kinase kinase	Response to Hormone Stimulus	1.19594
VIT_15s0048g00300	Phosphotransferase KptA/Tpt1	#N/A	1.19589
VIT_08s0056g01320	Exosome complex exonuclease RRP6	DNA/RNA Metabolic Process	1.1952
VIT_18s0001g14080	Diphthine synthase (DPH5)	Cellular Amino Acids and Derivative Metabolic Process	1.19492
VIT_08s0058g01300	High-level expression of sugar-inducible like 1	Transcription Factor Activity	1.19419
VIT_08s0056g01280	MIF4G domain-containing protein	#N/A	1.19407
VIT_00s0794g00010	DEAD/DEAH box RNA helicase protein RH16	DNA/RNA Metabolic Process	1.19351
VIT_11s0052g00950	Syntaxin	Transport	1.19218
VIT_15s0046g02920	Unknown protein	Unknown Protein	1.19212
VIT_12s0059g01270	Drug/metabolite transporter DMT family transporter	Transport	1.19204
VIT_06s0004g07630	Unknown	Unknown Protein	1.19182
VIT_02s0025g03150	Nuclear pore complex protein Nup98-Nup96	DNA/RNA Metabolic Process	1.19146
VIT_19s0027g00760	Ribosome assembly protein 1	DNA/RNA Metabolic Process	1.19109
VIT_15s0021g02140	Zinc finger (C3HC4-type ring finger)	Transcription Factor Activity	1.19083
VIT_07s0031g02450	Unknown	Unknown Protein	1.19071
VIT_07s0031g00010	Exonuclease	DNA/RNA Metabolic Process	1.18957
VIT_09s0054g00140	Ribosomal protein L7 (RPL7D) 60S	DNA/RNA Metabolic Process	1.18848
VIT_11s0016g04780	Ras GTP-binding protein (RAN2)	DNA/RNA Metabolic Process	1.18845
VIT_03s0038g00790	V-type H+-transporting ATPase 16kDa proteolipid subunit	Generation of Energy	1.18824
VIT_14s0030g01810	Ribosomal protein S3A (RPS3aB) 40S	DNA/RNA Metabolic Process	1.18795
VIT_02s0025g03690	RNA-binding protein NOB1	DNA/RNA Metabolic Process	1.18793
VIT_07s0104g00900	Transducin LEC14B	Cellular Process	1.1878
VIT_14s0006g01570	DegP protease	Cellular Homeostasis	1.18776
VIT_03s0017g01640	Cysteine--tRNA ligase.	Cellular Amino Acids and Derivative Metabolic Process	1.18551
VIT_03s0038g04140	FAR1-related sequence 5	Transcription Factor Activity	1.18529
VIT_11s0016g05910	Mak10 subunit, NatC N(Alpha)-terminal acetyltransferase	Signal Transduction	1.18483
VIT_16s0039g01690	TORMOZembryo defective UTP13	DNA/RNA Metabolic Process	1.18418
VIT_01s0011g01570	Coatomer subunit delta	Transport	1.18349			*
VIT_07s0005g02650	Unknown protein	Unknown Protein	1.18321
VIT_04s0008g05780	Transcription initiation factor TFIID subunit 5	Transcription Factor Activity	1.18225
VIT_04s0043g00250	Nonsense-mediated mRNA decay NMD3	DNA/RNA Metabolic Process	1.18219
VIT_12s0057g00530	DGCR14	Unknown Protein	1.18136
VIT_14s0066g00540	Nuclear pore complex protein Nup210	DNA/RNA Metabolic Process	1.18046
VIT_16s0100g00370	Valyl-tRNA synthetase	Cellular Amino Acids and Derivative Metabolic Process	1.17799
VIT_18s0001g07440	Unknown protein	Unknown Protein	1.17541
VIT_07s0031g02820	Magnesium transporter CorA	Transport	1.17447
VIT_01s0011g00940	No hit	No Hit	1.17349
VIT_19s0014g00480	LRR receptor-like serine/threonine-protein kinase	Signal Transduction	1.17214
VIT_00s0252g00070	Translation initiation factor eIF-3 subunit 5	DNA/RNA Metabolic Process	1.17212
VIT_10s0003g02240	DNA-binding bromodomain-containing prot	DNA/RNA Metabolic Process	1.17127
VIT_13s0064g01270	TRNA/rRNA methyltransferase (SpoU)	DNA/RNA Metabolic Process	1.17017
VIT_07s0031g01750	N-acetyltransferase 10	DNA/RNA Metabolic Process	1.16926
VIT_11s0016g03520	Early nodule-specific-like protein ENOD8	Response to Stress	1.1681
VIT_05s0049g02360	DEAD/DEAH box helicase (RH10)	DNA/RNA Metabolic Process	1.16786
VIT_08s0007g03850	Ribosomal protein L24 60S	DNA/RNA Metabolic Process	1.16765
VIT_01s0011g04800	Quinolinate phosphoribosyl transferase	Secondary Metabolic Process	1.16746
VIT_00s0264g00120	Transformer serine/arginine-rich ribonucleoprotein	#N/A	1.16589
VIT_16s0100g00500	SEU1 protein	Developmental Process	1.16519
VIT_11s0149g00220	Ribosomal protein L39 (RPL39C) 60S	DNA/RNA Metabolic Process	1.16505
VIT_00s0186g00020	SUM2 (small ubiquitin-like modifier 2)	DNA/RNA Metabolic Process	1.16478			*
VIT_01s0026g01080	Serine/threonine protein phosphatase PP2A-1 catalytic subunit (PP2A1)	Signal Transduction	1.16424
VIT_14s0066g01530	No hit	No Hit	1.16378
VIT_02s0025g03380	3-ketoacyl-CoA reductase 3	Lipid Metabolic Process	1.16353
VIT_10s0003g05270	Unknown	Unknown Protein	1.16334
VIT_12s0028g02640	GTP-binding protein typA/bipA	#N/A	1.16287
VIT_08s0056g00670	No hit	No Hit	1.16281
VIT_02s0012g01780	WD-repeat protein 74	Transcription Factor Activity	1.1594
VIT_08s0007g03320	Glucosamine 6-phosphate N-acetyltransferase	Cellular Amino Acids and Derivative Metabolic Process	1.15874
VIT_19s0177g00170	RabGAP/TBC domain-containing protein	Signal Transduction	1.15797
VIT_06s0004g06700	ATP-dependent Clp protease ClpB protein	Cellular Process	1.15747
VIT_04s0008g05870	CLPB-M/CLPB4/HSP98.7	Transport	1.15719
VIT_06s0004g02220	Heterogeneous nuclear ribonucleoprotein	DNA/RNA Metabolic Process	1.15674
VIT_10s0116g00030	Pentatricopeptide (PPR) repeat membrane-associated salt-inducible protein	Pentatricopeptide (PPR) repeat-containing protein	1.15582
VIT_08s0007g01460	FK506-binding protein genes family (VvFKBP72)	Cellular Homeostasis	1.15527			*
VIT_06s0061g00380	Phosphatidate cytidylyltransferase	Carbohydrate Metabolic Process	1.15083
VIT_07s0005g00650	U2B'' (U2 small nuclear ribonucleoprotein B)	DNA/RNA Metabolic Process	1.15033
VIT_17s0000g02740	No hit	No Hit	1.14787
VIT_18s0001g12250	COP9 signalosome complex subunit 4	#N/A	1.14657
VIT_11s0016g02130	CwfJ protein	Transcription Factor Activity	1.14609
VIT_19s0014g02370	3-hydroxybutyryl-CoA dehydrogenase	Carbohydrate Metabolic Process	1.14481
VIT_07s0005g04550	Brix domain-containing protein	Unknown Protein	1.14438
VIT_08s0007g07180	Translation initiation factor eIF-3 subunit 8	DNA/RNA Metabolic Process	1.14306
VIT_17s0000g01180	Unknown protein	Unknown Protein	1.14211
VIT_04s0008g06680	Unknown protein	Unknown Protein	1.14209
VIT_13s0156g00020	SC35 splicing factor SCL30a, 30a kD	DNA/RNA Metabolic Process	1.14202
VIT_09s0002g08340	Photosystem I P700 chlorophyll a apoprotein A1	Generation of Energy	1.14197
VIT_14s0083g00780	Anion exchanger adaptor protein Kanadaptin	Transport	1.14084
VIT_02s0087g00830	CBF1 interacting corepressor CIR	Signal Transduction	1.14083
VIT_06s0004g04730	CAX interacting protein 4	DNA/RNA Metabolic Process	1.14007
VIT_07s0005g01630	Pentatricopeptide (PPR) repeat-containing protein	Pentatricopeptide (PPR) repeat-containing protein	1.13918
VIT_13s0019g03470	Translation initiation factor eIF-3 subunit 5	DNA/RNA Metabolic Process	1.13864
VIT_08s0007g05930	U4/U6 small nuclear ribonucleoprotein PRP4	DNA/RNA Metabolic Process	1.13862
VIT_13s0067g03840	Lung seven transmembrane receptor	#N/A	1.13791
VIT_05s0077g00470	UPL6 (ubiquitin protein LIGASE 6)	Cellular Homeostasis	1.13586
VIT_16s0050g02000	WD40	Transcription Factor Activity	1.13491
VIT_12s0035g00890	Ion channel DMI1, chloroplast precursor	Transport	1.1348
VIT_00s2262g00010	Low expression of osmotically responsive genes 1	Response to Stress	1.13001
VIT_14s0060g00110	Glutamyl-tRNA synthetase, cytoplasmic	Generation of Energy	1.1295			*
VIT_00s0120g00020	Importin beta-3	Transport	1.12619
VIT_14s0128g00400	Ras homolog gene family, member T1	#N/A	1.12593
VIT_11s0118g00300	ARP2/3 complex 21 kDa subunit	Cellular Process	1.12514	0.745
VIT_14s0219g00060	Unknown protein	Unknown Protein	1.12399
VIT_12s0028g03170	No hit	No Hit	1.11865
VIT_10s0003g01150	Autophagy 7 (APG7)	Cellular Process	1.1103
VIT_14s0060g01560	PHD finger transcription factor	Transcription Factor Activity	1.10635
VIT_09s0002g01770	N-myristoyl transferase	Lipid Metabolic Process	1.10299
VIT_02s0012g00850	Splicing factor PWI domain-containing protein	#N/A	1.10047
VIT_05s0020g00780	Acidic 82 kDa protein	Cellular Process	1.10018
VIT_17s0000g05500	Cysteine endopeptidase	#N/A	1.08234
VIT_00s0706g00010	Unknown	Unknown Protein	1.08022
VIT_04s0008g01030	Unknown protein	Unknown Protein	-1.05812
VIT_06s0004g00100	Unknown protein	Unknown Protein	-1.07601
VIT_06s0004g08410	Bis(5'-adenosyl)-triphosphatase	DNA/RNA Metabolic Process	-1.08771
VIT_17s0000g00610	Ubiquitin-conjugating enzyme 26 UBC27	Cellular Homeostasis	-1.10226
VIT_01s0127g00840	DNA-binding protein	DNA/RNA Metabolic Process	-1.10784
VIT_14s0036g00940	Transcription initiation factor TFIID subunit 10	Transcription Factor Activity	-1.10834
VIT_16s0039g00200	Ubiquinol-cytochrome c reductase subunit 8	Generation of Energy	-1.11454
VIT_09s0002g02290	Beta-galactosidase	Carbohydrate Metabolic Process	-1.11756
VIT_03s0038g00730	No hit	No Hit	-1.11861
VIT_13s0084g00880	NADPH:quinone oxidoreductase	Lipid Metabolic Process	-1.12906
VIT_06s0004g08280	Ubiquinol-cytochrome c reductase subunit 8	Generation of Energy	-1.13352
VIT_04s0023g01210	Geranylgeranyl pyrophosphate synthetase 1, chloroplast precursor	Lipid Metabolic Process	-1.13969
VIT_03s0038g02580	Unknown protein	Unknown Protein	-1.14518
VIT_13s0084g00850	NADPH:quinone oxidoreductase	Lipid Metabolic Process	-1.14789
VIT_10s0003g01820	NLI interacting factor (NIF) family protein	Transport	-1.15418
VIT_14s0081g00540	No hit	No Hit	-1.15575
VIT_04s0023g03340	Adaptor-related protein complex 2, sigma 1 sub	Transport	-1.15962
VIT_01s0137g00630	Alpha-galactosidase/ hydrolase, hydrolyzing O-glycosyl compounds	Carbohydrate Metabolic Process	-1.16489
VIT_14s0006g01900	Unknown protein	Unknown Protein	-1.16743
VIT_08s0007g02850	F-box family protein	Cellular Homeostasis	-1.17235
VIT_10s0071g00290	Riboflavin biosynthesis protein	Secondary Metabolic Process	-1.17292
VIT_06s0004g03640	Trans-2-enoyl-CoA reductase	Lipid Metabolic Process	-1.17331
VIT_06s0009g01870	No hit	No Hit	-1.17616
VIT_11s0016g03120	TRNA/rRNA methyltransferase (SpoU)	DNA/RNA Metabolic Process	-1.17854
VIT_19s0135g00040	No hit	No Hit	-1.18317
VIT_13s0067g02160	Ca(2+)-dependent nuclease	DNA/RNA Metabolic Process	-1.18398
VIT_18s0001g11030	Binding	Unknown Protein	-1.18455
VIT_17s0000g00360	Dual specificity protein phosphatase (DsPTP1)	#N/A	-1.18573
VIT_05s0020g02420	BSD domain-containing protein	Transcription Factor Activity	-1.18594
VIT_00s0805g00020	CDKC;1; CDKC;1 (CYCLIN-dependent kinase C;1)	Cellular Process	-1.18739
VIT_17s0000g03610	EMB1865	#N/A	-1.18964
VIT_18s0041g00360	Unknown protein	Unknown Protein	-1.19068
VIT_04s0023g02940	Unknown protein	Unknown Protein	-1.19584
VIT_02s0025g02050	Unknown	Unknown Protein	-1.2065
VIT_17s0000g08670	Glutaredoxin	Cellular Homeostasis	-1.2083
VIT_15s0048g00320	UDP-glucuronic acid epimerase 1	DNA/RNA Metabolic Process	-1.20888
VIT_09s0002g02410	RNA-binding protein	DNA/RNA Metabolic Process	-1.21479
VIT_19s0014g03380	3'(2') 5'-bisphosphate nucleotidase	Generation of Energy	-1.21944
VIT_00s0207g00280	WAK receptor protein kinase	Signal Transduction	-1.22016
VIT_07s0031g01440	Receptor protein kinase	Signal Transduction	-1.22767
VIT_00s0238g00110	HAT dimerisation domain-containing protein	#N/A	-1.22969
VIT_18s0089g00920	RNA binding motif protein 38	DNA/RNA Metabolic Process	-1.23147
VIT_08s0040g03140	FRK1 (FLG22-induced receptor-like kinase 1)	Response to Stress	-1.23519
VIT_18s0001g15670	Cytoplasm protein	Cellular Process	-1.23647
VIT_19s0014g02890	Thioredoxin M-type 2	Response to Stress	-1.23665
VIT_16s0098g01540	Thylakoid lumenal 17.4 kDa protein, chloroplast	Generation of Energy	-1.24144
VIT_14s0066g00990	TRNA methyltransferase complex GCD14 subunit	DNA/RNA Metabolic Process	-1.24925
VIT_07s0205g00150	WD40 repeat protein	Transcription Factor Activity	-1.24944
VIT_02s0025g01570	Dynamin-like protein 2b	Transport	-1.24975
VIT_16s0022g02120	Metalloendopeptidase OMA1	Cellular Homeostasis	-1.2543
VIT_12s0178g00010	PHP domain-containing protein	#N/A	-1.25457
VIT_02s0012g02670	Unknown protein	Unknown Protein	-1.25894
VIT_01s0137g00650	Unknown protein	Unknown Protein	-1.26131
VIT_17s0053g00980	DnaJ homolog, subfamily C, member 15	Transport	-1.26786
VIT_08s0007g07040	No hit	No Hit	-1.27167
VIT_10s0003g04140	No hit	No Hit	-1.276
VIT_12s0055g00690	Pentatricopeptide (PPR) repeat-containing	Pentatricopeptide (PPR) repeat-containing protein	-1.27834
VIT_06s0004g01910	ADP,ATP carrier protein	Transport	-1.2784
VIT_18s0001g04440	Co-chaperone protein DnaJ	Transport	-1.27899
VIT_04s0008g00180	NADP-dependent malic enzyme	Generation of Energy	-1.28049
VIT_07s0031g00330	MAP3K protein kinase	Signal Transduction	-1.2812			*
VIT_11s0016g04650	Drug/metabolite transporter DMT family transporter	Transport	-1.28314
VIT_18s0001g06370	L-ascorbate peroxidase, chloroplast	Response to Stress	-1.28393
VIT_08s0007g00110	No hit	No Hit	-1.28413			*
VIT_13s0067g01280	No hit	No Hit	-1.28459
VIT_02s0241g00180	UDP-D- glcucuronate 4-epimerase 5 GAE5	Carbohydrate Metabolic Process	-1.28526
VIT_03s0038g04080	Glutamyl-tRNA synthetase	Generation of Energy	-1.28561
VIT_10s0003g03500	Katanin p60 catalytic subunit	Cellular Process	-1.28648
VIT_00s0216g00020	Glycosyl transferase family 8 protein	#N/A	-1.28723
VIT_04s0079g00200	Auxin response factor 8	Response to Hormone Stimulus	-1.28743
VIT_06s0004g04390	UDP-glucuronic acid decarboxylase 1	Carbohydrate Metabolic Process	-1.28914			*
VIT_05s0020g02130	1-deoxy-D-xylulose-5-phosphate synthase, chloroplast precursor (VvDXS)	Lipid Metabolic Process	-1.29024
VIT_14s0006g02800	Unknown protein	Unknown Protein	-1.29065
VIT_15s0048g01810	fructosamine kinase	#N/A	-1.29384
VIT_14s0066g02070	AAA-type ATPase	Transport	-1.29501
VIT_19s0015g01600	Phenylalanine-tRNA ligase	Cellular Amino Acids and Derivative Metabolic Process	-1.29558
VIT_17s0000g00350	No hit	No Hit	-1.29686			*
VIT_19s0015g00140	Ribosomal protein S10 30S	DNA/RNA Metabolic Process	-1.29801
VIT_01s0011g00910	Unknown protein	Unknown Protein	-1.29922
VIT_11s0016g05250	Methyltransferase FkbM family	#N/A	-1.29969
VIT_11s0078g00310	Isoamylase-type starch-debranching enzyme 1	Carbohydrate Metabolic Process	-1.2998
VIT_12s0059g01200	UBX domain-containing protein 1	Cellular Process	-1.30129
VIT_18s0122g00950	Unknown protein	Unknown Protein	-1.30378
VIT_04s0023g03190	Peptidyl-prolyl cis-trans isomerase NIMA-interacting 1	Cellular Homeostasis	-1.30563
VIT_02s0012g00580	Ankyrin protein kinase	Cellular Process	-1.30824
VIT_04s0008g06610	3-hydroxyisobutyryl-CoA hydrolase	Cellular Amino Acids and Derivative Metabolic Process	-1.30895
VIT_09s0002g01440	Early flowering 4	Developmental Process	-1.30972
VIT_06s0004g02870	Unknown protein	Unknown Protein	-1.31131
VIT_00s0291g00020	Unknown protein	Unknown Protein	-1.31317
VIT_13s0019g02450	BEL1-like homeodomain protein 9 LSN (LARSON)	Transcription Factor Activity	-1.31403
VIT_18s0001g09220	Adenine phosphoribosyltransferase	DNA/RNA Metabolic Process	-1.31451
VIT_08s0007g01380	Rho guanyl-nucleotide exchange factor ROPGEF7	#N/A	-1.32008
VIT_18s0072g00720	SEC5A (exocyst complex component SEC5)	Transport	-1.3297
VIT_01s0026g00590	GCN5 N-acetyltransferase (GNAT)	Transcription Factor Activity	-1.33005
VIT_08s0056g01690	LrgB-like family protein	#N/A	-1.33116
VIT_08s0040g01260	Unknown protein	Unknown Protein	-1.33268
VIT_00s0179g00100	Ethylene overproducer 1 (ETO1)	Response to Hormone Stimulus	-1.33677
VIT_08s0007g03170	Unknown	Unknown Protein	-1.33895
VIT_06s0080g00920	Photosystem I subunit O (PSAO)	Generation of Energy	-1.33897
VIT_01s0010g02610	Unknown protein	Unknown Protein	-1.33914
VIT_07s0031g00490	MAP3K protein kinase	Signal Transduction	-1.34008
VIT_02s0033g01330	Acyl-CoA binding protein	Lipid Metabolic Process	-1.34441		*
VIT_18s0001g07940	Oligopeptide transporter 4	Transport	-1.3445
VIT_09s0096g00300	C2-HC type zinc finger protein C.e-MyT1	DNA/RNA Metabolic Process	-1.34687
VIT_08s0007g07700	Unknown protein	Unknown Protein	-1.34739
VIT_05s0020g01250	BTB/POZ domain-containing protein	Transcription Factor Activity	-1.34974
VIT_02s0025g01000	V-type H+-transporting ATPase subunit E	Generation of Energy	-1.3508
VIT_17s0000g00370	Serine carboxypeptidase II	Cellular Homeostasis	-1.35237
VIT_12s0034g01110	Unknown protein	Unknown Protein	-1.35449
VIT_01s0150g00180	Exostosin	Cellular Process	-1.35596
VIT_09s0002g04470	No hit	No Hit	-1.3599
VIT_19s0014g02770	Unknown protein	Unknown Protein	-1.36081
VIT_01s0011g00550	Hydrolase, alpha/beta fold family	Cellular Process	-1.36344
VIT_15s0021g02720	Zinc finger (C2H2 type) family	Transcription Factor Activity	-1.36451
VIT_11s0052g01730	1-deoxy-D-xylulose-5-phosphate synthase	Lipid Metabolic Process	-1.36677
VIT_04s0008g01450	Cyclopropane-fatty-acyl-phospholipid synthase	Cellular Amino Acids and Derivative Metabolic Process	-1.36685
VIT_01s0146g00450	Transport inhibitor response 1 protein	Response to Hormone Stimulus	-1.36904
VIT_09s0054g00720	Tetratricopeptide repeat (TPR)-containing	Transcription Factor Activity	-1.36987
VIT_16s0098g01280	Rhodanese domain-containing protein	#N/A	-1.37134
VIT_18s0122g01030	Kelch repeat-containing F-box protein	Cellular Homeostasis	-1.37413
VIT_04s0008g05620	Adenine phosphoribosyltransferase	DNA/RNA Metabolic Process	-1.37502
VIT_00s0515g00010	Phospholipase/carboxylesterase	#N/A	-1.37649
VIT_03s0017g01700	Glycine cleavage system H protein, mitochondrial	Cellular Amino Acids and Derivative Metabolic Process	-1.37783
VIT_07s0005g02540	Protoporphyrinogen oxidase (PPOX)	Generation of Energy	-1.37871
VIT_00s0838g00020	Ribosomal protein S5	DNA/RNA Metabolic Process	-1.3788
VIT_06s0080g00070	S-receptor kinase	Signal Transduction	-1.37891
VIT_09s0054g00160	Ceramidase	Lipid Metabolic Process	-1.38266
VIT_00s0282g00010	Methionine sulfoxide reductase	Cellular Amino Acids and Derivative Metabolic Process	-1.38287
VIT_08s0056g00580	Nuclear shuttle interacting (ATNSI1)	Transcription Factor Activity	-1.38317
VIT_14s0060g00850	Thylakoid lumenal 21.5 kDa protein, chloroplast precursor	Generation of Energy	-1.38426
VIT_12s0057g01310	SUB1 (short under blue light 1)	Response to Stress	-1.38519
VIT_19s0090g00240	R protein disease resistance protein	Response to Stress	-1.38756		*
VIT_13s0074g00130	R protein MLA10	Response to Stress	-1.388
VIT_08s0040g00640	No hit	No Hit	-1.39038
VIT_14s0066g01410	Peptidylprolyl isomerase	Cellular Homeostasis	-1.39094			*
VIT_01s0010g01830	Regulator of nonsense transcripts 1	DNA/RNA Metabolic Process	-1.39103
VIT_05s0062g00820	Unknown protein	Unknown Protein	-1.39662
VIT_18s0001g14500	SHD (shepherd)	Response to Stress	-1.40546
VIT_09s0002g03020	FRK1 (FLG22-induced receptor-like kinase 1)	Response to Stress	-1.40823
VIT_03s0017g01720	Gamma-aminobutyrate transaminase subunit precursor isozyme 3	Cellular Amino Acids and Derivative Metabolic Process	-1.40833
VIT_07s0151g01060	Chalcone isomerase	Secondary Metabolic Process	-1.4087
VIT_09s0002g03120	FRK1 (FLG22-induced receptor-like kinase 1)	Response to Stress	-1.40952
VIT_04s0008g06320	Unknown protein	Unknown Protein	-1.41012
VIT_02s0025g04920	Phosphate translocator protein2, Plastidic	Transport	-1.4107
VIT_15s0021g00010	Eceriferum 1 (CER1 protein) Sterol desaturase	#N/A	-1.41165
VIT_06s0061g00470	myb domain protein 36	Transcription Factor Activity	-1.41876
VIT_09s0070g00820	AAA-type ATPase	Transport	-1.42811
VIT_13s0067g00080	COP1-interacting protein 7	Cellular Homeostasis	-1.42871
VIT_04s0008g04350	Syntaxin 5	Transport	-1.42872
VIT_10s0116g01110	No hit	No Hit	-1.42881
VIT_15s0046g01810	S-locus lectin protein kinase	Signal Transduction	-1.42958
VIT_12s0142g00330	Copper-transporting ATPase PAA1	Transport	-1.4304
VIT_09s0070g00560	EIX receptor	#N/A	-1.43068
VIT_08s0058g01120	Unknown	Unknown Protein	-1.43358
VIT_13s0019g04760	Rhamnogalacturonan xylosyltransferase 1	Cell Wall Metabolism	-1.43608
VIT_14s0068g00360	LNG1 (LONGIFOLIA1)	Developmental Process	-1.43692
VIT_07s0005g03690	Protein kinase MK6	Signal Transduction	-1.43696
VIT_13s0158g00370	RNA recognition motif (RRM)-containing CCCH	DNA/RNA Metabolic Process	-1.43943
VIT_06s0061g00010	Magnesium-chelatase subunit chlD, chloroplast precursor	Generation of Energy	-1.43954
VIT_01s0011g04440	Transparent testa 12 protein	Transport	-1.44011
VIT_16s0098g00980	Unknown	Unknown Protein	-1.44984
VIT_17s0000g00280	Magnesium-protoporphyrin O-methyltransferase	Generation of Energy	-1.4524
VIT_08s0007g01750	Acetyl co-enzyme A carboxylase carboxyltransferase alpha subunit	Lipid Metabolic Process	-1.46244
VIT_03s0091g01140	Meprin and TRAF homology domain-containing protein	#N/A	-1.46399
VIT_19s0014g02230	Ribosomal protein S20, Chloroplast 30S	DNA/RNA Metabolic Process	-1.46451
VIT_00s0245g00050	Oleoyl-acyl carrier protein thioesterase, chloroplast precursor	Lipid Metabolic Process	-1.46524
VIT_03s0038g04620	Isoflavone reductase (synthesis of phytoalexines)	Secondary Metabolic Process	-1.46699
VIT_10s0116g01720	Unknown protein	Unknown Protein	-1.46772
VIT_13s0019g00260	Photosystem II reaction center PsbP	Generation of Energy	-1.46793
VIT_12s0034g02310	R protein MLA10	Response to Stress	-1.47308
VIT_13s0067g03380	Regulator of chromosome condensation (RCC1)	DNA/RNA Metabolic Process	-1.47632
VIT_11s0016g00740	Receptor-like protein kinase 3	Signal Transduction	-1.47637
VIT_14s0066g02100	AAA-type ATPase	Transport	-1.4765
VIT_07s0031g03210	Protein kinase SPK-3 ASK1 (SnRK-7)	Response to Hormone Stimulus	-1.47892
VIT_11s0016g03960	Kinesin family member 2/24	Cellular Process	-1.47999
VIT_09s0018g00410	Cyclic nucleotide gated channel 5	Transport	-1.48463
VIT_10s0003g04970	ATPase, BadF/BadG/BcrA/BcrD-type	Cellular Process	-1.48514
VIT_04s0043g00880	Tyrosine decarboxylase	Cellular Amino Acids and Derivative Metabolic Process	-1.48913
VIT_08s0007g04060	CYPLXXVIA2	#N/A	-1.48961
VIT_02s0025g00820	Cation/hydrogen exchanger (CHX18)	Transport	-1.49063
VIT_05s0094g00100	FK506-binding protein genes family (VvFKBP16-3)	Cellular Homeostasis	-1.49153
VIT_18s0001g02390	Diphenol oxidase	Cellular Amino Acids and Derivative Metabolic Process	-1.49758
VIT_11s0016g02310	Thioredoxin 2	Response to Stress	-1.50243
VIT_00s0800g00010	Alpha-1,4-glycosyltransferase	Carbohydrate Metabolic Process	-1.50665
VIT_04s0023g02840	Leucine-rich repeat disease resistance protein	Response to Stress	-1.52059
VIT_09s0018g00400	Unknown protein	Unknown Protein	-1.52096
VIT_10s0003g04100	Auxin response factor 3	Response to Hormone Stimulus	-1.52133
VIT_01s0026g02190	ABA-responsive protein (HVA22c)	Response to Hormone Stimulus	-1.52158
VIT_08s0007g02490	2-cys peroxiredoxin BAS1, chloroplast precursor	Cellular Amino Acids and Derivative Metabolic Process	-1.52357
VIT_17s0000g01700	Leucine-rich repeat transmembrane protein kinase	Signal Transduction	-1.52723
VIT_07s0031g00280	Anthranilate N-hydroxycinnamoyl/benzoyltransferase	Cellular Amino Acids and Derivative Metabolic Process	-1.5279
VIT_12s0035g01030	Unknown protein	Unknown Protein	-1.52877
VIT_18s0001g08600	basic helix-loop-helix (bHLH) family	Transcription Factor Activity	-1.53043
VIT_04s0044g01040	basic helix-loop-helix (bHLH) family	Transcription Factor Activity	-1.54041
VIT_07s0031g02710	No hit	No Hit	-1.5415
VIT_07s0130g00250	4,5-DOPA dioxygenase extradiol	Cellular Amino Acids and Derivative Metabolic Process	-1.54248
VIT_01s0146g00510	Zinc finger (C3HC4-type ring finger)	Transcription Factor Activity	-1.54313
VIT_11s0016g04630	GAI protein.	Developmental Process	-1.5495
VIT_18s0041g00350	Dienelactone hydrolase	Secondary Metabolic Process	-1.55593
VIT_06s0009g02930	Cytochrome P450, family 79, subfamily A, polypeptide 2	Secondary Metabolic Process	-1.56096
VIT_15s0046g01870	Proline-rich family protein	#N/A	-1.56299
VIT_12s0134g00300	S-locus lectin protein kinase family	Signal Transduction	-1.56334
VIT_18s0089g00530	No hit	No Hit	-1.56406
VIT_07s0129g00220	Actin binding formin homology 2	Cellular Process	-1.56653
VIT_13s0073g00390	No hit	No Hit	-1.56682
VIT_16s0050g01790	BTI3 (VIRB2- interacting protein 3)	Cellular Homeostasis	-1.56792
VIT_14s0219g00120	PQ-loop repeat / transmembrane	Transport	-1.568
VIT_19s0015g01570	No hit	No Hit	-1.56981
VIT_17s0053g00750	Unknown protein	Unknown Protein	-1.57272
VIT_17s0000g09910	Haloacid dehalogenase hydrolase	Carbohydrate Metabolic Process	-1.57414
VIT_02s0087g00400	Pectinacetylesterase	Cell Wall Metabolism	-1.57539
VIT_06s0004g06520	Ammonium transporter 1, member 1 (AMT1.1)	Transport	-1.57615
VIT_15s0046g02850	Ankyrin protein kinase	Cellular Process	-1.57622
VIT_08s0007g03710	ABC Transporter (VvPDR23 - VvABCG53)	Transport	-1.58153
VIT_07s0031g00700	Caltractin / centrin	DNA/RNA Metabolic Process	-1.58463
VIT_07s0095g00190	No hit	No Hit	-1.58537
VIT_11s0078g00430	L-fucokinase	Carbohydrate Metabolic Process	-1.58643
VIT_08s0007g04100	CYPLXXVIA2	#N/A	-1.58677
VIT_08s0007g07250	ERF/AP2 Gene Family (VvERF051)	Response to Hormone Stimulus	-1.5872
VIT_11s0016g05590	Axial regulator YABBY5	Transcription Factor Activity	-1.58799
VIT_09s0002g01930	Unknown	Unknown Protein	-1.5892
VIT_11s0016g02330	Prenylated rab acceptor (PRA1)	Signal Transduction	-1.5906
VIT_06s0004g07960	Glucose-6-phosphate/phosphate translocator	Transport	-1.59631
VIT_13s0074g00040	Phytol kinase 2, chloroplast precursor	Generation of Energy	-1.59665
VIT_03s0088g00760	No hit	No Hit	-1.59821
VIT_12s0055g00580	Receptor protein kinase	Signal Transduction	-1.59899
VIT_17s0000g05210	LNG1 (LONGIFOLIA1)	Developmental Process	-1.60296
VIT_06s0061g01040	Argonaute protein	DNA/RNA Metabolic Process	-1.60814
VIT_09s0054g01740	C2-HC type zinc finger protein C.e-MyT1	DNA/RNA Metabolic Process	-1.61748
VIT_08s0040g00970	Plectin (myosin-like)	Cellular Process	-1.61924
VIT_18s0086g00180	MATE efflux family protein	Transport	-1.62244			*
VIT_06s0004g06240	Zinc finger (C2H2 type) family	Transcription Factor Activity	-1.62417			*
VIT_08s0058g00730	Iron transporter	Transport	-1.62596
VIT_09s0002g03060	Leucine-rich repeat protein kinase	Signal Transduction	-1.62996
VIT_04s0044g00720	S-receptor kinase	Signal Transduction	-1.63032			*
VIT_03s0038g03780	Auxin-induced SAUR	Response to Hormone Stimulus	-1.6325
VIT_08s0007g08230	Curculin (mannose-binding) lectin	Cellular Process	-1.63808
VIT_13s0067g03130	WRKY Transcription Factor (VvWRKY40)	Transcription Factor Activity	-1.6406
VIT_01s0011g06010	Vacuolar iron transporter 1	Transport	-1.65328
VIT_07s0005g06500	FRK1 (FLG22-induced receptor-like kinase 1)	Response to Stress	-1.65623
VIT_07s0005g00920	Unknown	Unknown Protein	-1.65743
VIT_05s0049g00950	Phosphoenolpyruvate carboxylase kinase	Carbohydrate Metabolic Process	-1.65796
VIT_19s0140g00140	GA 20-oxidase 2	Response to Hormone Stimulus	-1.66629
VIT_08s0007g05100	Glycosyl hydrolase family 31 protein	#N/A	-1.66811
VIT_03s0088g01290	Inorganic pyrophosphatase	Generation of Energy	-1.66964
VIT_16s0013g01990	CLL1B clavata1-like receptor S/T protein kinase	Signal Transduction	-1.67087
VIT_12s0059g00580	Rho GDP-dissociation inhibitor 2	#N/A	-1.68199
VIT_05s0049g01140	Chromosome condensation regulator protein	DNA/RNA Metabolic Process	-1.68664
VIT_10s0116g00740	Serine carboxypeptidase-like 32	Cellular Homeostasis	-1.68927
VIT_13s0101g00230	Unknown	Unknown Protein	-1.68985
VIT_06s0009g03110	Flavonoid 3',5'-hydroxylase [Vitis vinifera]	Secondary Metabolic Process	-1.68991
VIT_10s0092g00510	CYP71D10p	Secondary Metabolic Process	-1.69042
VIT_17s0000g08990	Alliinase	Cellular Amino Acids and Derivative Metabolic Process	-1.69121
VIT_03s0063g00770	Carboxyesterase 12; CXE12	Lipid Metabolic Process	-1.6917
VIT_09s0002g03100	Light repressible receptor protein kinase	Response to Stress	-1.6932
VIT_05s0020g02390	Clathrin-adaptor medium chain apm3	Transport	-1.69427
VIT_04s0008g03490	Ankyrin repeat protein	Cellular Process	-1.69558
VIT_04s0023g00830	Calreticulin 3 (CRT3)	Cellular Process	-1.69708
VIT_08s0007g02170	Yippee	DNA/RNA Metabolic Process	-1.69714
VIT_04s0008g03560	Lactoylglutathione lyase	Carbohydrate Metabolic Process	-1.69863
VIT_12s0142g00050	PUMILIO 7 (APUM7)	DNA/RNA Metabolic Process	-1.70361
VIT_13s0067g03140	WRKY Transcription Factor (VvWRKY41)	Transcription Factor Activity	-1.70446
VIT_18s0001g05490	No hit	No Hit	-1.70711
VIT_06s0009g00810	Periplasmic beta-glucosidase precursor	Cellular Amino Acids and Derivative Metabolic Process	-1.71179
VIT_08s0040g01140	Serine carboxypeptidase K10B2.2 precursor	Cellular Homeostasis	-1.71226
VIT_18s0001g15720	Leucine Rich Repeat receptor-like kinase	Signal Transduction	-1.71436
VIT_12s0028g01180	Non-specific lipid-transfer protein	Cellular Process	-1.71793
VIT_01s0010g03540	Microtubule associated protein (MAP65-6)	Cellular Process	-1.71864
VIT_14s0068g00210	ABC Transporter (VvMDR16 - VvABCB16)	Transport	-1.7187
VIT_14s0083g01150	COBRA protein	Cell Wall Metabolism	-1.72044
VIT_14s0068g00190	No hit	No Hit	-1.72088
VIT_13s0019g04140	LHCA1	Generation of Energy	-1.72233
VIT_18s0001g13870	Calmodulin binding protein	Signal Transduction	-1.72786			*
VIT_12s0055g00870	Nodulin	Response to Stress	-1.72887
VIT_19s0177g00160	Phytochelatin synthetase	Cellular Amino Acids and Derivative Metabolic Process	-1.72942
VIT_07s0031g01840	WRKY Transcription Factor (VvWRKY23)	Transcription Factor Activity	-1.73874
VIT_17s0000g07430	Unknown	Unknown Protein	-1.74033
VIT_17s0000g08160	Polygalacturonase BURP	Cell Wall Metabolism	-1.74166
VIT_14s0060g00800	Galactinol synthase	Carbohydrate Metabolic Process	-1.74305
VIT_11s0037g00800	Serine carboxypeptidase II	Cellular Homeostasis	-1.74653
VIT_02s0012g00750	Haloacid dehalogenase hydrolase	Generation of Energy	-1.7497
VIT_07s0205g00010	Unknown	Unknown Protein	-1.74981			*
VIT_11s0016g02900	Leucine-rich repeat family protein / extensin	Cell Wall Metabolism	-1.75366
VIT_13s0067g00330	AUX1 auxin influx carrier protein	Response to Hormone Stimulus	-1.75409
VIT_18s0001g07650	VIN3	Developmental Process	-1.75728
VIT_01s0137g00740	Unknown protein	Unknown Protein	-1.75823
VIT_00s0304g00010	Unknown protein	Unknown Protein	-1.76495
VIT_02s0087g00860	No hit	No Hit	-1.76747
VIT_15s0021g01860	Unknown protein	Unknown Protein	-1.76809
VIT_05s0077g01390	Zinc finger (C2H2 type) protein (ZFP6)	Transcription Factor Activity	-1.76991
VIT_18s0001g12890	Jasmonate O-methyltransferase	Lipid Metabolic Process	-1.77011
VIT_18s0157g00090	Alliin lyase precursor	Cellular Amino Acids and Derivative Metabolic Process	-1.771
VIT_06s0004g03130	Auxin response factor 4	Response to Hormone Stimulus	-1.77661
VIT_12s0028g02160	Ribulose bisphosphate carboxylase, large chain	Generation of Energy	-1.77882
VIT_06s0004g01830	NIMA-related protein kinase	Signal Transduction	-1.78138
VIT_19s0014g03770	Retrotransposon	DNA/RNA Metabolic Process	-1.78502
VIT_01s0137g00290	Oxysterol binding protein	Lipid Metabolic Process	-1.79142
VIT_05s0020g02890	GPI-anchored protein-like protein II	#N/A	-1.7969
VIT_16s0050g02340	Regulator of nonsense transcripts 1	DNA/RNA Metabolic Process	-1.79754
VIT_03s0063g00860	Serine carboxypeptidase	Cellular Homeostasis	-1.79908
VIT_05s0049g01990	Lipase GDSL	Lipid Metabolic Process	-1.80406
VIT_04s0008g05710	Exostosin-like	Cellular Process	-1.80739
VIT_09s0002g02990	FRK1 (FLG22-induced receptor-like kinase 1)	Response to Stress	-1.8102
VIT_11s0016g00810	Inter-alpha-trypsin inhibitor heavy chain	#N/A	-1.81427
VIT_15s0107g00550	Tetratricopeptide repeat domain male sterility MS5	Cellular Process	-1.81968
VIT_09s0002g03450	Taurine dioxygenase	Cellular Amino Acids and Derivative Metabolic Process	-1.82002			*
VIT_07s0031g02900	Aspartic Protease (VvAP19)	Cellular Homeostasis	-1.82587
VIT_18s0122g00290	Unknown protein	Unknown Protein	-1.83037
VIT_03s0038g03770	Auxin-induced SAUR	Response to Hormone Stimulus	-1.83422
VIT_10s0116g00570	Nuclear transport factor 2B	Transport	-1.83433		*
VIT_04s0044g00880	WD40	Transcription Factor Activity	-1.83612
VIT_11s0016g03020	Pectinesterase family	Cell Wall Metabolism	-1.83661
VIT_19s0090g01010	Stigma-specific Stig1	Cellular Process	-1.83808
VIT_03s0038g03620	Rho guanyl-nucleotide exchange factor ROPGEF1	#N/A	-1.85746			*
VIT_18s0001g11160	Unknown protein	Unknown Protein	-1.86391
VIT_10s0003g04050	Unknown protein	Unknown Protein	-1.86521
VIT_11s0037g01000	Clathrin assembly protein 10	Transport	-1.87666
VIT_04s0023g01170	Unknown protein	Unknown Protein	-1.88007
VIT_04s0023g03370	flavanone-3-hydroxylase 1 (F3H1) [Vitis vinifera]	Secondary Metabolic Process	-1.8812
VIT_07s0005g03140	Aspartic Protease (VvAP15)	Cellular Homeostasis	-1.88902
VIT_04s0023g01960	Laccase (diphenol oxidase)-like protein	Secondary Metabolic Process	-1.89258
VIT_15s0046g00220	Kinesin light chain	Cellular Process	-1.89852
VIT_14s0128g00300	Ctp	#N/A	-1.90073
VIT_08s0007g01530	Zinc finger (C3HC4-type ring finger)	Transcription Factor Activity	-1.90237
VIT_12s0059g01090	Early-responsive to dehydration	Response to Stress	-1.9028
VIT_03s0038g03760	Auxin-induced SAUR	Response to Hormone Stimulus	-1.90642
VIT_18s0001g00720	Protein kinase	Signal Transduction	-1.91387
VIT_14s0108g01130	EXS family protein / ERD1/XPR1/SYG1	Transport	-1.91532
VIT_02s0012g01970	No hit	No Hit	-1.92702
VIT_13s0064g00590	Cyclin-related	Cellular Process	-1.92966
VIT_14s0060g00900	Unknown protein	Unknown Protein	-1.93118
VIT_02s0025g05040	Nuclear pore complex component	DNA/RNA Metabolic Process	-1.94083
VIT_08s0007g08470	24-sterol C-methyltransferase	Response to Hormone Stimulus	-1.94145
VIT_08s0007g03630	Calmodulin binding protein	Signal Transduction	-1.95667
VIT_03s0038g01350	Glutamine amidotransferase class-I	Secondary Metabolic Process	-1.96385
VIT_15s0048g00870	AT-hook protein 1 (AHP1)	Transcription Factor Activity	-1.97959
VIT_05s0020g01450	Heavy-metal-associated domain-containing protein	Cellular Homeostasis	-1.99296
VIT_14s0219g00210	Ubiquitin family	Cellular Homeostasis	-1.99452
VIT_17s0000g02420	Auxin transport protein (PIN3)	Response to Hormone Stimulus	-1.99491
VIT_18s0001g10410	Triacylglycerol lipase	Lipid Metabolic Process	-1.99625
VIT_10s0092g00500	CYP71D10	#N/A	-1.99824
VIT_12s0035g01900	Pectinesterase family	Cell Wall Metabolism	-1.99851
VIT_14s0068g02300	HcrVf1 protein	Response to Stress	-2.00999
VIT_01s0011g00730	Alpha-1,4-glucan phosphorylase type H	Carbohydrate Metabolic Process	-2.02057
VIT_00s0187g00010	No hit	No Hit	-2.03612
VIT_18s0001g13540	Glycine-rich protein	Cellular Process	-2.04362
VIT_04s0023g00550	Auxin-induced SAUR	Response to Hormone Stimulus	-2.05036
VIT_03s0017g01950	Pectinesterase family	Cell Wall Metabolism	-2.05621
VIT_05s0094g00770	Short-chain dehydrogenase/reductase (SDR)	Cellular Process	-2.06305
VIT_18s0041g02110	Unknown protein	Unknown Protein	-2.06347
VIT_00s0271g00030	Linalool synthase (VvTPS65)	Secondary Metabolic Process	-2.07464
VIT_00s0397g00020	HcrVf1 protein	Response to Stress	-2.07591
VIT_10s0003g00330	HSL1 (HAESA-like 1)	Signal Transduction	-2.08586			*
VIT_04s0008g01150	Beta-fructosidase (BFRUCT1)	Carbohydrate Metabolic Process	-2.08608
VIT_05s0051g00660	Octicosapeptide/Phox/Bem1p; Protein kinase	#N/A	-2.09254
VIT_09s0002g03130	FRK1 (FLG22-induced receptor-like kinase 1)	Response to Stress	-2.09682
VIT_04s0079g00240	Leucine Rich Repeat receptor-like kinase	Signal Transduction	-2.11352
VIT_03s0038g01060	Metalloprotease	#N/A	-2.12235
VIT_03s0038g03490	Auxin-induced SAUR	Response to Hormone Stimulus	-2.12789
VIT_18s0001g13360	Nodulin MtN21 family	Transport	-2.1323
VIT_14s0066g02080	AAA-type ATPase family protein	Transport	-2.13471
VIT_02s0241g00050	Unknown protein	Unknown Protein	-2.13784
VIT_03s0038g01220	Auxin-induced protein 15A	Response to Hormone Stimulus	-2.14097
VIT_05s0094g01620	Multisynthetase complex auxiliary component p43	Cellular Amino Acids and Derivative Metabolic Process	-2.15407
VIT_13s0084g00800	Transcription factor	Transcription Factor Activity	-2.15587
VIT_13s0074g00500	Cellulose synthase CSLA09	Cell Wall Metabolism	-2.1578
VIT_06s0004g02640	Receptor protein kinase PERK1	Signal Transduction	-2.15847			*
VIT_15s0046g01470	Unknown protein	Unknown Protein	-2.1669
VIT_03s0038g00940	Auxin-responsive	Response to Hormone Stimulus	-2.17022
VIT_04s0008g01470	WRKY Transcription Factor (VvWRKY06)	Transcription Factor Activity	-2.17985
VIT_00s0226g00070	Protein shoot gravitropism 7	Transcription Factor Activity	-2.18256
VIT_03s0038g01260	Auxin responsive SAUR protein	Response to Hormone Stimulus	-2.18287
VIT_02s0012g01140	Protein kinase	Signal Transduction	-2.18359
VIT_17s0000g03280	Alcohol dehydrogenase 7	Carbohydrate Metabolic Process	-2.20073
VIT_00s0194g00250	KCO1 (two pore K channel)	Transport	-2.20208
VIT_13s0067g02340	Proton-dependent oligopeptide transport (POT) family protein	Transport	-2.21581
VIT_18s0001g12900	S-adenosyl-L-methionine:salicylic acid carboxyl methyltransferase	Cellular Amino Acids and Derivative Metabolic Process	-2.23152
VIT_14s0060g00620	Ribosome-binding factor A; Glycoside hydrolase, family 28	DNA/RNA Metabolic Process	-2.24027
VIT_13s0067g03890	Beta-ketoacyl-CoA synthase	Lipid Metabolic Process	-2.26295
VIT_09s0002g03750	GATA transcription factor 11	Transcription Factor Activity	-2.26831
VIT_14s0068g00400	Hydrolase, alpha/beta fold family	Cellular Process	-2.26888
VIT_07s0031g01110	Unknown	Unknown Protein	-2.27733
VIT_09s0002g03400	No hit	No Hit	-2.28348
VIT_01s0150g00480	Protein binding protein	#N/A	-2.33028
VIT_15s0048g01130	Subtilase	#N/A	-2.3454
VIT_13s0067g02910	Non-specific lipid-transfer protein	Cellular Process	-2.35342
VIT_04s0023g01890	Unknown protein	Unknown Protein	-2.36292
VIT_00s0194g00210	KCO1 (two pore K channel)	Transport	-2.36389
VIT_00s0271g00060	Linalool synthase (VvTPS56), (E)- Nerolidol syn	Secondary Metabolic Process	-2.36921
VIT_04s0023g00520	Auxin responsive SAUR protein	Response to Hormone Stimulus	-2.38378
VIT_07s0141g00720	fimbrin 1	Cellular Process	-2.39981
VIT_08s0007g04950	Xyloglucan endotransglucosylase/hydrolase 32	Cell Wall Metabolism	-2.40313
VIT_00s1365g00010	fimbrin 1	Cellular Process	-2.40908
VIT_10s0003g02000	RKF1 (receptor-like kinase in flowers 1)	Signal Transduction	-2.41936
VIT_13s0084g00240	Steroid sulfotransferase	Secondary Metabolic Process	-2.43044		*
VIT_15s0048g01960	CYP87A3	#N/A	-2.43684
VIT_01s0011g00080	Universal stress protein (USP) family protein	Response to Stress	-2.44064
VIT_14s0108g00420	basic helix-loop-helix (bHLH) family	Transcription Factor Activity	-2.44691
VIT_14s0171g00170	Unknown protein	Unknown Protein	-2.46015
VIT_14s0060g01420	Unknown protein	Unknown Protein	-2.48623
VIT_13s0074g00730	PID (PINOID)	Response to Hormone Stimulus	-2.49691
VIT_01s0011g06190	Histidine kinase (AHK4) (WOL)	Response to Hormone Stimulus	-2.50189
VIT_00s0270g00130	RKF2 (receptor-like serine/threonine kinase 2)	Signal Transduction	-2.51645
VIT_04s0023g00540	Auxin-induced protein 6B	Response to Hormone Stimulus	-2.518
VIT_12s0035g00610	CYP82M1v3	Cellular Process	-2.5302
VIT_18s0041g00010	Wall-associated receptor kinase 2	Signal Transduction	-2.53766			*
VIT_17s0000g07470	Binding	Unknown Protein	-2.53838
VIT_12s0035g00580	No hit	No Hit	-2.55573
VIT_07s0031g01260	No hit	No Hit	-2.56067		*
VIT_18s0001g01630	Calcium-binding protein CML	Signal Transduction	-2.56544			*
VIT_04s0008g01640	Ankyrin repeat	Cellular Process	-2.58447
VIT_04s0008g01910	ferredoxin-related	Generation of Energy	-2.63357
VIT_00s0252g00040	Cytokinin oxidase	Response to Hormone Stimulus	-2.63979
VIT_12s0055g00810	Cationic peroxidase	Cellular Amino Acids and Derivative Metabolic Process	-2.69676
VIT_03s0038g01270	Auxin responsive SAUR protein	Response to Hormone Stimulus	-2.75585
VIT_03s0038g03090	Catechol O-methyltransferase (VvOMT3)	Cellular Amino Acids and Derivative Metabolic Process	-2.77142
VIT_07s0005g02220	LHCII type I CAB-1	Generation of Energy	-2.7866
VIT_07s0005g04390	Clavata1 receptor kinase (CLV1)	#N/A	-2.80694
VIT_07s0129g00670	Zinc finger protein 4	Transcription Factor Activity	-2.86765
VIT_08s0007g07190	Calmodulin-binding region IQ	Signal Transduction	-2.93969
VIT_00s0181g00180	LHCB3 (light-harvesting chlorophyll binding protein 3)	Generation of Energy	-3.04003
VIT_01s0127g00870	Polygalacturonase JP630	Cell Wall Metabolism	-3.05281
VIT_00s0181g00200	LHCB3 (light-harvesting chlorophyll binding protein 3)	Generation of Energy	-3.07616
VIT_19s0027g01120	Lateral organ boundaries protein 4	Transcription Factor Activity	-3.07903
VIT_13s0019g01210	Dirigent protein pDIR14	#N/A	-3.13672
VIT_07s0005g00090	Auxin-responsive GH3	Response to Hormone Stimulus	-3.30242
VIT_19s0014g02550	(-)-germacrene D synthase (VvTPS22)	Secondary Metabolic Process	-3.32413
VIT_19s0014g02580	(-)-germacrene D synthase (VvTPS23)	Secondary Metabolic Process	-3.3592
VIT_06s0004g06960	BCL2 binding anthogene	Cellular Homeostasis	-3.51245
VIT_07s0104g01830	Glutathione S-transferase 8 GSTF8	Secondary Metabolic Process	-3.58304
VIT_04s0008g03950	RD22	#N/A	-3.62554
VIT_19s0014g02590	(-)-germacrene D synthase (VvTPS24), Selina-411-diene/Interme deol syn	Secondary Metabolic Process	-4.01636
VIT_17s0053g00990	Expansin (VvEXPA18)	Cell Wall Metabolism	-4.01804
VIT_07s0005g02420	Haloacid dehalogenase hydrolase	Generation of Energy	-4.02956
VIT_19s0014g02560	(-)-germacrene D synthase (VvTPS23)	Secondary Metabolic Process	-4.15363
VIT_06s0004g05050	Abscisic acid 8` hydroxylase (CYP707A2) (VvA8H-CYP707A2.1)	Response to Hormone Stimulus	-4.52906
VIT_00s1847g00010	Adenine phosphoribosyltransferase	DNA/RNA Metabolic Process	-5.1699
VIT_18s0001g02540	ARR9 typeA	Response to Hormone Stimulus	-5.78442

## Sheet: UP FC>1.5
Dataset S4 Dataset of transient overexpressing VviNAC33 transgenic plants and controls.
Gene ID	Functional annotation	Gene Ontology	FC
VIT_05s0020g00330	Galactinol synthase	Carbohydrate Metabolic Process	10.5926
VIT_02s0025g04660	Senescence-inducible chloroplast stay-green protein 1	Developmental Process	6.48495
VIT_10s0071g00850	Binding	Unknown Protein	3.66856
VIT_06s0004g07240	UDP-glucoronosyl and UDP-glucosyl transferase	Cellular Process	3.51787
VIT_06s0004g07230	Indole-3-acetate beta-glucosyltransferase	Response to Hormone Stimulus	3.40357
VIT_02s0087g00930	(9,10) (9`,10`) cleavage dioxygenase (CCD4) (VvCCD4b)	Secondary Metabolic Process	3.32198
VIT_18s0001g08300	Tubulin alpha-6 chain	Cellular Process	2.78812
VIT_14s0108g01070	NAC domain-containing protein (VvNAC11)	Transcription Factor Activity	2.65068
VIT_06s0004g04650	Metallothionein	Response to Stress	2.4185
VIT_16s0098g01060	Heat shock protein 26a, chloroplast	Response to Stress	2.35553
VIT_09s0002g06400	No hit	No Hit	2.29057
VIT_13s0047g00030	ZIFL1 (Zinc induced facilitator 1)	Transport	2.25628
VIT_12s0028g01720	Unknown	Unknown Protein	2.22701
VIT_15s0048g01080	Unknown	Unknown Protein	2.19479
VIT_12s0059g01120	CAF protein	DNA/RNA Metabolic Process	2.171
VIT_13s0156g00590	S-receptor kinase	Signal Transduction	2.16444
VIT_12s0034g00060	UDP-glucose glucosyltransferase	Carbohydrate Metabolic Process	2.11817
VIT_15s0048g01180	Subtilisin serine protease	Cellular Homeostasis	2.07177
VIT_15s0048g01200	Subtilisin serine endopeptidase (XSP1)	Transport	2.06275
VIT_12s0059g02580	CRK10 (cysteine-rich RLK10)	Signal Transduction	2.05065
VIT_08s0007g07690	Polygalacturonase inhibiting protein PGIP1	Response to Stress	2.03616
VIT_12s0028g01360	PMR5 (powdery mildew resistant 5)	Response to Stress	2.00862
VIT_08s0007g05720	No hit	No Hit	1.99395
VIT_12s0059g00010	Nicotianamine aminotransferase A	Cellular Amino Acids and Derivative Metabolic Process	1.9767
VIT_00s0193g00010	No hit	No Hit	1.97518
VIT_14s0108g00690	Amino acid permease	Transport	1.9715
VIT_04s0008g06930	Transposase, IS4	DNA/RNA Metabolic Process	1.96663
VIT_18s0072g01010	Peptide chain release factor eRF subunit 1	DNA/RNA Metabolic Process	1.95019
VIT_00s1057g00010	No hit	No Hit	1.94539
VIT_05s0020g01830	UPF0497 family	Unknown Protein	1.92203
VIT_00s0358g00020	No hit	No Hit	1.90829
VIT_06s0004g05780	UDP-glucoronosyl and UDP-glucosyl transferase	Cellular Process	1.90817
VIT_13s0019g01150	Alpha galactosidase	Carbohydrate Metabolic Process	1.90808
VIT_01s0011g05930	S-adenosyl-L-methionine:carboxyl methyltransferase	Cellular Amino Acids and Derivative Metabolic Process	1.89726
VIT_11s0016g05410	EIN3-binding F-box protein 1	Response to Hormone Stimulus	1.87962
VIT_17s0000g04380	Wall-associated kinase 1 (WAK1)	Signal Transduction	1.86599
VIT_06s0061g00970	Prolylcarboxypeptidase	Cellular Homeostasis	1.81821
VIT_05s0020g03030	Leucine-rich repeat family protein	Response to Stress	1.80705
VIT_00s0183g00060	No hit	No Hit	1.80043
VIT_08s0040g00220	Exportin 7	DNA/RNA Metabolic Process	1.78868
VIT_13s0019g04450	ATSYTA/NTMC2T1.1/NTMC2TYPE1.1/SYTA	Cellular Process	1.77902
VIT_07s0129g00860	CYP81E1 Isoflavone 2'-hydroxylase	Secondary Metabolic Process	1.76674
VIT_04s0044g00260	No hit	No Hit	1.76187
VIT_06s0061g01210	Lysine histidine transporter 1	Transport	1.75638
VIT_13s0084g00500	Pol protein	DNA/RNA Metabolic Process	1.74783
VIT_07s0005g01680	Stachyose synthase	Carbohydrate Metabolic Process	1.74669
VIT_15s0045g00010	No hit	No Hit	1.74143
VIT_00s1251g00010	UDP-glucosyl transferase 85A2	Carbohydrate Metabolic Process	1.73564
VIT_02s0012g01400	PLATZ transcription factor	Transcription Factor Activity	1.7212
VIT_00s2288g00010	No hit	No Hit	1.7051
VIT_08s0040g01370	Heavy-metal-associated domain-containing protein	Cellular Homeostasis	1.69862
VIT_05s0020g00180	No hit	No Hit	1.69086
VIT_12s0034g00080	Flavonoid-glucosyltransferase	Secondary Metabolic Process	1.68618
VIT_09s0002g07760	NADPH quinone oxidoreductase	Secondary Metabolic Process	1.68369
VIT_12s0028g01590	No hit	No Hit	1.68261
VIT_00s2349g00010	2-oxoglutarate/malate carrier protein, Mitochondrial	Transport	1.68099
VIT_01s0011g04590	Zinc finger (C3HC4-type ring finger)	Transcription Factor Activity	1.67121
VIT_11s0037g00510	Heat shock protein 70	Response to Stress	1.6691
VIT_14s0006g00780	No hit	No Hit	1.66531
VIT_06s0004g03490	Nuclear transcription factor Y subunit B related	Transcription Factor Activity	1.6565
VIT_19s0027g00020	WAG1	Response to Hormone Stimulus	1.65386
VIT_15s0046g02170	3-methyl-2-oxobutanoate hydroxy-methyl-transferase	Secondary Metabolic Process	1.6475
VIT_18s0001g07190	Transducin family protein / WD-40 repeat	Cellular Process	1.64079
VIT_13s0067g02960	BTI2 (VIRB2- interacting protein 2)	Cellular Homeostasis	1.63786
VIT_16s0039g01060	CYP89A2	Secondary Metabolic Process	1.63006
VIT_16s0039g00130	CTV.22	DNA/RNA Metabolic Process	1.62713
VIT_19s0177g00070	Polyubiquitin (UBQ14)	Cellular Homeostasis	1.62532
VIT_18s0086g00250	Potassium transporter (KUP6)	Transport	1.62088
VIT_18s0001g00780	No hit	No Hit	1.60922
VIT_04s0008g05410	Serine hydrolase [Vitis vinifera]	Cellular Amino Acids and Derivative Metabolic Process	1.60613
VIT_12s0034g00040	UDP-glucose glucosyltransferase	Carbohydrate Metabolic Process	1.60573
VIT_00s0407g00020	2-oxoglutarate/malate carrier protein, Mitochondrial	Transport	1.60443
VIT_01s0011g00410	Nuclear transport factor 2 (NTF2)	Transport	1.59952
VIT_02s0012g03110	CTV.22	DNA/RNA Metabolic Process	1.59852
VIT_02s0012g03130	No hit	No Hit	1.59702
VIT_03s0017g02070	Unknown	Unknown Protein	1.59175
VIT_03s0038g03830	DNA-binding bromodomain-containing protein	DNA/RNA Metabolic Process	1.58908
VIT_11s0016g04310	No hit	No Hit	1.58584
VIT_08s0040g02670	Lumen common protein , Chloroplast	Developmental Process	1.58383
VIT_15s0024g00090	Vacuolar protein sorting-associated protein vps13	Transport	1.58267
VIT_18s0041g00900	UDP-glycosyltransferase 88A4	Carbohydrate Metabolic Process	1.57647
VIT_00s0173g00220	CTV.22	DNA/RNA Metabolic Process	1.57544
VIT_00s0228g00040	No hit	No Hit	1.57476
VIT_00s0173g00240	No hit	No Hit	1.57259
VIT_04s0008g05380	Serine hydrolase [Vitis vinifera]	Cellular Amino Acids and Derivative Metabolic Process	1.57075
VIT_00s0285g00050	No hit	No Hit	1.56912
VIT_00s0370g00010	LRR receptor-like serine/threonine-protein kinase	Signal Transduction	1.56761
VIT_08s0007g01800	Unknown protein	Unknown Protein	1.56731
VIT_00s0198g00130	No hit	No Hit	1.56209
VIT_07s0005g04660	ABC transporter C member 9	Transport	1.56124
VIT_05s0124g00680	Ankyrin repeat protein family	Cellular Process	1.56048
VIT_19s0014g01440	KH domain-containing quaking protein	DNA/RNA Metabolic Process	1.55808
VIT_00s0505g00050	No hit	No Hit	1.55705
VIT_02s0012g03190	CTV.22	DNA/RNA Metabolic Process	1.55597
VIT_00s2440g00010	No hit	No Hit	1.55488
VIT_04s0210g00140	AMP-dependent synthetase and ligase	Cellular Process	1.55397
VIT_12s0059g01630	Zinc metalloproteinase	Signal Transduction	1.55126
VIT_13s0067g00020	Tetratricopeptide repeat (TPR)-containing SET domain protein	Transcription Factor Activity	1.54998
VIT_12s0059g01850	Peroxisomal membrane protein	Response to Stress	1.54958
VIT_13s0019g04540	GCN5 N-acetyltransferase (GNAT)	Transcription Factor Activity	1.54946
VIT_04s0044g01800	RNA polymerase I specific transcription initiation factor RRN3	DNA/RNA Metabolic Process	1.54097
VIT_09s0070g00870	Unknown	Unknown Protein	1.54033
VIT_05s0020g01170	Translationally-controlled tumor protein	DNA/RNA Metabolic Process	1.53597
VIT_04s0008g01330	RTE1 (reversion-to-ethylene sensitivity1)	Response to Hormone Stimulus	1.53372
VIT_19s0177g00290	No hit	No Hit	1.52728
VIT_01s0011g04120	Unknown protein	Unknown Protein	1.52589
VIT_05s0124g00260	Peptidyl tRNA hydrolases putative protein	DNA/RNA Metabolic Process	1.52534
VIT_06s0004g05990	Rename pre-mRNA-splicing factor RBM22/SLT11	DNA/RNA Metabolic Process	1.5224
VIT_01s0011g03420	Unknown protein	Unknown Protein	1.52134
VIT_19s0027g00140	No hit	No Hit	1.51844
VIT_15s0046g01820	Ring-H2 finger B1A	Transcription Factor Activity	1.51645
VIT_16s0039g02270	Unknown protein	Unknown Protein	1.51494
VIT_09s0070g00960	No hit	No Hit	1.51388
VIT_09s0054g00610	F-box domain containing protein	Cellular Homeostasis	1.51125
VIT_05s0020g05050	Cellulose synthase CSLE1	Cell Wall Metabolism	1.51034
VIT_18s0041g01350	Receptor-like protein kinase HAIKU2	Signal Transduction	1.50958
VIT_00s0198g00040	CTV.22	DNA/RNA Metabolic Process	1.50335
VIT_18s0041g00060	No hit	No Hit	1.50247
VIT_13s0019g01220	Scarecrow transcription factor 3 (SCL3)	Transcription Factor Activity	1.50163
VIT_00s0227g00020	Unknown protein	Unknown Protein	1.50063
VIT_00s0198g00120	No hit	No Hit	1.50059
VIT_19s0027g01260	Replication factor A 1, rfa1	DNA/RNA Metabolic Process	1.50058

## Sheet: DOWN FC<-1.5
Dataset S4 Dataset of transient overexpressing VviNAC33 transgenic plants and controls.
Gene ID	Functional annotation	Gene Ontology	FC
VIT_18s0001g02540	ARR9 typeA	Response to Hormone Stimulus	-5.78442
VIT_00s1847g00010	Adenine phosphoribosyltransferase	DNA/RNA Metabolic Process	-5.1699
VIT_06s0004g05050	Abscisic acid 8` hydroxylase (CYP707A2) (VvA8H-CYP707A2.1)	Response to Hormone Stimulus	-4.52906
VIT_19s0014g02560	(-)-germacrene D synthase (VvTPS23)	Secondary Metabolic Process	-4.15363
VIT_07s0005g02420	Haloacid dehalogenase hydrolase	Generation of Energy	-4.02956
VIT_17s0053g00990	Expansin (VvEXPA18)	Cell Wall Metabolism	-4.01804
VIT_19s0014g02590	(-)-germacrene D synthase (VvTPS24), Selina-411-diene/Interme deol syn	Secondary Metabolic Process	-4.01636
VIT_04s0008g03950	RD22	Response to Stress	-3.62554
VIT_07s0104g01830	Glutathione S-transferase 8 GSTF8	Secondary Metabolic Process	-3.58304
VIT_06s0004g06960	BCL2 binding anthogene	Cellular Homeostasis	-3.51245
VIT_19s0014g02580	(-)-germacrene D synthase (VvTPS23)	Secondary Metabolic Process	-3.3592
VIT_19s0014g02550	(-)-germacrene D synthase (VvTPS22)	Secondary Metabolic Process	-3.32413
VIT_07s0005g00090	Auxin-responsive GH3	Response to Hormone Stimulus	-3.30242
VIT_13s0019g01210	Dirigent protein pDIR14	Secondary Metabolic Process	-3.13672
VIT_19s0027g01120	Lateral organ boundaries protein 4	Developmental Process	-3.07903
VIT_00s0181g00200	LHCB3 (light-harvesting chlorophyll binding protein 3)	Generation of Energy	-3.07616
VIT_01s0127g00870	Polygalacturonase JP630	Cell Wall Metabolism	-3.05281
VIT_00s0181g00180	LHCB3 (light-harvesting chlorophyll binding protein 3)	Generation of Energy	-3.04003
VIT_08s0007g07190	Calmodulin-binding region IQ	Signal Transduction	-2.93969
VIT_07s0129g00670	Zinc finger protein 4	Transcription Factor Activity	-2.86765
VIT_07s0005g04390	Clavata1 receptor kinase (CLV1)	Signal Transduction	-2.80694
VIT_07s0005g02220	LHCII type I CAB-1	Generation of Energy	-2.7866
VIT_03s0038g03090	Catechol O-methyltransferase (VvOMT3)	Cellular Amino Acids and Derivative Metabolic Process	-2.77142
VIT_03s0038g01270	Auxin responsive SAUR protein	Response to Hormone Stimulus	-2.75585
VIT_12s0055g00810	Cationic peroxidase	Cellular Amino Acids and Derivative Metabolic Process	-2.69676
VIT_00s0252g00040	Cytokinin oxidase	Response to Hormone Stimulus	-2.63979
VIT_04s0008g01910	ferredoxin-related	Generation of Energy	-2.63357
VIT_04s0008g01640	Ankyrin repeat	Cellular Process	-2.58447
VIT_18s0001g01630	Calcium-binding protein CML	Signal Transduction	-2.56544
VIT_07s0031g01260	No hit	No Hit	-2.56067
VIT_12s0035g00580	No hit	No Hit	-2.55573
VIT_17s0000g07470	Binding	Unknown Protein	-2.53838
VIT_18s0041g00010	Wall-associated receptor kinase 2	Signal Transduction	-2.53766
VIT_12s0035g00610	CYP82M1v3	Cellular Process	-2.5302
VIT_04s0023g00540	Auxin-induced protein 6B	Response to Hormone Stimulus	-2.518
VIT_00s0270g00130	RKF2 (receptor-like serine/threonine kinase 2)	Signal Transduction	-2.51645
VIT_01s0011g06190	Histidine kinase (AHK4) (WOL)	Response to Hormone Stimulus	-2.50189
VIT_13s0074g00730	PID (PINOID)	Response to Hormone Stimulus	-2.49691
VIT_14s0060g01420	Unknown protein	Unknown Protein	-2.48623
VIT_14s0171g00170	Unknown protein	Unknown Protein	-2.46015
VIT_14s0108g00420	basic helix-loop-helix (bHLH) family	Transcription Factor Activity	-2.44691
VIT_01s0011g00080	Universal stress protein (USP) family protein	Response to Stress	-2.44064
VIT_15s0048g01960	CYP87A3		-2.43684
VIT_13s0084g00240	Steroid sulfotransferase	Secondary Metabolic Process	-2.43044
VIT_10s0003g02000	RKF1 (receptor-like kinase in flowers 1)	Signal Transduction	-2.41936
VIT_00s1365g00010	fimbrin 1	Cellular Process	-2.40908
VIT_08s0007g04950	Xyloglucan endotransglucosylase/hydrolase 32	Cell Wall Metabolism	-2.40313
VIT_07s0141g00720	fimbrin 1	Cellular Process	-2.39981
VIT_04s0023g00520	Auxin responsive SAUR protein	Response to Hormone Stimulus	-2.38378
VIT_00s0271g00060	Linalool synthase (VvTPS56), (E)- Nerolidol syn	Secondary Metabolic Process	-2.36921
VIT_00s0194g00210	KCO1 (two pore K channel)	Transport	-2.36389
VIT_04s0023g01890	Unknown protein	Unknown Protein	-2.36292
VIT_13s0067g02910	Non-specific lipid-transfer protein	Cellular Process	-2.35342
VIT_15s0048g01130	Subtilase	Response to Stress	-2.3454
VIT_01s0150g00480	Protein binding protein	Cellular Process	-2.33028
VIT_09s0002g03400	No hit	No Hit	-2.28348
VIT_07s0031g01110	Unknown	Unknown Protein	-2.27733
VIT_14s0068g00400	Hydrolase, alpha/beta fold family	Cellular Process	-2.26888
VIT_09s0002g03750	GATA transcription factor 11	Transcription Factor Activity	-2.26831
VIT_13s0067g03890	Beta-ketoacyl-CoA synthase	Lipid Metabolic Process	-2.26295
VIT_14s0060g00620	Ribosome-binding factor A; Glycoside hydrolase, family 28	DNA/RNA Metabolic Process	-2.24027
VIT_18s0001g12900	S-adenosyl-L-methionine:salicylic acid carboxyl methyltransferase	Cellular Amino Acids and Derivative Metabolic Process	-2.23152
VIT_13s0067g02340	Proton-dependent oligopeptide transport (POT) family protein	Transport	-2.21581
VIT_00s0194g00250	KCO1 (two pore K channel)	Transport	-2.20208
VIT_17s0000g03280	Alcohol dehydrogenase 7	Carbohydrate Metabolic Process	-2.20073
VIT_02s0012g01140	Protein kinase	Signal Transduction	-2.18359
VIT_03s0038g01260	Auxin responsive SAUR protein	Response to Hormone Stimulus	-2.18287
VIT_00s0226g00070	Protein shoot gravitropism 7	Transcription Factor Activity	-2.18256
VIT_04s0008g01470	WRKY Transcription Factor (VvWRKY06)	Transcription Factor Activity	-2.17985
VIT_03s0038g00940	Auxin-responsive	Response to Hormone Stimulus	-2.17022
VIT_15s0046g01470	Unknown protein	Unknown Protein	-2.1669
VIT_06s0004g02640	Receptor protein kinase PERK1	Signal Transduction	-2.15847
VIT_13s0074g00500	Cellulose synthase CSLA09	Cell Wall Metabolism	-2.1578
VIT_13s0084g00800	Transcription factor	Transcription Factor Activity	-2.15587
VIT_05s0094g01620	Multisynthetase complex auxiliary component p43	Cellular Amino Acids and Derivative Metabolic Process	-2.15407
VIT_03s0038g01220	Auxin-induced protein 15A	Response to Hormone Stimulus	-2.14097
VIT_02s0241g00050	Unknown protein	Unknown Protein	-2.13784
VIT_14s0066g02080	AAA-type ATPase family protein	Transport	-2.13471
VIT_18s0001g13360	Nodulin MtN21 family	Transport	-2.1323
VIT_03s0038g03490	Auxin-induced SAUR	Response to Hormone Stimulus	-2.12789
VIT_03s0038g01060	Metalloprotease	Developmental Process	-2.12235
VIT_04s0079g00240	Leucine Rich Repeat receptor-like kinase	Signal Transduction	-2.11352
VIT_09s0002g03130	FRK1 (FLG22-induced receptor-like kinase 1)	Response to Stress	-2.09682
VIT_05s0051g00660	Octicosapeptide/Phox/Bem1p; Protein kinase	Signal Transduction	-2.09254
VIT_04s0008g01150	Beta-fructosidase (BFRUCT1)	Carbohydrate Metabolic Process	-2.08608
VIT_10s0003g00330	HSL1 (HAESA-like 1)	Signal Transduction	-2.08586
VIT_00s0397g00020	HcrVf1 protein	Response to Stress	-2.07591
VIT_00s0271g00030	Linalool synthase (VvTPS65)	Secondary Metabolic Process	-2.07464
VIT_18s0041g02110	Unknown protein	Unknown Protein	-2.06347
VIT_05s0094g00770	Short-chain dehydrogenase/reductase (SDR)	Cellular Process	-2.06305
VIT_03s0017g01950	Pectinesterase family	Cell Wall Metabolism	-2.05621
VIT_04s0023g00550	Auxin-induced SAUR	Response to Hormone Stimulus	-2.05036
VIT_18s0001g13540	Glycine-rich protein	Cellular Process	-2.04362
VIT_00s0187g00010	No hit	No Hit	-2.03612
VIT_01s0011g00730	Alpha-1,4-glucan phosphorylase type H	Carbohydrate Metabolic Process	-2.02057
VIT_14s0068g02300	HcrVf1 protein	Response to Stress	-2.00999
VIT_12s0035g01900	Pectinesterase family	Cell Wall Metabolism	-1.99851
VIT_10s0092g00500	CYP71D10		-1.99824
VIT_18s0001g10410	Triacylglycerol lipase	Lipid Metabolic Process	-1.99625
VIT_17s0000g02420	Auxin transport protein (PIN3)	Response to Hormone Stimulus	-1.99491
VIT_14s0219g00210	Ubiquitin family	Cellular Homeostasis	-1.99452
VIT_05s0020g01450	Heavy-metal-associated domain-containing protein	Response to Stress	-1.99296
VIT_15s0048g00870	AT-hook protein 1 (AHP1)	Transcription Factor Activity	-1.97959
VIT_03s0038g01350	Glutamine amidotransferase class-I	Secondary Metabolic Process	-1.96385
VIT_08s0007g03630	Calmodulin binding protein	Signal Transduction	-1.95667
VIT_08s0007g08470	24-sterol C-methyltransferase	Response to Hormone Stimulus	-1.94145
VIT_02s0025g05040	Nuclear pore complex component	DNA/RNA Metabolic Process	-1.94083
VIT_14s0060g00900	Unknown protein	Unknown Protein	-1.93118
VIT_13s0064g00590	Cyclin-related	Cellular Process	-1.92966
VIT_02s0012g01970	No hit	No Hit	-1.92702
VIT_14s0108g01130	EXS family protein / ERD1/XPR1/SYG1	Transport	-1.91532
VIT_18s0001g00720	Protein kinase	Signal Transduction	-1.91387
VIT_03s0038g03760	Auxin-induced SAUR	Response to Hormone Stimulus	-1.90642
VIT_12s0059g01090	Early-responsive to dehydration	Response to Stress	-1.9028
VIT_08s0007g01530	Zinc finger (C3HC4-type ring finger)	Transcription Factor Activity	-1.90237
VIT_14s0128g00300	Ctp		-1.90073
VIT_15s0046g00220	Kinesin light chain	Cellular Process	-1.89852
VIT_04s0023g01960	Laccase (diphenol oxidase)-like protein	Secondary Metabolic Process	-1.89258
VIT_07s0005g03140	Aspartic Protease (VvAP15)	Cellular Homeostasis	-1.88902
VIT_04s0023g03370	flavanone-3-hydroxylase 1 (F3H1) [Vitis vinifera]	Secondary Metabolic Process	-1.8812
VIT_04s0023g01170	Unknown protein	Unknown Protein	-1.88007
VIT_11s0037g01000	Clathrin assembly protein 10	Transport	-1.87666
VIT_10s0003g04050	Unknown protein	Unknown Protein	-1.86521
VIT_18s0001g11160	Unknown protein	Unknown Protein	-1.86391
VIT_03s0038g03620	Rho guanyl-nucleotide exchange factor ROPGEF1	Signal Transduction	-1.85746
VIT_19s0090g01010	Stigma-specific Stig1	Cellular Process	-1.83808
VIT_11s0016g03020	Pectinesterase family	Cell Wall Metabolism	-1.83661
VIT_04s0044g00880	WD40	Transcription Factor Activity	-1.83612
VIT_10s0116g00570	Nuclear transport factor 2B	Transport	-1.83433
VIT_03s0038g03770	Auxin-induced SAUR	Response to Hormone Stimulus	-1.83422
VIT_18s0122g00290	Unknown protein	Unknown Protein	-1.83037
VIT_07s0031g02900	Aspartic Protease (VvAP19)	Cellular Homeostasis	-1.82587
VIT_09s0002g03450	Taurine dioxygenase	Cellular Amino Acids and Derivative Metabolic Process	-1.82002
VIT_15s0107g00550	Tetratricopeptide repeat domain male sterility MS5	Cellular Process	-1.81968
VIT_11s0016g00810	Inter-alpha-trypsin inhibitor heavy chain	Signal Transduction	-1.81427
VIT_09s0002g02990	FRK1 (FLG22-induced receptor-like kinase 1)	Response to Stress	-1.8102
VIT_04s0008g05710	Exostosin-like	Cellular Process	-1.80739
VIT_05s0049g01990	Lipase GDSL	Lipid Metabolic Process	-1.80406
VIT_03s0063g00860	Serine carboxypeptidase	Cellular Homeostasis	-1.79908
VIT_16s0050g02340	Regulator of nonsense transcripts 1	DNA/RNA Metabolic Process	-1.79754
VIT_05s0020g02890	GPI-anchored protein-like protein II	Signal Transduction	-1.7969
VIT_01s0137g00290	Oxysterol binding protein	Lipid Metabolic Process	-1.79142
VIT_19s0014g03770	Retrotransposon	DNA/RNA Metabolic Process	-1.78502
VIT_06s0004g01830	NIMA-related protein kinase	Signal Transduction	-1.78138
VIT_12s0028g02160	Ribulose bisphosphate carboxylase, large chain	Generation of Energy	-1.77882
VIT_06s0004g03130	Auxin response factor 4	Response to Hormone Stimulus	-1.77661
VIT_18s0157g00090	Alliin lyase precursor	Cellular Amino Acids and Derivative Metabolic Process	-1.771
VIT_18s0001g12890	Jasmonate O-methyltransferase	Response to Hormone Stimulus	-1.77011
VIT_05s0077g01390	Zinc finger (C2H2 type) protein (ZFP6)	Transcription Factor Activity	-1.76991
VIT_15s0021g01860	Unknown protein	Unknown Protein	-1.76809
VIT_02s0087g00860	No hit	No Hit	-1.76747
VIT_00s0304g00010	Unknown protein	Unknown Protein	-1.76495
VIT_01s0137g00740	Unknown protein	Unknown Protein	-1.75823
VIT_18s0001g07650	VIN3	Developmental Process	-1.75728
VIT_13s0067g00330	AUX1 auxin influx carrier protein	Response to Hormone Stimulus	-1.75409
VIT_11s0016g02900	Leucine-rich repeat family protein / extensin	Cell Wall Metabolism	-1.75366
VIT_07s0205g00010	Unknown	Unknown Protein	-1.74981
VIT_02s0012g00750	Haloacid dehalogenase hydrolase	Generation of Energy	-1.7497
VIT_11s0037g00800	Serine carboxypeptidase II	Cellular Homeostasis	-1.74653
VIT_14s0060g00800	Galactinol synthase	Response to Stress	-1.74305
VIT_17s0000g08160	Polygalacturonase BURP	Cell Wall Metabolism	-1.74166
VIT_17s0000g07430	Unknown	Unknown Protein	-1.74033
VIT_07s0031g01840	WRKY Transcription Factor (VvWRKY23)	Transcription Factor Activity	-1.73874
VIT_19s0177g00160	Phytochelatin synthetase	Response to Stress	-1.72942
VIT_12s0055g00870	Nodulin	Response to Stress	-1.72887
VIT_18s0001g13870	Calmodulin binding protein	Signal Transduction	-1.72786
VIT_13s0019g04140	LHCA1	Generation of Energy	-1.72233
VIT_14s0068g00190	No hit	No Hit	-1.72088
VIT_14s0083g01150	COBRA protein	Cell Wall Metabolism	-1.72044
VIT_14s0068g00210	ABC Transporter (VvMDR16 - VvABCB16)	Transport	-1.7187
VIT_01s0010g03540	Microtubule associated protein (MAP65-6)	Cellular Process	-1.71864
VIT_12s0028g01180	Non-specific lipid-transfer protein	Cellular Process	-1.71793
VIT_18s0001g15720	Leucine Rich Repeat receptor-like kinase	Signal Transduction	-1.71436
VIT_08s0040g01140	Serine carboxypeptidase K10B2.2 precursor	Cellular Homeostasis	-1.71226
VIT_06s0009g00810	Periplasmic beta-glucosidase precursor	Cellular Amino Acids and Derivative Metabolic Process	-1.71179
VIT_18s0001g05490	No hit	No Hit	-1.70711
VIT_13s0067g03140	WRKY Transcription Factor (VvWRKY41)	Transcription Factor Activity	-1.70446
VIT_12s0142g00050	PUMILIO 7 (APUM7)	DNA/RNA Metabolic Process	-1.70361
VIT_04s0008g03560	Lactoylglutathione lyase	Carbohydrate Metabolic Process	-1.69863
VIT_08s0007g02170	Yippee	Response to Stress	-1.69714
VIT_04s0023g00830	Calreticulin 3 (CRT3)	Cellular Process	-1.69708
VIT_04s0008g03490	Ankyrin repeat protein	Cellular Process	-1.69558
VIT_05s0020g02390	Clathrin-adaptor medium chain apm3	Transport	-1.69427
VIT_09s0002g03100	Light repressible receptor protein kinase	Response to Stress	-1.6932
VIT_03s0063g00770	Carboxyesterase 12; CXE12	Lipid Metabolic Process	-1.6917
VIT_17s0000g08990	Alliinase	Cellular Amino Acids and Derivative Metabolic Process	-1.69121
VIT_10s0092g00510	CYP71D10p	Secondary Metabolic Process	-1.69042
VIT_06s0009g03110	Flavonoid 3',5'-hydroxylase [Vitis vinifera]	Secondary Metabolic Process	-1.68991
VIT_13s0101g00230	Unknown	Unknown Protein	-1.68985
VIT_10s0116g00740	Serine carboxypeptidase-like 32	Cellular Homeostasis	-1.68927
VIT_05s0049g01140	Chromosome condensation regulator protein	DNA/RNA Metabolic Process	-1.68664
VIT_12s0059g00580	Rho GDP-dissociation inhibitor 2	Signal Transduction	-1.68199
VIT_16s0013g01990	CLL1B clavata1-like receptor S/T protein kinase	Signal Transduction	-1.67087
VIT_03s0088g01290	Inorganic pyrophosphatase	Generation of Energy	-1.66964
VIT_08s0007g05100	Glycosyl hydrolase family 31 protein	Cellular Process	-1.66811
VIT_19s0140g00140	GA 20-oxidase 2	Response to Hormone Stimulus	-1.66629
VIT_05s0049g00950	Phosphoenolpyruvate carboxylase kinase	Carbohydrate Metabolic Process	-1.65796
VIT_07s0005g00920	Unknown	Unknown Protein	-1.65743
VIT_07s0005g06500	FRK1 (FLG22-induced receptor-like kinase 1)	Response to Stress	-1.65623
VIT_01s0011g06010	Vacuolar iron transporter 1	Transport	-1.65328
VIT_13s0067g03130	WRKY Transcription Factor (VvWRKY40)	Transcription Factor Activity	-1.6406
VIT_08s0007g08230	Curculin (mannose-binding) lectin	Cellular Process	-1.63808
VIT_03s0038g03780	Auxin-induced SAUR	Response to Hormone Stimulus	-1.6325
VIT_04s0044g00720	S-receptor kinase	Signal Transduction	-1.63032
VIT_09s0002g03060	Leucine-rich repeat protein kinase	Signal Transduction	-1.62996
VIT_08s0058g00730	Iron transporter	Transport	-1.62596
VIT_06s0004g06240	Zinc finger (C2H2 type) family	Transcription Factor Activity	-1.62417
VIT_18s0086g00180	MATE efflux family protein	Transport	-1.62244
VIT_08s0040g00970	Plectin (myosin-like)	Cellular Process	-1.61924
VIT_09s0054g01740	C2-HC type zinc finger protein C.e-MyT1	DNA/RNA Metabolic Process	-1.61748
VIT_06s0061g01040	Argonaute protein	DNA/RNA Metabolic Process	-1.60814
VIT_17s0000g05210	LNG1 (LONGIFOLIA1)	Developmental Process	-1.60296
VIT_12s0055g00580	Receptor protein kinase	Signal Transduction	-1.59899
VIT_03s0088g00760	No hit	No Hit	-1.59821
VIT_13s0074g00040	Phytol kinase 2, chloroplast precursor	Generation of Energy	-1.59665
VIT_06s0004g07960	Glucose-6-phosphate/phosphate translocator	Transport	-1.59631
VIT_11s0016g02330	Prenylated rab acceptor (PRA1)	Signal Transduction	-1.5906
VIT_09s0002g01930	Unknown	Unknown Protein	-1.5892
VIT_11s0016g05590	Axial regulator YABBY5	Transcription Factor Activity	-1.58799
VIT_08s0007g07250	ERF/AP2 Gene Family (VvERF051)	Response to Hormone Stimulus	-1.5872
VIT_08s0007g04100	CYPLXXVIA2		-1.58677
VIT_11s0078g00430	L-fucokinase	Carbohydrate Metabolic Process	-1.58643
VIT_07s0095g00190	No hit	No Hit	-1.58537
VIT_07s0031g00700	Caltractin / centrin	DNA/RNA Metabolic Process	-1.58463
VIT_08s0007g03710	ABC Transporter (VvPDR23 - VvABCG53)	Transport	-1.58153
VIT_15s0046g02850	Ankyrin protein kinase	Cellular Process	-1.57622
VIT_06s0004g06520	Ammonium transporter 1, member 1 (AMT1.1)	Transport	-1.57615
VIT_02s0087g00400	Pectinacetylesterase	Cell Wall Metabolism	-1.57539
VIT_17s0000g09910	Haloacid dehalogenase hydrolase	Generation of Energy	-1.57414
VIT_17s0053g00750	Unknown protein	Unknown Protein	-1.57272
VIT_19s0015g01570	No hit	No Hit	-1.56981
VIT_14s0219g00120	PQ-loop repeat / transmembrane	Transport	-1.568
VIT_16s0050g01790	BTI3 (VIRB2- interacting protein 3)	Cellular Homeostasis	-1.56792
VIT_13s0073g00390	No hit	No Hit	-1.56682
VIT_07s0129g00220	Actin binding formin homology 2	Cellular Process	-1.56653
VIT_18s0089g00530	No hit	No Hit	-1.56406
VIT_12s0134g00300	S-locus lectin protein kinase family	Signal Transduction	-1.56334
VIT_15s0046g01870	Proline-rich family protein	Cellular Process	-1.56299
VIT_06s0009g02930	Cytochrome P450, family 79, subfamily A, polypeptide 2	Developmental Process	-1.56096
VIT_18s0041g00350	Dienelactone hydrolase	Secondary Metabolic Process	-1.55593
VIT_11s0016g04630	GAI protein.	Developmental Process	-1.5495
VIT_01s0146g00510	Zinc finger (C3HC4-type ring finger)	Transcription Factor Activity	-1.54313
VIT_07s0130g00250	4,5-DOPA dioxygenase extradiol	Cellular Amino Acids and Derivative Metabolic Process	-1.54248
VIT_07s0031g02710	No hit	No Hit	-1.5415
VIT_04s0044g01040	basic helix-loop-helix (bHLH) family	Transcription Factor Activity	-1.54041
VIT_18s0001g08600	basic helix-loop-helix (bHLH) family	Transcription Factor Activity	-1.53043
VIT_12s0035g01030	Unknown protein	Unknown Protein	-1.52877
VIT_07s0031g00280	Anthranilate N-hydroxycinnamoyl/benzoyltransferase	Cellular Amino Acids and Derivative Metabolic Process	-1.5279
VIT_17s0000g01700	Leucine-rich repeat transmembrane protein kinase	Signal Transduction	-1.52723
VIT_08s0007g02490	2-cys peroxiredoxin BAS1, chloroplast precursor	Cellular Amino Acids and Derivative Metabolic Process	-1.52357
VIT_01s0026g02190	ABA-responsive protein (HVA22c)	Response to Hormone Stimulus	-1.52158
VIT_10s0003g04100	Auxin response factor 3	Response to Hormone Stimulus	-1.52133
VIT_09s0018g00400	Unknown protein	Unknown Protein	-1.52096
VIT_04s0023g02840	Leucine-rich repeat disease resistance protein	Response to Stress	-1.52059
VIT_00s0800g00010	Alpha-1,4-glycosyltransferase	Carbohydrate Metabolic Process	-1.50665
VIT_11s0016g02310	Thioredoxin 2	Response to Stress	-1.50243
VIT_18s0001g02390	Diphenol oxidase	Secondary Metabolic Process	-1.49758
