# Supplementary material for: VviNAC33 promotes organ de‐greening and represses vegetative growth during the vegetative‐to‐mature phase transition in grapevine
Source: New Phytol. 2021 Mar 16;231(2):726–46. doi: 10.1111/nph.17263 (PMC8251598; doi:10.1111/nph.17263)
Supplement: Supplementary file 5 — Dataset S5 Dataset of stable overexpressing VviNAC33 transgenic plants and controls. [file NPH-231-726-s004.xlsx]

## Sheet: DS5
New Phytologist Supporting Information
Article title: VviNAC33 promotes organ de-greening and represses vegetative growth during the vegetative-to-mature phase transition in grapevine
Authors: Erica D’Incà, Stefano Cazzaniga, Chiara Foresti, Nicola Vitulo, Edoardo Bertini, Mary Galli, Andrea Gallavotti, Mario Pezzotti, Giovanni Battista Tornielli and Sara Zenoni
Article acceptance date: 1 February 2021

## Sheet: DEGs (p 0.05)
Dataset S5 Dataset of stable overexpressing VviNAC33 transgenic plants and controls.
Agilent Probe Name	Gene ID	FC	Functional annotation	Network	Gene Ontology	Transient	DAP
CUST_24932_PI428914343	VIT_10s0003g00780	10.7604	Glutamate receptor 3.4	vv50101Channels_and_pores	Transport
CUST_23132_PI428914343	VIT_12s0034g01120	8.99371	UDP-glycosyltransferase 71A13	0	#N/A
CUST_542_PI428914343	VIT_09s0002g05810	8.92368	Boron transporter-like protein 4	vv50124Porters_cat_30_to_64	Transport
CUST_24926_PI428914343	VIT_10s0003g00680	8.78891	Glutamate receptor protein	vv50101Channels_and_pores	Transport
CUST_23051_PI428914343	VIT_12s0034g00040	8.60465	UDP-glucose glucosyltransferase	vv10500Starch_and_sucrose_metabolism	Carbohydrate Metabolic Process	1.60573
CUST_16496_PI428914343	VIT_16s0013g01110	8.06917	Ethylene-responsive transcription factor 5	vv30008Ethylene_signaling vv60003AP2_EREBP	Response to Hormone Stimulus
CUST_22887_PI428914343	VIT_12s0057g01430	8.06738	Heavy-metal-associated domain-containing protein	0	#N/A
CUST_4399_PI428914343	VIT_07s0031g02610	7.61096	NAC domain-containing protein (VvNAC39)	vv60046NAC	Transcription Factor Activity
CUST_13903_PI428914343	VIT_18s0001g11580	7.38336	CYP82A3	0	#N/A
CUST_6678_PI428914343	VIT_05s0049g01020	7.33274	VvMyb15	vv60044MYB	Transcription Factor Activity
CUST_1756_PI428914343	VIT_08s0040g00130	7.15662	Copper-binding family protein	0	Unknown Protein
CUST_19614_PI428914343	VIT_14s0083g00640	6.90032	Constans 2 (COL2)	vv30009Flower_development vv34710Circadian_rhythm vv60014C2C2-CO	Developmental Process
CUST_11683_PI428914343	VIT_19s0014g03290	6.84539	NAC domain-containing protein (VvNAC17)	vv60046NAC	Transcription Factor Activity
CUST_10378_PI428914343	VIT_02s0025g00960	6.74865	V-type H+-transporting ATPase subunit E	vv10190Oxidative_phosphorylation vv44145Phagosome vv50131Primary_active_transporter_cat_A2_to_A4	Generation of Energy
CUST_23054_PI428914343	VIT_12s0034g00080	6.37181	Flavonoid-glucosyltransferase	vv10942Anthocyanin_biosynthesis	Secondary Metabolic Process	1.68618
CUST_2798_PI428914343	VIT_08s0007g07730	6.32641	CYP93A1 2-hydroxyisoflavanone synthase	vv10943Isoflavonoid_biosynthesis	Secondary Metabolic Process
CUST_7899_PI428914343	VIT_04s0008g04180	6.30414	Arsenite transport protein (ArsB)	vv50124Porters_cat_30_to_64	Transport
CUST_9461_PI428914343	VIT_03s0063g00250	5.89542	Hydrogenobyrinic acid a,c-diamide synthase	vv50101Channels_and_pores	Transport
CUST_64_PI428914343	VIT_09s0002g00700	5.73806	Dormancy/auxin associated protein	vv30003Auxin_signaling	Response to Hormone Stimulus
CUST_5933_PI428914343	VIT_05s0077g00510	5.50568	Beta-fructofuranosidase	vv10052Galactose_metabolism vv10500Starch_and_sucrose_metabolism	Carbohydrate Metabolic Process
CUST_11335_PI428914343	VIT_02s0087g00580	5.45165	Nitrate transporter	vv50122Porters_cat_7_to_17	Transport
CUST_11784_PI428914343	VIT_19s0014g04430	5.39755	S-locus protein kinase	0	Signal Transduction
CUST_28604_PI428914343	VIT_00s0366g00020	5.35714	CRK10 (cysteine-rich RLK10)	0	Signal Transduction
CUST_28980_PI428914343	VIT_00s0531g00060	5.21085	Cellulose synthase CSLE1	vv40006Cell_wall	Cell Wall Metabolism
CUST_13719_PI428914343	VIT_18s0001g09660	5.09388	CYP81D2	0	Cellular Process
CUST_22535_PI428914343	VIT_12s0059g01240	4.98993	Nitrate transporter (NTP3)	vv50122Porters_cat_7_to_17	Transport
CUST_1646_PI428914343	VIT_08s0058g00450	4.9521	Substrate carrier, Mitochondrial	vv50123Porters_cat_18_to_29	Transport		*
CUST_8089_PI428914343	VIT_04s0008g06210	4.89431	Nodulin	0	Cellular Process
CUST_519_PI428914343	VIT_09s0002g05540	4.83415	ABC transporter g family pleiotropic drug resistance 12 PDR12	vv52010ABC_transporters	Transport
CUST_1942_PI428914343	VIT_08s0040g02180	4.62674	Mlo3	0	#N/A
CUST_12961_PI428914343	VIT_18s0122g00180	4.45364	Calmodulin CML37	vv34020Calcium_signaling_pathway vv34626Plant-pathogen_interaction	Signal Transduction
CUST_5928_PI428914343	VIT_05s0077g00430	4.41128	Galactinol synthase	vv10052Galactose_metabolism	Carbohydrate Metabolic Process
CUST_7120_PI428914343	VIT_05s0062g01150	4.40076	Amino acid permease	vv50123Porters_cat_18_to_29	Transport
CUST_6137_PI428914343	VIT_05s0020g00330	4.31499	Galactinol synthase	vv10052Galactose_metabolism	Carbohydrate Metabolic Process	10.5926
CUST_13953_PI428914343	VIT_18s0001g12100	4.28348	Auxilin	0	Transport
CUST_24428_PI428914343	VIT_11s0103g00010	4.26469	Potassium-sodium symporter HKT2	vv50124Porters_cat_30_to_64	Transport
CUST_21062_PI428914343	VIT_13s0019g03550	4.24302	ERF/AP2 Gene Family (VvAP2-11)	vv30008Ethylene_signaling vv30009Flower_development vv60003AP2_EREBP	Response to Hormone Stimulus
CUST_28865_PI428914343	VIT_00s0469g00040	4.18588	Cellulose synthase CSLE1	vv40006Cell_wall	Cell Wall Metabolism
CUST_12235_PI428914343	VIT_19s0015g01720	4.14756	fructose-bisphosphate aldolase, cytoplasmic isozyme 1	vv10010Glycolysis vv10030Pentose_phosphate vv10051Fructose_and_mannose_metabolism vv10710Carbon_fixation	Carbohydrate Metabolic Process
CUST_3216_PI428914343	VIT_07s0104g00930	4.06766	Gibberellin receptor GID1L2	vv30010Gibberellin_signaling	Response to Hormone Stimulus
CUST_15317_PI428914343	VIT_17s0000g03330	4.01906	Receptor serine/threonine kinase PR5K	0	Signal Transduction
CUST_28319_PI428914343	VIT_00s0286g00050	3.9938	S-locus protein kinase	0	Signal Transduction
CUST_28324_PI428914343	VIT_00s0286g00110	3.96709	S-locus protein kinase	0	Signal Transduction
CUST_21717_PI428914343	VIT_13s0158g00080	3.9558	Serine carboxypeptidase	0	#N/A
CUST_13718_PI428914343	VIT_18s0001g09650	3.9385	CYP81E1	vv10943Isoflavonoid_biosynthesis	Secondary Metabolic Process
CUST_8219_PI428914343	VIT_04s0069g00390	3.89902	Glutamate receptor protein	vv50101Channels_and_pores	Transport
CUST_4248_PI428914343	VIT_07s0031g01040	3.87247	L-ascorbate oxidase	vv10053Ascorbate_and_aldarate_metabolism vv50109Incompletely_characterized_transport_systems	Response to Stress
CUST_6405_PI428914343	VIT_05s0020g03140	3.81046	Sugar transporter 13	vv50121Porters_cat_1_to_6	Carbohydrate Metabolic Process
CUST_15044_PI428914343	VIT_17s0000g00270	3.79161	GT2-like trihelix DNA-binding protein	vv60062Trihelix	Transcription Factor Activity
CUST_18219_PI428914343	VIT_15s0046g00240	3.78318	Lateral organ boundaries protein 1	vv60007AS2	Transcription Factor Activity
CUST_28100_PI428914343	VIT_00s0253g00150	3.76155	Methyl jasmonate esterase	vv10592alpha-Linolenic_acid_metabolism	Response to Hormone Stimulus
CUST_337_PI428914343	VIT_09s0002g03570	3.75723	ABC transporter G member 15	vv52010ABC_transporters	Transport
CUST_16494_PI428914343	VIT_16s0013g01080	3.73527	ERF/AP2 Gene Family (VvERF086)	vv30008Ethylene_signaling vv60003AP2_EREBP	Response to Hormone Stimulus
CUST_27037_PI428914343	VIT_01s0010g03640	3.73399	DnaJ homolog, subfamily A, member 3	vv50132Primary_active_transporter_cat_A5_to_A8	Transport		*
CUST_4249_PI428914343	VIT_07s0031g01050	3.71888	Ascorbate oxidase	vv10053Ascorbate_and_aldarate_metabolism vv50109Incompletely_characterized_transport_systems	Response to Stress
CUST_4127_PI428914343	VIT_07s0129g00890	3.69227	Protein kinase	0	Signal Transduction
CUST_15906_PI428914343	VIT_17s0000g09470	3.68092	Nitrate transporter3.1	vv50121Porters_cat_1_to_6	Transport
CUST_4842_PI428914343	VIT_06s0004g03520	3.67754	Nitrate excretion transporter1	vv50122Porters_cat_7_to_17	Transport
CUST_15677_PI428914343	VIT_17s0000g07020	3.664	Cis-zeatin O-beta-D-glucosyltransferase	vv10908Zeatin_biosynthesis	Secondary Metabolic Process
CUST_29198_PI428914343	VIT_00s0743g00020	3.625	S-locus lectin protein kinase	0	Signal Transduction
CUST_1685_PI428914343	VIT_08s0058g00860	3.5336	Unknown protein	0	Unknown Protein
CUST_10589_PI428914343	VIT_02s0025g03120	3.52344	Nodulin MtN21 family	vv50122Porters_cat_7_to_17	Transport
CUST_22590_PI428914343	VIT_12s0059g01850	3.52124	Peroxisomal membrane protein	0	Response to Stress	1.54958
CUST_15679_PI428914343	VIT_17s0000g07060	3.51165	UDP-glucosyltransferase HRA25	vv10941Flavonoid_biosynthesis	Secondary Metabolic Process
CUST_26413_PI428914343	VIT_01s0127g00470	3.49873	Galactinol synthase	vv10052Galactose_metabolism	Carbohydrate Metabolic Process
CUST_19167_PI428914343	VIT_14s0081g00800	3.4942	R protein PRF disease resistance protein	vv34627R_proteins_from_Plant-pathogen_interaction	Response to Stress
CUST_6246_PI428914343	VIT_05s0020g01460	3.47578	Protein phosphatase 2C	0	Signal Transduction
CUST_28101_PI428914343	VIT_00s0253g00160	3.4673	Methyl jasmonate esterase	vv10592alpha-Linolenic_acid_metabolism	Response to Hormone Stimulus
CUST_13460_PI428914343	VIT_18s0001g06910	3.45158	Purine permease 1 PUP1	vv10908Zeatin_biosynthesis vv50122Porters_cat_7_to_17	Secondary Metabolic Process
CUST_4246_PI428914343	VIT_07s0031g01010	3.43172	L-ascorbate oxidase	vv10053Ascorbate_and_aldarate_metabolism vv50109Incompletely_characterized_transport_systems	Response to Stress
CUST_15342_PI428914343	VIT_17s0000g03580	3.43071	BEE3 (BR ENHANCED EXPRESSION 3)	vv60011BHLH	Transcription Factor Activity
CUST_12097_PI428914343	VIT_19s0015g00270	3.42984	No hit	0	No Hit
CUST_15839_PI428914343	VIT_17s0000g08770	3.429	Cysteine-rich receptor-like protein kinase 2	0	Signal Transduction
CUST_28409_PI428914343	VIT_00s0309g00050	3.42844	Expansin (VvEXLB2)	vv30003Auxin_signaling	Cell Wall Metabolism
CUST_3328_PI428914343	VIT_07s0005g00260	3.42076	ABC Transporter (VvMRP21 - VvABCC21)	vv52010ABC_transporters	Transport
CUST_26440_PI428914343	VIT_01s0127g00760	3.41003	Polyamine Oxidase	vv11000Single_reactions	Secondary Metabolic Process
CUST_336_PI428914343	VIT_09s0002g03560	3.40321	ABC Transporter (VvPDR4 - VvABCG34)	vv52010ABC_transporters	Transport
CUST_13200_PI428914343	VIT_18s0001g02020	3.40041	Amino acid permease 3	vv50123Porters_cat_18_to_29	Transport
CUST_25919_PI428914343	VIT_01s0011g02720	3.39974	No hit	0	No Hit
CUST_1901_PI428914343	VIT_08s0040g01720	3.39434	No hit	0	No Hit
CUST_28998_PI428914343	VIT_00s0540g00050	3.37123	Chitinase, class V	vv10530Aminosugars_metabolism	Carbohydrate Metabolic Process
CUST_12552_PI428914343	VIT_19s0027g01330	3.34599	R protein PRF disease resistance protein	vv34627R_proteins_from_Plant-pathogen_interaction	Response to Stress
CUST_6744_PI428914343	VIT_05s0049g01760	3.32145	Proton gradient regulation 5 (PGR5)	0	Generation of Energy
CUST_19998_PI428914343	VIT_14s0066g00410	3.30176	Aldose 1-epimerase	vv10010Glycolysis	Carbohydrate Metabolic Process
CUST_19176_PI428914343	VIT_14s0036g00070	3.29111	R protein PRF disease resistance protein	vv34627R_proteins_from_Plant-pathogen_interaction	Response to Stress
CUST_20568_PI428914343	VIT_13s0067g00260	3.27535	Nematode-resistance protein	0	Response to Stress
CUST_5844_PI428914343	VIT_06s0080g00790	3.25184	MYB divaricata	vv30009Flower_development vv60044MYB	Developmental Process
CUST_15680_PI428914343	VIT_17s0000g07070	3.2513	UDP-glucoronosyl and UDP-glucosyl transferase	0	#N/A
CUST_11239_PI428914343	VIT_02s0033g00840	3.21244	Nitrilase 4B	vv10460Cyanoamino_acid_metabolism vv10910Nitrogen_metabolism vv11002Auxin_biosynthesis	Generation of Energy
CUST_28102_PI428914343	VIT_00s0253g00170	3.21036	Methyl jasmonate esterase	vv10592alpha-Linolenic_acid_metabolism	Response to Hormone Stimulus
CUST_25954_PI428914343	VIT_01s0011g03070	3.19294	ERF/AP2 Gene Family (VvRAV1)	vv30008Ethylene_signaling vv60003AP2_EREBP	Response to Hormone Stimulus
CUST_19397_PI428914343	VIT_14s0006g01600	3.18182	Unknown	0	Unknown Protein
CUST_12139_PI428914343	VIT_19s0015g00730	3.17333	Cellulose synthase CSLE1	vv40006Cell_wall	Cell Wall Metabolism		*
CUST_6035_PI428914343	VIT_05s0077g01560	3.16477	s12 (VvPR10.3)_Pathogenesis protein 10 [Vitis vinifera]	0	Response to Stress
CUST_16497_PI428914343	VIT_16s0013g01120	3.12391	ERF/AP2 Gene Family (VvERF092)	vv30008Ethylene_signaling vv60003AP2_EREBP	Response to Hormone Stimulus
CUST_27677_PI428914343	VIT_00s0199g00290	3.12023	No hit	0	No Hit
CUST_10590_PI428914343	VIT_02s0025g03130	3.11307	Nodulin MtN21 family	vv50122Porters_cat_7_to_17	Transport
CUST_6683_PI428914343	VIT_05s0049g01090	3.07036	Glutathione S-transferase 25 GSTU7	vv10480Glutathione_metabolism	Secondary Metabolic Process
CUST_2606_PI428914343	VIT_08s0007g05720	3.06573	No hit	0	No Hit	1.99395
CUST_28769_PI428914343	VIT_00s0414g00010	3.06432	Cellulose synthase CSLE1	vv40006Cell_wall	Cell Wall Metabolism
CUST_18126_PI428914343	VIT_15s0048g02280	3.06308	NAC domain-containing protein (VvNAC54)	vv60046NAC	Transcription Factor Activity
CUST_6794_PI428914343	VIT_05s0051g00010	3.05714	Beta-amylase 1	vv10500Starch_and_sucrose_metabolism	Carbohydrate Metabolic Process
CUST_10695_PI428914343	VIT_02s0025g04200	3.05646	Unknown	0	Unknown Protein
CUST_9320_PI428914343	VIT_03s0038g03530	3.04986	LYS/HIS transporter 7	vv50123Porters_cat_18_to_29	Transport
CUST_17201_PI428914343	VIT_16s0148g00130	3.04848	Receptor serine/threonine kinase	0	Signal Transduction
CUST_1295_PI428914343	VIT_09s0054g01770	3.02535	Oxidoreductase/ transcriptional repressor	0	DNA/RNA Metabolic Process
CUST_11795_PI428914343	VIT_19s0014g04540	3.00147	S-locus protein kinase	0	Signal Transduction
CUST_22854_PI428914343	VIT_12s0057g01100	2.99234	Nudix hydrolase 2	0	#N/A
CUST_29342_PI428914343	VIT_00s0975g00010	2.97829	Cellulose synthase CSLE1	vv40006Cell_wall	Cell Wall Metabolism
CUST_17229_PI428914343	VIT_16s0148g00420	2.94545	Rust resistance kinase Lr10	0	Signal Transduction
CUST_11579_PI428914343	VIT_19s0014g02190	2.94025	Tyrosine aminotransferase	vv10271Methionine_metabolism vv10350Tyrosine_metabolism vv10360Phenylalanine_metabolism vv10400Phenylalanine_tyrosine_and_tryptophan_biosynthesis vv10950Alkaloid_biosynthesis_I	Cellular Amino Acids and Derivative Metabolic Process
CUST_9488_PI428914343	VIT_03s0063g00530	2.93478	Calmodulin	vv34020Calcium_signaling_pathway vv34626Plant-pathogen_interaction	Signal Transduction
CUST_11282_PI428914343	VIT_02s0033g01370	2.88905	Sodium:solute symporter family protein	vv50123Porters_cat_18_to_29	Transport
CUST_11227_PI428914343	VIT_02s0033g00700	2.87722	Nitrilase	vv10460Cyanoamino_acid_metabolism vv10910Nitrogen_metabolism vv11002Auxin_biosynthesis	Generation of Energy
CUST_29539_PI428914343	VIT_00s1595g00010	2.87171	Unknown	0	Unknown Protein
CUST_28120_PI428914343	VIT_00s0258g00030	2.87073	No hit	0	No Hit
CUST_512_PI428914343	VIT_09s0002g05440	2.86903	ABC transporter g family pleiotropic drug resistance 12 PDR12	vv52010ABC_transporters	Transport
CUST_22193_PI428914343	VIT_12s0028g01650	2.85758	S-receptor kinase	0	Signal Transduction
CUST_2465_PI428914343	VIT_08s0007g04230	2.85414	Unknown protein	0	Unknown Protein
CUST_26255_PI428914343	VIT_01s0011g06250	2.84936	Xyloglucan endotransglycosylase	vv40006Cell_wall	Cell Wall Metabolism
CUST_17744_PI428914343	VIT_15s0021g00700	2.81843	No hit	0	No Hit
CUST_11787_PI428914343	VIT_19s0014g04460	2.8125	Curculin (mannose-binding) lectin	0	Cellular Process
CUST_4253_PI428914343	VIT_07s0031g01090	2.80832	Ascorbate oxidase	vv10053Ascorbate_and_aldarate_metabolism vv50109Incompletely_characterized_transport_systems	Response to Stress
CUST_12083_PI428914343	VIT_19s0015g00130	2.8076	Serine acetyltransferase 3	vv10272Cysteine_metabolism vv10920Sulfur_metabolism	Cellular Amino Acids and Derivative Metabolic Process
CUST_26276_PI428914343	VIT_01s0011g06470	2.80753	Galacturonic acid reductase	vv40006Cell_wall	Cell Wall Metabolism
CUST_15386_PI428914343	VIT_17s0000g04030	2.80113	Endonuclease	0	#N/A
CUST_4980_PI428914343	VIT_06s0004g04950	2.80096	Scarecrow-like transcription factor 14 SCL14	vv60032GRAS	Transcription Factor Activity
CUST_8663_PI428914343	VIT_04s0023g02610	2.78986	Epoxide hydrolase 2	0	#N/A
CUST_14562_PI428914343	VIT_18s0075g00280	2.77928	Branched-chain amino acid aminotransferase	vv10280Valine_leucine_and_isoleucine_degradation vv10290Valine_leucine_and_isoleucine_biosynthesis vv10770Pantothenate_and_CoA_biosynthesis	Cellular Amino Acids and Derivative Metabolic Process		*
CUST_26596_PI428914343	VIT_01s0026g01590	2.77778	Non phototropic hypocotyl 1-like	vv50101Channels_and_pores	Transport	1.42348
CUST_28118_PI428914343	VIT_00s0258g00010	2.76917	Receptor serine/threonine kinase	0	Signal Transduction
CUST_9876_PI428914343	VIT_03s0088g00400	2.76774	Tubulin alpha-6 chain	vv44145Phagosome vv44810Regulation_of_actin_cytoskeleton	Cellular Process
CUST_20937_PI428914343	VIT_13s0019g02200	2.74461	Protein phosphatase 2CA AHG3 PP2CA (VvPP2C-3)	vv30001ABA_signaling	Response to Hormone Stimulus		*
CUST_26172_PI428914343	VIT_01s0011g05320	2.72957	Thaumatin	0	Response to Stress
CUST_22877_PI428914343	VIT_12s0057g01330	2.71511	Zinc finger (C3HC4-type ring finger)	vv60078Other_zf-C3HC4	Transcription Factor Activity
CUST_17238_PI428914343	VIT_16s0098g00120	2.69261	Polynucleotidyl transferase, Ribonuclease H fold	0	DNA/RNA Metabolic Process
CUST_18150_PI428914343	VIT_15s0048g02550	2.6877	Pentatricopeptide (PPR) repeat	0	Pentatricopeptide (PPR) repeat-containing protein
CUST_1510_PI428914343	VIT_08s0032g00760	2.6763	Translation initiation factor eIF-2 beta subunit	vv23013RNA_transport	DNA/RNA Metabolic Process
CUST_24085_PI428914343	VIT_11s0118g00410	2.67391	ANTR2 (anion transporter 2	vv50121Porters_cat_1_to_6	Transport
CUST_24259_PI428914343	VIT_11s0037g00890	2.66505	Glutamine amidotransferase class-I domain-containing protein	vv10750Vitamin_B6_metabolism	Secondary Metabolic Process
CUST_2829_PI428914343	VIT_08s0007g08050	2.66194	Carboxyl-terminal processing protease	0	Cellular Homeostasis
CUST_341_PI428914343	VIT_09s0002g03610	2.66119	MYB divaricata	vv30009Flower_development vv60044MYB	Developmental Process
CUST_21840_PI428914343	VIT_13s0064g00900	2.65929	Unknown protein	0	Unknown Protein
CUST_18057_PI428914343	VIT_15s0048g01530	2.6503	Geraniol 10-hydroxylase	vv10902Monoterpenoid_biosynthesis	Secondary Metabolic Process
CUST_20915_PI428914343	VIT_13s0019g01980	2.64734	Aspartic Protease (VvAP32)	0	Cellular Homeostasis		*
CUST_20668_PI428914343	VIT_13s0067g01960	2.63662	Dehydration Responsive Element-Binding Transcription Factor (VvDREB19)	vv30008Ethylene_signaling vv60003AP2_EREBP	Response to Hormone Stimulus
CUST_19603_PI428914343	VIT_14s0083g00520	2.63429	Proline oxidase	vv10330Arginine_and_proline_metabolism	Cellular Amino Acids and Derivative Metabolic Process
CUST_8209_PI428914343	VIT_04s0069g00270	2.63285	Glutamate receptor 2.8	vv50101Channels_and_pores	Transport
CUST_425_PI428914343	VIT_09s0002g04500	2.63216	Carnitine/acylcarnitine carrier, Mitochondrial	vv50123Porters_cat_18_to_29	Transport
CUST_23555_PI428914343	VIT_11s0016g00890	2.61545	Unknown protein	0	Unknown Protein
CUST_1833_PI428914343	VIT_08s0040g00990	2.61401	Transcription elongation factor S-II	vv23022Basal_transcription_factors	Transcription Factor Activity
CUST_5296_PI428914343	VIT_06s0004g08190	2.61085	ERF/AP2 Gene Family (VvERF055)	vv30007Cytokinin_signaling vv30008Ethylene_signaling vv60003AP2_EREBP	Response to Hormone Stimulus
CUST_11782_PI428914343	VIT_19s0014g04410	2.60778	S-locus protein kinase	0	Signal Transduction
CUST_15545_PI428914343	VIT_17s0000g05680	2.60269	Band 7 family	vv50108Accessory_factors_involved_in_transport	Cellular Process
CUST_26924_PI428914343	VIT_01s0010g02440	2.59091	ABC Transporter (VvMRP1 - VvABCC1)	vv52010ABC_transporters	Transport
CUST_26304_PI428914343	VIT_01s0137g00090	2.58917	Aldehyde dehydrogenase (NAD+)	vv10010Glycolysis vv10071Fatty_acid_metabolism vv10220Urea_cycle_and_metabolism_of_amino_groups vv10280Valine_leucine_and_isoleucine_degradation vv10340Histidine_metabolism vv10410Beta-alanine_metabolism vv10561Glycerolipid_metabolism vv10620Pyruvate_metabolism	Carbohydrate Metabolic Process
CUST_24842_PI428914343	VIT_10s0116g01910	2.58318	ABC Transporter (VvNAP2 - VvABCI2)	vv52010ABC_transporters	Transport
CUST_11941_PI428914343	VIT_19s0090g00420	2.58082	Translation initiation factor eIF-1	vv23013RNA_transport	DNA/RNA Metabolic Process
CUST_2342_PI428914343	VIT_08s0007g02990	2.57725	Unknown	0	Unknown Protein
CUST_15194_PI428914343	VIT_17s0000g02050	2.56717	Nudix hydrolase 17	0	#N/A
CUST_17306_PI428914343	VIT_16s0098g00850	2.56637	Caffeic acid O-methyltransferase (COMT1)	vv10940Phenylpropanoid_biosynthesis	Secondary Metabolic Process
CUST_25284_PI428914343	VIT_10s0003g04540	2.56468	Cationic amino acid transporter 1	vv50121Porters_cat_1_to_6	Transport
CUST_28346_PI428914343	VIT_00s0291g00050	2.56007	Octicosapeptide/Phox/Bem1p (PB1) domain-containing protein	0	Unknown Protein
CUST_14421_PI428914343	VIT_18s0157g00140	2.55763	Alliin lyase	vv10272Cysteine_metabolism	Cellular Amino Acids and Derivative Metabolic Process
CUST_29212_PI428914343	VIT_00s0762g00040	2.55389	S-locus lectin protein kinase	0	Signal Transduction
CUST_15921_PI428914343	VIT_17s0000g09650	2.5349	Glyoxal oxidase	0	Carbohydrate Metabolic Process
CUST_8215_PI428914343	VIT_04s0069g00330	2.52586	Glutamate receptor 2.8	vv50101Channels_and_pores	Transport
CUST_25549_PI428914343	VIT_10s0042g01050	2.50147	Serine carboxypeptidase II	0	Cellular Amino Acids and Derivative Metabolic Process
CUST_28560_PI428914343	VIT_00s0347g00120	2.49861	S-locus lectin protein kinase	0	Signal Transduction
CUST_18523_PI428914343	VIT_15s0046g03550	2.49501	(+)-neomenthol dehydrogenase	vv10902Monoterpenoid_biosynthesis	Secondary Metabolic Process
CUST_17257_PI428914343	VIT_16s0098g00330	2.47573	ORG1 (OBP3-responsive gene 1)	vv30011Jasmonate_signaling	Response to Hormone Stimulus
CUST_16329_PI428914343	VIT_16s0039g02500	2.47488	Shikimate kinase	vv10400Phenylalanine_tyrosine_and_tryptophan_biosynthesis	Cellular Amino Acids and Derivative Metabolic Process
CUST_14424_PI428914343	VIT_18s0157g00170	2.47378	Alliin lyase precursor	vv10272Cysteine_metabolism	Cellular Amino Acids and Derivative Metabolic Process
CUST_3140_PI428914343	VIT_07s0104g00120	2.45629	Unknown protein	0	Unknown Protein
CUST_3246_PI428914343	VIT_07s0104g01250	2.45554	flavin-containing monooxygenase	vv11000Single_reactions	Secondary Metabolic Process
CUST_21831_PI428914343	VIT_13s0064g00810	2.43195	(5,6) (5`,6`) (9,10) (9`,10`) cleavage dioxygenase (CCD1) (VvCCD1.1)	vv10906Carotenoid_biosynthesis	Secondary Metabolic Process
CUST_7723_PI428914343	VIT_04s0008g02390	2.42862	Zinc finger (C3HC4-type ring finger)	vv60078Other_zf-C3HC4	Transcription Factor Activity
CUST_18308_PI428914343	VIT_15s0046g01210	2.42857	Arbutin synthase	vv10500Starch_and_sucrose_metabolism	Carbohydrate Metabolic Process
CUST_26278_PI428914343	VIT_01s0011g06490	2.42824	Deoxymugineic acid synthase	vv10271Methionine_metabolism	Cellular Amino Acids and Derivative Metabolic Process
CUST_2267_PI428914343	VIT_08s0007g02200	2.42593	High mobility group protein B1	vv23410Base_excision_repair vv60035HMG	DNA/RNA Metabolic Process
CUST_17211_PI428914343	VIT_16s0148g00240	2.42563	Receptor kinase homolog LRK14	0	Signal Transduction
CUST_12073_PI428914343	VIT_19s0015g00020	2.4215	ABC Transporter (VvMRP3 - VvABCC3)	vv52010ABC_transporters	Transport
CUST_17231_PI428914343	VIT_16s0098g00020	2.41728	Receptor serine/threonine kinase	0	Signal Transduction
CUST_25918_PI428914343	VIT_01s0011g02710	2.41667	No hit	0	No Hit
CUST_26256_PI428914343	VIT_01s0011g06260	2.41309	Anthranilate synthase beta subunit	vv10400Phenylalanine_tyrosine_and_tryptophan_biosynthesis	Cellular Amino Acids and Derivative Metabolic Process
CUST_13677_PI428914343	VIT_18s0001g09230	2.41248	Salt tolerance zinc finger	vv60017C2H2	Transcription Factor Activity		*
CUST_4307_PI428914343	VIT_07s0031g01640	2.41031	ABC Transporter (VvGCN3 - VvABCF3)	vv52010ABC_transporters	Transport
CUST_26203_PI428914343	VIT_01s0011g05680	2.40923	Unknown protein	0	Unknown Protein
CUST_22141_PI428914343	VIT_12s0028g01110	2.40559	Phytochrome- interacting factor 5 PIL6	vv34710Circadian_rhythm vv60011BHLH	Developmental Process
CUST_26108_PI428914343	VIT_01s0011g04650	2.40447	Unknown protein	0	Unknown Protein
CUST_26102_PI428914343	VIT_01s0011g04590	2.40294	Zinc finger (C3HC4-type ring finger)	vv60078Other_zf-C3HC4	Transcription Factor Activity	1.67121
CUST_4981_PI428914343	VIT_06s0004g04960	2.39844	Scarecrow-like transcription factor 14 SCL14	vv60032GRAS	Transcription Factor Activity
CUST_10629_PI428914343	VIT_02s0025g03520	2.39474	Haloacid dehalogenase hydrolase	vv10630Glyoxylate_and_dicarboxylate_metabolism	Carbohydrate Metabolic Process
CUST_1623_PI428914343	VIT_08s0058g00200	2.38988	Transcription factor	vv60062Trihelix	Transcription Factor Activity
CUST_2039_PI428914343	VIT_08s0040g03230	2.3764	Unknown protein	0	Unknown Protein
CUST_1317_PI428914343	VIT_08s0056g00140	2.37634	Unknown protein	0	Unknown Protein
CUST_21344_PI428914343	VIT_13s0106g00490	2.3666	Vacuolar protein sorting 4	vv50111Tethering_factors	Transport
CUST_19343_PI428914343	VIT_14s0006g00910	2.36468	ATA15 protein	0	Unknown Protein
CUST_25827_PI428914343	VIT_01s0011g01730	2.36438	ATPP2-A9 (Phloem protein 2-A9)	0	Cellular Process
CUST_12920_PI428914343	VIT_18s0001g06070	2.36055	Unknown protein	0	Unknown Protein
CUST_11789_PI428914343	VIT_19s0014g04480	2.36037	S-locus protein kinase	0	Signal Transduction
CUST_517_PI428914343	VIT_09s0002g05510	2.35586	ABC transporter g family pleiotropic drug resistance 12 PDR12	vv52010ABC_transporters	Transport
CUST_22859_PI428914343	VIT_12s0057g01150	2.35378	AarF domain containing kinase	0	Signal Transduction
CUST_22206_PI428914343	VIT_12s0028g01790	2.35021	FAD-linked oxidoreductase 1	0	#N/A
CUST_4076_PI428914343	VIT_07s0129g00330	2.33851	Lateral organ boundaries protein 39	vv60007AS2	Transcription Factor Activity		*
CUST_19481_PI428914343	VIT_14s0006g02510	2.33844	Plastid movement impaired 15 (PMI15)	0	Developmental Process
CUST_5856_PI428914343	VIT_06s0080g00910	2.32712	F-box family protein	0	#N/A
CUST_8211_PI428914343	VIT_04s0069g00290	2.32509	Glutamate receptor 2.1	vv50101Channels_and_pores	Transport
CUST_11597_PI428914343	VIT_19s0014g02380	2.32201	No hit	0	No Hit	1.24963
CUST_2748_PI428914343	VIT_08s0007g07230	2.31293	VvMyb5a	vv60044MYB	Transcription Factor Activity		*
CUST_8234_PI428914343	VIT_04s0069g00610	2.30467	Glutamate receptor protein	vv50101Channels_and_pores	Transport
CUST_23394_PI428914343	VIT_12s0035g01350	2.30327	Cysteinyl-tRNA synthetase	vv10272Cysteine_metabolism vv20970Aminoacyl-tRNA_biosynthesis	Cellular Amino Acids and Derivative Metabolic Process
CUST_12304_PI428914343	VIT_19s0015g02540	2.29803	CYP72A59	vv10902Monoterpenoid_biosynthesis	Secondary Metabolic Process
CUST_18306_PI428914343	VIT_15s0046g01190	2.29758	Hydroquinone glucosyltransferase	vv10500Starch_and_sucrose_metabolism	Carbohydrate Metabolic Process
CUST_4000_PI428914343	VIT_07s0197g00240	2.29198	R protein disease resistance protein	vv34627R_proteins_from_Plant-pathogen_interaction	Response to Stress
CUST_2572_PI428914343	VIT_08s0007g05350	2.2863	Haloacid dehalogenase hydrolase	vv10630Glyoxylate_and_dicarboxylate_metabolism	Carbohydrate Metabolic Process
CUST_12075_PI428914343	VIT_19s0015g00040	2.28231	ABC Transporter (VvMRP4 - VvABCC4)	vv52010ABC_transporters	Transport
CUST_28987_PI428914343	VIT_00s0532g00070	2.28151	CRK10 (cysteine-rich RLK10); kinase	0	Signal Transduction
CUST_13377_PI428914343	VIT_18s0001g05440	2.27415	Methyltransferase type 11	0	#N/A
CUST_17039_PI428914343	VIT_16s0050g01220	2.26667	Heavy-metal-associated domain-containing protein	0	#N/A
CUST_18058_PI428914343	VIT_15s0048g01540	2.26582	CYP76B1	0	Cellular Process
CUST_5172_PI428914343	VIT_06s0004g06920	2.26549	fructose-6-phosphate-2-kinase	vv10051Fructose_and_mannose_metabolism	Carbohydrate Metabolic Process
CUST_21563_PI428914343	VIT_13s0047g00830	2.26159	No hit	0	No Hit
CUST_8928_PI428914343	VIT_04s0044g01260	2.26071	SEU3B protein	vv30009Flower_development	Developmental Process
CUST_16819_PI428914343	VIT_16s0100g00200	2.2601	Unknown protein	0	Unknown Protein
CUST_10888_PI428914343	VIT_02s0236g00130	2.25806	SNF1-related protein kinase SRK2F (SnRK-5)	vv30001ABA_signaling	Response to Hormone Stimulus
CUST_23271_PI428914343	VIT_12s0035g00060	2.25789	DNA (cytosine-5)-methyltransferase	vv10271Methionine_metabolism	Cellular Amino Acids and Derivative Metabolic Process
CUST_5831_PI428914343	VIT_06s0080g00640	2.25653	No hit	0	No Hit
CUST_4316_PI428914343	VIT_07s0031g01730	2.25133	Iron-sulfur assembly protein IscA, chloroplast precursor	0	#N/A
CUST_22808_PI428914343	VIT_12s0057g00570	2.247	Zinc finger (CCCH-type) family protein	vv60018C3H	Transcription Factor Activity
CUST_8242_PI428914343	VIT_04s0069g00730	2.24446	Glutamate receptor protein	vv50101Channels_and_pores	Transport
CUST_12702_PI428914343	VIT_19s0085g01100	2.24209	ECT8 (evolutionarily conserved C-terminal region 8)	0	#N/A
CUST_11576_PI428914343	VIT_19s0014g02160	2.24192	Drought induced 19 protein	0	Response to Stress
CUST_15448_PI428914343	VIT_17s0000g04680	2.24092	Signal peptide peptidase SPPA	0	Cellular Homeostasis
CUST_13090_PI428914343	VIT_18s0001g00360	2.22969	Dehydrin (VvDHN2)	0	Response to Stress		*
CUST_24120_PI428914343	VIT_11s0118g00760	2.2269	Zinc finger (C3HC4-type ring finger)	vv60078Other_zf-C3HC4	Transcription Factor Activity
CUST_10452_PI428914343	VIT_02s0025g01720	2.21239	GDA2	0	Response to Stress		*
CUST_18018_PI428914343	VIT_15s0048g01090	2.21191	SPX (SYG1/Pho81/XPR1) domain-containing protein	vv50125Porters_cat_66_to_94	Transport
CUST_9503_PI428914343	VIT_03s0063g00680	2.20763	Zinc metalloprotease pitrilysin sub A	0	#N/A		*
CUST_11596_PI428914343	VIT_19s0014g02370	2.20553	3-hydroxybutyryl-CoA dehydrogenase	vv10650Butanoate_metabolism	Carbohydrate Metabolic Process	1.14481
CUST_9450_PI428914343	VIT_03s0063g00120	2.19728	Wax synthase	vv11000Single_reactions	Secondary Metabolic Process
CUST_14349_PI428914343	VIT_18s0076g00330	2.19446	Basic Leucine Zipper Transcription Factor (VvbZIP50)	vv60012BZIP	Transcription Factor Activity
CUST_27805_PI428914343	VIT_00s0214g00040	2.19255	Lectin phloem protein 2-like B1 PP2-B1	0	Cellular Process
CUST_2949_PI428914343	VIT_07s0141g00620	2.17738	Bile acid:sodium symporter	vv50123Porters_cat_18_to_29	Transport
CUST_19179_PI428914343	VIT_14s0036g00100	2.17493	Disease resistance protein (CC-NBS-LRR class)	0	Response to Stress
CUST_8513_PI428914343	VIT_04s0023g01090	2.17212	Unknown	0	Unknown Protein
CUST_4780_PI428914343	VIT_06s0004g02900	2.17116	Hydroxymethylbutenyl 4-diphosphate synthase	vv10100Biosynthesis_of_steroids	Lipid Metabolic Process
CUST_13994_PI428914343	VIT_18s0001g12510	2.16981	5' nucleotidase	vv10230Purine_metabolism vv10240Pyrimidine_metabolism vv10760Nicotinate_and_nicotinamide_metabolism	DNA/RNA Metabolic Process
CUST_27930_PI428914343	VIT_00s0227g00150	2.16805	Unknown protein	0	Unknown Protein
CUST_22265_PI428914343	VIT_12s0028g02420	2.16795	1-aminocyclopropane-1-carboxylate oxidase homolog 1	vv10640Propanoate_metabolism vv30008Ethylene_signaling	Carbohydrate Metabolic Process
CUST_6612_PI428914343	VIT_05s0049g00260	2.16186	2-oxoglutarate-dependent dioxygenase	0	Carbohydrate Metabolic Process
CUST_2777_PI428914343	VIT_08s0007g07520	2.16088	3-oxoacyl-[acyl-carrier-protein] reductase, chloroplast	vv10061Fatty_acid_biosynthesis vv11040Biosynthesis_of_unsaturated_fatty_acids	Lipid Metabolic Process
CUST_5737_PI428914343	VIT_06s0061g01250	2.15681	Unknown protein	0	Unknown Protein		*
CUST_334_PI428914343	VIT_09s0002g03540	2.15347	MYB divaricata	vv30009Flower_development vv60044MYB	Developmental Process
CUST_3994_PI428914343	VIT_07s0197g00170	2.14974	R protein MLA10	vv34627R_proteins_from_Plant-pathogen_interaction	Response to Stress
CUST_28911_PI428914343	VIT_00s0487g00010	2.14928	Disease resistance protein (TIR-NBS-LRR class)	0	Signal Transduction
CUST_5661_PI428914343	VIT_06s0061g00450	2.14251	4-coumarate-CoA ligase	vv10940Phenylpropanoid_biosynthesis vv50104Group_translocators	Secondary Metabolic Process
CUST_13941_PI428914343	VIT_18s0001g11980	2.14242	NAC domain-containing protein (VvNAC09)	vv60046NAC	Transcription Factor Activity
CUST_19308_PI428914343	VIT_14s0006g00450	2.14158	myb domain protein 20	vv60044MYB	Transcription Factor Activity
CUST_8957_PI428914343	VIT_04s0044g01620	2.13936	RGLG1 (ring Domain LIGASE1)	vv50004Auxin_transport	Response to Hormone Stimulus
CUST_27061_PI428914343	VIT_01s0010g03880	2.12847	Unknown protein	0	Unknown Protein	1.2777
CUST_5028_PI428914343	VIT_06s0004g05460	2.12613	Protein phosphatase 2C DBP (VvPP2C-6)	vv30001ABA_signaling vv60024DBP	Response to Hormone Stimulus
CUST_26098_PI428914343	VIT_01s0011g04550	2.12557	Unknown protein	0	Unknown Protein
CUST_4145_PI428914343	VIT_07s0129g01090	2.11052	ADP-ribosylation factor	0	Signal Transduction
CUST_12202_PI428914343	VIT_19s0015g01370	2.1097	Molecular chaperone DnaJ	vv50132Primary_active_transporter_cat_A5_to_A8	Transport
CUST_5229_PI428914343	VIT_06s0004g07500	2.10553	WRKY Transcription Factor (VvWRKY16)	vv34626Plant-pathogen_interaction vv60066WRKY	Transcription Factor Activity		*
CUST_4620_PI428914343	VIT_06s0004g01220	2.10093	PAP/fibrillin family	0	Cellular Process
CUST_2853_PI428914343	VIT_08s0007g08290	2.09943	GTP-binding protein TypA/BipA	0	#N/A
CUST_27895_PI428914343	VIT_00s0225g00130	2.0958	Alanine transaminase.	vv10251Glutamate_metabolism vv10252Alanine_and_aspartate_metabolism vv10710Carbon_fixation	Cellular Amino Acids and Derivative Metabolic Process
CUST_2080_PI428914343	VIT_08s0007g00240	2.09393	WD-40 repeat protein	0	Cellular Process
CUST_13284_PI428914343	VIT_18s0001g03520	2.09311	Camphor resistance CrcB	0	DNA/RNA Metabolic Process
CUST_11299_PI428914343	VIT_02s0087g00160	2.09225	Unknown	0	Unknown Protein
CUST_23228_PI428914343	VIT_12s0034g02220	2.08998	RKF3 (receptor-like kinase IN in flowers 3)	0	Signal Transduction
CUST_9180_PI428914343	VIT_03s0038g02090	2.08907	Phospholipase C.	vv10260Glycine_serine_and_threonine_metabolism vv10562Inositol_phosphate_metabolism vv10564Glycerophospholipid_metabolism vv10565Ether_lipid_metabolism vv34020Calcium_signaling_pathway	Cellular Amino Acids and Derivative Metabolic Process
CUST_26672_PI428914343	VIT_01s0026g02470	2.08877	Zinc finger (C3HC4-type ring finger)	vv60078Other_zf-C3HC4	Transcription Factor Activity
CUST_11377_PI428914343	VIT_01s0011g00560	2.08612	DREPP plasma membrane polypeptide	0	Developmental Process		*
CUST_9496_PI428914343	VIT_03s0063g00610	2.08285	ARP protein (REF)	0	Cellular Process
CUST_22756_PI428914343	VIT_12s0057g00020	2.08274	Protein thylakoid formation1	0	Signal Transduction
CUST_19893_PI428914343	VIT_14s0171g00120	2.08182	Unknown protein	0	Unknown Protein
CUST_26232_PI428914343	VIT_01s0011g05980	2.07733	No hit	0	No Hit
CUST_11879_PI428914343	VIT_19s0177g00120	2.07703	Unknown protein	0	Unknown Protein
CUST_6371_PI428914343	VIT_05s0020g02770	2.07448	Unknown protein	0	Unknown Protein
CUST_21788_PI428914343	VIT_13s0064g00370	2.07445	Alpha-N-acetylglucosaminidase	vv10511N-Glycan_degradation	Carbohydrate Metabolic Process
CUST_14828_PI428914343	VIT_18s0041g01750	2.07116	RPS4 (resistant to p. syringae 4)	vv34627R_proteins_from_Plant-pathogen_interaction	Response to Stress
CUST_29647_PI428914343	VIT_00s2215g00010	2.07058	4,5-DOPA dioxygenase extradiol	vv10350Tyrosine_metabolism	Cellular Amino Acids and Derivative Metabolic Process
CUST_22022_PI428914343	VIT_12s0142g00760	2.07015	Leucine-rich repeat protein kinase	0	Signal Transduction
CUST_9074_PI428914343	VIT_03s0038g00690	2.06983	Zinc finger (B-box type)	vv60073Orphans_zf-b_box	Transcription Factor Activity
CUST_21947_PI428914343	VIT_13s0156g00170	2.06263	Molybdopterin synthase (CNX2)	vv10790Folate_biosynthesis	Secondary Metabolic Process
CUST_10336_PI428914343	VIT_02s0025g00530	2.05676	Unknown	0	Unknown Protein
CUST_19743_PI428914343	VIT_14s0068g00850	2.04748	Potassium transporter (KUP3)	vv50125Porters_cat_66_to_94	Transport
CUST_20746_PI428914343	VIT_13s0067g03140	2.0458	WRKY Transcription Factor (VvWRKY41)	vv60066WRKY	Transcription Factor Activity	-1.70446
CUST_28127_PI428914343	VIT_00s0258g00100	2.0449	Receptor serine/threonine kinase	0	Signal Transduction
CUST_15486_PI428914343	VIT_17s0000g05060	2.0396	Phytochelatin synthetase	vv10251Glutamate_metabolism	Cellular Amino Acids and Derivative Metabolic Process
CUST_6917_PI428914343	VIT_05s0029g00240	2.03801	Pentatricopeptide (PPR) repeat-containing	0	Pentatricopeptide (PPR) repeat-containing protein
CUST_29304_PI428914343	VIT_00s0878g00020	2.02945	Stachyose synthase precursor	vv10052Galactose_metabolism	Carbohydrate Metabolic Process
CUST_5055_PI428914343	VIT_06s0004g05730	2.02815	Universal stress protein (USP) family protein	0	Response to Stress
CUST_24660_PI428914343	VIT_11s0052g01800	2.02589	Constans-like 5	vv30009Flower_development vv34710Circadian_rhythm vv60014C2C2-CO	Developmental Process
CUST_20854_PI428914343	VIT_13s0019g00910	2.0119	Ubiquitin-conjugating enzyme 13 (UBC13), E2	vv24120Ubiquitin_mediated_proteolysis vv24141Protein_processing_in_endoplasmic_reticulum	Cellular Homeostasis
CUST_15282_PI428914343	VIT_17s0000g02970	2.01141	MATE efflux family protein	vv50125Porters_cat_66_to_94	Transport
CUST_4429_PI428914343	VIT_07s0031g02950	2.01131	Ammonium transporter 2	vv50101Channels_and_pores	Transport
CUST_28729_PI428914343	VIT_00s0400g00050	2.01087	No hit	0	No Hit
CUST_13223_PI428914343	VIT_18s0001g02440	2.01084	Aldehyde Dehydrogenase (VvALDH3H1)	vv10010Glycolysis vv10071Fatty_acid_metabolism vv10220Urea_cycle_and_metabolism_of_amino_groups vv10280Valine_leucine_and_isoleucine_degradation vv10340Histidine_metabolism vv10410Beta-alanine_metabolism vv10561Glycerolipid_metabolism vv10620Pyruvate_metabolism	Carbohydrate Metabolic Process
CUST_22537_PI428914343	VIT_12s0059g01260	2.00856	Plastidic glucose transporter 1	vv50121Porters_cat_1_to_6	Carbohydrate Metabolic Process
CUST_21048_PI428914343	VIT_13s0019g03390	2.00808	Unknown protein	0	Unknown Protein
CUST_17254_PI428914343	VIT_16s0098g00290	2.0019	GLT1 (NADH-dependent glutamate synthase 1 gene)	vv10251Glutamate_metabolism vv10910Nitrogen_metabolism	Cellular Amino Acids and Derivative Metabolic Process		*
CUST_7463_PI428914343	VIT_05s0094g01330	1.9996	Inositol polyphosphate 5'-phosphatase	vv10562Inositol_phosphate_metabolism vv34070Phosphatidylinositol_signaling_system	Carbohydrate Metabolic Process
CUST_22329_PI428914343	VIT_12s0028g03110	1.99574	Caffeoyl-CoA 3-O-methyltransferase	vv10940Phenylpropanoid_biosynthesis	Secondary Metabolic Process
CUST_13761_PI428914343	VIT_18s0001g10120	1.9936	SPla/RYanodine receptor (SPRY) domain-containing protein	0	#N/A
CUST_4848_PI428914343	VIT_06s0004g03590	1.98431	TOE1 (target of eat1 1) related to apetala2 7	vv30008Ethylene_signaling vv30009Flower_development vv60003AP2_EREBP	Response to Hormone Stimulus
CUST_24539_PI428914343	VIT_11s0052g00540	1.977	ABC protein 3 ATNAP3 non-intrinsic	vv52010ABC_transporters	Transport
CUST_12842_PI428914343	VIT_18s0001g03830	1.96739	Unknown protein	0	Unknown Protein
CUST_1502_PI428914343	VIT_08s0032g00680	1.96505	SPX (SYG1/Pho81/XPR1) domain-containing protein	0	Transport
CUST_20714_PI428914343	VIT_13s0067g02710	1.959	Unknown protein	0	Unknown Protein
CUST_3555_PI428914343	VIT_07s0005g02570	1.95836	WRKY Transcription Factor (VvWRKY20)	vv60066WRKY	Transcription Factor Activity
CUST_24131_PI428914343	VIT_11s0149g00040	1.95833	Adenylate kinase	vv10230Purine_metabolism	DNA/RNA Metabolic Process
CUST_20301_PI428914343	VIT_14s0108g00940	1.95551	Glycogen synthase	vv10500Starch_and_sucrose_metabolism	Carbohydrate Metabolic Process
CUST_10848_PI428914343	VIT_02s0154g00390	1.95286	Autophagy 8f (APG8f)	vv44140Regulation_of_autophagy vv50101Channels_and_pores	Cellular Process		*
CUST_28585_PI428914343	VIT_00s0360g00010	1.95021	Unknown protein	0	Unknown Protein
CUST_3446_PI428914343	VIT_07s0005g01460	1.94674	Dipeptidyl aminopeptidases/acylaminoacyl-peptidases	0	#N/A		*
CUST_8222_PI428914343	VIT_04s0069g00420	1.94046	Vacuolar protein sorting 4	vv50111Tethering_factors	Transport
CUST_12507_PI428914343	VIT_19s0027g00800	1.93958	Ycf2	0	#N/A
CUST_21782_PI428914343	VIT_13s0064g00310	1.93716	No hit	0	No Hit
CUST_7910_PI428914343	VIT_04s0008g04290	1.93508	Transcription elongation factor S-II	vv23022Basal_transcription_factors	Transcription Factor Activity
CUST_15014_PI428914343	VIT_17s0000g00590	1.93112	No hit	0	No Hit
CUST_3736_PI428914343	VIT_07s0005g04620	1.92853	Unknown	0	No Hit
CUST_4181_PI428914343	VIT_07s0031g00340	1.92719	F-box domain containing protein	0	#N/A
CUST_22552_PI428914343	VIT_12s0059g01420	1.92617	Photoregulatory zinc-finger protein COP1	vv24120Ubiquitin_mediated_proteolysis	Cellular Homeostasis
CUST_3355_PI428914343	VIT_07s0005g00530	1.9252	NADH glutamate synthase	vv10251Glutamate_metabolism vv10910Nitrogen_metabolism	Cellular Amino Acids and Derivative Metabolic Process
CUST_12185_PI428914343	VIT_19s0015g01200	1.92372	Calcium-binding protein CML	vv34626Plant-pathogen_interaction	Signal Transduction
CUST_84_PI428914343	VIT_09s0002g00910	1.92103	Exocyst subunit EXO70 D1	vv50111Tethering_factors	Transport
CUST_824_PI428914343	VIT_09s0002g09280	1.91947	Cysteine peptidase	0	#N/A
CUST_20406_PI428914343	VIT_13s0067g00970	1.91837	Unknown	0	Unknown Protein
CUST_5603_PI428914343	VIT_06s0009g03640	1.91808	Annexin 1 (ANN1)	vv50101Channels_and_pores	Transport
CUST_18741_PI428914343	VIT_14s0060g02160	1.91523	ATP-dependent Clp protease proteolytic subunit (ClpR1) (nClpP5)	0	Cellular Homeostasis
CUST_8082_PI428914343	VIT_04s0008g06130	1.91505	KNAT2 (knotted1-like homeobox gene 3)	vv60034HB	Transcription Factor Activity		*
CUST_347_PI428914343	VIT_09s0002g03670	1.91494	No hit	0	No Hit
CUST_2757_PI428914343	VIT_08s0007g07320	1.91016	Unknown protein	0	Unknown Protein
CUST_3183_PI428914343	VIT_07s0104g00590	1.90241	Unknown protein	0	Unknown Protein
CUST_18411_PI428914343	VIT_15s0046g02280	1.9	Ubiquitin-conjugating enzyme E2 H	vv24120Ubiquitin_mediated_proteolysis	Cellular Homeostasis
CUST_2523_PI428914343	VIT_08s0007g04850	1.89752	Protein phosphatase 2 (formerly 2A), regulatory subunit B'	vv23015mRNA_surveillance_pathway	DNA/RNA Metabolic Process
CUST_19842_PI428914343	VIT_14s0068g01890	1.89699	Nodulin	0	Cellular Process
CUST_23272_PI428914343	VIT_12s0035g00070	1.89404	Leucine Rich Repeat receptor-like kinase	0	Signal Transduction
CUST_16266_PI428914343	VIT_16s0039g01830	1.89354	No hit	0	No Hit
CUST_24008_PI428914343	VIT_11s0016g05520	1.89346	Plastocyanin domain-containing protein	vv10195Photosynthesis vv50113Thylakoid_targeting_pathway	Generation of Energy
CUST_10208_PI428914343	VIT_03s0017g01690	1.89217	CIP1 (COP1-interacting protein 4)	vv24120Ubiquitin_mediated_proteolysis	Cellular Homeostasis
CUST_25829_PI428914343	VIT_01s0011g01760	1.88862	Lectin	0	Response to Stress
CUST_24124_PI428914343	VIT_11s0118g00800	1.88556	KNAT2 (knotted1-like homeobox gene 3)	vv60034HB	Transcription Factor Activity
CUST_5090_PI428914343	VIT_06s0004g06080	1.88228	Proton-dependent oligopeptide transport (POT) family protein	vv50122Porters_cat_7_to_17	Transport
CUST_20304_PI428914343	VIT_14s0108g00970	1.88107	Pentatricopeptide (PPR) repeat	0	Pentatricopeptide (PPR) repeat-containing protein
CUST_6372_PI428914343	VIT_05s0020g02790	1.88034	Nuclear transcription factor Y subunit C-9	vv60021CCAAT	Transcription Factor Activity
CUST_14140_PI428914343	VIT_18s0001g14030	1.87736	Lysine decarboxylase	vv10300Lysine_biosynthesis	Cellular Amino Acids and Derivative Metabolic Process
CUST_11686_PI428914343	VIT_19s0014g03320	1.87557	Peroxisomal membrane protein	0	#N/A
CUST_16609_PI428914343	VIT_16s0022g00300	1.87524	Sulfate transporter protein	vv50124Porters_cat_30_to_64	Transport
CUST_2926_PI428914343	VIT_07s0141g00020	1.87466	Sensitive to proton rhizotoxicity 1	vv60017C2H2	Transcription Factor Activity
CUST_18564_PI428914343	VIT_14s0060g00290	1.87446	Anaphase-promoting complex component APC11	vv24120Ubiquitin_mediated_proteolysis vv44110Cell_cycle	Cellular Homeostasis
CUST_22639_PI428914343	VIT_12s0059g02370	1.8734	Translation initiation factor eIF-1	vv23013RNA_transport	DNA/RNA Metabolic Process
CUST_24877_PI428914343	VIT_10s0003g00170	1.86929	Dehydration-induced 19	0	Signal Transduction
CUST_5456_PI428914343	VIT_06s0009g01870	1.86839	No hit	0	No Hit	-1.17616
CUST_17037_PI428914343	VIT_16s0050g01190	1.86825	Metal ion binding	0	#N/A		*
CUST_9307_PI428914343	VIT_03s0038g03400	1.864	Endochitinase 1, basic	vv10530Aminosugars_metabolism	Carbohydrate Metabolic Process
CUST_29358_PI428914343	VIT_00s1003g00010	1.86196	Senescence-associated protein	0	Developmental Process
CUST_19227_PI428914343	VIT_14s0036g00850	1.85881	Endoribonuclease L-PSP	0	DNA/RNA Metabolic Process
CUST_1812_PI428914343	VIT_08s0040g00770	1.85304	Cysteine protease inhibitor	0	Cellular Homeostasis
CUST_16434_PI428914343	VIT_16s0013g00320	1.85064	No hit	0	No Hit
CUST_23279_PI428914343	VIT_12s0035g00140	1.84938	Leucine Rich Repeat receptor-like kinase	0	Signal Transduction
CUST_4208_PI428914343	VIT_07s0031g00620	1.8475	zeaxanthin epoxidase (ZEP; ABA1) (VvZEP1)	vv10906Carotenoid_biosynthesis vv60028FHA	Secondary Metabolic Process		*
CUST_13390_PI428914343	VIT_18s0001g05680	1.84484	Cryptochrome 1	vv30011Jasmonate_signaling vv34710Circadian_rhythm	Response to Hormone Stimulus		*
CUST_21778_PI428914343	VIT_13s0064g00270	1.84262	Cinnamyl alcohol dehydrogenase	vv10940Phenylpropanoid_biosynthesis	Secondary Metabolic Process
CUST_9549_PI428914343	VIT_03s0063g01180	1.84201	Gibberellin 20 oxidase 2	vv10904Diterpenoid_biosynthesis	Response to Hormone Stimulus
CUST_16566_PI428914343	VIT_16s0013g01950	1.84097	Hexose transporter [Vitis vinifera]	vv50121Porters_cat_1_to_6	Carbohydrate Metabolic Process
CUST_22926_PI428914343	VIT_12s0121g00310	1.83693	Somatic embryogenesis receptor kinase 1 SERK1	0	#N/A
CUST_5454_PI428914343	VIT_06s0009g01840	1.83658	CBL-interacting protein kinase 3 CIPK3	0	#N/A
CUST_20029_PI428914343	VIT_14s0066g00750	1.83577	Disease resistance protein (NBS-LRR class)	0	#N/A
CUST_23318_PI428914343	VIT_12s0035g00570	1.83449	CYP82M1v3	0	Cellular Process
CUST_5462_PI428914343	VIT_06s0009g01930	1.8327	5'-AMP-activated protein kinase beta-2 subunit	vv10061Fatty_acid_biosynthesis vv10620Pyruvate_metabolism	Lipid Metabolic Process
CUST_25116_PI428914343	VIT_10s0003g02730	1.83134	D1 protease precursor	0	#N/A
CUST_22888_PI428914343	VIT_12s0057g01440	1.83041	Heavy-metal-associated domain-containing protein	0	#N/A
CUST_27434_PI428914343	VIT_00s0181g00010	1.82863	Sugar transporter 1 (VvHT8)	vv50121Porters_cat_1_to_6	Carbohydrate Metabolic Process
CUST_29163_PI428914343	VIT_00s0691g00010	1.82562	Calcium-transporting ATPase 13 ACA13	vv34020Calcium_signaling_pathway vv50131Primary_active_transporter_cat_A2_to_A4	Signal Transduction
CUST_7497_PI428914343	VIT_05s0094g01700	1.82413	No hit	0	No Hit
CUST_21075_PI428914343	VIT_13s0019g03680	1.81023	Unknown protein	0	Unknown Protein
CUST_23711_PI428914343	VIT_11s0016g02480	1.80795	2,3-diketo-5-methylthio-1-phosphopentane phosphatase	0	Cellular Process
CUST_4968_PI428914343	VIT_06s0004g04810	1.80786	Protein kinase APK1A	0	Signal Transduction
CUST_3339_PI428914343	VIT_07s0005g00370	1.80481	Glycosyl hydrolase family 1 protein	0	#N/A
CUST_12984_PI428914343	VIT_18s0122g00490	1.80465	No hit	0	No Hit
CUST_20201_PI428914343	VIT_14s0066g02540	1.80425	Acid phosphatase	vv10740Riboflavin_metabolism	Secondary Metabolic Process
CUST_7529_PI428914343	VIT_04s0008g00350	1.80245	Clavata1 receptor kinase (CLV1)	0	Signal Transduction
CUST_18429_PI428914343	VIT_15s0046g02480	1.80111	Protein kinase	0	Signal Transduction
CUST_109_PI428914343	VIT_09s0002g01170	1.79836	Hydrolase, alpha/beta fold family protein	0	#N/A
CUST_731_PI428914343	VIT_09s0002g08090	1.79817	Oxidoreductase, 2OG-Fe(II) oxygenase	0	#N/A
CUST_198_PI428914343	VIT_09s0002g02130	1.79372	CA-responsive protein	0	#N/A
CUST_10669_PI428914343	VIT_02s0025g03940	1.79369	Unknown protein	0	Unknown Protein
CUST_11803_PI428914343	VIT_19s0014g04650	1.79337	Avr9/Cf-9 rapidly elicited protein 20	0	Response to Stress
CUST_15331_PI428914343	VIT_17s0000g03470	1.79208	STAM-binding protein	vv24120Ubiquitin_mediated_proteolysis	Cellular Homeostasis
CUST_9201_PI428914343	VIT_03s0038g02320	1.7911	L-ascorbate peroxidase.	vv10053Ascorbate_and_aldarate_metabolism	Response to Stress
CUST_1940_PI428914343	VIT_08s0040g02160	1.79034	Zinc finger (C3HC4-type ring finger)	vv60078Other_zf-C3HC4	Transcription Factor Activity
CUST_28214_PI428914343	VIT_00s0267g00040	1.78916	No hit	0	No Hit
CUST_18201_PI428914343	VIT_15s0046g00060	1.789	Arginine/serine-rich splicing factor RSP31 (RSP31)	0	DNA/RNA Metabolic Process
CUST_25766_PI428914343	VIT_01s0011g01110	1.78588	Molybdenum cofactor sulfurase	0	Cellular Homeostasis
CUST_19282_PI428914343	VIT_14s0006g00070	1.78493	Acyl-[acyl-carrier-protein] desaturase	vv11040Biosynthesis_of_unsaturated_fatty_acids	Lipid Metabolic Process
CUST_9330_PI428914343	VIT_03s0038g03630	1.78276	F-box domain containing protein	0	#N/A
CUST_24878_PI428914343	VIT_10s0003g00180	1.7825	Drought induced 19 protein	0	Response to Stress
CUST_5775_PI428914343	VIT_06s0080g00030	1.78215	Aldo/keto reductase	vv10040Pentose_glucuronate_interconversion vv10051Fructose_and_mannose_metabolism vv10052Galactose_metabolism vv10561Glycerolipid_metabolism vv10620Pyruvate_metabolism	Carbohydrate Metabolic Process
CUST_8771_PI428914343	VIT_04s0023g03780	1.78129	Cell cycle checkpoint protein RAD17 (AtRAD17)	0	#N/A
CUST_18312_PI428914343	VIT_15s0046g01280	1.78108	JAR1-like protein	vv30011Jasmonate_signaling	Response to Hormone Stimulus
CUST_14037_PI428914343	VIT_18s0001g12950	1.7808	SEC14 cytosolic factor	vv50122Porters_cat_7_to_17	Transport
CUST_11577_PI428914343	VIT_19s0014g02170	1.77839	4-amino-4-deoxychorismate lyase	vv10790Folate_biosynthesis	Secondary Metabolic Process
CUST_7081_PI428914343	VIT_05s0062g00740	1.77769	UDP-glucoronosyl/UDP-glucosyl transferase UGT75C1	vv10942Anthocyanin_biosynthesis	Secondary Metabolic Process
CUST_18656_PI428914343	VIT_14s0060g01240	1.77355	Unknown protein	0	Unknown Protein
CUST_15445_PI428914343	VIT_17s0000g04650	1.772	Phosphoribulokinase/uridine kinase	vv10240Pyrimidine_metabolism	DNA/RNA Metabolic Process
CUST_6542_PI428914343	VIT_05s0020g04590	1.77098	Acylamino-acid-releasing enzyme	0	Cellular Homeostasis
CUST_27380_PI428914343	VIT_00s0174g00170	1.76861	Myb family	vv60045MYBrelated	Transcription Factor Activity
CUST_13470_PI428914343	VIT_18s0001g07080	1.76609	Protein transport protein SFT1	vv24130SNARE_interactions_in_vesicular_transport	Transport
CUST_7859_PI428914343	VIT_04s0008g03770	1.76221	Aspartate aminotransferase P1	vv10252Alanine_and_aspartate_metabolism vv10272Cysteine_metabolism vv10330Arginine_and_proline_metabolism vv10350Tyrosine_metabolism vv10360Phenylalanine_metabolism vv10400Phenylalanine_tyrosine_and_tryptophan_biosynthesis vv10710Carbon_fixation vv10950Alkaloid_biosynthesis_I	Generation of Energy		*
CUST_13103_PI428914343	VIT_18s0001g00560	1.76022	Alpha-amylase / 1,4-alpha-D-glucan glucanohydrolase	vv10500Starch_and_sucrose_metabolism	Carbohydrate Metabolic Process
CUST_20533_PI428914343	VIT_13s0019g01480	1.75795	Sugar transport protein 8 (STP8)	vv50121Porters_cat_1_to_6	Carbohydrate Metabolic Process
CUST_1040_PI428914343	VIT_09s0018g01020	1.75795	Zinc finger and C2 domain protein	0	Transcription Factor Activity
CUST_4619_PI428914343	VIT_06s0004g01210	1.75563	PRLI-interacting factor A	0	No Hit
CUST_17553_PI428914343	VIT_15s0045g00090	1.75487	ABC transporter C member 9	vv52010ABC_transporters	Transport
CUST_23608_PI428914343	VIT_11s0016g01440	1.75388	VPS2.1 SNF7	vv50111Tethering_factors	Transport
CUST_879_PI428914343	VIT_09s0096g00890	1.75177	Unknown	0	Unknown Protein
CUST_8035_PI428914343	VIT_04s0008g05610	1.75145	Centromeric protein	vv44110Cell_cycle	Cellular Process
CUST_13872_PI428914343	VIT_18s0001g11260	1.75138	Nucleobase-ascorbate transporter 3 (NAT3)	vv50124Porters_cat_30_to_64	Transport
CUST_3376_PI428914343	VIT_07s0005g00750	1.74487	Sucrose synthase	vv10500Starch_and_sucrose_metabolism	Carbohydrate Metabolic Process
CUST_6901_PI428914343	VIT_05s0029g00070	1.74451	Calcium-binding protein CML	vv34626Plant-pathogen_interaction	Signal Transduction		*
CUST_18578_PI428914343	VIT_14s0060g00430	1.74406	Plant IF (intermediate filament)	0	Unknown Protein
CUST_26077_PI428914343	VIT_01s0011g04330	1.74344	No hit	0	No Hit
CUST_14125_PI428914343	VIT_18s0001g13880	1.73995	Zinc finger (CCCH-type) family protein	vv60018C3H	Transcription Factor Activity
CUST_11771_PI428914343	VIT_19s0014g04280	1.73709	S-locus protein kinase	0	#N/A
CUST_10321_PI428914343	VIT_02s0025g00370	1.73626	2-C-methyl-D-erythritol 2,4-cyclodiphosphate synthase, chloroplast	vv10100Biosynthesis_of_steroids	Lipid Metabolic Process
CUST_22629_PI428914343	VIT_12s0059g02270	1.73548	Glutamate receptor protein GLR3.4b	vv50101Channels_and_pores	Transport
CUST_16839_PI428914343	VIT_16s0100g00410	1.73379	TraB protein	0	#N/A
CUST_15714_PI428914343	VIT_17s0000g07450	1.728	Glycerophosphoryl diester phosphodiesterase	vv10564Glycerophospholipid_metabolism	Carbohydrate Metabolic Process
CUST_28293_PI428914343	VIT_00s0282g00020	1.72605	K+ efflux antiporter (KEA3)	vv50124Porters_cat_30_to_64	Transport
CUST_4222_PI428914343	VIT_07s0031g00760	1.72494	EF hand	0	#N/A
CUST_14435_PI428914343	VIT_18s0072g00100	1.72444	Unknown protein	0	Unknown Protein
CUST_26600_PI428914343	VIT_01s0026g01640	1.71543	Band 7 family	vv50108Accessory_factors_involved_in_transport	Cellular Process
CUST_10955_PI428914343	VIT_02s0012g00760	1.71429	Haloacid dehalogenase hydrolase	vv10630Glyoxylate_and_dicarboxylate_metabolism	Carbohydrate Metabolic Process
CUST_5050_PI428914343	VIT_06s0004g05680	1.71335	Glutathione S-transferase 25 GSTU7	vv10480Glutathione_metabolism	Secondary Metabolic Process
CUST_22477_PI428914343	VIT_12s0059g00660	1.71289	Autophagy 8d (APG8d)	vv44140Regulation_of_autophagy vv50101Channels_and_pores	Cellular Process
CUST_19671_PI428914343	VIT_14s0068g00010	1.70862	feronia receptor-like kinase	0	#N/A
CUST_17192_PI428914343	VIT_16s0148g00040	1.70654	Receptor serine/threonine kinase	0	Signal Transduction
CUST_6141_PI428914343	VIT_05s0020g00370	1.70435	No hit	0	No Hit
CUST_8941_PI428914343	VIT_04s0044g01430	1.7037	Unknown protein	0	Unknown Protein
CUST_15621_PI428914343	VIT_17s0000g06450	1.7018	Ribulose-phosphate 3-epimerase, chloroplast precursor	vv10030Pentose_phosphate vv10040Pentose_glucuronate_interconversion vv10710Carbon_fixation	Carbohydrate Metabolic Process
CUST_26143_PI428914343	VIT_01s0011g05010	1.70148	Phytanoyl-CoA dioxygenase (PhyH)	vv11000Single_reactions	Secondary Metabolic Process
CUST_26679_PI428914343	VIT_01s0026g02540	1.69943	Zinc finger (C3HC4-type ring finger)	vv60078Other_zf-C3HC4	Transcription Factor Activity
CUST_1570_PI428914343	VIT_08s0105g00300	1.69899	Phospholipase C	vv10260Glycine_serine_and_threonine_metabolism vv10562Inositol_phosphate_metabolism vv10564Glycerophospholipid_metabolism vv10565Ether_lipid_metabolism vv34020Calcium_signaling_pathway	Cellular Amino Acids and Derivative Metabolic Process
CUST_5498_PI428914343	VIT_06s0009g02380	1.69892	Indigoidine synthase A family protein	0	#N/A
CUST_14233_PI428914343	VIT_18s0001g15010	1.69874	F-box and leucine-rich repeat protein 1	vv24120Ubiquitin_mediated_proteolysis	Cellular Homeostasis
CUST_16626_PI428914343	VIT_16s0022g00480	1.69841	Salt tolerance protein 3	0	Response to Stress
CUST_25434_PI428914343	VIT_10s0092g00380	1.69657	Multidrug resistance-associated protein 3	vv52010ABC_transporters	Transport
CUST_17184_PI428914343	VIT_16s0050g02760	1.69286	Receptor serine/threonine kinase	0	Signal Transduction
CUST_2050_PI428914343	VIT_08s0040g03340	1.69128	PHD finger transcription factor	vv60048PHD	Transcription Factor Activity
CUST_15168_PI428914343	VIT_17s0000g01790	1.69119	4-coumarate-CoA ligase 2	vv10940Phenylpropanoid_biosynthesis vv50104Group_translocators	Secondary Metabolic Process
CUST_19232_PI428914343	VIT_14s0036g00920	1.68859	No hit	0	No Hit
CUST_20324_PI428914343	VIT_14s0108g01170	1.6876	Pectinesterase family	vv40006Cell_wall	Cell Wall Metabolism
CUST_15996_PI428914343	VIT_17s0119g00070	1.68688	Unknown protein	0	Unknown Protein
CUST_23650_PI428914343	VIT_11s0016g01860	1.68531	RPS2 (resistant to p. syringae 2)	vv34626Plant-pathogen_interaction	Response to Stress
CUST_21796_PI428914343	VIT_13s0064g00450	1.68521	Cytochrome b5	0	#N/A
CUST_23767_PI428914343	VIT_11s0016g03070	1.68229	Hexokinase-2	vv10010Glycolysis vv10051Fructose_and_mannose_metabolism vv10052Galactose_metabolism vv10500Starch_and_sucrose_metabolism vv10530Aminosugars_metabolism	Carbohydrate Metabolic Process
CUST_12093_PI428914343	VIT_19s0015g00230	1.68177	Zinc transporter ZIP11	vv50121Porters_cat_1_to_6	Transport
CUST_1438_PI428914343	VIT_08s0056g01600	1.68168	No hit	0	No Hit
CUST_23508_PI428914343	VIT_11s0016g00400	1.68099	Zinc finger (FYVE type)	vv60080Other_zf	Transcription Factor Activity
CUST_6569_PI428914343	VIT_05s0020g04860	1.68011	Zinc knuckle	0	Response to Stress
CUST_22870_PI428914343	VIT_12s0057g01260	1.67973	Unknown protein	0	Unknown Protein
CUST_18135_PI428914343	VIT_15s0048g02380	1.6793	DCL1 (DICER 1)	0	#N/A
CUST_22592_PI428914343	VIT_12s0059g01870	1.6782	GH3-like protein	vv11002Auxin_biosynthesis	Response to Hormone Stimulus
CUST_14576_PI428914343	VIT_18s0075g00480	1.67537	R protein L6	vv34627R_proteins_from_Plant-pathogen_interaction	Response to Stress
CUST_10852_PI428914343	VIT_02s0154g00430	1.6737	Unknown	0	Unknown Protein
CUST_12089_PI428914343	VIT_19s0015g00190	1.67052	Zinc transporter ZIP11	vv50121Porters_cat_1_to_6	Transport
CUST_307_PI428914343	VIT_09s0002g03270	1.67003	RPS5 (resistant to p. syringae 5)	vv34627R_proteins_from_Plant-pathogen_interaction	Response to Stress
CUST_105_PI428914343	VIT_09s0002g01130	1.66987	Acylamino-acid-releasing enzyme	0	Cellular Homeostasis
CUST_2562_PI428914343	VIT_08s0007g05250	1.6653	Cig3	vv23015mRNA_surveillance_pathway vv30007Cytokinin_signaling	DNA/RNA Metabolic Process
CUST_5859_PI428914343	VIT_06s0080g00940	1.66525	Nitrilase 4 (NIT4)	vv10910Nitrogen_metabolism	Generation of Energy
CUST_3298_PI428914343	VIT_07s0104g01790	1.66345	Autophagy 18 ATG18d	vv44140Regulation_of_autophagy	Cellular Process
CUST_16849_PI428914343	VIT_16s0100g00510	1.66205	F-box family protein	0	Cellular Homeostasis
CUST_25741_PI428914343	VIT_01s0011g00850	1.66097	Unknown protein	0	Unknown Protein
CUST_7124_PI428914343	VIT_05s0062g01190	1.66018	Pirin	0	Response to Stress
CUST_9292_PI428914343	VIT_03s0038g03250	1.65835	Vestitone reductase	vv10943Isoflavonoid_biosynthesis	Secondary Metabolic Process		*
CUST_1866_PI428914343	VIT_08s0040g01370	1.65709	Heavy-metal-associated domain-containing protein	0	Cellular Homeostasis	1.69862
CUST_9515_PI428914343	VIT_03s0063g00810	1.65024	Carboxyesterase 12; CXE12	0	Lipid Metabolic Process
CUST_18525_PI428914343	VIT_15s0046g03580	1.64851	(+)-neomenthol dehydrogenase	vv10902Monoterpenoid_biosynthesis	Secondary Metabolic Process
CUST_6568_PI428914343	VIT_05s0020g04850	1.64476	H1flk	0	DNA/RNA Metabolic Process
CUST_9546_PI428914343	VIT_03s0063g01150	1.64419	Nodulin 1A, Senescence-associated	0	Developmental Process
CUST_7697_PI428914343	VIT_04s0008g02110	1.64293	No hit	0	No Hit
CUST_8665_PI428914343	VIT_04s0023g02630	1.64218	FAD linked oxidase family protein	0	Cellular Process
CUST_13643_PI428914343	VIT_18s0001g08890	1.64209	Haemolysin-III related	0	#N/A
CUST_6877_PI428914343	VIT_05s0136g00140	1.64046	AarF domain containing kinase	0	Signal Transduction
CUST_1453_PI428914343	VIT_08s0032g00050	1.6375	Acyl-activating enzyme 15	vv10071Fatty_acid_metabolism vv50104Group_translocators	Lipid Metabolic Process
CUST_1964_PI428914343	VIT_08s0040g02410	1.63556	Ribonuclease P protein subunit POP4	vv23008Ribosome_biogenesis_in_Eukaryotes vv23013RNA_transport	DNA/RNA Metabolic Process
CUST_22162_PI428914343	VIT_12s0028g01320	1.63507	Unknown protein	0	Unknown Protein
CUST_5936_PI428914343	VIT_05s0077g00550	1.63379	SFR2 (sensitive TO FREEZING 2)	0	Response to Stress
CUST_21510_PI428914343	VIT_13s0047g00170	1.63031	Ring finger protein	0	#N/A
CUST_4439_PI428914343	VIT_07s0031g03060	1.62612	NSL1 (necrotic spotted lesions 1)	0	Cellular Homeostasis
CUST_21604_PI428914343	VIT_13s0084g00060	1.62307	R protein MLA10	vv34627R_proteins_from_Plant-pathogen_interaction	Response to Stress
CUST_15874_PI428914343	VIT_17s0000g09120	1.62127	Ethylene-responsive DEAD box RNA helicase (RH30)	vv23040Spliceosome vv30008Ethylene_signaling vv50133Primary_active_transporter_cat_A9_to_A18	Response to Hormone Stimulus
CUST_12463_PI428914343	VIT_19s0027g00320	1.62004	Unknown	0	Unknown Protein
CUST_24114_PI428914343	VIT_11s0118g00700	1.61905	Protein phosphatase 2C DBP	vv60024DBP	Transcription Factor Activity
CUST_4276_PI428914343	VIT_07s0031g01330	1.61856	Alanine:glyoxylate aminotransferase 2	vv10252Alanine_and_aspartate_metabolism vv10260Glycine_serine_and_threonine_metabolism	Generation of Energy
CUST_13967_PI428914343	VIT_18s0001g12240	1.61846	Peptide chain release factor eRF subunit 1	vv23015mRNA_surveillance_pathway	DNA/RNA Metabolic Process
CUST_2184_PI428914343	VIT_08s0007g01340	1.61744	Proteasome inhibitor subunit 1 (PI31)	vv23050Proteasome	Cellular Homeostasis
CUST_10230_PI428914343	VIT_03s0017g01930	1.61675	CYP97B2	0	#N/A
CUST_5094_PI428914343	VIT_06s0004g06120	1.61654	Cell division protein FtsZ	vv44110Cell_cycle vv50133Primary_active_transporter_cat_A9_to_A18	Cellular Process
CUST_11621_PI428914343	VIT_19s0014g02650	1.6155	Glycosyl transferase family 14 protein	0	#N/A		*
CUST_8474_PI428914343	VIT_04s0023g00670	1.60976	EIF4-gamma/eIF5/eIF2-epsilon domain-containing protein	0	DNA/RNA Metabolic Process
CUST_15706_PI428914343	VIT_17s0000g07350	1.60973	Exocyst subunit EXO70 E2	vv50111Tethering_factors	Transport
CUST_9055_PI428914343	VIT_03s0038g00450	1.60953	Squalene synthase	vv10100Biosynthesis_of_steroids vv10900Terpenoid_biosynthesis	Lipid Metabolic Process
CUST_6421_PI428914343	VIT_05s0020g03310	1.6087	Diamine oxidase	vv10220Urea_cycle_and_metabolism_of_amino_groups vv10340Histidine_metabolism vv10350Tyrosine_metabolism vv10360Phenylalanine_metabolism vv10410Beta-alanine_metabolism vv11002Auxin_biosynthesis	Cellular Amino Acids and Derivative Metabolic Process
CUST_13397_PI428914343	VIT_18s0001g05790	1.60832	Unknown protein	0	Unknown Protein
CUST_15815_PI428914343	VIT_17s0000g08520	1.6063	Pantothenate kinase	vv10770Pantothenate_and_CoA_biosynthesis	Secondary Metabolic Process
CUST_23843_PI428914343	VIT_11s0016g03860	1.60561	Raspberry3	0	Developmental Process
CUST_20865_PI428914343	VIT_13s0019g01080	1.60506	Protein kinase APK1B	0	Signal Transduction
CUST_9403_PI428914343	VIT_03s0038g04400	1.60463	Dehydrin (VvDHN4)	0	Response to Stress		*
CUST_22170_PI428914343	VIT_12s0028g01400	1.60293	DNA-directed RNA polymerase II subunit D	vv23020RNA_polymerase	DNA/RNA Metabolic Process
CUST_17154_PI428914343	VIT_16s0050g02450	1.60089	Proline-rich cell wall protein	0	#N/A
CUST_27515_PI428914343	VIT_00s0187g00120	1.59982	Cystatin	0	Cellular Homeostasis
CUST_22507_PI428914343	VIT_12s0059g00960	1.59453	Cellulose synthase CSLB04	vv40006Cell_wall	Cell Wall Metabolism
CUST_20786_PI428914343	VIT_13s0067g03760	1.59282	U4/U6 small nuclear ribonucleoprotein PRP3	vv23040Spliceosome	DNA/RNA Metabolic Process
CUST_9197_PI428914343	VIT_03s0038g02280	1.59247	ERD7 (EARLY-responsive TO dehydration 7)	0	Response to Stress
CUST_13346_PI428914343	VIT_18s0001g04860	1.59169	Aspartate transaminase.	vv10252Alanine_and_aspartate_metabolism vv10272Cysteine_metabolism vv10330Arginine_and_proline_metabolism vv10350Tyrosine_metabolism vv10360Phenylalanine_metabolism vv10400Phenylalanine_tyrosine_and_tryptophan_biosynthesis vv10710Carbon_fixation vv10950Alkaloid_biosynthesis_I	Generation of Energy
CUST_4634_PI428914343	VIT_06s0004g01360	1.58933	Selenoprotein O	0	#N/A
CUST_10459_PI428914343	VIT_02s0025g01790	1.58568	Cellulose synthase CSLG3	vv40006Cell_wall	Cell Wall Metabolism		*
CUST_13969_PI428914343	VIT_18s0001g12260	1.5854	Incomplete root hair elongation	0	Signal Transduction
CUST_26047_PI428914343	VIT_01s0011g04020	1.58524	Unknown protein	0	Unknown Protein
CUST_12693_PI428914343	VIT_19s0085g01000	1.58487	RGLG2 (ring Domain LIGASE2)	vv50004Auxin_transport	Response to Hormone Stimulus
CUST_15614_PI428914343	VIT_17s0000g06380	1.5845	YGL010w	0	#N/A
CUST_2043_PI428914343	VIT_08s0040g03270	1.5829	E3 ubiquitin-protein ligase TRIP12	vv24120Ubiquitin_mediated_proteolysis	Cellular Homeostasis
CUST_17358_PI428914343	VIT_16s0098g01390	1.58242	Yippee	0	Unknown Protein
CUST_11877_PI428914343	VIT_19s0177g00100	1.58179	Translation initiation factor eIF-1	vv23013RNA_transport	DNA/RNA Metabolic Process
CUST_19912_PI428914343	VIT_14s0171g00310	1.58104	SET domain-containing protein	vv60056SET_PCG	Transcription Factor Activity
CUST_16296_PI428914343	VIT_16s0039g02170	1.58032	D-xylose-proton symporter-like 2	vv50121Porters_cat_1_to_6	Carbohydrate Metabolic Process	1.33647	*
CUST_5083_PI428914343	VIT_06s0004g06010	1.57751	Transformer serine/arginine-rich ribonucleoprotein	0	#N/A
CUST_24808_PI428914343	VIT_10s0116g01550	1.57654	Unknown protein	0	Unknown Protein
CUST_12336_PI428914343	VIT_19s0138g00070	1.57568	Unknown	0	Unknown Protein
CUST_23133_PI428914343	VIT_12s0034g01130	1.57362	Sterol glucosyltransferase	vv10100Biosynthesis_of_steroids	Lipid Metabolic Process
CUST_18281_PI428914343	VIT_15s0046g00940	1.57328	Ubiquitin family	0	#N/A
CUST_22726_PI428914343	VIT_12s0134g00550	1.571	Equilibrative nucleoside transporter (ENT3)	vv10908Zeatin_biosynthesis vv50124Porters_cat_30_to_64	Secondary Metabolic Process
CUST_14100_PI428914343	VIT_18s0001g13610	1.56944	Abhydrolase domain-containing protein 5	0	Cellular Homeostasis
CUST_20573_PI428914343	VIT_13s0067g00390	1.5678	Metalloendopeptidase	0	#N/A
CUST_20567_PI428914343	VIT_13s0067g00240	1.567	Binding	0	Unknown Protein
CUST_23794_PI428914343	VIT_11s0016g03360	1.56551	Lipase-related	0	Lipid Metabolic Process
CUST_21091_PI428914343	VIT_13s0019g03870	1.56531	Substrate carrier , Mitochondrial	vv50123Porters_cat_18_to_29	Transport
CUST_6488_PI428914343	VIT_05s0020g04020	1.56522	Unknown protein	0	Unknown Protein
CUST_22740_PI428914343	VIT_12s0178g00040	1.56502	Dentin sialophosphoprotein	0	Unknown Protein
CUST_13224_PI428914343	VIT_18s0001g02470	1.5649	L-ascorbate peroxidase, thylakoid-bound (tAPX)	vv10053Ascorbate_and_aldarate_metabolism	Response to Stress
CUST_23636_PI428914343	VIT_11s0016g01720	1.56419	Threonine synthase	vv10260Glycine_serine_and_threonine_metabolism vv10750Vitamin_B6_metabolism	Cellular Amino Acids and Derivative Metabolic Process
CUST_5015_PI428914343	VIT_06s0004g05320	1.56317	Tropinone reductase	vv10220Urea_cycle_and_metabolism_of_amino_groups	Cellular Amino Acids and Derivative Metabolic Process
CUST_14328_PI428914343	VIT_18s0166g00270	1.5626	Mutator-like transposase-like protein	0	Unknown Protein
CUST_8151_PI428914343	VIT_04s0008g06890	1.56188	Solute carrier family 35	vv50122Porters_cat_7_to_17	Transport
CUST_19715_PI428914343	VIT_14s0068g00480	1.56083	UDP-glucosyl transferase	vv10941Flavonoid_biosynthesis	Secondary Metabolic Process
CUST_15669_PI428914343	VIT_17s0000g06940	1.5597	LAP4 protein	0	#N/A
CUST_14329_PI428914343	VIT_18s0166g00280	1.55823	Transcription factor related	0	#N/A
CUST_22561_PI428914343	VIT_12s0059g01550	1.55808	Triacylglycerol/steryl ester lipase	vv10561Glycerolipid_metabolism	Lipid Metabolic Process
CUST_10799_PI428914343	VIT_02s0241g00080	1.5574	Glycine-rich protein-like	0	#N/A
CUST_27751_PI428914343	VIT_00s0207g00200	1.55543	Integral membrane protein, putative	0	#N/A		*
CUST_23798_PI428914343	VIT_11s0016g03400	1.55486	MSS1 (sugar transport protein 13)	vv50121Porters_cat_1_to_6	Carbohydrate Metabolic Process
CUST_8594_PI428914343	VIT_04s0023g01920	1.55408	Bg55	0	Unknown Protein
CUST_17324_PI428914343	VIT_16s0098g01040	1.5538	RNA-binding protein RBP37	0	#N/A
CUST_29631_PI428914343	VIT_00s2086g00010	1.5525	1-aminocyclopropane-1-carboxylate oxidase 1	vv10640Propanoate_metabolism vv30008Ethylene_signaling	Carbohydrate Metabolic Process
CUST_21437_PI428914343	VIT_13s0073g00160	1.55109	Unknown protein	0	Unknown Protein
CUST_28210_PI428914343	VIT_00s0266g00080	1.55098	No hit	0	No Hit
CUST_20960_PI428914343	VIT_13s0019g02440	1.55084	Mitochondrial substrate carrier family protein	vv50123Porters_cat_18_to_29	Transport		*
CUST_15333_PI428914343	VIT_17s0000g03490	1.54916	Cysteine desulfurase, (NIFS)	vv10730Thiamine_metabolism vv24122Sulfur_relay_system	Secondary Metabolic Process
CUST_10331_PI428914343	VIT_02s0025g00480	1.54399	Serine/threonine-protein phosphatase PP1	vv10500Starch_and_sucrose_metabolism	Carbohydrate Metabolic Process
CUST_18577_PI428914343	VIT_14s0060g00420	1.54358	Pyruvate dehydrogenase kinase	vv10010Glycolysis vv10252Alanine_and_aspartate_metabolism vv10290Valine_leucine_and_isoleucine_biosynthesis vv10620Pyruvate_metabolism	Carbohydrate Metabolic Process
CUST_12195_PI428914343	VIT_19s0015g01300	1.54135	Amino acid permease 7	vv50123Porters_cat_18_to_29	Transport
CUST_25784_PI428914343	VIT_01s0011g01290	1.54113	N-carbamyl-L-amino acid amidohydrolase	vv10240Pyrimidine_metabolism vv10410Beta-alanine_metabolism vv10770Pantothenate_and_CoA_biosynthesis	DNA/RNA Metabolic Process		*
CUST_5946_PI428914343	VIT_05s0077g00650	1.53934	Poly(A) polymerase	vv23015mRNA_surveillance_pathway	DNA/RNA Metabolic Process
CUST_15138_PI428914343	VIT_17s0000g01450	1.53813	Exocyst subunit EXO70 F1	vv50111Tethering_factors	Transport
CUST_15828_PI428914343	VIT_17s0000g08660	1.53693	Anthranilate phosphoribosyltransferase, chloroplast precursor	vv10400Phenylalanine_tyrosine_and_tryptophan_biosynthesis	Cellular Amino Acids and Derivative Metabolic Process
CUST_27738_PI428914343	VIT_00s0207g00070	1.53333	HAD-superfamily hydrolase, subfamily IIA	0	#N/A
CUST_15349_PI428914343	VIT_17s0000g03650	1.53264	Unknown protein	0	Unknown Protein
CUST_25146_PI428914343	VIT_10s0003g03050	1.53217	High mobility group HMG1/2	vv60035HMG	Transcription Factor Activity
CUST_15238_PI428914343	VIT_17s0000g02520	1.52919	Membrane protein	0	#N/A
CUST_3482_PI428914343	VIT_07s0005g01830	1.52696	Unknown protein	0	Unknown Protein
CUST_15356_PI428914343	VIT_17s0000g03720	1.52666	Lateral organ boundaries protein 41	vv60007AS2	Transcription Factor Activity
CUST_19709_PI428914343	VIT_14s0068g00420	1.52574	Alpha-amylase isozyme C2 precursor	vv10500Starch_and_sucrose_metabolism	Carbohydrate Metabolic Process
CUST_13086_PI428914343	VIT_18s0001g00290	1.52573	OPCL1 (OPC-8:0 COA ligase1)	vv10592alpha-Linolenic_acid_metabolism vv50104Group_translocators	Lipid Metabolic Process
CUST_6837_PI428914343	VIT_05s0051g00580	1.52486	Inosine triphosphate pyrophosphatase	vv10230Purine_metabolism vv10240Pyrimidine_metabolism	DNA/RNA Metabolic Process
CUST_22137_PI428914343	VIT_12s0028g01070	1.52471	WD-repeat protein 26	0	#N/A
CUST_23803_PI428914343	VIT_11s0016g03450	1.52327	Unknown protein	0	Unknown Protein
CUST_15599_PI428914343	VIT_17s0000g06230	1.52277	Zinc finger (C3HC4-type ring finger)	vv60078Other_zf-C3HC4	Transcription Factor Activity
CUST_8676_PI428914343	VIT_04s0023g02740	1.52239	ATP-binding region, ATPase	0	Cellular Process
CUST_29004_PI428914343	VIT_00s0551g00030	1.52072	Protein transport protein Sec61 subunit alpha	vv23060Protein_export vv24141Protein_processing_in_endoplasmic_reticulum vv44145Phagosome vv50111Tethering_factors vv50132Primary_active_transporter_cat_A5_to_A8	Cellular Homeostasis
CUST_18415_PI428914343	VIT_15s0046g02330	1.52059	Unknown protein	0	Unknown Protein
CUST_7140_PI428914343	VIT_05s0062g01370	1.51899	Aspartic Protease (VvAP12)	0	Cellular Homeostasis
CUST_1778_PI428914343	VIT_08s0040g00400	1.51662	Aquaporin SIP2;1	vv50101Channels_and_pores	Transport
CUST_11371_PI428914343	VIT_01s0011g00220	1.51618	WRKY DNA-binding protein 3 (WRKY-17), WRKY Transcription Factor (VvWRKY58)	vv60066WRKY	Transcription Factor Activity
CUST_22677_PI428914343	VIT_12s0059g02770	1.51522	Shoot gravitropism 7	vv60032GRAS	Transcription Factor Activity
CUST_20585_PI428914343	VIT_13s0067g00640	1.51433	High-mobility group B 1	vv60035HMG	Transcription Factor Activity		*
CUST_11549_PI428914343	VIT_19s0014g01870	1.51394	Transcription elongation factor 1	0	DNA/RNA Metabolic Process
CUST_25377_PI428914343	VIT_10s0003g05590	1.51328	Toprim domain-containing protein	0	#N/A
CUST_11853_PI428914343	VIT_19s0014g05190	1.51311	Cellulase precursor	vv40006Cell_wall	Cell Wall Metabolism	1.36663
CUST_8828_PI428914343	VIT_04s0044g00240	1.513	No hit	0	No Hit
CUST_23141_PI428914343	VIT_12s0034g01220	1.51262	Unknown protein	0	Unknown Protein		*
CUST_5129_PI428914343	VIT_06s0004g06490	1.5097	Serine/threonine-protein kinase RLCKVII	0	Signal Transduction
CUST_6798_PI428914343	VIT_05s0051g00070	1.50919	Coenzyme F420 hydrogenase/dehydrogenase beta subunit	0	Cellular Process
CUST_1526_PI428914343	VIT_08s0032g00920	1.50915	Zinc finger (C3HC4-type ring finger) CIC7E11	vv60078Other_zf-C3HC4	Transcription Factor Activity
CUST_5586_PI428914343	VIT_06s0009g03430	1.5071	Zinc finger (C3HC4-type ring finger)	vv60078Other_zf-C3HC4	Transcription Factor Activity
CUST_10851_PI428914343	VIT_02s0154g00420	1.50704	No hit	0	No Hit
CUST_7074_PI428914343	VIT_05s0062g00670	1.50671	No hit	0	No Hit
CUST_2260_PI428914343	VIT_08s0007g02130	1.50496	CPL2 (CTD phosphatase-like 2)	0	#N/A
CUST_7462_PI428914343	VIT_05s0094g01320	1.50495	Ankyrin repeat	vv50108Accessory_factors_involved_in_transport	Cellular Process
CUST_23733_PI428914343	VIT_11s0016g02720	1.50326	SNF7.1	vv50111Tethering_factors	Transport
CUST_7696_PI428914343	VIT_04s0008g02100	1.50312	CID7 damaged DNA binding	0	#N/A
CUST_19944_PI428914343	VIT_14s0219g00110	1.5027	Unknown protein	0	Unknown Protein
CUST_12141_PI428914343	VIT_19s0015g00750	1.5025	Sucrase	vv10500Starch_and_sucrose_metabolism	Carbohydrate Metabolic Process	1.24347	*
CUST_19068_PI428914343	VIT_14s0030g01980	1.50132	Auxin-induced protein PCNT115	vv30003Auxin_signaling	Response to Hormone Stimulus
CUST_7737_PI428914343	VIT_04s0008g02540	1.50128	Zinc finger (C2H2 type) family	vv60017C2H2	Transcription Factor Activity
CUST_18367_PI428914343	VIT_15s0046g01830	1.5009	Pentatricopeptide (PPR) repeat-containing protein	0	Pentatricopeptide (PPR) repeat-containing protein
CUST_7729_PI428914343	VIT_04s0008g02460	1.50077	H+-transporting ATPase, Plasma membrane	vv10190Oxidative_phosphorylation vv50131Primary_active_transporter_cat_A2_to_A4	Generation of Energy
CUST_26042_PI428914343	VIT_01s0011g03960	1.5	Protein kinase	0	Signal Transduction
CUST_4948_PI428914343	VIT_06s0004g04600	1.49899	Protein phosphatase 2C POLTERGEIST-like 4	0	Signal Transduction
CUST_28931_PI428914343	VIT_00s0505g00040	1.49875	Unknown	0	No Hit
CUST_20741_PI428914343	VIT_13s0067g03070	1.49603	ARR17 typeA	vv30007Cytokinin_signaling vv60072Orphans_Response_reg	Response to Hormone Stimulus
CUST_23639_PI428914343	VIT_11s0016g01750	1.49595	Unknown protein	0	Unknown Protein
CUST_10926_PI428914343	VIT_02s0012g00450	1.49443	1-aminocyclopropane-1-carboxylate oxidase	vv10640Propanoate_metabolism vv30008Ethylene_signaling	Carbohydrate Metabolic Process
CUST_21662_PI428914343	VIT_13s0084g00750	1.49344	R protein MLA10	vv34627R_proteins_from_Plant-pathogen_interaction	Response to Stress
CUST_23652_PI428914343	VIT_11s0016g01880	1.49237	lycopene epsilon-cyclase (LECY) (VvLECY1)	vv10906Carotenoid_biosynthesis	Secondary Metabolic Process
CUST_13511_PI428914343	VIT_18s0001g07500	1.49221	Mechanosensitive ion channel MSCS-like 2	vv50101Channels_and_pores	Transport		*
CUST_6312_PI428914343	VIT_05s0020g02160	1.48968	Squamosa promoter-binding protein (VvSBP6)	vv60055SBP	Transcription Factor Activity		*
CUST_14735_PI428914343	VIT_18s0041g00670	1.4881	Proton-dependent oligopeptide transport (POT) family protein	vv50122Porters_cat_7_to_17	Transport
CUST_20777_PI428914343	VIT_13s0067g03620	1.48744	SET domain-containing protein	vv60056SET_PCG	Transcription Factor Activity
CUST_11086_PI428914343	VIT_02s0012g02240	1.48532	Unknown protein	0	Unknown Protein
CUST_2339_PI428914343	VIT_08s0007g02960	1.483	VPS5A subunit of retromer complex	vv50110Protein_coat	Transport
CUST_15552_PI428914343	VIT_17s0000g05750	1.483	Isochorismate synthase	vv10130Ubiquinone_biosynthesis vv50101Channels_and_pores	Generation of Energy
CUST_17854_PI428914343	VIT_15s0021g02050	1.48106	PRIB5 protein	0	#N/A
CUST_23663_PI428914343	VIT_11s0016g01990	1.48083	Regulatory protein NPR1 (Nonexpresser of PR genes 1)	vv30011Jasmonate_signaling vv60093TRAF	Response to Hormone Stimulus
CUST_837_PI428914343	VIT_09s0096g00130	1.47754	Pirin	0	Response to Stress
CUST_22289_PI428914343	VIT_12s0028g02660	1.47716	Acyl-CoA oxidase (ACX3)	vv10071Fatty_acid_metabolism vv10592Alpha-linolenic_acid_metabolism vv11012iba_metabolism vv11040Biosynthesis_of_unsaturated_fatty_acids vv44146Peroxisome	Lipid Metabolic Process
CUST_11354_PI428914343	VIT_02s0087g00800	1.47542	Unknown protein	0	Unknown Protein
CUST_25981_PI428914343	VIT_01s0011g03350	1.4752	PRP4 pre-mRNA processing factor 4 homolog B	0	#N/A
CUST_6228_PI428914343	VIT_05s0020g01280	1.47324	Wound-responsive protein	0	Response to Stress
CUST_13803_PI428914343	VIT_18s0001g10550	1.47167	LHCA5 (Photosystem I light harvesting complex gene 5)	vv10196Photosynthesis_antenna_proteins vv50105Transport_electron_carriers	Generation of Energy
CUST_13140_PI428914343	VIT_18s0001g01080	1.47114	Unknown protein	0	Unknown Protein
CUST_21041_PI428914343	VIT_13s0019g03320	1.46791	Acid phosphatase class B	vv10740Riboflavin_metabolism	Secondary Metabolic Process		*
CUST_18694_PI428914343	VIT_14s0060g01660	1.46704	Pre-mRNA-splicing factor 38A	vv23040Spliceosome	DNA/RNA Metabolic Process
CUST_15296_PI428914343	VIT_17s0000g03120	1.46497	Poly(A) polymerase	vv23018RNA_degradation	DNA/RNA Metabolic Process
CUST_15240_PI428914343	VIT_17s0000g02540	1.46297	CTR1 kinase kinase kinase	vv30008Ethylene_signaling	Response to Hormone Stimulus	1.19594
CUST_6003_PI428914343	VIT_05s0077g01240	1.46277	Calmodulin-binding transcription activator 6	vv60020CAMTA	Transcription Factor Activity		*
CUST_13049_PI428914343	VIT_18s0122g01290	1.46259	RWP-RK domain-containing protein	vv60052RWP-RK	Transcription Factor Activity
CUST_5885_PI428914343	VIT_06s0080g01230	1.46041	DnaJ homolog, subfamily A, member 2	vv50132Primary_active_transporter_cat_A5_to_A8	Transport
CUST_1686_PI428914343	VIT_08s0058g00870	1.45772	Unknown protein	0	Unknown Protein
CUST_20048_PI428914343	VIT_14s0066g00960	1.45594	Glutaredoxin	0	Cellular Homeostasis
CUST_5307_PI428914343	VIT_06s0004g08310	1.45497	Unknown protein	0	Unknown Protein
CUST_8864_PI428914343	VIT_04s0044g00610	1.45082	Unknown protein	0	Unknown Protein
CUST_9389_PI428914343	VIT_03s0038g04240	1.44954	Histone deacetylase	vv44110Cell_cycle	Cellular Process
CUST_406_PI428914343	VIT_09s0002g04300	1.44743	Hydroxyphenylpyruvate reductase (HPPR)	vv10350Tyrosine_metabolism vv10360Phenylalanine_metabolism	Cellular Amino Acids and Derivative Metabolic Process		*
CUST_23296_PI428914343	VIT_12s0035g00320	1.44726	Phosphomethylpyrimidine kinase/thiamin-phosphate pyrophosphorylase	vv10730Thiamine_metabolism	Generation of Energy		*
CUST_6547_PI428914343	VIT_05s0020g04640	1.44422	Unknown protein	0	Unknown Protein
CUST_15840_PI428914343	VIT_17s0000g08780	1.44246	Unknown protein	0	Unknown Protein
CUST_19028_PI428914343	VIT_14s0030g01550	1.44192	Cysteine synthase 7, cytosolic	vv10272Cysteine_metabolism vv10450Selenoamino_acid_metabolism vv10920Sulfur_metabolism	Cellular Amino Acids and Derivative Metabolic Process
CUST_26258_PI428914343	VIT_01s0011g06280	1.44148	Oxidoreductase	0	#N/A
CUST_22963_PI428914343	VIT_12s0055g00420	1.44099	BZIP transcription factor (VvABF-6), Basic Leucine Zipper Transcription Factor (VvbZIP30)	vv60012BZIP	Transcription Factor Activity
CUST_23031_PI428914343	VIT_12s0055g01130	1.43953	BTH-induced protein phosphatase 1	0	Cellular Homeostasis
CUST_709_PI428914343	VIT_09s0002g07860	1.43519	Glycerol kinase	vv10561Glycerolipid_metabolism	Lipid Metabolic Process
CUST_6550_PI428914343	VIT_05s0020g04670	1.43507	No hit	0	No Hit
CUST_29180_PI428914343	VIT_00s0710g00020	1.43231	SNF1-related protein kinase 2.7 SNRK2.7 SRK2F	vv30001ABA_signaling	Response to Hormone Stimulus
CUST_7_PI428914343	VIT_09s0002g00270	1.43127	R protein disease resistance protein	vv34627R_proteins_from_Plant-pathogen_interaction	Response to Stress
CUST_18529_PI428914343	VIT_15s0046g03620	1.42999	2-oxo acid dehydrogenase, lipoyl-binding site	vv10010Glycolysis vv10252Alanine_and_aspartate_metabolism vv10290Valine_leucine_and_isoleucine_biosynthesis vv10620Pyruvate_metabolism vv10650Butanoate_metabolism	Carbohydrate Metabolic Process
CUST_19639_PI428914343	VIT_14s0083g00900	1.42835	Aspartate aminotransferase	vv10252Alanine_and_aspartate_metabolism vv10272Cysteine_metabolism vv10330Arginine_and_proline_metabolism vv10350Tyrosine_metabolism vv10360Phenylalanine_metabolism vv10400Phenylalanine_tyrosine_and_tryptophan_biosynthesis vv10710Carbon_fixation vv10950Alkaloid_biosynthesis_I	Generation of Energy
CUST_2533_PI428914343	VIT_08s0007g04960	1.42688	Unknown protein	0	Unknown Protein
CUST_12095_PI428914343	VIT_19s0015g00250	1.42614	Zinc transporter ZIP11	vv50121Porters_cat_1_to_6	Transport
CUST_4512_PI428914343	VIT_06s0004g00120	1.42607	Zinc finger (C3HC4-type ring finger)	vv60078Other_zf-C3HC4	Transcription Factor Activity
CUST_24501_PI428914343	VIT_11s0052g00150	1.42321	Mannosyl-oligosaccharide 1,2-alpha-mannosidase	vv10510N-Glycan_biosynthesis vv11030Glycan_structures-biosynthesis1 vv24141Protein_processing_in_endoplasmic_reticulum	Carbohydrate Metabolic Process
CUST_26473_PI428914343	VIT_01s0026g00230	1.42056	U4/U6 small nuclear ribonucleoprotein PRP31	vv23040Spliceosome	DNA/RNA Metabolic Process
CUST_23833_PI428914343	VIT_11s0016g03760	1.41778	Unknown protein	0	Unknown Protein		*
CUST_1659_PI428914343	VIT_08s0058g00590	1.41713	Macrophage migration inhibitory factor	0	Unknown Protein
CUST_22274_PI428914343	VIT_12s0028g02510	1.41686	DNA-binding bromodomain-containing protein	0	DNA/RNA Metabolic Process
CUST_7792_PI428914343	VIT_04s0008g03100	1.415	Unknown protein	0	Unknown Protein
CUST_19791_PI428914343	VIT_14s0068g01350	1.41462	BTB/POZ domain-containing protein POB1	vv60093TRAF	Transcription Factor Activity
CUST_20261_PI428914343	VIT_14s0108g00490	1.41333	Cullin 3a	vv24120Ubiquitin_mediated_proteolysis	Cellular Homeostasis
CUST_22050_PI428914343	VIT_12s0142g00100	1.41202	AML5 (arabidopsis mei2-like protein 5)	vv44110Cell_cycle	Cellular Process
CUST_24264_PI428914343	VIT_11s0037g00950	1.41194	S-adenosylmethionine decarboxylase proenzyme	vv10220Urea_cycle_and_metabolism_of_amino_groups vv10271Methionine_metabolism	Cellular Amino Acids and Derivative Metabolic Process
CUST_4036_PI428914343	VIT_07s0205g00120	1.41142	Major facilitator superfamily protein (MFS) Spinster	vv50121Porters_cat_1_to_6	Transport
CUST_11427_PI428914343	VIT_19s0014g00550	1.41096	Vacuolar sorting-associated protein (Vps27)	vv50111Tethering_factors	Transport
CUST_15531_PI428914343	VIT_17s0000g05520	1.40996	Calcium Dependent Protein Kinase (VvCPK14)	vv34626Plant-pathogen_interaction	Signal Transduction
CUST_10526_PI428914343	VIT_02s0025g02470	1.40731	Unknown protein	0	Unknown Protein
CUST_14069_PI428914343	VIT_18s0001g13280	1.40711	RanBPM	0	#N/A
CUST_9195_PI428914343	VIT_03s0038g02240	1.4025	Unknown protein	0	Unknown Protein
CUST_6386_PI428914343	VIT_05s0020g02930	1.4001	DNA-directed RNA polymerase III subunit C3	vv23020RNA_polymerase	DNA/RNA Metabolic Process
CUST_9987_PI428914343	VIT_03s0097g00600	1.39954	Octicosapeptide/Phox/Bem1p (PB1) domain-containing protein	0	#N/A
CUST_5659_PI428914343	VIT_06s0061g00430	1.39855	Ribosomal protein L18	vv23010Ribosome	DNA/RNA Metabolic Process
CUST_6538_PI428914343	VIT_05s0020g04550	1.39821	No hit	0	No Hit
CUST_7323_PI428914343	VIT_05s0102g01050	1.39667	No hit	0	No Hit
CUST_5373_PI428914343	VIT_06s0009g00900	1.39617	Unknown protein	0	Unknown Protein
CUST_4410_PI428914343	VIT_07s0031g02720	1.39596	Myosin heavy chain	vv44810Regulation_of_actin_cytoskeleton	Cellular Process
CUST_1727_PI428914343	VIT_08s0058g01290	1.39589	Protein kinase AtSIK	0	Signal Transduction
CUST_21357_PI428914343	VIT_13s0106g00650	1.39387	No hit	0	No Hit
CUST_21481_PI428914343	VIT_13s0175g00080	1.39279	Calcium Dependent Protein Kinase (VvCPK13)	vv34626Plant-pathogen_interaction	Signal Transduction
CUST_19066_PI428914343	VIT_14s0030g01960	1.39251	Aldo/keto reductase	vv10040Pentose_glucuronate_interconversion vv10051Fructose_and_mannose_metabolism vv10052Galactose_metabolism vv10561Glycerolipid_metabolism vv10620Pyruvate_metabolism	Carbohydrate Metabolic Process
CUST_19152_PI428914343	VIT_14s0081g00640	1.39243	Aspartate aminotransferase	vv10252Alanine_and_aspartate_metabolism vv10272Cysteine_metabolism vv10330Arginine_and_proline_metabolism vv10350Tyrosine_metabolism vv10360Phenylalanine_metabolism vv10400Phenylalanine_tyrosine_and_tryptophan_biosynthesis vv10710Carbon_fixation vv10950Alkaloid_biosynthesis_I	Generation of Energy
CUST_7442_PI428914343	VIT_05s0094g01120	1.39124	NADP-dependent oxidoreductase	0	#N/A
CUST_20582_PI428914343	VIT_13s0067g00600	1.38728	Arginine-tRNA-protein transferase 1	vv20970Aminoacyl-tRNA_biosynthesis	Cellular Amino Acids and Derivative Metabolic Process		*
CUST_7747_PI428914343	VIT_04s0008g02640	1.38672	PAP/fibrillin family	0	Cellular Process
CUST_5577_PI428914343	VIT_06s0009g03330	1.38367	Cig3	vv23015mRNA_surveillance_pathway vv30007Cytokinin_signaling	DNA/RNA Metabolic Process
CUST_17769_PI428914343	VIT_15s0021g00990	1.3834	LOL3 (LSD ONE like 3)	0	#N/A
CUST_6062_PI428914343	VIT_05s0077g01850	1.38149	Glycine-rich protein	0	#N/A
CUST_1952_PI428914343	VIT_08s0040g02290	1.38066	Armadillo/beta-catenin repeat	0	Signal Transduction
CUST_11263_PI428914343	VIT_02s0033g01160	1.3791	Unknown protein	0	Unknown Protein
CUST_25946_PI428914343	VIT_01s0011g02990	1.3786	NAC domain-containing protein (VvNAC12)	vv60046NAC	Transcription Factor Activity
CUST_10177_PI428914343	VIT_03s0017g01340	1.37834	Synaptotagmin binding, cytoplasmic RNA interacting	0	Cellular Process
CUST_11632_PI428914343	VIT_19s0014g02760	1.37767	Ubiquitin-conjugating enzyme E2 O	vv24120Ubiquitin_mediated_proteolysis	Cellular Homeostasis
CUST_6529_PI428914343	VIT_05s0020g04460	1.37669	ADP-ribosylation factor C1	0	Signal Transduction
CUST_16499_PI428914343	VIT_16s0013g01140	1.37557	Phosphofructokinase	vv10051Fructose_and_mannose_metabolism	Carbohydrate Metabolic Process
CUST_15824_PI428914343	VIT_17s0000g08610	1.37435	Phox (PX) domain-containing protein	0	#N/A
CUST_763_PI428914343	VIT_09s0002g08500	1.37295	No hit	0	No Hit
CUST_1445_PI428914343	VIT_08s0056g01670	1.3729	BTB-POZ and math Domain 4 ATBPM4	vv60093TRAF	Transcription Factor Activity
CUST_7768_PI428914343	VIT_04s0008g02850	1.37272	Proteasome 20S beta subunit A (PBA1) (PRCD)	vv23050Proteasome	Cellular Homeostasis
CUST_9635_PI428914343	VIT_03s0063g02110	1.37056	RUB1-conjugating enzyme	vv24120Ubiquitin_mediated_proteolysis vv30003Auxin_signaling	Cellular Homeostasis
CUST_27445_PI428914343	VIT_00s0181g00130	1.3697	Riboflavin kinase	vv10740Riboflavin_metabolism	Secondary Metabolic Process
CUST_19063_PI428914343	VIT_14s0030g01930	1.36851	Peptide-N4-(N-acetyl-beta-glucosaminyl)asparagine amidase	vv24141Protein_processing_in_endoplasmic_reticulum	Carbohydrate Metabolic Process
CUST_15018_PI428914343	VIT_17s0000g00870	1.36842	1-aminocyclopropane-1-carboxylate deaminase	vv10640Propanoate_metabolism	Carbohydrate Metabolic Process
CUST_15066_PI428914343	VIT_17s0000g00570	1.36827	Unknown protein	0	Unknown Protein
CUST_6347_PI428914343	VIT_05s0020g02520	1.36746	BTB-POZ and math Domain 2 ATBPM2	vv60093TRAF	Transcription Factor Activity
CUST_10899_PI428914343	VIT_02s0012g00080	1.36658	Casein kinase II subunit beta-4	vv23008Ribosome_biogenesis_in_Eukaryotes vv34710Circadian_rhythm	DNA/RNA Metabolic Process
CUST_27906_PI428914343	VIT_00s0226g00030	1.36377	Peroxidase	vv10360Phenylalanine_metabolism vv10680Methane_metabolism	Response to Stress		*
CUST_16684_PI428914343	VIT_16s0022g01150	1.36297	Acyl-CoA oxidase ACX3	vv10071Fatty_acid_metabolism vv10592Alpha-linolenic_acid_metabolism vv11012iba_metabolism vv11040Biosynthesis_of_unsaturated_fatty_acids vv44146Peroxisome	Lipid Metabolic Process
CUST_8664_PI428914343	VIT_04s0023g02620	1.36107	Ubiquitin-conjugating enzyme E2 W	vv24120Ubiquitin_mediated_proteolysis	Cellular Homeostasis
CUST_9984_PI428914343	VIT_03s0097g00570	1.36011	Bromodomain containing protein	0	Cellular Process		*
CUST_23327_PI428914343	VIT_12s0035g00660	1.35754	Zinc finger (C2H2 type) family	vv60017C2H2	Transcription Factor Activity
CUST_28736_PI428914343	VIT_00s0404g00070	1.35454	No hit	0	No Hit		*
CUST_9211_PI428914343	VIT_03s0038g02420	1.35385	Basic Leucine Zipper Transcription Factor (VvbZIP06)	vv60012BZIP	Transcription Factor Activity
CUST_22933_PI428914343	VIT_12s0121g00420	1.35281	Unknown	0	Unknown Protein
CUST_22226_PI428914343	VIT_12s0028g01990	1.35274	Unknown protein	0	Unknown Protein	1.34505
CUST_1569_PI428914343	VIT_08s0105g00290	1.34923	Zinc finger (C3HC4-type ring finger)	vv60078Other_zf-C3HC4	Transcription Factor Activity
CUST_26831_PI428914343	VIT_01s0010g01380	1.348	Ankyrin repeat	0	Cellular Process
CUST_11257_PI428914343	VIT_02s0033g01070	1.34673	Anthraniloyal-CoA: methanol anthraniloyal transferase	vv10400Phenylalanine_tyrosine_and_tryptophan_biosynthesis	Cellular Amino Acids and Derivative Metabolic Process
CUST_3166_PI428914343	VIT_07s0104g00410	1.34625	Endo-1,3;1,4-beta-D-glucanase precursor	0	Cell Wall Metabolism
CUST_13484_PI428914343	VIT_18s0001g07230	1.34605	Periplasmic divalent cation tolerance protein	vv50109Incompletely_characterized_transport_systems	Transport
CUST_28087_PI428914343	VIT_00s0252g00130	1.34293	Calcium-binding protein CML	vv34626Plant-pathogen_interaction	Signal Transduction
CUST_12014_PI428914343	VIT_19s0090g01240	1.34271	Hydroxyproline-rich glycoprotein VTA1	vv40006Cell_wall vv50111Tethering_factors	Cell Wall Metabolism
CUST_20597_PI428914343	VIT_13s0067g00810	1.3424	R protein PRF disease resistance protein	vv34627R_proteins_from_Plant-pathogen_interaction	Response to Stress
CUST_10195_PI428914343	VIT_03s0017g01520	1.34222	Peptidyl-prolyl cis-trans isomerase ROC7 (rotamase CYP 7)	0	Cellular Homeostasis
CUST_11091_PI428914343	VIT_02s0012g02300	1.33855	DNAJ heat shock N-terminal domain-containing protein	vv50132Primary_active_transporter_cat_A5_to_A8	Transport
CUST_554_PI428914343	VIT_09s0002g05950	1.33394	Ubiquinol-cytochrome c reductase cytochrome c1	vv10190Oxidative_phosphorylation vv50135Primary_active_transporter_cat_D3_to_E2	Generation of Energy
CUST_22237_PI428914343	VIT_12s0028g02140	1.33103	F-box/LRR-repeat MAX2	0	#N/A
CUST_23930_PI428914343	VIT_11s0016g04730	1.3308	Zinc finger (C3HC4-type ring finger) family protein	vv60078Other_zf-C3HC4	Transcription Factor Activity
CUST_21938_PI428914343	VIT_13s0156g00080	1.33056	Lactose permease	vv50121Porters_cat_1_to_6	Transport
CUST_10870_PI428914343	VIT_02s0154g00620	1.33045	Unknown	0	Unknown Protein
CUST_15369_PI428914343	VIT_17s0000g03860	1.33038	Kin17 DNA-binding protein	0	DNA/RNA Metabolic Process	1.21813
CUST_10353_PI428914343	VIT_02s0025g00710	1.32997	Loricrin	0	Cellular Process
CUST_20606_PI428914343	VIT_13s0067g00940	1.32735	NLI interacting factor (NIF)	vv50132Primary_active_transporter_cat_A5_to_A8	Transport
CUST_14139_PI428914343	VIT_18s0001g14020	1.32715	5'-3' exoribonuclease 2	vv23008Ribosome_biogenesis_in_Eukaryotes vv23018RNA_degradation	DNA/RNA Metabolic Process
CUST_9516_PI428914343	VIT_03s0063g00820	1.32438	Carboxyesterase 12; CXE12	0	Lipid Metabolic Process
CUST_27149_PI428914343	VIT_01s0150g00130	1.32341	Unknown protein	0	Unknown Protein
CUST_2494_PI428914343	VIT_08s0007g04540	1.32118	Oxidoreductase, 2OG-Fe(II) oxygenase	0	#N/A
CUST_20345_PI428914343	VIT_14s0108g01390	1.31987	Ubiquitin conjugation factor E4 B	vv24120Ubiquitin_mediated_proteolysis vv24141Protein_processing_in_endoplasmic_reticulum	Cellular Homeostasis
CUST_26352_PI428914343	VIT_01s0137g00600	1.31873	MAP kinase phosphatase (MKP1)	0	Signal Transduction
CUST_3433_PI428914343	VIT_07s0005g01330	1.31798	SAR1 (secretion-associated ras)	vv24141Protein_processing_in_endoplasmic_reticulum vv50110Protein_coat	Cellular Process
CUST_11679_PI428914343	VIT_19s0014g03250	1.3179	Beta-mannosidase 4	vv10511N-Glycan_degradation	Carbohydrate Metabolic Process
CUST_15945_PI428914343	VIT_17s0000g09890	1.31684	Tetratricopeptide repeat (TPR)-containing	0	Cellular Process
CUST_25018_PI428914343	VIT_10s0003g01710	1.31592	Ubiquitin domain containing 2	0	Cellular Homeostasis
CUST_5509_PI428914343	VIT_06s0009g02510	1.31368	HEAT repeat family protein	0	DNA/RNA Metabolic Process
CUST_3157_PI428914343	VIT_07s0104g00310	1.31367	CUE domain containing protein	0	#N/A
CUST_22804_PI428914343	VIT_12s0057g00530	1.31304	DGCR14	0	Unknown Protein	1.18136
CUST_20065_PI428914343	VIT_14s0066g01130	1.31267	Universal stress protein A	0	Response to Stress
CUST_16580_PI428914343	VIT_16s0013g02100	1.312	2-phosphoglycerate kinase	vv10010Glycolysis	Carbohydrate Metabolic Process
CUST_3225_PI428914343	VIT_07s0104g01020	1.31096	Oxidoreductase, aldo/keto reductase	0	Cellular Process
CUST_18409_PI428914343	VIT_15s0046g02260	1.30984	Myb family	vv60045MYBrelated	Transcription Factor Activity
CUST_24026_PI428914343	VIT_11s0016g05700	1.3082	RabGAP/TBC domain-containing protein	0	Signal Transduction
CUST_13085_PI428914343	VIT_18s0001g00280	1.30814	OPCL1 (OPC-8:0 COA ligase1)	vv10592alpha-Linolenic_acid_metabolism vv50104Group_translocators	Lipid Metabolic Process
CUST_4501_PI428914343	VIT_07s0130g00510	1.30624	Transcription factor related	0	Transcription Factor Activity
CUST_17460_PI428914343	VIT_15s0024g00850	1.3057	Geranylgeranyl diphosphate synthase	vv10100Biosynthesis_of_steroids vv10900Terpenoid_biosynthesis	Lipid Metabolic Process
CUST_3136_PI428914343	VIT_07s0104g00080	1.30568	Unknown protein	0	Unknown Protein
CUST_5427_PI428914343	VIT_06s0009g01570	1.30508	C2H2 zinc-finger protein SERRATE (SE)	0	DNA/RNA Metabolic Process
CUST_23826_PI428914343	VIT_11s0016g03690	1.30398	Peroxisomal fatty acid beta-oxidation multifunctional protein (aim1)	vv10062Fatty_acid_elongation_in_mitochondria vv10071Fatty_acid_metabolism vv10280Valine_leucine_and_isoleucine_degradation vv10592Alpha-linolenic_acid_metabolism vv10640Propanoate_metabolism vv10650Butanoate_metabolism vv11012Iba_metabolism	Lipid Metabolic Process
CUST_23591_PI428914343	VIT_11s0016g01260	1.30179	Early flowering 8 (ELF8)	vv30009Flower_development	Developmental Process
CUST_23824_PI428914343	VIT_11s0016g03670	1.29971	Zinc finger (Ran-binding)	vv60080Other_zf	Transcription Factor Activity
CUST_3411_PI428914343	VIT_07s0005g01100	1.297	Importin alpha	vv50109Incompletely_characterized_transport_systems vv50112Nuclear_pore_complex	Transport
CUST_24067_PI428914343	VIT_11s0118g00210	1.29541	Nodulation receptor kinase	0	#N/A
CUST_22712_PI428914343	VIT_12s0134g00380	1.29488	S-locus lectin protein kinase family	0	#N/A
CUST_4095_PI428914343	VIT_07s0129g00540	1.29412	Tetratricopeptide repeat (TPR)-containing	0	#N/A
CUST_4815_PI428914343	VIT_06s0004g03250	1.2925	Protein disulfide isomerase	0	Cellular Homeostasis	1.43826
CUST_10628_PI428914343	VIT_02s0025g03510	1.29119	Bromo-adjacenty (BAH) domain-containing protein	0	DNA/RNA Metabolic Process
CUST_14685_PI428914343	VIT_18s0041g00100	1.28947	Unknown protein	0	Unknown Protein
CUST_24307_PI428914343	VIT_11s0037g01410	1.28873	XBAT32 (XB3 ortholog 2 in Arabidopsis thaliana 32)	vv50108Accessory_factors_involved_in_transport	Cellular Process
CUST_12695_PI428914343	VIT_19s0085g01020	1.28747	EMB1135	vv60048PHD	Transcription Factor Activity
CUST_18749_PI428914343	VIT_14s0060g02240	1.28736	U6 snRNA-associated Sm-like protein LSm4	vv23018RNA_degradation vv23040Spliceosome	DNA/RNA Metabolic Process
CUST_23728_PI428914343	VIT_11s0016g02660	1.2868	Aspartate aminotransferase	vv10252Alanine_and_aspartate_metabolism vv10272Cysteine_metabolism vv10330Arginine_and_proline_metabolism vv10350Tyrosine_metabolism vv10360Phenylalanine_metabolism vv10400Phenylalanine_tyrosine_and_tryptophan_biosynthesis vv10710Carbon_fixation vv10950Alkaloid_biosynthesis_I	Generation of Energy
CUST_6255_PI428914343	VIT_05s0020g01550	1.2858	Isoleucyl-tRNA synthetase	vv10290Valine_leucine_and_isoleucine_biosynthesis vv20970Aminoacyl-tRNA_biosynthesis	Cellular Amino Acids and Derivative Metabolic Process
CUST_19031_PI428914343	VIT_14s0030g01580	1.28121	AIN1 (ACC insensitive 1) 5'-3' exoribonuclease (XRN4)	vv23018RNA_degradation vv30008Ethylene_signaling	DNA/RNA Metabolic Process
CUST_26606_PI428914343	VIT_01s0026g01700	1.28108	Unknown protein	0	Unknown Protein
CUST_1734_PI428914343	VIT_08s0058g01360	1.27894	Vacuolar sorting receptor 1	vv50110Protein_coat	Transport		*
CUST_26059_PI428914343	VIT_01s0011g04140	1.27344	Octicosapeptide/Phox/Bem1p (PB1) domain-containing protein	0	#N/A
CUST_2882_PI428914343	VIT_08s0007g08590	1.26892	Pentatricopeptide (PPR) repeat-containing protein	0	Pentatricopeptide (PPR) repeat-containing protein
CUST_9696_PI428914343	VIT_03s0180g00020	1.26835	Phosphoric monoester hydrolase	0	Signal Transduction
CUST_2464_PI428914343	VIT_08s0007g04220	1.26755	SER/ARG-rich protein kinase 4 SRPK4	0	Signal Transduction
CUST_22387_PI428914343	VIT_12s0028g03770	1.26627	DNA-directed RNA polymerase II subunit B	vv23020RNA_polymerase	DNA/RNA Metabolic Process
CUST_23749_PI428914343	VIT_11s0016g02890	1.26554	Dual specificity protein phosphatase	0	Signal Transduction
CUST_20071_PI428914343	VIT_14s0066g01190	1.26533	Unknown protein	0	Unknown Protein
CUST_22605_PI428914343	VIT_12s0059g02000	1.26425	Glycosyl transferase family 14 protein	0	#N/A
CUST_671_PI428914343	VIT_09s0002g07290	1.26341	Signal recognition particle subunit 54 SRP54	vv23060Protein_export vv50132Primary_active_transporter_cat_A5_to_A8	Cellular Homeostasis
CUST_13607_PI428914343	VIT_18s0001g08510	1.26156	Lipase family	0	Lipid Metabolic Process
CUST_19241_PI428914343	VIT_14s0036g01020	1.26051	Polyubiquitin (UBQ4)	0	#N/A
CUST_18042_PI428914343	VIT_15s0048g01340	1.25955	Nucleotidyltransferase	0	#N/A
CUST_17592_PI428914343	VIT_15s0045g00620	1.25835	Unknown protein	0	Unknown Protein
CUST_22142_PI428914343	VIT_12s0028g01120	1.25797	Amine oxidase	vv10220Urea_cycle_and_metabolism_of_amino_groups vv10340Histidine_metabolism vv10350Tyrosine_metabolism vv10360Phenylalanine_metabolism vv11002Auxin_biosynthesis	Cellular Amino Acids and Derivative Metabolic Process
CUST_11296_PI428914343	VIT_02s0087g00130	1.25609	Unknown protein	0	Unknown Protein
CUST_7553_PI428914343	VIT_04s0008g00630	1.25466	SNF7.2	vv50111Tethering_factors	Transport
CUST_27779_PI428914343	VIT_00s0211g00060	1.25207	Metalloendopeptidase	0	#N/A
CUST_9624_PI428914343	VIT_03s0063g02000	1.25148	IBR domain-containing protein	0	Unknown Protein
CUST_7946_PI428914343	VIT_04s0008g04700	1.25074	Histone H2A variant 3 HTA9	0	DNA/RNA Metabolic Process
CUST_13362_PI428914343	VIT_18s0001g05110	1.24852	DNA2-NAM7 helicase	0	#N/A
CUST_13089_PI428914343	VIT_18s0001g00330	1.24599	Unknown protein	0	Unknown Protein
CUST_4353_PI428914343	VIT_07s0031g02130	1.24327	Serine/threonine-protein kinase SRPK1	0	Signal Transduction
CUST_1314_PI428914343	VIT_08s0056g00110	1.24122	Emp24/gp25L/p24	vv50110Protein_coat	Transport
CUST_10890_PI428914343	VIT_02s0236g00150	1.23873	calcineurin B 1 (VvCBL01-Like)	0	Cellular Process
CUST_11657_PI428914343	VIT_19s0014g03020	1.23782	No hit	0	No Hit
CUST_8545_PI428914343	VIT_04s0023g01420	1.23743	Unknown	0	Unknown Protein
CUST_23896_PI428914343	VIT_11s0016g04390	1.23682	Unknown protein	0	Unknown Protein
CUST_12775_PI428914343	VIT_18s0001g01820	1.23597	NAC domain-containing protein (VvNAC15)	vv60046NAC	Transcription Factor Activity
CUST_9018_PI428914343	VIT_03s0038g00970	1.23062	Dynamin-like protein 2b	vv50109Incompletely_characterized_transport_systems vv50110Protein_coat	Transport
CUST_24909_PI428914343	VIT_10s0003g00500	1.22892	NAC domain-containing protein (VvNAC38)	vv60065VOZ	Transcription Factor Activity
CUST_10929_PI428914343	VIT_02s0012g00480	1.22819	Regulator of nonsense transcripts 1	vv23013RNA_transport vv23015mRNA_surveillance_pathway	DNA/RNA Metabolic Process
CUST_5025_PI428914343	VIT_06s0004g05430	1.22576	Tropinone reductase	vv10220Urea_cycle_and_metabolism_of_amino_groups	Cellular Amino Acids and Derivative Metabolic Process
CUST_13685_PI428914343	VIT_18s0001g09320	1.22438	Casein kinase II subunit alpha-2	vv23008Ribosome_biogenesis_in_Eukaryotes vv34710Circadian_rhythm	DNA/RNA Metabolic Process
CUST_20330_PI428914343	VIT_14s0108g01230	1.21673	Snf1 protein kinase (KIN10) (SKIN10)	0	#N/A
CUST_13108_PI428914343	VIT_18s0001g00630	1.21557	No hit	0	No Hit
CUST_27518_PI428914343	VIT_00s0187g00150	1.20833	E3 ubiquitin-protein ligase HUWE1	vv24120Ubiquitin_mediated_proteolysis vv50110Protein_coat	Cellular Homeostasis
CUST_13014_PI428914343	VIT_18s0122g00870	1.20701	Zinc finger (C3HC4-type ring finger)	vv60078Other_zf-C3HC4	Transcription Factor Activity
CUST_9983_PI428914343	VIT_03s0097g00560	1.20635	No hit	0	No Hit
CUST_18098_PI428914343	VIT_15s0048g01980	1.20596	COP9 signalosome complex subunit 1	0	Cellular Homeostasis
CUST_4005_PI428914343	VIT_07s0191g00040	1.20032	NOL1/NOP2/sun	0	#N/A
CUST_5399_PI428914343	VIT_06s0009g01180	1.19991	UBP1 interacting protein 2a (UBA2a)	vv30001ABA_signaling	Response to Hormone Stimulus
CUST_5232_PI428914343	VIT_06s0004g07530	1.19178	U2B'' (U2 small nuclear ribonucleoprotein B)	vv23040Spliceosome	DNA/RNA Metabolic Process
CUST_26462_PI428914343	VIT_01s0026g00100	1.19069	Ulp1 protease family	0	No Hit
CUST_28188_PI428914343	VIT_00s0264g00120	1.18644	Transformer serine/arginine-rich ribonucleoprotein	0	#N/A	1.16589
CUST_26199_PI428914343	VIT_01s0011g05630	1.18023	Ubiquitin-conjugating enzyme E2 variant 1	0	DNA/RNA Metabolic Process
CUST_23340_PI428914343	VIT_12s0035g00800	1.1784	DEAH (Asp-Glu-Ala-His) box polypeptide 36	vv23040Spliceosome	DNA/RNA Metabolic Process
CUST_8534_PI428914343	VIT_04s0023g01300	1.17661	Aminopeptidase P	0	Cellular Homeostasis	1.31736
CUST_24698_PI428914343	VIT_10s0116g00730	1.17176	Monoglyceride lipase	vv10561Glycerolipid_metabolism	Lipid Metabolic Process		*
CUST_7173_PI428914343	VIT_05s0124g00330	1.16567	Survival of motor neuron protein-interacting protein 1	vv23013RNA_transport	DNA/RNA Metabolic Process
CUST_1797_PI428914343	VIT_08s0040g00610	1.16087	GTB1 (global transcription factor group B1)	vv60076Other_GTF	Transcription Factor Activity
CUST_25591_PI428914343	VIT_10s0071g00200	1.15663	Disease resistance protein (TIR-NBS-LRR class)	0	Response to Stress
CUST_17669_PI428914343	VIT_15s0107g00180	1.15353	Unknown	0	Unknown Protein
CUST_15524_PI428914343	VIT_17s0000g05450	1.14879	ELF5 (early flowering 5)	vv30009Flower_development	Developmental Process
CUST_25654_PI428914343	VIT_10s0071g01030	1.1451	Transducin family protein / WD-40 repeat	0	#N/A
CUST_19935_PI428914343	VIT_14s0219g00010	1.134	Protein phosphatase 2 (formerly 2A), regulatory subunit B'	vv23015mRNA_surveillance_pathway	DNA/RNA Metabolic Process
CUST_15308_PI428914343	VIT_17s0000g03240	1.10843	Inositol polyphosphate multikinase	vv10562Inositol_phosphate_metabolism	Carbohydrate Metabolic Process
CUST_4480_PI428914343	VIT_07s0130g00270	1.09967	Unknown protein	0	Unknown Protein
CUST_4907_PI428914343	VIT_06s0004g04190	1.0995	PHD zinc finger protein	0	Transcription Factor Activity
CUST_8184_PI428914343	VIT_04s0008g07320	1.09154	Protein phosphatase 2C	0	Signal Transduction
CUST_2837_PI428914343	VIT_08s0007g08130	-1.07714	Adenylosuccinate synthetase (ADSS)	vv10252Alanine_and_aspartate_metabolism	Cellular Amino Acids and Derivative Metabolic Process
CUST_8714_PI428914343	VIT_04s0023g03160	-1.08844	Unknown protein	0	Unknown Protein
CUST_9632_PI428914343	VIT_03s0063g02080	-1.09289	Acyl-CoA:1-acylglycerol-3-phosphate acyltransferase	vv10561Glycerolipid_metabolism vv10564Glycerophospholipid_metabolism vv10565Ether_lipid_metabolism	Lipid Metabolic Process
CUST_8095_PI428914343	VIT_04s0008g06280	-1.10894	Calcium-binding EF hand	0	Cellular Process
CUST_23512_PI428914343	VIT_11s0016g00450	-1.11238	Translation initiation factor 3 subunit K	vv23013RNA_transport	DNA/RNA Metabolic Process
CUST_10206_PI428914343	VIT_03s0017g01660	-1.11877	Scarecrow transcription factor 23 (SCL23)	vv60032GRAS	Transcription Factor Activity
CUST_19337_PI428914343	VIT_14s0006g00830	-1.1329	Unknown protein	0	Unknown Protein
CUST_19538_PI428914343	VIT_14s0006g03120	-1.13784	HEAT repeat-containing protein	0	#N/A
CUST_6698_PI428914343	VIT_05s0049g01240	-1.14832	Casein kinase I delta	vv23008Ribosome_biogenesis_in_Eukaryotes	DNA/RNA Metabolic Process
CUST_13854_PI428914343	VIT_18s0001g11080	-1.15064	RNA-binding protein 47C' ATRBP47C'	0	#N/A
CUST_6501_PI428914343	VIT_05s0020g04150	-1.1515	Emp24/gp25L/p24	vv50110Protein_coat	Transport
CUST_24982_PI428914343	VIT_10s0003g01320	-1.15748	Peroxisomal targeting signal 2 receptor (PEX7)	vv11012Iba_metabolism vv44146Peroxisome vv50133Primary_active_transporter_cat_A9_to_A18	Secondary Metabolic Process
CUST_22382_PI428914343	VIT_12s0028g03720	-1.15759	1,3-beta-glucan synthase	vv10500Starch_and_sucrose_metabolism	Carbohydrate Metabolic Process
CUST_29481_PI428914343	VIT_00s1373g00010	-1.15796	Transducin protein	0	#N/A	1.25764
CUST_8723_PI428914343	VIT_04s0023g03250	-1.16307	Kinectin	0	Signal Transduction
CUST_2861_PI428914343	VIT_08s0007g08370	-1.16894	Ribosomal protein S2 (RPS2D) 40S	vv23010Ribosome	DNA/RNA Metabolic Process
CUST_25274_PI428914343	VIT_10s0003g04440	-1.16997	Polyprotein	0	#N/A
CUST_10624_PI428914343	VIT_02s0025g03470	-1.17146	Tyrosyl-tRNA synthetase	vv10400Phenylalanine_tyrosine_and_tryptophan_biosynthesis vv20970Aminoacyl-tRNA_biosynthesis	Cellular Amino Acids and Derivative Metabolic Process
CUST_2652_PI428914343	VIT_08s0007g06230	-1.17246	Protein translocase ATOEP16-3 Tim17	vv50132Primary_active_transporter_cat_A5_to_A8	Transport
CUST_21842_PI428914343	VIT_13s0064g00920	-1.17268	Zinc finger (CCCH-type) family protein	vv60018C3H	Transcription Factor Activity
CUST_18876_PI428914343	VIT_14s0128g00860	-1.1732	MYB related DIRP family protein	vv60045MYBrelated	Transcription Factor Activity	1.3221
CUST_24622_PI428914343	VIT_11s0052g01390	-1.17558	Adenosylmethionine-8-amino-7- oxononanoate aminotransferase	vv10780Biotin_metabolism	Secondary Metabolic Process
CUST_1301_PI428914343	VIT_09s0054g01830	-1.17627	FAR1-related sequence 4	vv60071Orphans_far-red	Transcription Factor Activity	1.2343
CUST_1681_PI428914343	VIT_08s0058g00820	-1.17812	ALPHA-SNAP2 (alpha-soluble nsf attachment protein)	vv24130SNARE_interactions_in_vesicular_transport	Transport
CUST_15467_PI428914343	VIT_17s0000g04870	-1.17963	Microtubule-associated protein MBP2C	vv44810Regulation_of_actin_cytoskeleton	Cellular Process
CUST_16383_PI428914343	VIT_16s0115g00140	-1.18107	Clathrin, heavy polypeptide	vv50110Protein_coat	Transport
CUST_6891_PI428914343	VIT_05s0136g00340	-1.18163	WNK kinase 6	0	#N/A
CUST_12932_PI428914343	VIT_18s0001g06480	-1.1875	Aquaporin PIP PIP1;4	vv50101Channels_and_pores	Transport
CUST_25813_PI428914343	VIT_01s0011g01590	-1.18752	Ser/Thr protein kinase	0	#N/A
CUST_3498_PI428914343	VIT_07s0005g01990	-1.19094	Pentatricopeptide (PPR) repeat-containing protein	0	Pentatricopeptide (PPR) repeat-containing protein
CUST_1647_PI428914343	VIT_08s0058g00460	-1.19573	Unknown protein	0	Unknown Protein
CUST_6570_PI428914343	VIT_05s0020g04870	-1.19625	Membrane related protein CP5	0	#N/A
CUST_18646_PI428914343	VIT_14s0060g01140	-1.19792	PAPA-1	0	Lipid Metabolic Process
CUST_27900_PI428914343	VIT_00s0225g00180	-1.19794	Salt- and drought-induced ring finger1	vv60078Other_zf-C3HC4	Transcription Factor Activity
CUST_11281_PI428914343	VIT_02s0033g01360	-1.20135	forminy 2 domain-containing protein	vv44810Regulation_of_actin_cytoskeleton	Cellular Process
CUST_24914_PI428914343	VIT_10s0003g00550	-1.20238	RAB GTPase RABA1F	vv50110Protein_coat	Transport
CUST_10790_PI428914343	VIT_02s0025g05160	-1.20287	Cornichon family	0	Signal Transduction
CUST_8188_PI428914343	VIT_04s0008g07360	-1.20639	ADP-ribosylation factor 3 (ARF3)	0	Signal Transduction
CUST_28362_PI428914343	VIT_00s0299g00030	-1.20727	E3 ubiquitin-protein ligase HOS1	0	#N/A
CUST_2115_PI428914343	VIT_08s0007g00620	-1.208	Zinc finger (DHHC type)	vv60079Other_zf-DHHC	Transcription Factor Activity
CUST_9634_PI428914343	VIT_03s0063g02100	-1.20893	Dolichyl-diphosphooligosaccharide-protein glycosyltransferase 48kDa	vv10510N-Glycan_biosynthesis vv24141Protein_processing_in_endoplasmic_reticulum	Carbohydrate Metabolic Process
CUST_12832_PI428914343	VIT_18s0001g03590	-1.20944	Histidyl-tRNA synthetase	vv10340Histidine_metabolism vv20970Aminoacyl-tRNA_biosynthesis	Cellular Amino Acids and Derivative Metabolic Process
CUST_992_PI428914343	VIT_09s0018g00330	-1.2102	No hit	0	No Hit
CUST_8550_PI428914343	VIT_04s0023g01470	-1.21029	Splicing factor 3B subunit 4	vv23040Spliceosome	DNA/RNA Metabolic Process
CUST_14051_PI428914343	VIT_18s0001g13090	-1.21162	Proteasome 26S AAA-ATPase subunit (RPT4)	vv23050Proteasome	Cellular Homeostasis
CUST_3205_PI428914343	VIT_07s0104g00820	-1.21412	Bystin	0	Cellular Process
CUST_26594_PI428914343	VIT_01s0026g01570	-1.21748	Nitrate transporter 1:2	vv50122Porters_cat_7_to_17	Transport
CUST_16103_PI428914343	VIT_16s0039g00130	-1.21774	CTV.22	0	DNA/RNA Metabolic Process	1.62713
CUST_1739_PI428914343	VIT_08s0058g01410	-1.21998	Transcription factor S-II (TFIIS)	vv23022Basal_transcription_factors	Transcription Factor Activity
CUST_28731_PI428914343	VIT_00s0404g00020	-1.21998	MAPK activating protein C22orf5	0	Signal Transduction
CUST_4771_PI428914343	VIT_06s0004g02810	-1.22251	DsRNA-binding protein 2 (DRB2)	0	DNA/RNA Metabolic Process
CUST_4632_PI428914343	VIT_06s0004g01340	-1.22314	Esterase/lipase/thioesterase	0	#N/A
CUST_27893_PI428914343	VIT_00s0225g00110	-1.22456	Sel1 domain protein repeat-containing protein	0	#N/A
CUST_9228_PI428914343	VIT_03s0038g02590	-1.22794	Proteasome 26S regulatory subunit S3 (RPN3)	vv23050Proteasome	Cellular Homeostasis
CUST_28973_PI428914343	VIT_00s0527g00020	-1.22935	VQ motif-containing protein	0	#N/A
CUST_24409_PI428914343	VIT_11s0065g01010	-1.22939	Methyl-CpG-binding domain 2 MBD02	0	DNA/RNA Metabolic Process
CUST_2227_PI428914343	VIT_08s0007g01790	-1.22958	Defective in exine formation protein (DEX1)	0	#N/A
CUST_18573_PI428914343	VIT_14s0060g00380	-1.23022	PHD finger transcription factor	vv60048PHD	Transcription Factor Activity
CUST_2085_PI428914343	VIT_08s0007g00290	-1.23042	Pectinacetylesterase	vv40006Cell_wall	Cell Wall Metabolism
CUST_11502_PI428914343	VIT_19s0014g01390	-1.23153	Phosphoenolpyruvate carboxylase	vv10620Pyruvate_metabolism vv10710Carbon_fixation vv10720Reductive_carboxylate_cycle vv34020Calcium_signaling_pathway	Generation of Energy
CUST_29078_PI428914343	VIT_00s0601g00030	-1.23281	ADP-ribosylation factor-like A1C	0	Signal Transduction
CUST_26890_PI428914343	VIT_01s0010g02100	-1.23392	Indeterminate(ID)-domain 5	vv60017C2H2	Transcription Factor Activity
CUST_20943_PI428914343	VIT_13s0019g02260	-1.23417	BTB-POZ and math Domain 3 ATBPM3	vv60093TRAF	Transcription Factor Activity
CUST_4086_PI428914343	VIT_07s0129g00440	-1.23876	Major Facilitator Superfamily	vv50121Porters_cat_1_to_6	Transport
CUST_10437_PI428914343	VIT_02s0025g01570	-1.24024	Dynamin-like protein 2b	vv50109Incompletely_characterized_transport_systems vv50110Protein_coat	Transport	-1.24975
CUST_8117_PI428914343	VIT_04s0008g06520	-1.24029	Calcineurin phosphoesterase	0	Cellular Process
CUST_3825_PI428914343	VIT_07s0005g05860	-1.24145	Nuclear GTP-binding protein NUG1	vv23008Ribosome_biogenesis_in_Eukaryotes	DNA/RNA Metabolic Process
CUST_17626_PI428914343	VIT_15s0045g01170	-1.24213	3-hydroxyisobutyryl-CoA hydrolase	vv10280Valine_leucine_and_isoleucine_degradation vv10410Beta-alanine_metabolism vv10640Propanoate_metabolism	Cellular Amino Acids and Derivative Metabolic Process
CUST_7919_PI428914343	VIT_04s0008g04380	-1.24319	Vernalization insensitive 3	vv30009Flower_development	Developmental Process
CUST_727_PI428914343	VIT_09s0002g08050	-1.24321	Unknown protein	0	Unknown Protein
CUST_23374_PI428914343	VIT_12s0035g01140	-1.24359	RAB GTPase RAB11C	0	Signal Transduction
CUST_12504_PI428914343	VIT_19s0027g00760	-1.24404	Ribosome assembly protein 1	vv23008Ribosome_biogenesis_in_Eukaryotes	DNA/RNA Metabolic Process	1.19109
CUST_2065_PI428914343	VIT_08s0007g00090	-1.24454	Unknown protein	0	Unknown Protein
CUST_5730_PI428914343	VIT_06s0061g01180	-1.24523	PHD finger transcription factor	vv60025DDT	Transcription Factor Activity
CUST_2086_PI428914343	VIT_08s0007g00300	-1.24704	No hit	0	No Hit
CUST_28985_PI428914343	VIT_00s0532g00050	-1.24778	Basic helix-loop-helix ILR3	vv11002Auxin_biosynthesis vv60011BHLH	Response to Hormone Stimulus
CUST_18384_PI428914343	VIT_15s0046g02010	-1.24785	Mitogen-activated Protein Kinase (VvMPK9)	vv30011Jasmonate_signaling vv34626Plant-pathogen_interaction	Signal Transduction
CUST_8022_PI428914343	VIT_04s0008g05480	-1.24812	BRI1-KD interacting protein 118	vv30005Brassinosteroids_signaling	Response to Hormone Stimulus	1.41899
CUST_9056_PI428914343	VIT_03s0038g00460	-1.24883	SH3 domain-containing protein 2	vv50110Protein_coat	Transport
CUST_18497_PI428914343	VIT_15s0046g03200	-1.24917	ATP-dependent RNA helicase DDX6/DHH1	vv23018RNA_degradation vv50133Primary_active_transporter_cat_A9_to_A18	DNA/RNA Metabolic Process
CUST_18877_PI428914343	VIT_14s0128g00870	-1.25199	MYB related DIRP family protein	vv60045MYBrelated	Transcription Factor Activity	1.22155
CUST_26263_PI428914343	VIT_01s0011g06330	-1.2544	Microtubule associated protein (MAP65-6)	vv44810Regulation_of_actin_cytoskeleton	Cellular Process
CUST_27778_PI428914343	VIT_00s0211g00050	-1.25765	Protein BRICK1 (AtBRK1)	vv44810Regulation_of_actin_cytoskeleton	Cellular Process
CUST_18346_PI428914343	VIT_15s0046g01620	-1.2578	Glycosyl transferase family 1 protein	0	Carbohydrate Metabolic Process
CUST_15701_PI428914343	VIT_17s0000g07300	-1.25882	ATP synthase gamma chain, mitochondrial (ATPC)	vv10190Oxidative_phosphorylation vv50131Primary_active_transporter_cat_A2_to_A4	Generation of Energy
CUST_4303_PI428914343	VIT_07s0031g01600	-1.25889	Shikimate kinase	vv10400Phenylalanine_tyrosine_and_tryptophan_biosynthesis	Cellular Amino Acids and Derivative Metabolic Process
CUST_18550_PI428914343	VIT_14s0060g00110	-1.25917	Glutamyl-tRNA synthetase, cytoplasmic	vv10860Porphyrin_and_chlorophyll_metabolism vv20970Aminoacyl-tRNA_biosynthesis	Generation of Energy	1.1295	*
CUST_4967_PI428914343	VIT_06s0004g04800	-1.26231	Triosephosphate isomerase, cytosolic	vv10010Glycolysis vv10051Fructose_and_mannose_metabolism vv10710Carbon_fixation	Carbohydrate Metabolic Process
CUST_15643_PI428914343	VIT_17s0000g06670	-1.26294	Translation initiation factor eIF-5A	0	DNA/RNA Metabolic Process
CUST_3444_PI428914343	VIT_07s0005g01440	-1.26437	Unknown protein	0	Unknown Protein
CUST_9650_PI428914343	VIT_03s0063g02260	-1.26486	Phosphatidylinositol 4-kinase	vv10562Inositol_phosphate_metabolism vv34070Phosphatidylinositol_signaling_system	Carbohydrate Metabolic Process
CUST_21364_PI428914343	VIT_13s0106g00730	-1.26549	YIP1	vv50110Protein_coat	Transport
CUST_13317_PI428914343	VIT_18s0001g04190	-1.2655	Co-chaperone grpE	vv50132Primary_active_transporter_cat_A5_to_A8	Transport
CUST_23406_PI428914343	VIT_12s0035g01490	-1.26613	Peroxiredoxin	0	No Hit
CUST_6346_PI428914343	VIT_05s0020g02510	-1.26622	Guanylate kinase	vv10230Purine_metabolism	DNA/RNA Metabolic Process
CUST_9394_PI428914343	VIT_03s0038g04290	-1.27073	Defective IN RNA-directed DNA methylation 1 DRD1	vv60058SNF2	Transcription Factor Activity
CUST_29709_PI428914343	VIT_00s2481g00010	-1.27089	Unknown	0	Unknown Protein
CUST_9399_PI428914343	VIT_03s0038g04360	-1.27096	COP9 signalosome subunit 5A	vv30003Auxin_signaling	Response to Hormone Stimulus
CUST_20086_PI428914343	VIT_14s0066g01340	-1.27103	DNA-binding protein	0	DNA/RNA Metabolic Process
CUST_8055_PI428914343	VIT_04s0008g05820	-1.27133	Stromal cell-derived factor 2 protein precursor (SDF2 protein)	0	Cellular Process
CUST_12691_PI428914343	VIT_19s0085g00980	-1.2722	Syntaxin binding protein 5 (tomosyn)	0	#N/A
CUST_13265_PI428914343	VIT_18s0001g03200	-1.27245	Emp24/gp25L/p24	vv50110Protein_coat	Transport
CUST_4262_PI428914343	VIT_07s0031g01190	-1.27273	Unknown protein	0	Unknown Protein
CUST_23718_PI428914343	VIT_11s0016g02550	-1.27305	Protein phosphatase 2 regulatory subunit B	vv23015mRNA_surveillance_pathway vv34020Calcium_signaling_pathway	Signal Transduction
CUST_25884_PI428914343	VIT_01s0011g02340	-1.27422	Importin	vv50109Incompletely_characterized_transport_systems vv50112Nuclear_pore_complex	Transport
CUST_3787_PI428914343	VIT_07s0005g05320	-1.27457	Calcium-dependent protein kinase 13 CPK13	vv34626Plant-pathogen_interaction	Signal Transduction
CUST_18152_PI428914343	VIT_15s0048g02570	-1.27484	Component of oligomeric golgi complex 4	vv50111Tethering_factors	Transport
CUST_25809_PI428914343	VIT_01s0011g01540	-1.27492	Unknown protein	0	Unknown Protein
CUST_1960_PI428914343	VIT_08s0040g02370	-1.27495	DnaJ homolog, subfamily C, member 19	vv50132Primary_active_transporter_cat_A5_to_A8	Transport
CUST_5717_PI428914343	VIT_06s0061g01050	-1.27544	Protein kinase SRPK1	0	Signal Transduction
CUST_17333_PI428914343	VIT_16s0098g01130	-1.27551	Unknown protein	0	Unknown Protein
CUST_19747_PI428914343	VIT_14s0068g00890	-1.27603	Mitochondrial substrate carrier family protein	vv50123Porters_cat_18_to_29	Transport
CUST_22651_PI428914343	VIT_12s0059g02490	-1.27683	EXS family protein / ERD1/XPR1/SYG1	vv50125Porters_cat_66_to_94	Transport
CUST_8636_PI428914343	VIT_04s0023g02340	-1.2776	Unknown protein	0	Unknown Protein
CUST_1318_PI428914343	VIT_08s0056g00150	-1.27772	Protein kinase APK1B	0	Signal Transduction
CUST_7805_PI428914343	VIT_04s0008g03230	-1.27817	Unknown protein	0	Unknown Protein
CUST_4224_PI428914343	VIT_07s0031g00780	-1.28173	Transcriptional factor B3	vv60001ABI3VP1	Transcription Factor Activity
CUST_17332_PI428914343	VIT_16s0098g01120	-1.28205	No hit	0	No Hit
CUST_15748_PI428914343	VIT_17s0000g07810	-1.28352	Unknown protein	0	Unknown Protein
CUST_494_PI428914343	VIT_09s0002g05260	-1.28402	Microtubule-severing ATPase	vv44810Regulation_of_actin_cytoskeleton vv50133Primary_active_transporter_cat_A9_to_A18	Cellular Process
CUST_5106_PI428914343	VIT_06s0004g06240	-1.28462	Zinc finger (C2H2 type) family	vv60017C2H2	Transcription Factor Activity	-1.62417	*
CUST_26810_PI428914343	VIT_01s0010g01130	-1.28559	6-phosphogluconate dehydrogenase	vv10030Pentose_phosphate	Carbohydrate Metabolic Process
CUST_22353_PI428914343	VIT_12s0028g03380	-1.28571	ADP,ATP carrier protein	vv50123Porters_cat_18_to_29	Transport
CUST_21189_PI428914343	VIT_13s0019g04950	-1.28648	KOW domain-containing transcription factor family protein	0	DNA/RNA Metabolic Process
CUST_15494_PI428914343	VIT_17s0000g05140	-1.28661	Rhomboid	0	#N/A
CUST_4244_PI428914343	VIT_07s0031g00990	-1.28951	Binding	0	Unknown Protein
CUST_449_PI428914343	VIT_09s0002g04760	-1.28967	SNF1-related protein kinase regulatory subunit beta-2 (AKIN beta-2)	0	Signal Transduction
CUST_4735_PI428914343	VIT_06s0004g02430	-1.29125	SPla/RYanodine receptor (SPRY) domain-containing	vv50101Channels_and_pores	Transport
CUST_3120_PI428914343	VIT_07s0151g00960	-1.29406	WD repeat domain 5	vv50133Primary_active_transporter_cat_A9_to_A18	Transport
CUST_12710_PI428914343	VIT_19s0085g01180	-1.29412	HUA1 (enhancer of AG-4 1)	vv30009Flower_development vv60018C3H	Developmental Process
CUST_25811_PI428914343	VIT_01s0011g01570	-1.29602	Coatomer subunit delta	vv50110Protein_coat	Transport	1.18349	*
CUST_6989_PI428914343	VIT_05s0029g01090	-1.29698	Alpha 1,3-glucosidase	vv10510N-Glycan_biosynthesis vv24141Protein_processing_in_endoplasmic_reticulum	Carbohydrate Metabolic Process
CUST_10943_PI428914343	VIT_02s0012g00630	-1.29803	Myb family	vv60045MYBrelated	Transcription Factor Activity
CUST_18879_PI428914343	VIT_14s0128g00890	-1.29932	SNF4 (Sucrose NonFermenting 4)	0	#N/A
CUST_9243_PI428914343	VIT_03s0038g02760	-1.29986	V-type H+-transporting ATPase subunit B	vv10190Oxidative_phosphorylation vv44145Phagosome vv50131Primary_active_transporter_cat_A2_to_A4	Generation of Energy
CUST_10445_PI428914343	VIT_02s0025g01650	-1.30185	PHD finger transcription factor	vv60048PHD	Transcription Factor Activity
CUST_10152_PI428914343	VIT_03s0017g01000	-1.30188	Amine oxidase	vv10220Urea_cycle_and_metabolism_of_amino_groups vv10340Histidine_metabolism vv10350Tyrosine_metabolism vv10360Phenylalanine_metabolism vv11002Auxin_biosynthesis	Cellular Amino Acids and Derivative Metabolic Process
CUST_24308_PI428914343	VIT_11s0037g01420	-1.3028	Calcium-dependent protein kinase 13 CPK13	vv34626Plant-pathogen_interaction	Signal Transduction
CUST_3653_PI428914343	VIT_07s0005g03690	-1.30313	Protein kinase MK6	0	Signal Transduction	-1.43696
CUST_534_PI428914343	VIT_09s0002g05720	-1.30384	V-type H+-transporting ATPase 21kDa proteolipid subunit	vv10190Oxidative_phosphorylation vv44145Phagosome vv50131Primary_active_transporter_cat_A2_to_A4	Generation of Energy
CUST_365_PI428914343	VIT_09s0002g03860	-1.30462	RPS5 (resistant to p. syringae 5)	vv34627R_proteins_from_Plant-pathogen_interaction	Response to Stress
CUST_10298_PI428914343	VIT_02s0025g00140	-1.30585	Ring-H2 zinc finger protein RHA1b	0	#N/A
CUST_11867_PI428914343	VIT_19s0014g05400	-1.30701	C-myc binding protein	0	Cellular Process
CUST_7935_PI428914343	VIT_04s0008g04550	-1.30842	Unknown	0	Unknown Protein
CUST_22321_PI428914343	VIT_12s0028g03030	-1.30847	Zinc finger (C2H2 type) MAGPIE	vv60017C2H2	Transcription Factor Activity
CUST_7950_PI428914343	VIT_04s0008g04740	-1.309	GCN5 N-acetyltransferase (GNAT)	vv60082GNAT	Transcription Factor Activity
CUST_18832_PI428914343	VIT_14s0128g00400	-1.30912	Ras homolog gene family, member T1	0	#N/A	1.12593
CUST_2864_PI428914343	VIT_08s0007g08400	-1.30926	Heme exporter ATP-binding protein CcmA	vv52010ABC_transporters	Transport
CUST_6474_PI428914343	VIT_05s0020g03840	-1.3093	Unknown protein	0	Unknown Protein
CUST_13098_PI428914343	VIT_18s0001g00480	-1.30972	T-complex protein 1 subunit beta	0	#N/A
CUST_10328_PI428914343	VIT_02s0025g00440	-1.30985	Transducin protein	0	#N/A
CUST_2374_PI428914343	VIT_08s0007g03310	-1.31003	Unknown	0	No Hit
CUST_27277_PI428914343	VIT_00s0144g00040	-1.31076	R protein MLA10	vv34627R_proteins_from_Plant-pathogen_interaction	Response to Stress
CUST_4756_PI428914343	VIT_06s0004g02660	-1.31213	Exonuclease RRP41 (RRP41)	vv23018RNA_degradation	DNA/RNA Metabolic Process
CUST_14505_PI428914343	VIT_18s0072g00870	-1.31432	Exosome complex component RRP45	vv23018RNA_degradation	DNA/RNA Metabolic Process
CUST_7663_PI428914343	VIT_04s0008g01750	-1.31623	Ribosomal protein S3 (RPS3C) 40S	vv23010Ribosome	DNA/RNA Metabolic Process
CUST_20788_PI428914343	VIT_13s0067g03800	-1.31704	Cytochrome c oxidase subunit VIb	vv10190Oxidative_phosphorylation vv50135Primary_active_transporter_cat_D3_to_E2	Generation of Energy
CUST_12634_PI428914343	VIT_19s0085g00360	-1.31756	No hit	0	No Hit
CUST_18295_PI428914343	VIT_15s0046g01080	-1.31783	Glycosyl hydrolase family 18	0	Carbohydrate Metabolic Process
CUST_13056_PI428914343	VIT_18s0122g01370	-1.31907	Unknown protein	0	Unknown Protein
CUST_24984_PI428914343	VIT_10s0003g01360	-1.32051	Cysteine protease (PhCAC16.5)	0	#N/A
CUST_167_PI428914343	VIT_09s0002g01800	-1.32297	Dihydrolipoamide S-acetyltransferase	vv10010Glycolysis vv10252Alanine_and_aspartate_metabolism vv10620Pyruvate_metabolism	Carbohydrate Metabolic Process
CUST_25279_PI428914343	VIT_10s0003g04490	-1.32436	Phototropic-responsive NPH3	0	Signal Transduction
CUST_15397_PI428914343	VIT_17s0000g04140	-1.32472	Unknown protein	0	Unknown Protein
CUST_23039_PI428914343	VIT_12s0055g01220	-1.3251	Tubulin folding cofactor TITAN 1	vv44810Regulation_of_actin_cytoskeleton	Cellular Process
CUST_26724_PI428914343	VIT_01s0182g00070	-1.32595	Proteasome 26S regulatory subunit (RPN6)	vv23050Proteasome	Cellular Homeostasis	1.26029
CUST_18466_PI428914343	VIT_15s0046g02860	-1.32641	Riboflavin biosynthesis protein ribD	vv10740Riboflavin_metabolism	Secondary Metabolic Process
CUST_6701_PI428914343	VIT_05s0049g01280	-1.32685	COP1-interacting protein 7	vv24120Ubiquitin_mediated_proteolysis	Cellular Homeostasis
CUST_15796_PI428914343	VIT_17s0000g08320	-1.32731	Ataxia-telangiectasia mutated protein (Atm)	vv44110Cell_cycle	Cellular Process
CUST_14491_PI428914343	VIT_18s0072g00720	-1.32798	SEC5A (exocyst complex component SEC5)	vv50111Tethering_factors	Transport	-1.3297
CUST_14551_PI428914343	VIT_18s0075g00120	-1.32945	Alpha-1,4-fucosyltransferase	vv10602Glycosphingolipid_biosynthesis	Lipid Metabolic Process
CUST_2438_PI428914343	VIT_08s0007g03960	-1.32949	Phosphopyruvate hydratase.	vv10010Glycolysis	Carbohydrate Metabolic Process
CUST_23538_PI428914343	VIT_11s0016g00720	-1.33043	Polygalacturonase GH28	vv40006Cell_wall	Cell Wall Metabolism
CUST_15659_PI428914343	VIT_17s0000g06830	-1.33227	Zinc finger (C2H2 type) family	vv60017C2H2	Transcription Factor Activity
CUST_16692_PI428914343	VIT_16s0022g01290	-1.33333	SDG29 (SET Domain group 29)	vv60048PHD	Transcription Factor Activity
CUST_20446_PI428914343	VIT_13s0067g02540	-1.33333	No hit	0	No Hit
CUST_15214_PI428914343	VIT_17s0000g02280	-1.33333	Suppressor of lin-12 protein	0	#N/A
CUST_19040_PI428914343	VIT_14s0030g01670	-1.33358	Proteasome 26S regulatory subunit (RPN6)	vv23050Proteasome	Cellular Homeostasis
CUST_18508_PI428914343	VIT_15s0046g03350	-1.3341	Cleavage and polyadenylation specificity factor 5	vv23015mRNA_surveillance_pathway	DNA/RNA Metabolic Process
CUST_27714_PI428914343	VIT_00s0203g00200	-1.33427	Universal stress protein (USP) family protein	0	Response to Stress
CUST_26264_PI428914343	VIT_01s0011g06340	-1.33429	IAR1 (IAA-alanine resistant 1)	vv50121Porters_cat_1_to_6	Transport
CUST_28449_PI428914343	VIT_00s0322g00040	-1.33448	RuvB DNA helicase protein	0	#N/A
CUST_11631_PI428914343	VIT_19s0014g02750	-1.33511	N-ethylmaleimide sensitive factor	vv44110Cell_cycle vv50101Channels_and_pores	Cellular Process
CUST_26601_PI428914343	VIT_01s0026g01650	-1.33516	Porin II, 36kDa	vv50101Channels_and_pores	Transport
CUST_24309_PI428914343	VIT_11s0037g01430	-1.3359	Calcium-dependent protein kinase 13 CPK13	vv34626Plant-pathogen_interaction	Signal Transduction
CUST_28256_PI428914343	VIT_00s0273g00020	-1.33663	Calcium-dependent protein kinase 13 CPK13	vv34626Plant-pathogen_interaction	Signal Transduction
CUST_5158_PI428914343	VIT_06s0004g06780	-1.33672	PHD finger-like domain-containing protein 5A	vv23040Spliceosome	DNA/RNA Metabolic Process
CUST_6826_PI428914343	VIT_05s0051g00420	-1.33777	Glycosyltransferase family 14 Beta-1-3-galactosyl-O-glycosyl-glycoprotein	0	Carbohydrate Metabolic Process		*
CUST_20637_PI428914343	VIT_13s0067g01510	-1.33792	Outer membrane OMP85	0	#N/A
CUST_29398_PI428914343	VIT_00s1232g00020	-1.33795	Ribosomal protein L12	vv23010Ribosome	DNA/RNA Metabolic Process
CUST_5107_PI428914343	VIT_06s0004g06250	-1.34081	SETH2; transferase, transferring glycosyl groups	0	#N/A
CUST_14057_PI428914343	VIT_18s0001g13150	-1.34091	BEL1 homeotic protein 3	vv60034HB	Transcription Factor Activity
CUST_4504_PI428914343	VIT_06s0004g00040	-1.34146	Pur alpha-1 (purin-rich alpha 1)	0	Transcription Factor Activity
CUST_1495_PI428914343	VIT_08s0032g00610	-1.34225	No hit	0	No Hit
CUST_7041_PI428914343	VIT_05s0062g00200	-1.34227	Pentatricopeptide repeat-containing protein	0	Pentatricopeptide (PPR) repeat-containing protein
CUST_24582_PI428914343	VIT_11s0052g00980	-1.34309	Yip1 domain , member 6	vv50110Protein_coat	Transport
CUST_13923_PI428914343	VIT_18s0001g11780	-1.34315	No hit	0	No Hit
CUST_15954_PI428914343	VIT_17s0000g09980	-1.34328	REF6 (relative of early flowering 6)	vv30009Flower_development vv60038Jumonji	Developmental Process
CUST_21524_PI428914343	VIT_13s0047g00350	-1.34444	Unknown	0	No Hit	1.29028
CUST_18333_PI428914343	VIT_15s0046g01490	-1.3445	No hit	0	No Hit
CUST_3156_PI428914343	VIT_07s0104g00300	-1.34468	Hemolysin	vv50109Incompletely_characterized_transport_systems	Transport
CUST_17502_PI428914343	VIT_15s0024g01360	-1.34512	Polyprotein	0	Cellular Process
CUST_19195_PI428914343	VIT_14s0036g00370	-1.34545	Serine/threonine-protein phosphatase PP1	vv10500Starch_and_sucrose_metabolism	Carbohydrate Metabolic Process	1.39084
CUST_12956_PI428914343	VIT_18s0122g00090	-1.34737	Transporter-related	vv50109Incompletely_characterized_transport_systems	Transport
CUST_9645_PI428914343	VIT_03s0063g02210	-1.3487	Unknown protein	0	Unknown Protein
CUST_19905_PI428914343	VIT_14s0171g00240	-1.35004	SYN2 (Sister chromatid cohesion 1 (SCC1) protein homolog 2) cohesin	vv44110Cell_cycle	Cellular Process
CUST_20623_PI428914343	VIT_13s0067g01290	-1.35023	Clathrin heavy chain	vv50110Protein_coat	Transport
CUST_1490_PI428914343	VIT_08s0032g00530	-1.35029	Rhomboid	0	#N/A
CUST_18100_PI428914343	VIT_15s0048g02000	-1.35045	Homeodomain GLABROUS1	vv60034HB	Transcription Factor Activity
CUST_27262_PI428914343	VIT_00s0131g00270	-1.35073	Protein phosphatase 2 (formerly 2A), regulatory subunit A	vv23015mRNA_surveillance_pathway vv34020Calcium_signaling_pathway	Signal Transduction
CUST_21386_PI428914343	VIT_13s0147g00210	-1.35185	Unknown protein	0	Unknown Protein
CUST_9916_PI428914343	VIT_03s0088g00960	-1.35204	Unknown protein	0	Unknown Protein
CUST_22811_PI428914343	VIT_12s0057g00610	-1.35245	Nucleoporin Nup133	vv23013RNA_transport vv50109Incompletely_characterized_transport_systems vv50112Nuclear_pore_complex	DNA/RNA Metabolic Process
CUST_3464_PI428914343	VIT_07s0005g01650	-1.3534	Nodal modulator 1 precursor	0	#N/A
CUST_12381_PI428914343	VIT_19s0140g00200	-1.35446	Ubiquitin-specific protease 15 (UBP15)	0	Cellular Homeostasis
CUST_27867_PI428914343	VIT_00s0220g00130	-1.35468	Allyl alcohol dehydrogenase	0	Cellular Process
CUST_4618_PI428914343	VIT_06s0004g01200	-1.3551	Beta-1,3-glucan synthase	vv10500Starch_and_sucrose_metabolism	Carbohydrate Metabolic Process
CUST_3663_PI428914343	VIT_07s0005g03790	-1.35628	Succinyl-CoA ligase beta-chain	vv10020Citrate_cycle vv10720Reductive_carboxylate_cycle	Carbohydrate Metabolic Process
CUST_4293_PI428914343	VIT_07s0031g01500	-1.3567	Unknown protein	0	Unknown Protein		*
CUST_22456_PI428914343	VIT_12s0059g00450	-1.35694	DNA topoisomerase I	0	DNA/RNA Metabolic Process
CUST_10346_PI428914343	VIT_02s0025g00640	-1.35731	BTI2 (VIRB2- interacting protein 2)	0	Cellular Homeostasis
CUST_12627_PI428914343	VIT_19s0085g00270	-1.358	Unknown protein	0	Unknown Protein
CUST_22010_PI428914343	VIT_12s0142g00430	-1.35813	Alternative oxidase 2, (AOX2)	vv30001ABA_signaling	Response to Hormone Stimulus
CUST_22996_PI428914343	VIT_12s0055g00750	-1.35817	Pentatricopeptide (PPR) repeat-containing protein	0	Pentatricopeptide (PPR) repeat-containing protein
CUST_29696_PI428914343	VIT_00s2424g00010	-1.35841	Unknown	0	Unknown Protein
CUST_20326_PI428914343	VIT_14s0108g01190	-1.35928	No hit	0	No Hit
CUST_13990_PI428914343	VIT_18s0001g12470	-1.35963	Dehydration-responsive protein	0	#N/A
CUST_1604_PI428914343	VIT_08s0217g00110	-1.36022	Basic helix-loop-helix aprataxin	vv60011BHLH	Transcription Factor Activity
CUST_27289_PI428914343	VIT_00s0144g00240	-1.36034	No hit	0	No Hit
CUST_23364_PI428914343	VIT_12s0035g01040	-1.36119	NSL1 (necrotic spotted lesions 1)	0	#N/A
CUST_15533_PI428914343	VIT_17s0000g05540	-1.36262	H(+)-ATPase 11 AHA11	vv10190Oxidative_phosphorylation vv50131Primary_active_transporter_cat_A2_to_A4	Generation of Energy
CUST_23056_PI428914343	VIT_12s0034g00100	-1.36333	No hit	0	No Hit
CUST_71_PI428914343	VIT_09s0002g00770	-1.36555	2OG-Fe(II) oxygenase	0	Generation of Energy
CUST_24415_PI428914343	VIT_11s0065g01070	-1.36602	Unknown	0	No Hit
CUST_23447_PI428914343	VIT_12s0035g01950	-1.36633	4-diphosphocytidyl-2-C-methyl-D-erythritol synthase	vv10100Biosynthesis_of_steroids	Lipid Metabolic Process
CUST_15068_PI428914343	VIT_17s0000g00620	-1.36723	Protein kinase CRK1	0	Signal Transduction
CUST_20748_PI428914343	VIT_13s0067g03160	-1.36726	No hit	0	No Hit
CUST_21485_PI428914343	VIT_13s0175g00120	-1.36738	ABA-responsive element-binding protein 3 (AREB3) (VvABF-3), Basic Leucine Zipper Transcription Factor (VvbZIP34)	vv30001ABA_signaling vv60012BZIP	Response to Hormone Stimulus
CUST_22082_PI428914343	VIT_12s0028g00050	-1.36973	Beta-1,3 glucanase	0	Cell Wall Metabolism
CUST_6911_PI428914343	VIT_05s0029g00180	-1.36991	ER lumen retaining receptor (HDEL receptor)	0	#N/A
CUST_24292_PI428914343	VIT_11s0037g01260	-1.37073	No hit	0	No Hit
CUST_20954_PI428914343	VIT_13s0019g02370	-1.37079	Yip1 domain , member 2	vv50110Protein_coat	Transport
CUST_5255_PI428914343	VIT_06s0004g07760	-1.37119	GCN5L1	0	Carbohydrate Metabolic Process
CUST_3889_PI428914343	VIT_07s0005g06670	-1.37174	Hydroxyproline-rich glycoprotein family	vv40006Cell_wall vv60062Trihelix	Cell Wall Metabolism
CUST_17984_PI428914343	VIT_15s0048g00720	-1.37296	forkhead-associated domain-containing protein	vv60028FHA	Transcription Factor Activity	1.41159
CUST_22233_PI428914343	VIT_12s0028g02100	-1.37378	Ribosomal protein S5, bacterial and organelle form	vv23010Ribosome	DNA/RNA Metabolic Process
CUST_6000_PI428914343	VIT_05s0077g01210	-1.37401	Dihydrolipoyl dehydrogenase	vv10010Glycolysis vv10020Citrate_cycle vv10252Alanine_and_aspartate_metabolism vv10260Glycine_serine_and_threonine_metabolism vv10620Pyruvate_metabolism	Carbohydrate Metabolic Process
CUST_27176_PI428914343	VIT_01s0150g00400	-1.375	Calnexin 1 (CNX1)	vv24141Protein_processing_in_endoplasmic_reticulum vv44145Phagosome	Cellular Process
CUST_14626_PI428914343	VIT_18s0075g01100	-1.37558	TRNA nucleotidyltransferase	0	DNA/RNA Metabolic Process
CUST_23528_PI428914343	VIT_11s0016g00610	-1.37649	Unknown	0	Unknown Protein	1.2987
CUST_15901_PI428914343	VIT_17s0000g09390	-1.3773	Ribosomal protein L19	vv23010Ribosome	DNA/RNA Metabolic Process
CUST_1578_PI428914343	VIT_08s0105g00390	-1.37975	Calcium Dependent Protein Kinase (VvCPK10)	vv34626Plant-pathogen_interaction	Signal Transduction
CUST_21588_PI428914343	VIT_13s0047g01140	-1.38337	Esterase/lipase/thioesterase	0	#N/A
CUST_7952_PI428914343	VIT_04s0008g04760	-1.38369	V-type H+-transporting ATPase 21kDa proteolipid subunit	vv10190Oxidative_phosphorylation vv44145Phagosome vv50131Primary_active_transporter_cat_A2_to_A4	Generation of Energy
CUST_15710_PI428914343	VIT_17s0000g07410	-1.38391	Unknown	0	No Hit
CUST_1671_PI428914343	VIT_08s0058g00720	-1.38503	No hit	0	No Hit
CUST_10981_PI428914343	VIT_02s0012g01020	-1.38636	Zinc finger (C3HC4-type ring finger)	vv60078Other_zf-C3HC4	Transcription Factor Activity
CUST_16150_PI428914343	VIT_16s0039g00080	-1.38708	Unknown protein	0	Unknown Protein	1.34984
CUST_26642_PI428914343	VIT_01s0026g02110	-1.38713	Ribosomal protein S9 (RPS9C) 40S	vv23010Ribosome	DNA/RNA Metabolic Process
CUST_13321_PI428914343	VIT_18s0001g04380	-1.38755	Unknown protein	0	Unknown Protein
CUST_4726_PI428914343	VIT_06s0004g02330	-1.38802	Sulfite reductase	vv10450Selenoamino_acid_metabolism vv10920Sulfur_metabolism	Cellular Amino Acids and Derivative Metabolic Process
CUST_17908_PI428914343	VIT_15s0021g02730	-1.38895	SEC16 homolog B	vv50110Protein_coat	Transport
CUST_9179_PI428914343	VIT_03s0038g02080	-1.38914	Pentatricopeptide (PPR) repeat-containing protein	0	Pentatricopeptide (PPR) repeat-containing protein
CUST_16029_PI428914343	VIT_17s0053g00090	-1.38925	Accumulation and replication of chloroplasts 6H	vv44110Cell_cycle	Cellular Process
CUST_19738_PI428914343	VIT_14s0068g00800	-1.39235	Syntaxin 7	vv24130SNARE_interactions_in_vesicular_transport vv44145Phagosome vv50101Channels_and_pores	Transport
CUST_7478_PI428914343	VIT_05s0094g01490	-1.3925	6,7-dimethyl-8-ribityllumazine synthase, chloroplast precursor	vv10740Riboflavin_metabolism vv30011jasmonate_signaling	Secondary Metabolic Process
CUST_10766_PI428914343	VIT_02s0025g04920	-1.39259	Phosphate translocator protein2, Plastidic	vv50122Porters_cat_7_to_17	Transport	-1.4107
CUST_16233_PI428914343	VIT_16s0039g01470	-1.39352	Kelch repeat-containing F-box protein	0	Cellular Homeostasis
CUST_21922_PI428914343	VIT_13s0064g01790	-1.39583	R protein MLA10	vv34627R_proteins_from_Plant-pathogen_interaction	Response to Stress
CUST_18782_PI428914343	VIT_14s0060g02640	-1.39734	Myb family	vv60045MYBrelated	Transcription Factor Activity
CUST_20478_PI428914343	VIT_13s0067g03630	-1.3976	No hit	0	No Hit
CUST_26916_PI428914343	VIT_01s0010g02360	-1.39792	Thimet oligopeptidase	0	#N/A
CUST_26760_PI428914343	VIT_01s0010g00560	-1.39905	Unknown protein	0	Unknown Protein
CUST_15598_PI428914343	VIT_17s0000g06220	-1.39964	Exostosin	vv11030Glycan_structures-biosynthesis1	Cellular Process
CUST_27165_PI428914343	VIT_01s0150g00290	-1.40038	NEF1 (no exine formation 1)	0	Cellular Process
CUST_4723_PI428914343	VIT_06s0004g02300	-1.40127	Calcium Dependent Protein Kinase (VvCPK5)	vv34626Plant-pathogen_interaction	Signal Transduction
CUST_25374_PI428914343	VIT_10s0003g05560	-1.40308	Pentatricopeptide (PPR) repeat-containing protein	0	Pentatricopeptide (PPR) repeat-containing protein
CUST_8565_PI428914343	VIT_04s0023g01620	-1.40385	No hit	0	No Hit
CUST_29654_PI428914343	VIT_00s2249g00010	-1.40577	GLABRA2 expression modulator	vv44110Cell_cycle	Cellular Process
CUST_7251_PI428914343	VIT_05s0102g00260	-1.40613	Cell division cycle protein 48	vv24141Protein_processing_in_endoplasmic_reticulum vv44110Cell_cycle vv50133Primary_active_transporter_cat_A9_to_A18	Cellular Process
CUST_7112_PI428914343	VIT_05s0062g01070	-1.40628	Receptor protein kinase	0	Signal Transduction
CUST_15370_PI428914343	VIT_17s0000g03870	-1.40854	Protein phosphatase 2 regulatory subunit A	vv23015mRNA_surveillance_pathway vv34020Calcium_signaling_pathway	Signal Transduction
CUST_24416_PI428914343	VIT_11s0065g01080	-1.40877	DEAD/DEAH box helicase (RH10)	vv23040Spliceosome vv50133Primary_active_transporter_cat_A9_to_A18	DNA/RNA Metabolic Process
CUST_29339_PI428914343	VIT_00s0961g00020	-1.41053	Transducin protein	0	#N/A
CUST_17786_PI428914343	VIT_15s0021g01220	-1.41234	Transcription factor	vv60062Trihelix	Transcription Factor Activity
CUST_26988_PI428914343	VIT_01s0010g03120	-1.41237	No hit	0	No Hit
CUST_12553_PI428914343	VIT_19s0027g01340	-1.41379	Clathrin heavy chain	vv50110Protein_coat	Transport
CUST_1406_PI428914343	VIT_08s0056g01170	-1.41402	Zinc finger protein VAR3, chloroplastic	vv60080Other_zf	Transcription Factor Activity
CUST_4499_PI428914343	VIT_07s0130g00490	-1.41413	Anaphase-promoting complex/cyclosome 8	vv24120Ubiquitin_mediated_proteolysis vv44110Cell_cycle	Cellular Homeostasis
CUST_19242_PI428914343	VIT_14s0036g01030	-1.41426	Ankyrin repeat	0	Cellular Process
CUST_453_PI428914343	VIT_09s0002g04810	-1.41581	Coatomer protein complex, subunit beta 2 (beta prime)	vv50110Protein_coat	Transport
CUST_29741_PI428914343	VIT_00s2582g00010	-1.41697	Unknown	0	Unknown Protein
CUST_15275_PI428914343	VIT_17s0000g02900	-1.41711	ATP synthase beta chain 2, mitochondrial	vv10190Oxidative_phosphorylation vv50131Primary_active_transporter_cat_A2_to_A4	Generation of Energy
CUST_26390_PI428914343	VIT_01s0127g00230	-1.4174	NIK3 (NSP- interacting kinase 3)	0	#N/A
CUST_5963_PI428914343	VIT_05s0077g00820	-1.41958	Unknown protein	0	Unknown Protein
CUST_9278_PI428914343	VIT_03s0038g03110	-1.41974	ATSLY1	vv30010Gibberellin_signaling	Response to Hormone Stimulus
CUST_7725_PI428914343	VIT_04s0008g02410	-1.42049	Unknown protein	0	Unknown Protein
CUST_18332_PI428914343	VIT_15s0046g01480	-1.42074	Unknown protein	0	Unknown Protein
CUST_26394_PI428914343	VIT_01s0127g00270	-1.42096	Signal recognition particle receptor beta subunit	vv23060Protein_export vv50132Primary_active_transporter_cat_A5_to_A8	Cellular Homeostasis
CUST_128_PI428914343	VIT_09s0002g01400	-1.42147	myb domain protein 7	vv60044MYB	Transcription Factor Activity
CUST_14016_PI428914343	VIT_18s0001g12740	-1.4227	No hit	0	No Hit
CUST_5473_PI428914343	VIT_06s0009g02040	-1.42314	Plectin (myosin-like)	vv44810Regulation_of_actin_cytoskeleton	Cellular Process
CUST_1365_PI428914343	VIT_08s0056g00670	-1.42424	No hit	0	No Hit	1.16281
CUST_16413_PI428914343	VIT_16s0013g00080	-1.4244	Asparaginyl-tRNA synthetase, cytoplasmic 1	vv10252Alanine_and_aspartate_metabolism vv20970Aminoacyl-tRNA_biosynthesis	Cellular Amino Acids and Derivative Metabolic Process
CUST_3327_PI428914343	VIT_07s0005g00250	-1.42462	P23 co-chaperone	vv50110Protein_coat	Transport		*
CUST_9364_PI428914343	VIT_03s0038g03990	-1.4262	UDP-galactose translocator	vv50122Porters_cat_7_to_17	Transport
CUST_29755_PI428914343	VIT_00s2643g00010	-1.42674	Protein kinase	0	Signal Transduction
CUST_4260_PI428914343	VIT_07s0031g01170	-1.42724	Aspartic Protease (VvAP17)	0	Cellular Homeostasis
CUST_9962_PI428914343	VIT_03s0097g00280	-1.4281	Unknown protein	0	Unknown Protein
CUST_13593_PI428914343	VIT_18s0001g08370	-1.42813	Glycosyl hydrolase family 10 protein	0	Carbohydrate Metabolic Process
CUST_27274_PI428914343	VIT_00s0131g00430	-1.42896	KOW domain-containing factor family protein	0	DNA/RNA Metabolic Process
CUST_20957_PI428914343	VIT_13s0019g02400	-1.42982	Transducin protein	0	#N/A
CUST_15489_PI428914343	VIT_17s0000g05090	-1.43007	Pentatricopeptide (PPR) repeat-containing protein	0	Pentatricopeptide (PPR) repeat-containing protein
CUST_4180_PI428914343	VIT_07s0031g00330	-1.43092	MAP3K protein kinase	0	#N/A	-1.2812	*
CUST_18086_PI428914343	VIT_15s0048g01860	-1.43276	No hit	0	No Hit
CUST_11512_PI428914343	VIT_19s0014g01490	-1.43343	Galactosyltransferase family protein	0	#N/A
CUST_20186_PI428914343	VIT_14s0066g02390	-1.43348	Golgi alpha-mannosidase II	vv10510N-Glycan_biosynthesis vv11030Glycan_structures-biosynthesis1	Carbohydrate Metabolic Process
CUST_27484_PI428914343	VIT_00s0184g00100	-1.43421	Pyruvate kinase	vv10010Glycolysis vv10230Purine_metabolism vv10620Pyruvate_metabolism vv10710Carbon_fixation	Carbohydrate Metabolic Process
CUST_24876_PI428914343	VIT_10s0003g00160	-1.43482	Pentatricopeptide (PPR) repeat-containing protein	0	Pentatricopeptide (PPR) repeat-containing protein
CUST_2723_PI428914343	VIT_08s0007g06980	-1.43594	Pentatricopeptide repeat-containing protein	0	Pentatricopeptide (PPR) repeat-containing protein
CUST_1468_PI428914343	VIT_08s0032g00290	-1.43602	RNA-binding region RNP-1	0	DNA/RNA Metabolic Process
CUST_21522_PI428914343	VIT_13s0047g00330	-1.43619	FAR1-related sequence 3	vv60071Orphans_far-red	Transcription Factor Activity
CUST_1173_PI428914343	VIT_09s0054g00430	-1.43721	Unknown protein	0	Unknown Protein
CUST_398_PI428914343	VIT_09s0002g04210	-1.43825	Receptor protein kinase PERK1	0	Signal Transduction
CUST_2771_PI428914343	VIT_08s0007g07460	-1.43993	Chaperonin	0	Cellular Homeostasis
CUST_1334_PI428914343	VIT_08s0056g00310	-1.44011	Auxin efflux carrier	vv50004Auxin_transport vv50125Porters_cat_66_to_94	Response to Hormone Stimulus
CUST_17407_PI428914343	VIT_15s0024g00030	-1.44083	Pentatricopeptide (PPR) repeat-containing protein	0	Pentatricopeptide (PPR) repeat-containing protein
CUST_11824_PI428914343	VIT_19s0014g04860	-1.4413	ATP synthase g subunit , Mitochondrial	vv10190Oxidative_phosphorylation vv50131Primary_active_transporter_cat_A2_to_A4	Generation of Energy
CUST_9629_PI428914343	VIT_03s0063g02050	-1.44211	E3 ubiquitin-protein ligase RNF5	vv24141Protein_processing_in_endoplasmic_reticulum vv60078Other_zf-C3HC4	Transcription Factor Activity
CUST_24212_PI428914343	VIT_11s0037g00340	-1.44444	Homoserine kinase (HSK)	vv10260Glycine_serine_and_threonine_metabolism	Cellular Amino Acids and Derivative Metabolic Process
CUST_3345_PI428914343	VIT_07s0005g00430	-1.44444	Pyruvate kinase	vv10010Glycolysis vv10230Purine_metabolism vv10620Pyruvate_metabolism vv10710Carbon_fixation	Carbohydrate Metabolic Process
CUST_22633_PI428914343	VIT_12s0059g02310	-1.44545	PDF2 (protodermal factor2)	vv60034HB	Transcription Factor Activity
CUST_18551_PI428914343	VIT_14s0060g00120	-1.44639	Germin-like protein 2 [Vitis vinifera]	0	Cellular Process
CUST_24198_PI428914343	VIT_11s0037g00200	-1.44668	Unknown	0	Unknown Protein
CUST_10586_PI428914343	VIT_02s0025g03090	-1.44674	Unknown protein	0	Unknown Protein
CUST_21246_PI428914343	VIT_13s0074g00210	-1.4469	Pyruvate kinase	vv10010Glycolysis vv10230Purine_metabolism vv10620Pyruvate_metabolism vv10710Carbon_fixation	Carbohydrate Metabolic Process
CUST_16653_PI428914343	VIT_16s0022g00760	-1.44715	Zinc knuckle	0	#N/A
CUST_15576_PI428914343	VIT_17s0000g05990	-1.44717	ABA-responsive protein (HVA22a)	vv30001ABA_signaling	Response to Hormone Stimulus
CUST_3333_PI428914343	VIT_07s0005g00310	-1.44769	Zinc finger (CCCH type) helicase family protein	vv60018C3H	Transcription Factor Activity		*
CUST_29345_PI428914343	VIT_00s0978g00010	-1.44811	Transcription initiation factor TFIIH subunit H4	vv23022Basal_transcription_factors vv23420Nucleotide_excision_repair	Transcription Factor Activity
CUST_1043_PI428914343	VIT_09s0018g01070	-1.4494	Zinc finger protein 830	vv60017C2H2	Transcription Factor Activity
CUST_10965_PI428914343	VIT_02s0012g00860	-1.45008	No hit	0	No Hit
CUST_28470_PI428914343	VIT_00s0327g00010	-1.4501	No hit	0	No Hit
CUST_15028_PI428914343	VIT_17s0000g00080	-1.45039	Pentatricopeptide (PPR) repeat-containing protein	0	Pentatricopeptide (PPR) repeat-containing protein
CUST_4461_PI428914343	VIT_07s0130g00070	-1.45128	Cation-transporting ATPase	vv50131Primary_active_transporter_cat_A2_to_A4	Transport
CUST_9218_PI428914343	VIT_03s0038g02490	-1.45182	SKP1	vv24120Ubiquitin_mediated_proteolysis vv24141Protein_processing_in_endoplasmic_reticulum vv44110Cell_cycle	Cellular Homeostasis
CUST_25381_PI428914343	VIT_10s0003g05630	-1.45205	Coatomer subunit epsilon	vv50110Protein_coat	Transport
CUST_15147_PI428914343	VIT_17s0000g01560	-1.45215	Component of oligomeric golgi complex 2	vv50111Tethering_factors	Transport
CUST_4913_PI428914343	VIT_06s0004g04250	-1.45279	Histone H2B	0	DNA/RNA Metabolic Process
CUST_15752_PI428914343	VIT_17s0000g07850	-1.45351	Nucleobase-ascorbate transporter 6 (NAT6)	vv50124Porters_cat_30_to_64	Transport
CUST_23703_PI428914343	VIT_11s0016g02400	-1.45423	K+ efflux antiporter (KEA4)	vv50124Porters_cat_30_to_64	Transport
CUST_6056_PI428914343	VIT_05s0077g01790	-1.45455	Triacylglycerol lipase	vv10561Glycerolipid_metabolism	Lipid Metabolic Process
CUST_19289_PI428914343	VIT_14s0006g00170	-1.45571	Pentatricopeptide (PPR) repeat-containing protein	0	Pentatricopeptide (PPR) repeat-containing protein
CUST_15868_PI428914343	VIT_17s0000g09060	-1.4572	Unknown	0	Unknown Protein
CUST_18875_PI428914343	VIT_14s0128g00850	-1.45735	Zinc finger (Ran-binding)	vv60080Other_zf	Transcription Factor Activity
CUST_17473_PI428914343	VIT_15s0024g01020	-1.4577	Amidase	vv10220Urea_cycle_and_metabolism_of_amino_groups vv10360Phenylalanine_metabolism vv11002Auxin_biosynthesis vv50133Primary_active_transporter_cat_A9_to_A18	Cellular Amino Acids and Derivative Metabolic Process
CUST_5570_PI428914343	VIT_06s0009g03240	-1.45796	Pleckstrin homology (PH) domain-containing	vv50109Incompletely_characterized_transport_systems	Transport
CUST_22897_PI428914343	VIT_12s0057g01530	-1.45817	Endomembrane protein 70, TM4 ;	0	Transport
CUST_7511_PI428914343	VIT_04s0008g00170	-1.45826	Retrotransposon protein, Unclassified	0	DNA/RNA Metabolic Process
CUST_19203_PI428914343	VIT_14s0036g00500	-1.45854	Cell division cycle 5	vv23040Spliceosome vv44110Cell_cycle vv60044MYB	DNA/RNA Metabolic Process
CUST_10531_PI428914343	VIT_02s0025g02520	-1.4591	Unknown protein	0	Unknown Protein
CUST_13135_PI428914343	VIT_18s0001g01020	-1.45928	V-type H+-transporting ATPase subunit B	vv10190Oxidative_phosphorylation vv44145Phagosome vv50131Primary_active_transporter_cat_A2_to_A4	Generation of Energy
CUST_2644_PI428914343	VIT_08s0007g06140	-1.45982	Anthranilate phosphoribosyltransferase	vv10400Phenylalanine_tyrosine_and_tryptophan_biosynthesis	Cellular Amino Acids and Derivative Metabolic Process
CUST_24684_PI428914343	VIT_10s0116g00360	-1.45989	Pyrophosphate-dependent phosphofructokinase beta subunit	vv10010Glycolysis vv10030Pentose_phosphate vv10051Fructose_and_mannose_metabolism	Carbohydrate Metabolic Process
CUST_18238_PI428914343	VIT_15s0046g00430	-1.46025	Harpin-induced 1	0	#N/A
CUST_21721_PI428914343	VIT_13s0158g00120	-1.46056	Protein kinase	0	Signal Transduction
CUST_26283_PI428914343	VIT_01s0011g06540	-1.46104	Endomembrane protein 70	0	#N/A
CUST_5072_PI428914343	VIT_06s0004g05900	-1.4612	Phosphopyruvate hydratase.	vv10010Glycolysis	Carbohydrate Metabolic Process
CUST_23954_PI428914343	VIT_11s0016g04970	-1.4614	NADH-cytochrome b5 reductase	vv50135Primary_active_transporter_cat_D3_to_E2	Transport		*
CUST_28921_PI428914343	VIT_00s0499g00010	-1.4616	RNA recognition motif (RRM)-containing protein	0	DNA/RNA Metabolic Process
CUST_4803_PI428914343	VIT_06s0004g03130	-1.4619	Auxin response factor 4	vv30003Auxin_signaling vv60004ARF	Response to Hormone Stimulus	-1.77661
CUST_11820_PI428914343	VIT_19s0014g04820	-1.46209	V-type H+-transporting ATPase 21kDa proteolipid subunit	vv10190Oxidative_phosphorylation vv44145Phagosome vv50131Primary_active_transporter_cat_A2_to_A4	Generation of Energy
CUST_25521_PI428914343	VIT_10s0042g00760	-1.46291	No hit	0	No Hit
CUST_17366_PI428914343	VIT_16s0098g01520	-1.46523	WD-40 repeat	0	Cellular Process
CUST_11930_PI428914343	VIT_19s0090g00310	-1.46556	AT hook motif-containing protein	0	Transcription Factor Activity
CUST_3251_PI428914343	VIT_07s0104g01300	-1.46667	No hit	0	No Hit
CUST_3152_PI428914343	VIT_07s0104g00260	-1.47011	Unknown protein	0	Unknown Protein
CUST_15819_PI428914343	VIT_17s0000g08560	-1.4711	Phosphate/phosphoenolpyruvate translocator CUE1 (cab underexpressed 1)	vv50122Porters_cat_7_to_17	Transport
CUST_15976_PI428914343	VIT_17s0000g10240	-1.47119	Isocitrate dehydrogenase [NADP]	vv10020Citrate_cycle vv10720Reductive_carboxylate_cycle	Carbohydrate Metabolic Process
CUST_13012_PI428914343	VIT_18s0122g00850	-1.47122	Tonoplast monosaccharide transporter2	vv50121Porters_cat_1_to_6	Carbohydrate Metabolic Process
CUST_1904_PI428914343	VIT_08s0040g01750	-1.47145	Pentatricopeptide (PPR) repeat	0	Pentatricopeptide (PPR) repeat-containing protein
CUST_11960_PI428914343	VIT_19s0090g00610	-1.47166	DNA-binding bromodomain-containing	0	#N/A
CUST_10567_PI428914343	VIT_02s0025g02880	-1.47259	Subtilase	vv50101Channels_and_pores	Transport
CUST_19584_PI428914343	VIT_14s0083g00330	-1.47342	Receptor protein kinase PERK1	0	Signal Transduction
CUST_5460_PI428914343	VIT_06s0009g01910	-1.47403	Calmodulin-7 (CAM7)	vv34020Calcium_signaling_pathway vv34626Plant-pathogen_interaction	Signal Transduction
CUST_24896_PI428914343	VIT_10s0003g00370	-1.47458	Guanylate-binding	0	#N/A
CUST_8087_PI428914343	VIT_04s0008g06180	-1.47495	Histone-lysine N-methyltransferase ATX1	vv10300Lysine_biosynthesis vv60056SET_PCG	Cellular Amino Acids and Derivative Metabolic Process
CUST_2415_PI428914343	VIT_08s0007g03730	-1.4756	Unknown	0	Unknown Protein
CUST_14837_PI428914343	VIT_18s0041g01850	-1.47562	Polyneuridine-aldehyde esterase precursor	vv10902Monoterpenoid_biosynthesis	Secondary Metabolic Process
CUST_27634_PI428914343	VIT_00s0198g00010	-1.47598	Unknown	0	Unknown Protein
CUST_15062_PI428914343	VIT_17s0000g00500	-1.47599	Serine C-palmitoyltransferase	vv10600Sphingolipid_metabolism	Lipid Metabolic Process
CUST_24555_PI428914343	VIT_11s0052g00710	-1.47619	Unknown protein	0	Unknown Protein
CUST_13464_PI428914343	VIT_18s0001g06980	-1.47698	Pentatricopeptide repeat-containing protein	0	Pentatricopeptide (PPR) repeat-containing protein
CUST_17762_PI428914343	VIT_15s0021g00920	-1.47963	ATP synthase delta' chain, mitochondrial	vv10190Oxidative_phosphorylation vv50131Primary_active_transporter_cat_A2_to_A4	Generation of Energy
CUST_6527_PI428914343	VIT_05s0020g04440	-1.48077	Unknown protein	0	Unknown Protein
CUST_10294_PI428914343	VIT_02s0025g00100	-1.48103	Adaptor-related protein complex 2, beta 1 subunit	vv50110Protein_coat	Transport
CUST_29395_PI428914343	VIT_00s1227g00010	-1.48173	Unknown	0	Unknown Protein
CUST_7117_PI428914343	VIT_05s0062g01120	-1.48215	PIN1	vv50004Auxin_transport vv50125Porters_cat_66_to_94	Response to Hormone Stimulus		*
CUST_17491_PI428914343	VIT_15s0024g01230	-1.48217	No hit	0	No Hit
CUST_29251_PI428914343	VIT_00s0813g00010	-1.48246	Nucleobase-ascorbate transporter 11 (NAT11)	vv50124Porters_cat_30_to_64	Transport
CUST_9193_PI428914343	VIT_03s0038g02220	-1.48291	Cofilin	vv44810Regulation_of_actin_cytoskeleton	Cellular Process
CUST_5346_PI428914343	VIT_06s0009g00440	-1.48372	LHW (lonesome highway)	vv60011BHLH	Transcription Factor Activity
CUST_2893_PI428914343	VIT_08s0007g08720	-1.48395	Pentatricopeptide (PPR) repeat-containing protein	0	Pentatricopeptide (PPR) repeat-containing protein		*
CUST_23720_PI428914343	VIT_11s0016g02570	-1.4841	Phospholipase A2 precursor	vv10564Glycerophospholipid_metabolism vv10565Ether_lipid_metabolism vv10592Alpha-linolenic_acid_metabolism	Carbohydrate Metabolic Process
CUST_3691_PI428914343	VIT_07s0005g04110	-1.48581	Cellulose synthase CESA4	vv40006Cell_wall	Cell Wall Metabolism
CUST_15288_PI428914343	VIT_17s0000g03040	-1.48595	Chaperonin	0	Cellular Homeostasis
CUST_9528_PI428914343	VIT_03s0063g00940	-1.48619	CRK (CDPK-related kinase)	0	#N/A
CUST_3767_PI428914343	VIT_07s0005g05030	-1.48665	CLIP-associating protein (CLASP)	0	#N/A
CUST_28523_PI428914343	VIT_00s0340g00080	-1.48753	Component of oligomeric golgi complex 1	vv50111Tethering_factors	Transport
CUST_2212_PI428914343	VIT_08s0007g01630	-1.48823	Tubulin beta-2 chain	vv44145Phagosome vv44810Regulation_of_actin_cytoskeleton	Cellular Process
CUST_22904_PI428914343	VIT_12s0057g01610	-1.48844	WD-40 repeat family protein / beige-related	0	Cellular Process
CUST_10647_PI428914343	VIT_02s0025g03700	-1.49154	ATP binding protein	0	Cellular Process
CUST_11837_PI428914343	VIT_19s0014g05020	-1.4918	Histone H2A.6 HTA1	0	DNA/RNA Metabolic Process
CUST_2221_PI428914343	VIT_08s0007g01720	-1.49199	Reticulon family protein (RTNLB12)	0	#N/A
CUST_16965_PI428914343	VIT_16s0050g00450	-1.49202	DNA-directed RNA polymerase III subunit C3	vv23020RNA_polymerase	DNA/RNA Metabolic Process
CUST_22688_PI428914343	VIT_12s0134g00130	-1.49355	Ribosomal protein L2 60S	vv23010Ribosome	DNA/RNA Metabolic Process
CUST_4216_PI428914343	VIT_07s0031g00700	-1.49388	Caltractin / centrin	vv23420Nucleotide_excision_repair vv44110Cell_cycle	DNA/RNA Metabolic Process	-1.58463
CUST_16557_PI428914343	VIT_16s0013g01840	-1.49448	Protein disulfide-isomerase A1	vv24141Protein_processing_in_endoplasmic_reticulum	Cellular Homeostasis
CUST_25747_PI428914343	VIT_01s0011g00910	-1.49545	Unknown protein	0	Unknown Protein	-1.29922
CUST_4974_PI428914343	VIT_06s0004g04890	-1.49573	Rhomboid ATRBL1	0	#N/A		*
CUST_24675_PI428914343	VIT_10s0116g00180	-1.49603	Ribosomal protein L4/L1	vv23010Ribosome	DNA/RNA Metabolic Process
CUST_14144_PI428914343	VIT_18s0001g14080	-1.49613	Diphthine synthase (DPH5)	vv10271Methionine_metabolism	Cellular Amino Acids and Derivative Metabolic Process	1.19492
CUST_14532_PI428914343	VIT_18s0072g01170	-1.4967	Phosphoribosylanthranilate transferase	vv10400Phenylalanine_tyrosine_and_tryptophan_biosynthesis	Cellular Amino Acids and Derivative Metabolic Process
CUST_1934_PI428914343	VIT_08s0040g02090	-1.49698	DnaJ homolog, subfamily C, member 3	vv50132Primary_active_transporter_cat_A5_to_A8	Transport
CUST_131_PI428914343	VIT_09s0002g01430	-1.49809	Transcription factor related	0	Transcription Factor Activity
CUST_7190_PI428914343	VIT_05s0124g00560	-1.50025	UDP-galactose transporter 6	vv50122Porters_cat_7_to_17	Transport
CUST_7815_PI428914343	VIT_04s0008g03330	-1.50048	Nucleoporin nup85	vv23013RNA_transport vv50109Incompletely_characterized_transport_systems vv50112Nuclear_pore_complex	DNA/RNA Metabolic Process
CUST_26568_PI428914343	VIT_01s0026g01280	-1.50114	EMB2745 (embryo defective 2745)	0	Response to Stress
CUST_12176_PI428914343	VIT_19s0015g01110	-1.50198	Tetraspanning membrane protein, SFT2	vv50109Incompletely_characterized_transport_systems	Transport
CUST_27683_PI428914343	VIT_00s0201g00060	-1.50235	Unknown protein	0	Unknown Protein
CUST_24112_PI428914343	VIT_11s0118g00680	-1.5032	Ribosomal protein S11 (RPS11A) 40S	vv23010Ribosome	DNA/RNA Metabolic Process
CUST_28140_PI428914343	VIT_00s0259g00090	-1.50373	5'-AMP-activated protein kinase beta-2 subunit	vv10061Fatty_acid_biosynthesis vv10620Pyruvate_metabolism	Lipid Metabolic Process
CUST_5479_PI428914343	VIT_06s0009g02100	-1.5044	Nucleolar complex protein 2 homolog (Protein NOC2 homolog)	0	DNA/RNA Metabolic Process
CUST_29009_PI428914343	VIT_00s0555g00050	-1.50524	CHCH domain containing protein	0	Cellular Process
CUST_14030_PI428914343	VIT_18s0001g12880	-1.50577	Jasmonate O-methyltransferase	vv10592alpha-Linolenic_acid_metabolism	Lipid Metabolic Process
CUST_8115_PI428914343	VIT_04s0008g06500	-1.50584	Solute carrier family 35	vv50122Porters_cat_7_to_17	Transport		*
CUST_19655_PI428914343	VIT_14s0083g01070	-1.50664	No hit	0	No Hit
CUST_22799_PI428914343	VIT_12s0057g00480	-1.50696	RNA-binding protein Musashi	vv23015mRNA_surveillance_pathway	DNA/RNA Metabolic Process
CUST_24929_PI428914343	VIT_10s0003g00720	-1.5073	No hit	0	No Hit
CUST_14129_PI428914343	VIT_18s0001g13920	-1.50769	Unknown protein	0	Unknown Protein
CUST_21367_PI428914343	VIT_13s0106g00780	-1.50787	Hydrolase, alpha/beta fold	0	#N/A
CUST_3916_PI428914343	VIT_07s0095g00420	-1.50896	Unknown	0	Unknown Protein
CUST_14084_PI428914343	VIT_18s0001g13430	-1.50897	Coatomer alpha subunit	vv50110Protein_coat	Transport
CUST_13128_PI428914343	VIT_18s0001g00890	-1.50917	Pentatricopeptide (PPR) repeat-containing	0	Pentatricopeptide (PPR) repeat-containing protein
CUST_25082_PI428914343	VIT_10s0003g02370	-1.50968	No hit	0	No Hit
CUST_25851_PI428914343	VIT_01s0011g01990	-1.51029	Glycine decarboxylase	vv10260Glycine_serine_and_threonine_metabolism	Cellular Amino Acids and Derivative Metabolic Process
CUST_5778_PI428914343	VIT_06s0080g00060	-1.5105	Arabidopsis histidine phosphotransfer AHP3	vv30007Cytokinin_signaling	Response to Hormone Stimulus
CUST_190_PI428914343	VIT_09s0002g02050	-1.51097	1-deoxy-D-xylulose 5-phosphate synthase	vv10100Biosynthesis_of_steroids	Lipid Metabolic Process
CUST_23592_PI428914343	VIT_11s0016g01270	-1.51127	Unknown protein	0	Unknown Protein
CUST_20554_PI428914343	VIT_13s0067g00080	-1.51138	COP1-interacting protein 7	vv24120Ubiquitin_mediated_proteolysis	Cellular Homeostasis	-1.42871
CUST_2615_PI428914343	VIT_08s0007g05810	-1.51151	Calmodulin-binding, plant	0	Signal Transduction
CUST_2219_PI428914343	VIT_08s0007g01700	-1.51209	Oxidative phosphorylation uncoupler	vv50123Porters_cat_18_to_29	Transport
CUST_29768_PI428914343	VIT_00s2710g00010	-1.51217	No hit	0	No Hit
CUST_28323_PI428914343	VIT_00s0286g00100	-1.51258	S-locus protein kinase	0	#N/A
CUST_308_PI428914343	VIT_09s0002g03280	-1.51258	Zinc finger (FYVE type)	vv30009Flower_development vv60048PHD	Developmental Process
CUST_4285_PI428914343	VIT_07s0031g01420	-1.51296	ATATH13	vv52010ABC_transporters	Transport
CUST_4774_PI428914343	VIT_06s0004g02840	-1.51313	Ribosomal protein L12 (RPL12C) 60S	vv23010Ribosome vv30001ABA_signaling	DNA/RNA Metabolic Process
CUST_4805_PI428914343	VIT_06s0004g03150	-1.51344	Unknown protein	0	Unknown Protein
CUST_5639_PI428914343	VIT_06s0061g00230	-1.51344	ABC Transporter (VvWBC26 - VvABCG26)	vv52010ABC_transporters	Transport
CUST_10883_PI428914343	VIT_02s0236g00080	-1.51348	Ribosomal protein P0 acidic	vv23010Ribosome	DNA/RNA Metabolic Process
CUST_9253_PI428914343	VIT_03s0038g02860	-1.51399	Amino acid permease	vv50123Porters_cat_18_to_29	Transport
CUST_15570_PI428914343	VIT_17s0000g05930	-1.51449	No hit	0	No Hit
CUST_25329_PI428914343	VIT_10s0003g05070	-1.51469	HEN1 (HUA enhancer 1)	vv30009Flower_development	Developmental Process
CUST_22388_PI428914343	VIT_12s0028g03780	-1.51574	Riboflavin synthase alpha chain	vv10740Riboflavin_metabolism	Secondary Metabolic Process
CUST_17972_PI428914343	VIT_15s0048g00600	-1.51605	Vesicle-associated membrane protein	vv50109Incompletely_characterized_transport_systems	Transport
CUST_17705_PI428914343	VIT_15s0021g00130	-1.51976	RPP13 (recognition of peronospora parasitica 13)	vv34626Plant-pathogen_interaction	Response to Stress
CUST_23651_PI428914343	VIT_11s0016g01870	-1.52021	Dihydrolipoamide S-acetyltransferase	vv10010Glycolysis vv10252Alanine_and_aspartate_metabolism vv10620Pyruvate_metabolism	Carbohydrate Metabolic Process
CUST_5685_PI428914343	VIT_06s0061g00700	-1.52045	Auxin-regulated protein	vv30003Auxin_signaling	Response to Hormone Stimulus
CUST_27154_PI428914343	VIT_01s0150g00180	-1.52058	Exostosin	vv11030Glycan_structures-biosynthesis1	Cellular Process	-1.35596
CUST_566_PI428914343	VIT_09s0002g06090	-1.52106	Mov34 family protein	0	#N/A
CUST_8360_PI428914343	VIT_04s0043g00340	-1.52202	Myb KAN1 (KANADI 1)	vv60029G2-like	Transcription Factor Activity
CUST_21310_PI428914343	VIT_13s0106g00090	-1.52234	No hit	0	No Hit
CUST_27621_PI428914343	VIT_00s0194g00250	-1.52243	KCO1 (two pore K channel)	vv50101Channels_and_pores	Transport	-2.20208
CUST_6531_PI428914343	VIT_05s0020g04480	-1.52257	Pyruvate kinase	vv10010Glycolysis vv10230Purine_metabolism vv10620Pyruvate_metabolism vv10710Carbon_fixation	Carbohydrate Metabolic Process
CUST_9514_PI428914343	VIT_03s0063g00800	-1.52305	Carboxyesterase 12; CXE12	0	Lipid Metabolic Process
CUST_8661_PI428914343	VIT_04s0023g02590	-1.52308	Ribosomal protein L12	vv23010Ribosome	DNA/RNA Metabolic Process
CUST_19236_PI428914343	VIT_14s0036g00970	-1.52365	Thioredoxin domain-containing protein 9	0	Cellular Homeostasis
CUST_28370_PI428914343	VIT_00s0299g00110	-1.52635	Glycoprotein homolog, related	0	Cellular Process
CUST_5768_PI428914343	VIT_06s0061g01560	-1.52644	PINOID	vv50004Auxin_transport vv50125Porters_cat_66_to_94	Response to Hormone Stimulus
CUST_23679_PI428914343	VIT_11s0016g02150	-1.52835	Protein kinase CDG1	0	Signal Transduction
CUST_15259_PI428914343	VIT_17s0000g02740	-1.53032	No hit	0	No Hit	1.14787
CUST_24525_PI428914343	VIT_11s0052g00400	-1.5312	DC2 protein	0	#N/A
CUST_15176_PI428914343	VIT_17s0000g01870	-1.53141	Indeterminate(ID)-domain 16	vv60017C2H2	Transcription Factor Activity
CUST_17525_PI428914343	VIT_15s0024g01680	-1.53147	No hit	0	No Hit
CUST_28782_PI428914343	VIT_00s0415g00080	-1.53165	Beta-D-xylosidase	vv10500Starch_and_sucrose_metabolism vv10520Nucleotide_sugars_metabolism	Carbohydrate Metabolic Process
CUST_20221_PI428914343	VIT_14s0108g00060	-1.53209	Unknown protein	0	Unknown Protein
CUST_11504_PI428914343	VIT_19s0014g01410	-1.53424	Alpha-1,2-mannosyltransferase ALG9	vv10510N-Glycan_biosynthesis vv11030Glycan_structures-biosynthesis1	Carbohydrate Metabolic Process
CUST_11019_PI428914343	VIT_02s0012g01440	-1.5343	Zinc finger (C3HC4-type ring finger)	vv60078Other_zf-C3HC4	Transcription Factor Activity
CUST_3041_PI428914343	VIT_07s0141g00630	-1.53575	Prenylated rab acceptor (PRA1)	0	#N/A
CUST_18655_PI428914343	VIT_14s0060g01230	-1.536	Lon protease	0	#N/A
CUST_15892_PI428914343	VIT_17s0000g09300	-1.53604	Pentatricopeptide (PPR) repeat	0	Pentatricopeptide (PPR) repeat-containing protein
CUST_11814_PI428914343	VIT_19s0014g04760	-1.53734	Ribosomal protein L8 (RPL8C) 60S	vv23010Ribosome	DNA/RNA Metabolic Process
CUST_13182_PI428914343	VIT_18s0001g01680	-1.53977	Protein kinase	0	Signal Transduction
CUST_9414_PI428914343	VIT_03s0038g04510	-1.53986	Chaperone BCS1 mitochondrial	0	Cellular Homeostasis
CUST_12989_PI428914343	VIT_18s0122g00560	-1.54185	High mobility group (HMG1/2) family protein	vv60005ARID	Transcription Factor Activity
CUST_28614_PI428914343	VIT_00s0370g00060	-1.54217	Epoxide hydrolase 2	0	#N/A
CUST_18730_PI428914343	VIT_14s0060g02050	-1.54258	Ribosomal protein L22-2 (RPL22B) 60S	vv23010Ribosome	DNA/RNA Metabolic Process
CUST_4940_PI428914343	VIT_06s0004g04520	-1.54295	OBP3 (OBF-binding protein 3)	vv30011Jasmonate_signaling vv60015C2C2-DOF	Response to Hormone Stimulus
CUST_4806_PI428914343	VIT_06s0004g03160	-1.5431	DNA-binding protein S1FA2	vv60053S1Fa-like	Transcription Factor Activity
CUST_5556_PI428914343	VIT_06s0009g03080	-1.54372	Histone deacetylase (HD2A)	vv44110Cell_cycle vv60017C2H2	DNA/RNA Metabolic Process
CUST_5664_PI428914343	VIT_06s0061g00480	-1.54386	Alpha-L-fucosidase 1 precursor	vv10511N-Glycan_degradation	Carbohydrate Metabolic Process
CUST_6557_PI428914343	VIT_05s0020g04740	-1.54467	Prenylated rab acceptor (PRA1)	0	Signal Transduction
CUST_27635_PI428914343	VIT_00s0198g00020	-1.54536	ATP binding	0	Cellular Process
CUST_1205_PI428914343	VIT_09s0054g00780	-1.54565	Pseudouridine synthase	vv10240Pyrimidine_metabolism	DNA/RNA Metabolic Process
CUST_28299_PI428914343	VIT_00s0283g00020	-1.54598	Tudor domain protein 4SNc	0	#N/A
CUST_26306_PI428914343	VIT_01s0137g00110	-1.54608	No hit	0	No Hit
CUST_2216_PI428914343	VIT_08s0007g01670	-1.54907	Ribosomal protein L35a (RPL35aC) 60S	vv23010Ribosome	DNA/RNA Metabolic Process
CUST_23962_PI428914343	VIT_11s0016g05050	-1.5501	Kelch repeat-containing F-box protein	0	Cellular Homeostasis		*
CUST_17867_PI428914343	VIT_15s0021g02230	-1.55025	T-complex protein 1 alpha subunit	0	#N/A
CUST_16194_PI428914343	VIT_16s0039g00880	-1.55052	CYP89H3	0	Cellular Process
CUST_10818_PI428914343	VIT_02s0154g00090	-1.55062	Vacuolar invertase 2, GIN2	vv10052Galactose_metabolism vv10500Starch_and_sucrose_metabolism	Carbohydrate Metabolic Process
CUST_15501_PI428914343	VIT_17s0000g05210	-1.55077	LNG1 (LONGIFOLIA1)	0	#N/A	-1.60296
CUST_1441_PI428914343	VIT_08s0056g01630	-1.55177	No hit	0	No Hit
CUST_3575_PI428914343	VIT_07s0005g02790	-1.55233	RPK1 (receptor-like protein kinase 1)	0	Signal Transduction
CUST_15053_PI428914343	VIT_17s0000g00360	-1.55254	Dual specificity protein phosphatase (DsPTP1)	0	#N/A	-1.18573
CUST_24536_PI428914343	VIT_11s0052g00510	-1.55266	Unknown protein	0	Unknown Protein
CUST_21443_PI428914343	VIT_13s0073g00240	-1.55271	Glycosyl transferase family 1	0	#N/A	1.20486
CUST_27617_PI428914343	VIT_00s0194g00210	-1.55365	KCO1 (two pore K channel)	vv50101Channels_and_pores	Transport	-2.36389
CUST_8704_PI428914343	VIT_04s0023g03040	-1.55481	Lactoylglutathione lyase	vv10620Pyruvate_metabolism	Carbohydrate Metabolic Process
CUST_4462_PI428914343	VIT_07s0130g00080	-1.55528	3-phosphoinositide-dependent protein kinase-1	0	Signal Transduction
CUST_25825_PI428914343	VIT_01s0011g01710	-1.55587	Exocyst complex component EXO84 C	vv50111Tethering_factors	Transport
CUST_6392_PI428914343	VIT_05s0020g02990	-1.5564	Ribosomal protein S16 (RPS16C) 40S	vv23010Ribosome	DNA/RNA Metabolic Process
CUST_7967_PI428914343	VIT_04s0008g04920	-1.55786	2-oxoglutarate-dependent dioxygenase	0	Carbohydrate Metabolic Process
CUST_2075_PI428914343	VIT_08s0007g00190	-1.55841	H/ACA ribonucleoprotein complex subunit 4	vv23008Ribosome_biogenesis_in_Eukaryotes	DNA/RNA Metabolic Process
CUST_18039_PI428914343	VIT_15s0048g01310	-1.55856	No hit	0	No Hit
CUST_3266_PI428914343	VIT_07s0104g01460	-1.55867	Zinc finger (CCCH-type) family protein	vv60018C3H	Transcription Factor Activity
CUST_29045_PI428914343	VIT_00s0580g00020	-1.56093	No hit	0	No Hit
CUST_8190_PI428914343	VIT_04s0008g07380	-1.56098	Conserved oligomeric Golgi complex 7	vv50111Tethering_factors	Transport
CUST_20475_PI428914343	VIT_13s0067g03580	-1.56124	No hit	0	No Hit
CUST_7825_PI428914343	VIT_04s0008g03430	-1.56149	Exostosin family	vv11030Glycan_structures-biosynthesis1	Cellular Process
CUST_18676_PI428914343	VIT_14s0060g01460	-1.5626	Pentatricopeptide (PPR) repeat-containing protein	0	Pentatricopeptide (PPR) repeat-containing protein
CUST_26586_PI428914343	VIT_01s0026g01480	-1.56297	Adenosine/AMP deaminase active site	vv10230Purine_metabolism	DNA/RNA Metabolic Process
CUST_11307_PI428914343	VIT_02s0087g00240	-1.56402	Unknown protein	0	Unknown Protein
CUST_28740_PI428914343	VIT_00s0407g00010	-1.56525	Pleckstriny (PH) domain-containing protein	vv50109Incompletely_characterized_transport_systems	Transport
CUST_28395_PI428914343	VIT_00s0304g00020	-1.56537	UNE2 (unfertilized embryo sac 2)	vv50121Porters_cat_1_to_6	Transport
CUST_29735_PI428914343	VIT_00s2564g00010	-1.56561	Unknown	0	Unknown Protein
CUST_28109_PI428914343	VIT_00s0256g00030	-1.56596	Ankyrin repeat protein	0	Cellular Process
CUST_15782_PI428914343	VIT_17s0000g08170	-1.56604	Chaperonin	0	Cellular Homeostasis
CUST_18581_PI428914343	VIT_14s0060g00460	-1.56616	Receptor-like protein kinase	0	Signal Transduction
CUST_11262_PI428914343	VIT_02s0033g01150	-1.56688	Unknown protein	0	Unknown Protein
CUST_22683_PI428914343	VIT_12s0134g00060	-1.56689	Ribosomal protein L2	vv23010Ribosome	DNA/RNA Metabolic Process
CUST_18313_PI428914343	VIT_15s0046g01290	-1.56693	Carrier protein, Mitochondrial	vv50123Porters_cat_18_to_29	Transport
CUST_28850_PI428914343	VIT_00s0459g00030	-1.56705	Unknown protein	0	Unknown Protein
CUST_18654_PI428914343	VIT_14s0060g01220	-1.56987	Pentatricopeptide repeat	0	Pentatricopeptide (PPR) repeat-containing protein		*
CUST_24551_PI428914343	VIT_11s0052g00670	-1.57031	Villin	vv44810Regulation_of_actin_cytoskeleton	Cellular Process
CUST_13356_PI428914343	VIT_18s0001g05020	-1.57065	Senescence-associated protein	0	#N/A
CUST_16703_PI428914343	VIT_16s0022g01430	-1.57138	Phosphate-induced protein 1	0	#N/A
CUST_14960_PI428914343	VIT_18s0089g00890	-1.57175	No hit	0	No Hit
CUST_21845_PI428914343	VIT_13s0064g00950	-1.57204	Unknown protein	0	Unknown Protein
CUST_16919_PI428914343	VIT_16s0100g01290	-1.57246	Unknown protein	0	Unknown Protein
CUST_2036_PI428914343	VIT_08s0040g03200	-1.57265	Ribosomal protein L4/L1 (RPL4A) 60S	vv23010Ribosome	DNA/RNA Metabolic Process
CUST_21341_PI428914343	VIT_13s0106g00460	-1.57298	NHL repeat-containing protein	0	Cellular Process
CUST_29484_PI428914343	VIT_00s1380g00010	-1.57647	Pentatricopeptide (PPR) repeat-containing protein	0	Pentatricopeptide (PPR) repeat-containing protein
CUST_7236_PI428914343	VIT_05s0102g00090	-1.57731	Biotin synthase (BioB) (BIO2)	vv10780Biotin_metabolism	Secondary Metabolic Process
CUST_24096_PI428914343	VIT_11s0118g00520	-1.57801	Unknown	0	Unknown Protein		*
CUST_24661_PI428914343	VIT_11s0052g01810	-1.5782	Protein kinase	0	Signal Transduction
CUST_13016_PI428914343	VIT_18s0122g00890	-1.57827	Oligosaccharyltransferase complex subunit alpha (ribophorin I)	vv10510N-Glycan_biosynthesis vv11030Glycan_structures-biosynthesis1 vv24141Protein_processing_in_endoplasmic_reticulum	Carbohydrate Metabolic Process
CUST_9457_PI428914343	VIT_03s0063g00200	-1.57951	Histidinol-phosphatase	vv10340Histidine_metabolism	Cellular Amino Acids and Derivative Metabolic Process
CUST_12181_PI428914343	VIT_19s0015g01160	-1.57973	SEC14 cytosolic factor	vv50122Porters_cat_7_to_17	Transport
CUST_26995_PI428914343	VIT_01s0010g03200	-1.57998	DNA-directed RNA polymerase (RPOT2)	0	DNA/RNA Metabolic Process
CUST_9815_PI428914343	VIT_03s0091g00970	-1.58012	ADP-ribosylation factor-like A1D	0	Signal Transduction
CUST_9658_PI428914343	VIT_03s0063g02340	-1.58032	Dehydration-responsive protein (RD22)	0	#N/A
CUST_21744_PI428914343	VIT_13s0158g00360	-1.58055	Calcium-transporting ATPase 11 ACA11	vv34020Calcium_signaling_pathway vv50131Primary_active_transporter_cat_A2_to_A4	Signal Transduction
CUST_18369_PI428914343	VIT_15s0046g01850	-1.58129	Syntaxin of plants SYP7	vv24130SNARE_interactions_in_vesicular_transport	Transport
CUST_8334_PI428914343	VIT_04s0079g00840	-1.58149	Catenin, beta like 1	vv23040Spliceosome vv44810Regulation_of_actin_cytoskeleton	DNA/RNA Metabolic Process	1.24094
CUST_11466_PI428914343	VIT_19s0014g01010	-1.58175	NHL repeat-containing protein	0	Cellular Process
CUST_24835_PI428914343	VIT_10s0116g01830	-1.58194	Unknown protein	0	Unknown Protein
CUST_18370_PI428914343	VIT_15s0046g01860	-1.58228	Embryo sac development arrest 8	vv60088orphans_WRC	Transcription Factor Activity
CUST_13001_PI428914343	VIT_18s0122g00710	-1.58272	3-beta-hydroxy-delta5-steroid dehydrogenase	vv10140C21-Steroid_hormone_metabolism	Lipid Metabolic Process
CUST_11544_PI428914343	VIT_19s0014g01820	-1.58279	RAB GTPase RABA1F	vv50110Protein_coat	Transport
CUST_23722_PI428914343	VIT_11s0016g02600	-1.5831	caffeoyl-CoA O-methyltransferase	vv10940Phenylpropanoid_biosynthesis	Secondary Metabolic Process
CUST_1766_PI428914343	VIT_08s0040g00250	-1.58333	Tyrosine-specific protein phosphatase	0	#N/A
CUST_13025_PI428914343	VIT_18s0122g00990	-1.58337	Glutamate receptor Ionotropic	vv50101Channels_and_pores	Transport
CUST_20125_PI428914343	VIT_14s0066g01740	-1.58475	Unknown protein	0	Unknown Protein	1.36975
CUST_7491_PI428914343	VIT_05s0094g01630	-1.58566	Apyrase (APY1)	vv10230Purine_metabolism vv10240Pyrimidine_metabolism	DNA/RNA Metabolic Process
CUST_18865_PI428914343	VIT_14s0128g00740	-1.58603	Unknown protein	0	Unknown Protein
CUST_19988_PI428914343	VIT_14s0066g00310	-1.5864	Unknown protein	0	Unknown Protein
CUST_8555_PI428914343	VIT_04s0023g01520	-1.58719	Unknown protein	0	Unknown Protein
CUST_10203_PI428914343	VIT_03s0017g01630	-1.58854	Cysteine--tRNA ligase.	vv10272Cysteine_metabolism vv20970Aminoacyl-tRNA_biosynthesis	Cellular Amino Acids and Derivative Metabolic Process
CUST_3406_PI428914343	VIT_07s0005g01050	-1.58993	Unknown protein	0	Unknown Protein
CUST_17959_PI428914343	VIT_15s0048g00470	-1.58994	Tubulin folding cofactor D	vv44810Regulation_of_actin_cytoskeleton	Cellular Process
CUST_15569_PI428914343	VIT_17s0000g05920	-1.59003	Kelch repeat-containing F-box protein	0	#N/A	1.37135
CUST_4418_PI428914343	VIT_07s0031g02800	-1.59015	Transcription factor	vv60062Trihelix	Transcription Factor Activity
CUST_11531_PI428914343	VIT_19s0014g01680	-1.5913	TCP family transcription factor TCP3	vv60061TCP	Transcription Factor Activity
CUST_4511_PI428914343	VIT_06s0004g00110	-1.59204	Unknown protein	0	Unknown Protein
CUST_4831_PI428914343	VIT_06s0004g03410	-1.59206	Ribosomal protein S23 (RPS23B) 40S	vv23010Ribosome	DNA/RNA Metabolic Process
CUST_24400_PI428914343	VIT_11s0065g00860	-1.59378	Cyclic nucleotide-gated ion channel 17	vv34626Plant-pathogen_interaction vv50101Channels_and_pores	Transport
CUST_15396_PI428914343	VIT_17s0000g04130	-1.59431	MYB divaricata	vv30009Flower_development vv60044MYB	Developmental Process
CUST_28303_PI428914343	VIT_00s0283g00070	-1.59647	Short-chain dehydrogenase/reductase (SDR)	0	#N/A
CUST_26862_PI428914343	VIT_01s0010g01780	-1.5977	Pentatricopeptide (PPR) repeat-containing protein	0	Pentatricopeptide (PPR) repeat-containing protein
CUST_29140_PI428914343	VIT_00s0670g00010	-1.59772	T-complex protein 1 subunit eta	0	#N/A	1.29369
CUST_785_PI428914343	VIT_09s0002g08790	-1.59801	Ankyrin	vv50108Accessory_factors_involved_in_transport	Cellular Process
CUST_6764_PI428914343	VIT_05s0049g01970	-1.59882	IAA13	vv30003Auxin_signaling vv60008AUXIAA	Response to Hormone Stimulus
CUST_15940_PI428914343	VIT_17s0000g09840	-1.59898	Adenosylhomocysteinase 1	vv10271Methionine_metabolism vv10450Selenoamino_acid_metabolism	Cellular Amino Acids and Derivative Metabolic Process
CUST_1531_PI428914343	VIT_08s0032g00990	-1.59906	Expp1 protein precursor	0	#N/A
CUST_21343_PI428914343	VIT_13s0106g00480	-1.59915	NHL repeat-containing protein	0	Cellular Process
CUST_7976_PI428914343	VIT_04s0008g05010	-1.60071	Unknown protein	0	Unknown Protein
CUST_10671_PI428914343	VIT_02s0025g03960	-1.60101	TET10 (tetraspanin10)	0	#N/A		*
CUST_18414_PI428914343	VIT_15s0046g02320	-1.60127	Unknown protein	0	Unknown Protein
CUST_8597_PI428914343	VIT_04s0023g01950	-1.60224	TUBBY like protein 2 TLP2	vv60063TUB	Transcription Factor Activity
CUST_24458_PI428914343	VIT_11s0103g00380	-1.60366	Cd2+-exporting ATPase HMA2 (Heavy metal ATPase 2)	vv50131Primary_active_transporter_cat_A2_to_A4	Transport
CUST_26492_PI428914343	VIT_01s0026g00430	-1.60442	Cytochrome c	vv50135Primary_active_transporter_cat_D3_to_E2	Transport
CUST_20653_PI428914343	VIT_13s0067g01750	-1.60522	Receptor protein kinase	0	Signal Transduction
CUST_5444_PI428914343	VIT_06s0009g01740	-1.60529	Geranylgeranyl reductase	vv10100Biosynthesis_of_steroids	Lipid Metabolic Process
CUST_11038_PI428914343	VIT_02s0012g01680	-1.60556	Trehalose phosphatase 5	vv10500Starch_and_sucrose_metabolism	Carbohydrate Metabolic Process
CUST_23153_PI428914343	VIT_12s0034g01340	-1.60633	No hit	0	No Hit
CUST_14447_PI428914343	VIT_18s0072g00240	-1.60701	Zinc finger (DHHC type)	vv60079Other_zf-DHHC	Transcription Factor Activity
CUST_21585_PI428914343	VIT_13s0047g01110	-1.60701	No hit	0	No Hit
CUST_9526_PI428914343	VIT_03s0063g00920	-1.60758	NADPH:quinone reductase	vv10740Riboflavin_metabolism	Secondary Metabolic Process
CUST_5029_PI428914343	VIT_06s0004g05470	-1.60774	Sterol 4-alpha-methyl-oxidase 2 (SMO2)	vv10100Biosynthesis_of_steroids	Lipid Metabolic Process
CUST_1313_PI428914343	VIT_08s0056g00100	-1.60779	Protein kinase	0	Signal Transduction
CUST_6761_PI428914343	VIT_05s0049g01940	-1.60789	Nuclear transport factor 2 (NTF2)	vv50133Primary_active_transporter_cat_A9_to_A18	Transport
CUST_7504_PI428914343	VIT_04s0008g00150	-1.60936	NAC domain-containing protein (VvNAC04)	vv60046NAC	Transcription Factor Activity
CUST_25734_PI428914343	VIT_01s0011g00780	-1.60987	Dehydration-responsive protein	0	#N/A
CUST_5591_PI428914343	VIT_06s0009g03510	-1.61031	Pentatricopeptide (PPR) repeat-containing protein	0	Pentatricopeptide (PPR) repeat-containing protein
CUST_22587_PI428914343	VIT_12s0059g01820	-1.61077	Protein phosphatase 1D	0	Signal Transduction
CUST_386_PI428914343	VIT_09s0002g04080	-1.61078	IAA9	vv30003Auxin_signaling vv60008AUXIAA	Response to Hormone Stimulus
CUST_19349_PI428914343	VIT_14s0006g01000	-1.61205	DNA repair protein Rad4 family	vv23420Nucleotide_excision_repair	DNA/RNA Metabolic Process	1.25684
CUST_29612_PI428914343	VIT_00s1987g00010	-1.61228	Unknown	0	Unknown Protein
CUST_22807_PI428914343	VIT_12s0057g00560	-1.61353	PAT1 (Phytochrome a signal transduction 1)	vv60032GRAS	Transcription Factor Activity
CUST_11157_PI428914343	VIT_02s0109g00230	-1.61358	Early-responsive to dehydration protein / ERD protein	0	#N/A
CUST_29591_PI428914343	VIT_00s1869g00010	-1.61369	Polyprotein	0	Cellular Process
CUST_10696_PI428914343	VIT_02s0025g04210	-1.61418	UDP-glucose 4-epimerase	vv10052Galactose_metabolism vv10520Nucleotide_sugars_metabolism	Carbohydrate Metabolic Process
CUST_6287_PI428914343	VIT_05s0020g01890	-1.61443	CRK1 protein	0	Signal Transduction
CUST_10382_PI428914343	VIT_02s0025g01000	-1.61488	V-type H+-transporting ATPase subunit E	vv10190Oxidative_phosphorylation vv44145Phagosome vv50131Primary_active_transporter_cat_A2_to_A4	Generation of Energy	-1.3508
CUST_10006_PI428914343	VIT_03s0132g00110	-1.61592	Reverse transcriptase	0	DNA/RNA Metabolic Process
CUST_11067_PI428914343	VIT_02s0012g02030	-1.61641	Homeobox-7	vv60034HB	Transcription Factor Activity
CUST_10582_PI428914343	VIT_02s0025g03050	-1.61683	Unknown protein	0	Unknown Protein
CUST_15162_PI428914343	VIT_17s0000g01730	-1.61712	Adenylate kinase	vv10230Purine_metabolism	DNA/RNA Metabolic Process
CUST_24924_PI428914343	VIT_10s0003g00660	-1.61713	Assembly factor 1 for F1 component of mitochondrial ATP synthase	0	Generation of Energy
CUST_12503_PI428914343	VIT_19s0027g00750	-1.61716	DNA-binding HORMA	0	DNA/RNA Metabolic Process
CUST_7717_PI428914343	VIT_04s0008g02330	-1.61795	Protein tyrosine phosphatase	0	Signal Transduction
CUST_5122_PI428914343	VIT_06s0004g06410	-1.61882	Anthocyanidin 3-O-glucosyltransferase	vv10942Anthocyanin_biosynthesis	Secondary Metabolic Process
CUST_29044_PI428914343	VIT_00s0580g00010	-1.61893	Cellulose synthase CSLC06	vv40006Cell_wall	Cell Wall Metabolism
CUST_10780_PI428914343	VIT_02s0025g05060	-1.61905	Microtubule motor PAK (phosphatidic acid kinase) KHC	vv44810Regulation_of_actin_cytoskeleton	Cellular Process
CUST_2658_PI428914343	VIT_08s0007g06290	-1.61916	Mitochondrial transcription termination factor-related	vv60085MTERF	Transcription Factor Activity
CUST_19497_PI428914343	VIT_14s0006g02680	-1.61947	Chloroplastic RNA splicing factor 1	0	#N/A
CUST_3763_PI428914343	VIT_07s0005g04980	-1.61957	Pentatricopeptide (PPR) repeat-containing protein	0	Pentatricopeptide (PPR) repeat-containing protein
CUST_27501_PI428914343	VIT_00s0186g00090	-1.622	Zinc finger (C3HC4-type ring finger)	vv60078Other_zf-C3HC4	Transcription Factor Activity
CUST_5195_PI428914343	VIT_06s0004g07150	-1.62202	Ribosomal protein S4 (RPS4D) 40S	vv23010Ribosome	DNA/RNA Metabolic Process
CUST_19501_PI428914343	VIT_14s0006g02720	-1.62297	Hexose transporter, Plastid	vv50121Porters_cat_1_to_6	Carbohydrate Metabolic Process
CUST_29316_PI428914343	VIT_00s0914g00010	-1.62362	RabGAP/TBC domain-containing protein	0	#N/A
CUST_3695_PI428914343	VIT_07s0005g04150	-1.62434	Ribosomal protein L23 (RPL23C) 60S	vv23010Ribosome	DNA/RNA Metabolic Process
CUST_6889_PI428914343	VIT_05s0136g00320	-1.6247	Unknown protein	0	Unknown Protein
CUST_24576_PI428914343	VIT_11s0052g00920	-1.62472	Unknown protein	0	Unknown Protein
CUST_8819_PI428914343	VIT_04s0044g00150	-1.625	Wuschel-related homeobox 13	vv60034HB	Transcription Factor Activity
CUST_12375_PI428914343	VIT_19s0140g00110	-1.62557	No hit	0	No Hit
CUST_27687_PI428914343	VIT_00s0202g00020	-1.62573	No hit	0	No Hit
CUST_28851_PI428914343	VIT_00s0459g00040	-1.62604	No hit	0	No Hit
CUST_27347_PI428914343	VIT_00s0169g00080	-1.62715	Unknown	0	Unknown Protein
CUST_16290_PI428914343	VIT_16s0039g02110	-1.62745	AAA-type ATPase	0	Transport
CUST_24097_PI428914343	VIT_11s0118g00530	-1.62874	Unknown	0	No Hit
CUST_3700_PI428914343	VIT_07s0005g04220	-1.62979	Receptor-like protein kinase	0	Signal Transduction
CUST_28445_PI428914343	VIT_00s0319g00070	-1.63006	No hit	0	No Hit
CUST_18262_PI428914343	VIT_15s0046g00730	-1.63021	Auxin-responsive protein	vv30003Auxin_signaling	Response to Hormone Stimulus
CUST_19546_PI428914343	VIT_14s0006g03200	-1.63246	Chaperonin	0	Cellular Homeostasis
CUST_12635_PI428914343	VIT_19s0085g00370	-1.63277	Phosphoglycerate kinase, cytosolic	vv10010Glycolysis vv10710Carbon_fixation	Generation of Energy
CUST_2031_PI428914343	VIT_08s0040g03150	-1.63326	L-ascorbate peroxidase 1, cytosolic (APX1)	vv10053Ascorbate_and_aldarate_metabolism	Response to Stress
CUST_2091_PI428914343	VIT_08s0007g00350	-1.63362	Import inner membrane translocase subunit Tim9, Mitochondrial	vv50132Primary_active_transporter_cat_A5_to_A8	Transport
CUST_18867_PI428914343	VIT_14s0128g00760	-1.63409	Epoxide hydrolase	0	Response to Stress
CUST_7832_PI428914343	VIT_04s0008g03500	-1.63492	Ankyrin	vv50108Accessory_factors_involved_in_transport	Cellular Process
CUST_28373_PI428914343	VIT_00s0301g00040	-1.63561	Glycine-rich protein	0	Cellular Process
CUST_3043_PI428914343	VIT_07s0141g00660	-1.6357	Signal recognition particle subunit 9 SRP9	vv23060Protein_export vv50132Primary_active_transporter_cat_A5_to_A8	Cellular Homeostasis
CUST_7589_PI428914343	VIT_04s0008g01000	-1.63588	EIF-4A3	vv23013RNA_transport vv23015mRNA_surveillance_pathway Vv23040Spliceosome	DNA/RNA Metabolic Process
CUST_22172_PI428914343	VIT_12s0028g01420	-1.63616	Phosphate translocator	vv50122Porters_cat_7_to_17	Transport
CUST_26174_PI428914343	VIT_01s0011g05340	-1.63685	Unknown protein	0	Unknown Protein
CUST_25239_PI428914343	VIT_10s0003g04050	-1.63744	Unknown protein	0	Unknown Protein	-1.86521
CUST_21027_PI428914343	VIT_13s0019g03180	-1.63858	Unknown protein	0	Unknown Protein
CUST_4779_PI428914343	VIT_06s0004g02890	-1.63989	Protein disulfide-isomerase A1	vv24141Protein_processing_in_endoplasmic_reticulum	Cellular Process
CUST_27151_PI428914343	VIT_01s0150g00150	-1.64008	Glycyl tRNA synthetase	vv10260Glycine_serine_and_threonine_metabolism vv20970Aminoacyl-tRNA_biosynthesis	Cellular Amino Acids and Derivative Metabolic Process
CUST_25653_PI428914343	VIT_10s0071g01020	-1.6422	Lipoic acid synthase	vv10061Fatty_acid_biosynthesis	Lipid Metabolic Process
CUST_19514_PI428914343	VIT_14s0006g02870	-1.64302	Unknown	0	Unknown Protein
CUST_9794_PI428914343	VIT_03s0091g00720	-1.64404	Zinc finger (C3HC4-type ring finger)	vv60078Other_zf-C3HC4	Transcription Factor Activity
CUST_26079_PI428914343	VIT_01s0011g04350	-1.64423	fructose-bisphosphate aldolase, chloroplast precursor	vv10010Glycolysis vv10030Pentose_phosphate vv10051Fructose_and_mannose_metabolism vv10710Carbon_fixation	Carbohydrate Metabolic Process
CUST_19011_PI428914343	VIT_14s0030g01360	-1.64477	Kinesin motor protein	vv44810Regulation_of_actin_cytoskeleton	Cellular Process
CUST_11191_PI428914343	VIT_02s0033g00240	-1.64545	Glucosyltransferase twi1	0	#N/A
CUST_3014_PI428914343	VIT_07s0141g00110	-1.64587	Guanylate-binding	0	#N/A
CUST_12911_PI428914343	VIT_18s0001g05810	-1.64587	Cytochrome c	vv50135Primary_active_transporter_cat_D3_to_E2	Transport
CUST_23635_PI428914343	VIT_11s0016g01710	-1.64629	Myosin-like protein XIK	vv44810Regulation_of_actin_cytoskeleton	Cellular Process
CUST_20011_PI428914343	VIT_14s0066g00570	-1.6473	No hit	0	No Hit		*
CUST_9760_PI428914343	VIT_03s0091g00380	-1.64739	Thioredoxin domain-containing protein 9	0	#N/A
CUST_10927_PI428914343	VIT_02s0012g00460	-1.64835	Glycine-rich protein	0	#N/A
CUST_20028_PI428914343	VIT_14s0066g00740	-1.65051	RST1 (resurrection1)	0	#N/A
CUST_15108_PI428914343	VIT_17s0000g01150	-1.65052	DnaJ homolog, subfamily B, member 12	vv50132Primary_active_transporter_cat_A5_to_A8	Transport
CUST_20888_PI428914343	VIT_13s0019g01510	-1.6528	Unknown protein	0	Unknown Protein
CUST_5428_PI428914343	VIT_06s0009g01580	-1.65419	Glycosyl hydrolase family 17 protein	0	Carbohydrate Metabolic Process
CUST_25241_PI428914343	VIT_10s0003g04070	-1.65435	Metallo-beta-lactamase	vv10311Penicillin_and_cephalosporin_biosynthesis	Cellular Amino Acids and Derivative Metabolic Process
CUST_23981_PI428914343	VIT_11s0016g05250	-1.6556	Methyltransferase FkbM family	0	#N/A	-1.29969
CUST_29736_PI428914343	VIT_00s2569g00010	-1.65652	Sialidase BNR/Asp-box repeat family protein	0	Response to Stress
CUST_5067_PI428914343	VIT_06s0004g05850	-1.65698	Zinc finger (C3HC4-type ring finger)	vv60078Other_zf-C3HC4	Transcription Factor Activity
CUST_13823_PI428914343	VIT_18s0001g10750	-1.65741	Unknown protein	0	Unknown Protein		*
CUST_24514_PI428914343	VIT_11s0052g00280	-1.65867	Accelerated cell death 11 (ACD11)	0	Lipid Metabolic Process
CUST_23422_PI428914343	VIT_12s0035g01690	-1.66042	DEAD-box ATP-dependent RNA helicase 40	0	DNA/RNA Metabolic Process
CUST_22818_PI428914343	VIT_12s0057g00690	-1.66125	Histidine kinase (AHK2)	vv30007Cytokinin_signaling	Response to Hormone Stimulus
CUST_23028_PI428914343	VIT_12s0055g01100	-1.66137	Beta-hydroxyacyl-ACP dehydratase	vv10061Fatty_acid_biosynthesis	Lipid Metabolic Process
CUST_15813_PI428914343	VIT_17s0000g08500	-1.66206	Ribosomal protein L12	vv23010Ribosome	DNA/RNA Metabolic Process
CUST_25121_PI428914343	VIT_10s0003g02780	-1.66289	Unknown protein	0	Unknown Protein
CUST_1837_PI428914343	VIT_08s0040g01030	-1.66315	Unknown protein	0	Unknown Protein
CUST_12526_PI428914343	VIT_19s0027g01050	-1.66457	No hit	0	No Hit
CUST_15873_PI428914343	VIT_17s0000g09110	-1.66711	Ribosomal protein L27A (RPL27aC) 60S	vv23010Ribosome	DNA/RNA Metabolic Process
CUST_29554_PI428914343	VIT_00s1644g00010	-1.66727	S-locus protein kinase	0	#N/A
CUST_2531_PI428914343	VIT_08s0007g04940	-1.66761	No hit	0	No Hit
CUST_17573_PI428914343	VIT_15s0045g00310	-1.66893	Cyclin dependent kinase A CDKA1	vv44110Cell_cycle	Cellular Process
CUST_23334_PI428914343	VIT_12s0035g00740	-1.66914	No hit	0	No Hit
CUST_8690_PI428914343	VIT_04s0023g02880	-1.66981	GATA transcription factor 14	vv60016C2C2-GATA	Transcription Factor Activity
CUST_27840_PI428914343	VIT_00s0218g00080	-1.67158	Exostosin family protein	vv11030Glycan_structures-biosynthesis1	Cellular Process
CUST_4818_PI428914343	VIT_06s0004g03280	-1.67194	Transcription initiation factor TFIID subunit D7	vv23008Ribosome_biogenesis_in_Eukaryotes vv23022Basal_transcription_factors	DNA/RNA Metabolic Process
CUST_13858_PI428914343	VIT_18s0001g11120	-1.67299	Ternary complex factor MIP1	0	#N/A
CUST_5820_PI428914343	VIT_06s0080g00510	-1.67376	Sec23/sec24 transport family	vv24141Protein_processing_in_endoplasmic_reticulum vv50110Protein_coat	Cellular Process
CUST_29262_PI428914343	VIT_00s0827g00020	-1.67377	Dicarboxylate/tricarboxylate carrier (DTC)	vv50123Porters_cat_18_to_29	Transport
CUST_4761_PI428914343	VIT_06s0004g02710	-1.67658	Drug/metabolite transporter DMT family transporter	vv50122Porters_cat_7_to_17	Transport
CUST_4169_PI428914343	VIT_07s0031g00220	-1.67665	ERF/AP2 Gene Family (VvAP2-13)	vv30008Ethylene_signaling vv30009Flower_development vv60003AP2_EREBP	Response to Hormone Stimulus
CUST_22457_PI428914343	VIT_12s0059g00460	-1.6778	No hit	0	No Hit
CUST_11896_PI428914343	VIT_19s0177g00300	-1.6803	Glucose 6 phosphate/phosphate translocator-like protein	vv50122Porters_cat_7_to_17	Transport
CUST_11931_PI428914343	VIT_19s0090g00320	-1.6821	No hit	0	No Hit
CUST_6370_PI428914343	VIT_05s0020g02760	-1.68224	Signal peptidase complex subunit 3	vv23060Protein_export	Cellular Homeostasis
CUST_22397_PI428914343	VIT_12s0028g03880	-1.68306	Pentatricopeptide (PPR) repeat-containing protein	0	Pentatricopeptide (PPR) repeat-containing protein
CUST_13100_PI428914343	VIT_18s0001g00500	-1.68354	Coiled-coil domain-containing protein 13	0	DNA/RNA Metabolic Process
CUST_28083_PI428914343	VIT_00s0252g00090	-1.68391	Ribosomal protein S4	vv23010Ribosome	DNA/RNA Metabolic Process
CUST_15192_PI428914343	VIT_17s0000g02030	-1.68471	Molecular chaperone DnaJ	vv50132Primary_active_transporter_cat_A5_to_A8	Transport
CUST_25844_PI428914343	VIT_01s0011g01910	-1.6864	Glycosyl transferase-related	0	#N/A
CUST_15123_PI428914343	VIT_17s0000g01300	-1.68802	Protein transport protein SEC61 gamma subunit	vv23060Protein_export vv24141Protein_processing_in_endoplasmic_reticulum vv44145Phagosome vv50111Tethering_factors vv50132Primary_active_transporter_cat_A5_to_A8	Cellular Homeostasis
CUST_19578_PI428914343	VIT_14s0083g00260	-1.68837	No hit	0	No Hit
CUST_21338_PI428914343	VIT_13s0106g00430	-1.68861	Auxin response factor ARF6	vv30003Auxin_signaling vv60004ARF	Response to Hormone Stimulus
CUST_23714_PI428914343	VIT_11s0016g02510	-1.68881	Unknown protein	0	Unknown Protein
CUST_402_PI428914343	VIT_09s0002g04250	-1.68994	Protein disulfide-isomerase A1	vv24141Protein_processing_in_endoplasmic_reticulum	Cellular Homeostasis
CUST_4792_PI428914343	VIT_06s0004g03020	-1.69057	Beta-galactosidase	vv10052Galactose_metabolism vv10511N-Glycan_degradation vv10600Sphingolipid_metabolism	Carbohydrate Metabolic Process
CUST_29633_PI428914343	VIT_00s2125g00010	-1.69099	C-4 sterol methyl oxidase	vv10100Biosynthesis_of_steroids	Lipid Metabolic Process
CUST_7343_PI428914343	VIT_05s0094g00050	-1.6916	Unknown protein	0	Unknown Protein
CUST_7616_PI428914343	VIT_04s0008g01270	-1.69169	Beta-1,3-galactosyltransferase 6	vv10602Glycosphingolipid_biosynthesis	Lipid Metabolic Process
CUST_14222_PI428914343	VIT_18s0001g14900	-1.69221	La domain-containing protein	0	#N/A
CUST_16579_PI428914343	VIT_16s0013g02090	-1.69275	F-box family protein	0	Cellular Homeostasis
CUST_5194_PI428914343	VIT_06s0004g07140	-1.69417	Maternal effect embryo arrest 67	vv50132Primary_active_transporter_cat_A5_to_A8	Transport
CUST_10553_PI428914343	VIT_02s0025g02740	-1.69454	RNA-binding protein RBP37	0	#N/A
CUST_5378_PI428914343	VIT_06s0009g00970	-1.69467	Thylakoid lumenal P17.1 protein	0	#N/A
CUST_6390_PI428914343	VIT_05s0020g02970	-1.69494	RANGAP2 (RAN GTPASE activating protein 2)	vv23013RNA_transport vv50112Nuclear_pore_complex	DNA/RNA Metabolic Process
CUST_19097_PI428914343	VIT_14s0081g00010	-1.69499	IAA16	vv30003Auxin_signaling vv60008AUXIAA	Response to Hormone Stimulus
CUST_14090_PI428914343	VIT_18s0001g13510	-1.69577	Hcr2-p6	0	Response to Stress
CUST_5887_PI428914343	VIT_06s0080g01260	-1.69605	Receptor-like kinase	0	Signal Transduction
CUST_6996_PI428914343	VIT_05s0029g01160	-1.69639	Elongation factor 1-alpha 1	vv23013RNA_transport	DNA/RNA Metabolic Process
CUST_1311_PI428914343	VIT_08s0056g00080	-1.69654	Glycosyl transferase family 8 protein	0	#N/A
CUST_29323_PI428914343	VIT_00s0922g00010	-1.69753	Gag-pol polyprotein	0	Cellular Process
CUST_24262_PI428914343	VIT_11s0037g00930	-1.69792	GDP-L-fucose synthase.	vv10051Fructose_and_mannose_metabolism	Carbohydrate Metabolic Process
CUST_10093_PI428914343	VIT_03s0017g00210	-1.69806	Clathrin heavy chain	vv50110Protein_coat	Transport
CUST_10940_PI428914343	VIT_02s0012g00600	-1.69831	Vacuolar protein sorting 55	vv50109Incompletely_characterized_transport_systems	Transport
CUST_21466_PI428914343	VIT_13s0073g00600	-1.69889	Receptor-like kinase 17	0	Signal Transduction
CUST_15160_PI428914343	VIT_17s0000g01700	-1.7001	Leucine-rich repeat transmembrane protein kinase	0	#N/A	-1.52723
CUST_7543_PI428914343	VIT_04s0008g00510	-1.7002	Derlin-1	vv24141Protein_processing_in_endoplasmic_reticulum vv50133Primary_active_transporter_cat_A9_to_A18	Cellular Process
CUST_19764_PI428914343	VIT_14s0068g01070	-1.70074	SUVH4 (SU(VAR)3-9 homolog 4)	vv10300Lysine_biosynthesis vv60056SET_PCG	Cellular Amino Acids and Derivative Metabolic Process
CUST_15409_PI428914343	VIT_17s0000g04270	-1.70117	Peptidyl-prolyl cis-trans isomerase B	0	Cellular Homeostasis
CUST_16732_PI428914343	VIT_16s0022g01770	-1.70122	Phosphopyruvate hydratase.	vv10010Glycolysis	Carbohydrate Metabolic Process
CUST_8440_PI428914343	VIT_04s0023g00300	-1.70439	Clavata2 receptor protein (CLV2)	0	Signal Transduction
CUST_23357_PI428914343	VIT_12s0035g00970	-1.70461	Evolutionarily conserved C-terminal region 11 ECT11	0	DNA/RNA Metabolic Process
CUST_2109_PI428914343	VIT_08s0007g00560	-1.70483	ftsh3 (FtsH protease 3)	vv50133Primary_active_transporter_cat_A9_to_A18	Cellular Homeostasis
CUST_10229_PI428914343	VIT_03s0017g01920	-1.70532	APR9 Tetratricopeptide helical	vv34710Circadian_rhythm	Developmental Process
CUST_20665_PI428914343	VIT_13s0067g01930	-1.7057	Unknown protein	0	Unknown Protein
CUST_11922_PI428914343	VIT_19s0090g00210	-1.70611	DTW domain-containing protein	0	#N/A
CUST_7093_PI428914343	VIT_05s0062g00880	-1.70639	Ribosomal protein S11	vv23010Ribosome	DNA/RNA Metabolic Process
CUST_26039_PI428914343	VIT_01s0011g03930	-1.70803	No hit	0	No Hit
CUST_1589_PI428914343	VIT_08s0105g00500	-1.70827	Unknown protein	0	Unknown Protein
CUST_19685_PI428914343	VIT_14s0068g00150	-1.70831	No hit	0	No Hit
CUST_12947_PI428914343	VIT_18s0001g06870	-1.70845	No hit	0	No Hit
CUST_16761_PI428914343	VIT_16s0022g02090	-1.70937	Embryo-specific 3	0	#N/A
CUST_2648_PI428914343	VIT_08s0007g06180	-1.7115	myb family	vv60029G2-like	Transcription Factor Activity
CUST_15383_PI428914343	VIT_17s0000g04000	-1.714	Actin-related protein 4	vv44810Regulation_of_actin_cytoskeleton	Cellular Process
CUST_14022_PI428914343	VIT_18s0001g12800	-1.71591	Dihydroflavonol 4-reductase (VvDFR) mRNA XM_002281822.1	vv10941Flavonoid_biosynthesis	Secondary Metabolic Process
CUST_15642_PI428914343	VIT_17s0000g06660	-1.71875	HNH endonuclease domain-containing protein	0	DNA/RNA Metabolic Process
CUST_29294_PI428914343	VIT_00s0868g00020	-1.71879	Histone H2A.6 HTA1	0	DNA/RNA Metabolic Process
CUST_18783_PI428914343	VIT_14s0060g02650	-1.71951	ATRAD3 (Arabidopsis thaliana Ras Associated with Diabetes protein 3	0	Lipid Metabolic Process
CUST_13758_PI428914343	VIT_18s0001g10090	-1.71973	Kinesin protein FRA1 (fragile fiber 1)	vv44810Regulation_of_actin_cytoskeleton	Cellular Process
CUST_28262_PI428914343	VIT_00s0274g00040	-1.72098	Pentatricopeptide (PPR) repeat membrane-associated salt-inducible protein	0	Pentatricopeptide (PPR) repeat-containing protein
CUST_3698_PI428914343	VIT_07s0005g04200	-1.72222	No hit	0	No Hit
CUST_11956_PI428914343	VIT_19s0090g00570	-1.7227	Salicylic acid-induced fragment 1 protein	0	Signal Transduction
CUST_27841_PI428914343	VIT_00s0218g00090	-1.72276	Exostosin family protein	vv11030Glycan_structures-biosynthesis1	Cellular Process
CUST_24075_PI428914343	VIT_11s0118g00290	-1.72301	Ubiquitin-specific protease 22 (UBP22)	0	#N/A
CUST_26615_PI428914343	VIT_01s0026g01790	-1.72379	Calmodulin binding protein	0	Signal Transduction
CUST_22393_PI428914343	VIT_12s0028g03830	-1.7251	Thioredoxin M-type 2	0	Cellular Homeostasis
CUST_10953_PI428914343	VIT_02s0012g00740	-1.72533	Dynamin-like protein 2b	vv50109Incompletely_characterized_transport_systems vv50110Protein_coat	Transport
CUST_26402_PI428914343	VIT_01s0127g00360	-1.72636	S-ribonuclease binding protein SBP1	vv60078Other_zf-C3HC4	Transcription Factor Activity
CUST_23878_PI428914343	VIT_11s0016g04210	-1.72742	Human Rev interacting protein (GTPase activating protein)	0	Signal Transduction
CUST_17761_PI428914343	VIT_15s0021g00910	-1.72755	Dolichyl pyrophosphate Glc1Man9GlcNAc2 alpha-1,3-glucosyltransferase	vv10510N-Glycan_biosynthesis vv11030Glycan_structures-biosynthesis1	Carbohydrate Metabolic Process
CUST_2259_PI428914343	VIT_08s0007g02120	-1.73091	Glycoside hydrolase starch-binding domain-containing protein	0	Carbohydrate Metabolic Process
CUST_27604_PI428914343	VIT_00s0194g00080	-1.73142	Phototropic-responsive NPH3	0	Signal Transduction
CUST_7970_PI428914343	VIT_04s0008g04950	-1.73207	TIFY gene family (VvTIFY2)	vv60069ZIM	Response to Hormone Stimulus
CUST_6897_PI428914343	VIT_05s0029g00030	-1.7331	Elongation factor Tu, mitochondrial	vv34626Plant-pathogen_interaction	Response to Stress
CUST_3557_PI428914343	VIT_07s0005g02590	-1.73351	Polygalacturonase GH28	vv40006Cell_wall	Cell Wall Metabolism
CUST_13209_PI428914343	VIT_18s0001g02140	-1.73377	Metal transporter Nramp1	vv50124Porters_cat_30_to_64	Transport
CUST_15461_PI428914343	VIT_17s0000g04810	-1.73427	Auxin-independent growth promoter	0	Developmental Process
CUST_25028_PI428914343	VIT_10s0003g01810	-1.73477	No hit	0	No Hit
CUST_4687_PI428914343	VIT_06s0004g01910	-1.73735	ADP,ATP carrier protein	vv50123Porters_cat_18_to_29	Transport	-1.2784
CUST_5329_PI428914343	VIT_06s0009g00130	-1.73752	No hit	0	No Hit
CUST_4859_PI428914343	VIT_06s0004g03710	-1.73837	PRLI-interacting factor G	0	Signal Transduction
CUST_5706_PI428914343	VIT_06s0061g00930	-1.73871	Unknown protein	0	Unknown Protein
CUST_1197_PI428914343	VIT_09s0054g00700	-1.74189	Vacuolar-pyrophosphatase like protein 1 AVPL1	vv10190Oxidative_phosphorylation vv50133Primary_active_transporter_cat_A9_to_A18	Generation of Energy
CUST_28715_PI428914343	VIT_00s0398g00010	-1.74309	Protein kinase CRK10	0	Signal Transduction
CUST_12250_PI428914343	VIT_19s0015g01890	-1.74316	BRL3 (BRI1-like 3)	vv30005Brassinosteroids_signaling	Response to Hormone Stimulus
CUST_12986_PI428914343	VIT_18s0122g00510	-1.74636	6-phosphofructokinase, pyrophosphate dependent	vv10051Fructose_and_mannose_metabolism	Carbohydrate Metabolic Process
CUST_20295_PI428914343	VIT_14s0108g00870	-1.74734	Malate dehydrogenase precursor	vv10020Citrate_cycle vv10620Pyruvate_metabolism vv10630Glyoxylate_and_dicarboxylate_metabolism vv10710Carbon_fixation vv10720Reductive_carboxylate_cycle	Carbohydrate Metabolic Process
CUST_23491_PI428914343	VIT_11s0016g00100	-1.74739	Adapter protein SPIKE1 (SPK1)	0	Cellular Process
CUST_8319_PI428914343	VIT_04s0079g00630	-1.75018	Unknown	0	Unknown Protein
CUST_12619_PI428914343	VIT_19s0085g00170	-1.75051	Unknown protein	0	Unknown Protein
CUST_6843_PI428914343	VIT_05s0051g00660	-1.75053	Octicosapeptide/Phox/Bem1p; Protein kinase	0	#N/A	-2.09254
CUST_21844_PI428914343	VIT_13s0064g00940	-1.75388	ferric reductase defective 3	vv50125Porters_cat_66_to_94	Transport
CUST_8071_PI428914343	VIT_04s0008g05990	-1.75551	Threonine synthase, chloroplast precursor (TS)	vv10260Glycine_serine_and_threonine_metabolism vv10750Vitamin_B6_metabolism	Cellular Amino Acids and Derivative Metabolic Process
CUST_2035_PI428914343	VIT_08s0040g03190	-1.75702	No hit	0	No Hit
CUST_1302_PI428914343	VIT_09s0054g01870	-1.75754	Transmembrane receptor	0	Response to Stress
CUST_17025_PI428914343	VIT_16s0050g01070	-1.75754	MIND (accumulation and replication of chloroplast 11)	vv44110Cell_cycle	Cellular Process
CUST_20987_PI428914343	VIT_13s0019g02730	-1.75858	Unknown protein	0	Unknown Protein
CUST_26565_PI428914343	VIT_01s0026g01240	-1.75888	Beta-1 3 galactosyltransferase 5	vv10602Glycosphingolipid_biosynthesis	Lipid Metabolic Process
CUST_27027_PI428914343	VIT_01s0010g03540	-1.75997	Microtubule associated protein (MAP65-6)	vv44810Regulation_of_actin_cytoskeleton	Cellular Process	-1.71864
CUST_6599_PI428914343	VIT_05s0049g00120	-1.76	Unknown protein	0	Unknown Protein
CUST_21146_PI428914343	VIT_13s0019g04440	-1.76026	Zinc finger (C3HC4-type ring finger)	vv60078Other_zf-C3HC4	Transcription Factor Activity
CUST_27359_PI428914343	VIT_00s0173g00150	-1.76078	No hit	0	No Hit
CUST_3594_PI428914343	VIT_07s0005g03040	-1.7619	Poly(ADP)-ribose polymerase	vv10760Nicotinate_and_nicotinamide_metabolism vv23410Base_excision_repair	Secondary Metabolic Process
CUST_17757_PI428914343	VIT_15s0021g00870	-1.76199	No hit	0	No Hit
CUST_27059_PI428914343	VIT_01s0010g03860	-1.76245	Unknown	0	Unknown Protein		*
CUST_22094_PI428914343	VIT_12s0028g00310	-1.76299	Protein kinase family	0	Signal Transduction
CUST_1139_PI428914343	VIT_09s0054g00020	-1.76311	No hit	0	No Hit
CUST_3273_PI428914343	VIT_07s0104g01530	-1.76362	Transcription termination factor mitochondrial mTERF	vv60085MTERF	Transcription Factor Activity
CUST_20952_PI428914343	VIT_13s0019g02350	-1.76427	Glycoprotein, Mitochondrial	0	#N/A
CUST_9019_PI428914343	VIT_03s0038g01050	-1.76761	Phenylalanine-tRNA ligase	vv10400Phenylalanine_tyrosine_and_tryptophan_biosynthesis vv20970Aminoacyl-tRNA_biosynthesis	Cellular Amino Acids and Derivative Metabolic Process
CUST_28598_PI428914343	VIT_00s0361g00090	-1.76781	Phototropic-responsive NPH3 protein	0	Signal Transduction
CUST_8566_PI428914343	VIT_04s0023g01630	-1.76798	Steroid 22-alpha-hydroxylase (CYP90B1) (DWF4)	vv10905Brassinosteroid_biosynthesis	Response to Hormone Stimulus
CUST_21014_PI428914343	VIT_13s0019g03050	-1.76813	Heat shock protein 17.6 kDa class I	vv24141Protein_processing_in_endoplasmic_reticulum	Response to Stress
CUST_8160_PI428914343	VIT_04s0008g07010	-1.76906	Dynamin-like protein 2b	vv50109Incompletely_characterized_transport_systems vv50110Protein_coat	Transport
CUST_27777_PI428914343	VIT_00s0211g00040	-1.77339	Nodulation receptor kinase	0	#N/A
CUST_1191_PI428914343	VIT_09s0054g00620	-1.77778	Kelch repeat-containing protein	0	#N/A
CUST_7822_PI428914343	VIT_04s0008g03400	-1.77934	ERF/AP2 Gene Family (VvERF035),Dehydration Responsive Element-Binding Transcription Factor (VvDREB04)	vv30008Ethylene_signaling vv60003AP2_EREBP	Response to Hormone Stimulus
CUST_16032_PI428914343	VIT_17s0053g00140	-1.77954	Serine/threonine-protein kinase Chk1	vv10510N-Glycan_biosynthesis vv24141Protein_processing_in_endoplasmic_reticulum	Carbohydrate Metabolic Process
CUST_17812_PI428914343	VIT_15s0021g01550	-1.78129	Unknown protein	0	Unknown Protein
CUST_28963_PI428914343	VIT_00s0524g00020	-1.78187	Cellulose synthase CSLC06	vv40006Cell_wall	Cell Wall Metabolism
CUST_8498_PI428914343	VIT_04s0023g00940	-1.78216	Phospholipase A1	vv10564Glycerophospholipid_metabolism vv10592Alpha-linolenic_acid_metabolism	Carbohydrate Metabolic Process
CUST_1819_PI428914343	VIT_08s0040g00840	-1.78442	Exocyst complex component Sec15A	vv50111Tethering_factors	Transport
CUST_988_PI428914343	VIT_09s0018g00270	-1.78479	Unknown protein	0	Unknown Protein
CUST_13019_PI428914343	VIT_18s0122g00920	-1.78683	Zinc finger (DHHC type)	vv60079Other_zf-DHHC	Transcription Factor Activity
CUST_17755_PI428914343	VIT_15s0021g00850	-1.78707	Unknown	0	Unknown Protein
CUST_18463_PI428914343	VIT_15s0046g02830	-1.78838	Unknown	0	No Hit
CUST_13336_PI428914343	VIT_18s0001g04680	-1.78862	RPG related protein 1 RR1	0	Developmental Process		*
CUST_2434_PI428914343	VIT_08s0007g03920	-1.79008	DEMETER protein (DME)	0	DNA/RNA Metabolic Process		*
CUST_5333_PI428914343	VIT_06s0009g00230	-1.79274	Unknown protein	0	Unknown Protein
CUST_8385_PI428914343	VIT_04s0043g00710	-1.79292	Hypoxia up-regulated 1 HSP70	vv50101Channels_and_pores	Transport
CUST_21949_PI428914343	VIT_13s0156g00190	-1.79334	No hit	0	No Hit
CUST_19993_PI428914343	VIT_14s0066g00360	-1.7939	NAC domain-containing protein (VvNAC59)	vv60046NAC	Transcription Factor Activity
CUST_19373_PI428914343	VIT_14s0006g01320	-1.79431	No hit	0	No Hit
CUST_26425_PI428914343	VIT_01s0127g00610	-1.79794	Beta-1,3-glucanase	0	Cell Wall Metabolism
CUST_21720_PI428914343	VIT_13s0158g00110	-1.79876	Galactosyltransferase	0	#N/A
CUST_11119_PI428914343	VIT_02s0012g02680	-1.8	No hit	0	No Hit
CUST_10939_PI428914343	VIT_02s0012g00590	-1.80373	Unknown protein	0	Unknown Protein
CUST_14643_PI428914343	VIT_18s0117g00190	-1.8056	Unknown protein	0	Unknown Protein
CUST_28814_PI428914343	VIT_00s0434g00080	-1.80574	Aspartic Protease (VvAP48)	0	Cellular Homeostasis
CUST_26195_PI428914343	VIT_01s0011g05590	-1.80661	Erwinia induced protein 2	0	#N/A
CUST_14025_PI428914343	VIT_18s0001g12830	-1.80897	1,4-beta-mannan endohydrolase	vv10051Fructose_and_mannose_metabolism	Carbohydrate Metabolic Process
CUST_1372_PI428914343	VIT_08s0056g00740	-1.81047	Unknown protein	0	Unknown Protein
CUST_13477_PI428914343	VIT_18s0001g07150	-1.81065	Serine/threonine-protein kinase	0	Signal Transduction
CUST_25143_PI428914343	VIT_10s0003g03010	-1.81168	Unknown protein	0	Unknown Protein
CUST_20999_PI428914343	VIT_13s0019g02880	-1.81209	UDP-glucoronosyl/UDP-glucosyl transferase	0	#N/A
CUST_25696_PI428914343	VIT_01s0011g00370	-1.81347	SP1L2 (SPIRAL2)	vv44810Regulation_of_actin_cytoskeleton	Cellular Process
CUST_13271_PI428914343	VIT_18s0001g03290	-1.81377	1-phosphatidylinositol-4-phosphate 5-kinase	vv10562Inositol_phosphate_metabolism vv34070Phosphatidylinositol_signaling_system vv44810Regulation_of_actin_cytoskeleton vv50110Protein_coat	Carbohydrate Metabolic Process
CUST_2830_PI428914343	VIT_08s0007g08060	-1.81389	Zinc finger (HIT type) SEF	vv30009Flower_development	Developmental Process
CUST_15315_PI428914343	VIT_17s0000g03310	-1.81461	Heat shock protein 70	vv23040Spliceosome vv24141Protein_processing_in_endoplasmic_reticulum vv50101Channels_and_pores	Response to Stress
CUST_28553_PI428914343	VIT_00s0347g00040	-1.81531	Avr9/Cf-9 rapidly elicited protein 20	0	Response to Stress
CUST_20871_PI428914343	VIT_13s0019g01200	-1.81558	Unknown	0	Unknown Protein
CUST_4689_PI428914343	VIT_06s0004g01930	-1.81566	Zinc finger (C3HC4-type ring finger)BIG BROTHER	vv60078Other_zf-C3HC4	Transcription Factor Activity
CUST_28082_PI428914343	VIT_00s0252g00080	-1.81617	Ribosomal protein S4	vv23010Ribosome	DNA/RNA Metabolic Process
CUST_25171_PI428914343	VIT_10s0003g03310	-1.81781	EMB2756 (embryo defective 2756)	0	#N/A
CUST_26838_PI428914343	VIT_01s0010g01460	-1.81782	Pentatricopeptide (PPR) repeat-containing protein	0	Pentatricopeptide (PPR) repeat-containing protein
CUST_27935_PI428914343	VIT_00s0227g00200	-1.81801	formin protein AHF1	vv44810Regulation_of_actin_cytoskeleton	Cellular Process
CUST_6999_PI428914343	VIT_05s0029g01210	-1.81853	Alkaline phytoceramidase	vv10600Sphingolipid_metabolism	Lipid Metabolic Process
CUST_25265_PI428914343	VIT_10s0003g04320	-1.81973	PINOID	vv50004Auxin_transport vv50125Porters_cat_66_to_94	Response to Hormone Stimulus
CUST_9817_PI428914343	VIT_03s0091g01010	-1.8218	LIM domain protein WLIM1	vv60040LIM	Transcription Factor Activity
CUST_21978_PI428914343	VIT_13s0156g00500	-1.82202	R protein disease resistance protein	vv34627R_proteins_from_Plant-pathogen_interaction	Response to Stress
CUST_12959_PI428914343	VIT_18s0122g00140	-1.82349	Lipid-A-disaccharide synthase (LpxB)	vv10540Lipopolysaccharide_biosynthesis	Lipid Metabolic Process
CUST_4161_PI428914343	VIT_07s0031g00130	-1.82413	Kinesin protein FRA1 (fragile fiber 1)	vv44810Regulation_of_actin_cytoskeleton	Cellular Process
CUST_25417_PI428914343	VIT_10s0092g00200	-1.82562	Drug/metabolite transporter DMT family transporter	vv50122Porters_cat_7_to_17	Transport
CUST_5969_PI428914343	VIT_05s0077g00880	-1.82584	Peroxidase	vv10360Phenylalanine_metabolism vv10680Methane_metabolism	Response to Stress
CUST_21927_PI428914343	VIT_13s0064g01840	-1.82702	No hit	0	No Hit
CUST_24457_PI428914343	VIT_11s0103g00370	-1.82705	Cd2+-exporting ATPase HMA2 (Heavy metal ATPase 2)	vv50131Primary_active_transporter_cat_A2_to_A4	Transport
CUST_9259_PI428914343	VIT_03s0038g02920	-1.82746	S-adenosyl-methionine-sterol-C-methyltransferase	vv10100Biosynthesis_of_steroids	Lipid Metabolic Process
CUST_11570_PI428914343	VIT_19s0014g02100	-1.82796	Unknown protein	0	Unknown Protein
CUST_2425_PI428914343	VIT_08s0007g03830	-1.82847	fructose-bisphosphate aldolase cytoplasmic isozyme	vv10010Glycolysis vv10030Pentose_phosphate vv10051Fructose_and_mannose_metabolism vv10710Carbon_fixation	Carbohydrate Metabolic Process
CUST_18624_PI428914343	VIT_14s0060g00900	-1.82863	Unknown protein	0	Unknown Protein	-1.93118
CUST_6544_PI428914343	VIT_05s0020g04610	-1.82995	SYM10 protein	0	#N/A
CUST_3139_PI428914343	VIT_07s0104g00110	-1.83111	Unknown	0	Unknown Protein
CUST_26322_PI428914343	VIT_01s0137g00290	-1.83218	Oxysterol binding protein	0	Lipid Metabolic Process	-1.79142
CUST_19783_PI428914343	VIT_14s0068g01270	-1.83258	No hit	0	No Hit
CUST_21455_PI428914343	VIT_13s0073g00430	-1.83277	BZIP transcription factor	vv60012BZIP	Transcription Factor Activity
CUST_10636_PI428914343	VIT_02s0025g03590	-1.83377	Phospholipid hydroperoxide glutathione peroxidase	vv10480Glutathione_metabolism	Cellular Amino Acids and Derivative Metabolic Process
CUST_11260_PI428914343	VIT_02s0033g01120	-1.83428	Dehydration-responsive protein	0	#N/A
CUST_5331_PI428914343	VIT_06s0009g00210	-1.83452	Calmodulin-binding region IQ5	0	Signal Transduction
CUST_209_PI428914343	VIT_09s0002g02240	-1.83731	Chaperonin GroEL	vv23018RNA_degradation	DNA/RNA Metabolic Process
CUST_22539_PI428914343	VIT_12s0059g01280	-1.83841	Nucleobase-ascorbate transporter 1 (NAT1)	vv50124Porters_cat_30_to_64	Transport
CUST_322_PI428914343	VIT_09s0002g03420	-1.83856	Cytochrome b5 domain-containing protein	0	Generation of Energy
CUST_9343_PI428914343	VIT_03s0038g03760	-1.83922	Auxin-induced SAUR	vv30003Auxin_signaling	Response to Hormone Stimulus	-1.90642
CUST_17991_PI428914343	VIT_15s0048g00800	-1.8396	Guanine nucleotide exchange MIN7	vv34626Plant-pathogen_interaction	Response to Stress
CUST_25794_PI428914343	VIT_01s0011g01390	-1.83977	No hit	0	No Hit
CUST_23335_PI428914343	VIT_12s0035g00750	-1.84	Disease resistance protein	0	#N/A
CUST_11279_PI428914343	VIT_02s0033g01340	-1.84022	Unknown protein	0	Unknown Protein
CUST_19139_PI428914343	VIT_14s0081g00500	-1.84176	Histone H1	0	#N/A
CUST_22820_PI428914343	VIT_12s0057g00710	-1.84201	DnaJ homolog, subfamily B, member 12	vv50132Primary_active_transporter_cat_A5_to_A8	Transport
CUST_4707_PI428914343	VIT_06s0004g02120	-1.84321	Oxoglutarate/malate translocator	vv50124Porters_cat_30_to_64	Transport
CUST_21972_PI428914343	VIT_13s0156g00440	-1.84414	R protein disease resistance protein	vv34627R_proteins_from_Plant-pathogen_interaction	Response to Stress
CUST_8325_PI428914343	VIT_04s0079g00700	-1.84458	Protein kinase CRK1 CRK1 protein(Cdc2-related kinase 1)	0	Signal Transduction
CUST_27191_PI428914343	VIT_01s0150g00580	-1.84819	Ribosomal protein L10 (RPL10B) 60S	vv23010Ribosome	DNA/RNA Metabolic Process
CUST_10804_PI428914343	VIT_02s0241g00140	-1.84957	Calmodulin (A)	vv34020Calcium_signaling_pathway vv34626Plant-pathogen_interaction	Signal Transduction
CUST_2008_PI428914343	VIT_08s0040g02910	-1.84964	Unknown protein	0	Unknown Protein
CUST_1857_PI428914343	VIT_08s0040g01260	-1.85026	Unknown protein	0	Unknown Protein	-1.33268
CUST_19809_PI428914343	VIT_14s0068g01530	-1.85108	Zinc finger (DHHC type)	vv60079Other_zf-DHHC	Transcription Factor Activity
CUST_214_PI428914343	VIT_09s0002g02290	-1.85188	Beta-galactosidase	vv10052Galactose_metabolism vv10511N-Glycan_degradation vv10600Sphingolipid_metabolism	Carbohydrate Metabolic Process	-1.11756
CUST_25947_PI428914343	VIT_01s0011g03000	-1.85315	No hit	0	No Hit
CUST_18448_PI428914343	VIT_15s0046g02670	-1.85351	No hit	0	No Hit
CUST_21183_PI428914343	VIT_13s0019g04890	-1.85373	Shugoshin-1	0	No Hit
CUST_25817_PI428914343	VIT_01s0011g01630	-1.85424	Protein NAP1 (Nck-associated protein 1)	vv44810Regulation_of_actin_cytoskeleton	Cellular Process
CUST_16385_PI428914343	VIT_16s0115g00160	-1.85632	LEM3 (ligand-effect modulator 3)	vv50108Accessory_factors_involved_in_transport	Cellular Process
CUST_9678_PI428914343	VIT_03s0063g02540	-1.85683	Unknown protein	0	Unknown Protein
CUST_21608_PI428914343	VIT_13s0084g00100	-1.85775	Nodulation protein	0	#N/A
CUST_21303_PI428914343	VIT_13s0106g00020	-1.85872	RPM1 (resistance to p. syringae pv maculicola 1)	vv34626Plant-pathogen_interaction	Response to Stress
CUST_10602_PI428914343	VIT_02s0025g03250	-1.85921	Protein kinase	0	Signal Transduction
CUST_17864_PI428914343	VIT_15s0021g02200	-1.85925	Nucleoporin 62kDa	vv23013RNA_transport vv50109Incompletely_characterized_transport_systems vv50112Nuclear_pore_complex	DNA/RNA Metabolic Process
CUST_14315_PI428914343	VIT_18s0166g00130	-1.85933	Substrate carrier, Mitochondrial	vv50123Porters_cat_18_to_29	Transport
CUST_24528_PI428914343	VIT_11s0052g00430	-1.85969	Glucose-6-phosphate/phosphate-tranlocator	vv50122Porters_cat_7_to_17	Transport
CUST_26801_PI428914343	VIT_01s0010g01030	-1.8601	F-box family protein	0	#N/A
CUST_14264_PI428914343	VIT_18s0001g15350	-1.86035	Pentatricopeptide (PPR) repeat-containing protein	0	Pentatricopeptide (PPR) repeat-containing protein
CUST_15742_PI428914343	VIT_17s0000g07750	-1.8614	Zinc finger protein 5	vv60017C2H2	Transcription Factor Activity
CUST_22514_PI428914343	VIT_12s0059g01030	-1.86462	Dentin sialophosphoprotein	0	Cellular Process
CUST_10829_PI428914343	VIT_02s0154g00200	-1.86489	Unknown protein	0	Unknown Protein
CUST_7846_PI428914343	VIT_04s0008g03640	-1.86575	FAD-binding domain-containing protein	0	#N/A
CUST_14399_PI428914343	VIT_18s0164g00070	-1.86599	Somatic embryogenesis protein kinase	0	#N/A
CUST_15649_PI428914343	VIT_17s0000g06730	-1.86649	No hit	0	No Hit
CUST_8490_PI428914343	VIT_04s0023g00840	-1.86935	Mitochondrial Acyl carrier protein 2	vv10190Oxidative_phosphorylation vv50134Primary_active_transporter_cat_D1	Generation of Energy
CUST_5173_PI428914343	VIT_06s0004g06930	-1.86936	Zinc finger (C3HC4-type ring finger)	vv60078Other_zf-C3HC4	Transcription Factor Activity
CUST_22436_PI428914343	VIT_12s0059g00240	-1.86938	Epoxide hydrolase	0	#N/A
CUST_14531_PI428914343	VIT_18s0072g01160	-1.86943	Unknown	0	No Hit		*
CUST_21666_PI428914343	VIT_13s0084g00800	-1.87056	Transcription factor	vv60062Trihelix	Transcription Factor Activity	-2.15587
CUST_19640_PI428914343	VIT_14s0083g00910	-1.87208	Auxin-independent growth promoter	0	Developmental Process
CUST_3744_PI428914343	VIT_07s0005g04710	-1.87271	Protein kinase	0	Signal Transduction
CUST_23795_PI428914343	VIT_11s0016g03370	-1.87275	Exostosin-like	vv11030Glycan_structures-biosynthesis1	Cellular Process
CUST_16723_PI428914343	VIT_16s0022g01670	-1.87383	Receptor kinase LRK10	0	Signal Transduction
CUST_833_PI428914343	VIT_09s0096g00090	-1.87413	Hypoxia up-regulated 1 HSP70	vv50101Channels_and_pores	Transport
CUST_28777_PI428914343	VIT_00s0415g00030	-1.875	Molecular chaperone DnaK	vv23018RNA_degradation vv50101Channels_and_pores	DNA/RNA Metabolic Process
CUST_10562_PI428914343	VIT_02s0025g02830	-1.87585	Beta-1,3-galactosyltransferase sqv-2	vv10602Glycosphingolipid_biosynthesis	Lipid Metabolic Process
CUST_21928_PI428914343	VIT_13s0064g01850	-1.87591	R protein MLA10	vv34627R_proteins_from_Plant-pathogen_interaction	Response to Stress
CUST_4372_PI428914343	VIT_07s0031g02320	-1.87707	Leaf senescence protein	0	Developmental Process
CUST_1153_PI428914343	VIT_09s0054g00190	-1.88047	Ribosomal protein L7 (RPL7D) 60S	vv23010Ribosome	DNA/RNA Metabolic Process
CUST_29746_PI428914343	VIT_00s2607g00010	-1.88086	Phosphoserine aminotransferase	vv10260Glycine_serine_and_threonine_metabolism vv10750Vitamin_B6_metabolism	Cellular Amino Acids and Derivative Metabolic Process
CUST_27243_PI428914343	VIT_00s0125g00430	-1.88228	Root hair defective 3 GTP-binding (RHD3)	0	#N/A
CUST_3579_PI428914343	VIT_07s0005g02830	-1.88336	DNA-binding protein	0	#N/A		*
CUST_9413_PI428914343	VIT_03s0038g04500	-1.88378	Bifunctional dihydrofolate reductase-thymidylate synthase 1	vv10240Pyrimidine_metabolism vv10670One_carbon_pool_by_folate vv10790Folate_biosynthesis	DNA/RNA Metabolic Process
CUST_16565_PI428914343	VIT_16s0013g01940	-1.88421	Kinase-like protein TMKL1	0	#N/A
CUST_22631_PI428914343	VIT_12s0059g02290	-1.88476	Unknown protein	0	Unknown Protein
CUST_7614_PI428914343	VIT_04s0008g01250	-1.8856	Unknown	0	Unknown Protein
CUST_1799_PI428914343	VIT_08s0040g00630	-1.88748	Hydroxyproline-rich glycoprotein	vv40006Cell_wall	Cell Wall Metabolism
CUST_20027_PI428914343	VIT_14s0066g00730	-1.88846	RST1 (resurrection1)	0	#N/A
CUST_24854_PI428914343	VIT_10s0405g00060	-1.8887	No hit	0	No Hit
CUST_23562_PI428914343	VIT_11s0016g00960	-1.89051	Subtilase	0	Cellular Homeostasis
CUST_9137_PI428914343	VIT_03s0038g01480	-1.8927	Beta-fructofuranosidase	vv10052Galactose_metabolism vv10500Starch_and_sucrose_metabolism	Carbohydrate Metabolic Process
CUST_7908_PI428914343	VIT_04s0008g04270	-1.89625	Protein phosphatase 2 (formerly 2A), regulatory subunit B'	vv23015mRNA_surveillance_pathway	DNA/RNA Metabolic Process
CUST_28139_PI428914343	VIT_00s0259g00080	-1.89627	Metal ion binding	0	#N/A
CUST_4927_PI428914343	VIT_06s0004g04390	-1.89763	UDP-glucuronic acid decarboxylase 1	vv10500Starch_and_sucrose_metabolism vv10520Nucleotide_sugars_metabolism	Carbohydrate Metabolic Process	-1.28914	*
CUST_6219_PI428914343	VIT_05s0020g01180	-1.89812	Proteasome 26S AAA-ATPase subunit (RPT5a)	vv23050Proteasome	Cellular Homeostasis
CUST_5968_PI428914343	VIT_05s0077g00870	-1.89813	Lipase GDSL	0	Lipid Metabolic Process		*
CUST_13456_PI428914343	VIT_18s0001g06820	-1.9	MATE efflux family protein ripening responsive	vv50125Porters_cat_66_to_94	Transport
CUST_21378_PI428914343	VIT_13s0147g00120	-1.90018	TIR-NBS-LRR-TIR disease resistance protein	0	#N/A
CUST_13298_PI428914343	VIT_18s0001g03820	-1.90097	Phosphatidylinositol-4-phosphate 5-kinase 1	vv10562Inositol_phosphate_metabolism vv34070Phosphatidylinositol_signaling_system vv44810Regulation_of_actin_cytoskeleton vv50110Protein_coat	Carbohydrate Metabolic Process
CUST_24538_PI428914343	VIT_11s0052g00530	-1.90246	Zinc-binding protein	0	#N/A
CUST_7916_PI428914343	VIT_04s0008g04350	-1.90305	Syntaxin 5	vv24130SNARE_interactions_in_vesicular_transport vv50101Channels_and_pores	Transport	-1.42872
CUST_24454_PI428914343	VIT_11s0103g00310	-1.90377	Unknown protein	0	Unknown Protein
CUST_20708_PI428914343	VIT_13s0067g02590	-1.90399	No hit	0	No Hit
CUST_4046_PI428914343	VIT_07s0129g00030	-1.90558	Short-root transcription factor (SHR)	vv60032GRAS	Transcription Factor Activity
CUST_19194_PI428914343	VIT_14s0036g00340	-1.90602	No hit	0	No Hit
CUST_10750_PI428914343	VIT_02s0025g04760	-1.90695	Splicing factor YT521-B	0	#N/A	1.43588
CUST_20428_PI428914343	VIT_13s0067g01770	-1.9077	Steroid 5alpha-reductase	vv10905Brassinosteroid_biosynthesis	Response to Hormone Stimulus
CUST_24671_PI428914343	VIT_10s0116g00100	-1.91154	Strubbelig receptor family 8	0	#N/A
CUST_18682_PI428914343	VIT_14s0060g01520	-1.91315	GATA transcription factor 16	vv60016C2C2-GATA	Transcription Factor Activity
CUST_28923_PI428914343	VIT_00s0499g00030	-1.91349	Stearoyl-CoA 9-desaturase	vv11040Biosynthesis_of_unsaturated_fatty_acids	Lipid Metabolic Process
CUST_26134_PI428914343	VIT_01s0011g04910	-1.91419	Serine carboxypeptidase CPVL precursor	0	#N/A
CUST_18022_PI428914343	VIT_15s0048g01130	-1.91467	Subtilase	0	#N/A	-2.3454
CUST_3269_PI428914343	VIT_07s0104g01490	-1.91533	Transcription termination factor mitochondrial mTERF	vv60085MTERF	Transcription Factor Activity
CUST_25321_PI428914343	VIT_10s0003g04990	-1.91847	feronia receptor-like kinase	0	#N/A
CUST_20057_PI428914343	VIT_14s0066g01050	-1.91945	Glycogen synthase kinase 3 beta	vv44110Cell_cycle	Cellular Process
CUST_12969_PI428914343	VIT_18s0122g00280	-1.92101	Unknown protein	0	Unknown Protein
CUST_5471_PI428914343	VIT_06s0009g02020	-1.92308	Tubulin beta-4 chain	vv44145Phagosome vv44810Regulation_of_actin_cytoskeleton	Cellular Process
CUST_19700_PI428914343	VIT_14s0068g00310	-1.92437	Nuclear transport factor 2 (NTF2)	vv50133Primary_active_transporter_cat_A9_to_A18	Transport
CUST_21219_PI428914343	VIT_13s0019g05290	-1.92444	Acyl-CoA binding	0	Lipid Metabolic Process
CUST_28793_PI428914343	VIT_00s0425g00010	-1.9247	Ras-related protein Rab7	0	Signal Transduction
CUST_2516_PI428914343	VIT_08s0007g04780	-1.92611	Aquaporin GAMMA-TIP	vv50101Channels_and_pores	Transport
CUST_19771_PI428914343	VIT_14s0068g01150	-1.92749	Sialyltransferase	vv10602Glycosphingolipid_biosynthesis	Lipid Metabolic Process
CUST_5680_PI428914343	VIT_06s0061g00650	-1.92948	No hit	0	No Hit
CUST_26630_PI428914343	VIT_01s0026g01950	-1.93088	Homeobox-leucine zipper protein HB13	vv60034HB	Transcription Factor Activity
CUST_9864_PI428914343	VIT_03s0088g00270	-1.93134	No hit	0	No Hit
CUST_477_PI428914343	VIT_09s0002g05090	-1.93214	CENP-C	vv44110Cell_cycle	Cellular Process
CUST_28610_PI428914343	VIT_00s0370g00020	-1.93265	Clathrin, light polypeptide B	vv50110Protein_coat	Transport
CUST_8909_PI428914343	VIT_04s0044g01070	-1.93291	Leaf senescence related protein-like	0	Developmental Process
CUST_15032_PI428914343	VIT_17s0000g00130	-1.93345	SEC14 cytosolic factor	vv50122Porters_cat_7_to_17	Transport
CUST_19250_PI428914343	VIT_14s0036g01120	-1.93553	Unknown	0	Unknown Protein
CUST_14660_PI428914343	VIT_18s0117g00390	-1.93737	far-red impaired responsive family protein	vv60071Orphans_far-red	Transcription Factor Activity
CUST_17932_PI428914343	VIT_15s0048g00170	-1.9395	H(+)-ATPase 4 AHA4	vv10190Oxidative_phosphorylation vv50131Primary_active_transporter_cat_A2_to_A4	Generation of Energy
CUST_10975_PI428914343	VIT_02s0012g00960	-1.93983	1-deoxy-D-xylulose-5-phosphate synthase	vv10100Biosynthesis_of_steroids	Lipid Metabolic Process
CUST_26860_PI428914343	VIT_01s0010g01760	-1.94035	Remorin	0	#N/A
CUST_23409_PI428914343	VIT_12s0035g01520	-1.94058	Disease resistance protein RPS2	0	#N/A
CUST_14842_PI428914343	VIT_18s0041g01900	-1.94133	Elongation factor 1-gamma	0	Secondary Metabolic Process
CUST_15169_PI428914343	VIT_17s0000g01800	-1.94143	Unknown protein	0	Unknown Protein
CUST_26330_PI428914343	VIT_01s0137g00370	-1.94151	No hit	0	No Hit
CUST_28313_PI428914343	VIT_00s0285g00080	-1.94246	Beta-galactosidase	vv10052Galactose_metabolism vv10511N-Glycan_degradation vv10600Sphingolipid_metabolism	Carbohydrate Metabolic Process
CUST_22099_PI428914343	VIT_12s0028g00400	-1.94388	1,3-beta-glucan synthase	vv10500Starch_and_sucrose_metabolism	Carbohydrate Metabolic Process
CUST_10262_PI428914343	VIT_03s0017g02280	-1.94627	myb family	vv60029G2-like	Transcription Factor Activity
CUST_22077_PI428914343	VIT_12s0142g00640	-1.94696	FLS2 (flagellin-sensitive 2)	vv34626Plant-pathogen_interaction	Response to Stress		*
CUST_29560_PI428914343	VIT_00s1667g00010	-1.95009	LEM3 (ligand-effect modulator 3) family protein	vv50108Accessory_factors_involved_in_transport	Cellular Process
CUST_16464_PI428914343	VIT_16s0013g00670	-1.95103	TIR-NBS-LRR-TIR disease resistance protein	0	#N/A
CUST_18275_PI428914343	VIT_15s0046g00870	-1.95319	Cleavage and polyadenylation specificity factor (CPSF) A subunit	0	#N/A
CUST_6212_PI428914343	VIT_05s0020g01110	-1.95387	Pectinacetylesterase	vv40006Cell_wall	Cell Wall Metabolism
CUST_6836_PI428914343	VIT_05s0051g00540	-1.95442	LRR receptor-like kinase 2	0	Signal Transduction
CUST_23858_PI428914343	VIT_11s0016g04010	-1.95455	Unknown protein	0	Unknown Protein		*
CUST_11838_PI428914343	VIT_19s0014g05030	-1.95463	No hit	0	No Hit
CUST_13000_PI428914343	VIT_18s0122g00700	-1.95563	AT-hook protein 1	0	Unknown Protein
CUST_733_PI428914343	VIT_09s0002g08110	-1.95716	Unknown	0	Unknown Protein
CUST_24487_PI428914343	VIT_11s0052g00010	-1.95743	No hit	0	No Hit
CUST_6847_PI428914343	VIT_05s0051g00700	-1.9577	No hit	0	No Hit
CUST_9850_PI428914343	VIT_03s0088g00110	-1.95845	Serine carboxypeptidase SCPL17	0	#N/A
CUST_9707_PI428914343	VIT_03s0180g00130	-1.9606	D-3-phosphoglycerate dehydrogenase, chloroplast precursor	vv10260Glycine_serine_and_threonine_metabolism	Cellular Amino Acids and Derivative Metabolic Process
CUST_2355_PI428914343	VIT_08s0007g03120	-1.96067	Auxin responsive SAUR protein	vv30003Auxin_signaling	Response to Hormone Stimulus
CUST_20088_PI428914343	VIT_14s0066g01360	-1.96188	No hit	0	No Hit
CUST_10988_PI428914343	VIT_02s0012g01100	-1.9624	Protein phosphatase 2C POLTERGEIST-like 1	0	Signal Transduction
CUST_6374_PI428914343	VIT_05s0020g02810	-1.96448	Unknown protein	0	Unknown Protein
CUST_9867_PI428914343	VIT_03s0088g00300	-1.96608	Unknown	0	Unknown Protein
CUST_2691_PI428914343	VIT_08s0007g06640	-1.96676	Growth-regulating factor related	vv60033GRF	Transcription Factor Activity
CUST_2424_PI428914343	VIT_08s0007g03820	-1.96778	PTL (PETAL LOSS)	vv60062Trihelix	Transcription Factor Activity
CUST_16784_PI428914343	VIT_16s0022g02350	-1.9713	ACI13	0	Response to Stress
CUST_1701_PI428914343	VIT_08s0058g01030	-1.97136	Saposin B domain-containing protein	vv50101Channels_and_pores	Transport
CUST_1782_PI428914343	VIT_08s0040g00440	-1.97154	Unknown protein	0	Unknown Protein
CUST_5985_PI428914343	VIT_05s0077g01050	-1.97157	Unknown protein	0	Unknown Protein
CUST_13342_PI428914343	VIT_18s0001g04790	-1.97358	Aspartic Protease (VvAP42)	0	Cellular Homeostasis
CUST_25716_PI428914343	VIT_01s0011g00600	-1.97361	Acclimation of photosynthesis to environment	vv50122Porters_cat_7_to_17	Transport
CUST_4869_PI428914343	VIT_06s0004g03810	-1.97388	Kinesin motor protein	vv44810Regulation_of_actin_cytoskeleton	Cellular Process		*
CUST_9929_PI428914343	VIT_03s0088g01130	-1.97529	EMB2758 (embryo defective 2758)	0	#N/A
CUST_7741_PI428914343	VIT_04s0008g02580	-1.97584	V-type H+-transporting ATPase subunit A	vv10190Oxidative_phosphorylation vv44145Phagosome vv50131Primary_active_transporter_cat_A2_to_A4	Generation of Energy
CUST_21161_PI428914343	VIT_13s0019g04600	-1.97981	ABC Transporter (VvWBC15 - VvABCG15)	vv52010ABC_transporters	Transport
CUST_22396_PI428914343	VIT_12s0028g03870	-1.98132	Pentatricopeptide (PPR) repeat-containing protein	0	Pentatricopeptide (PPR) repeat-containing protein
CUST_2679_PI428914343	VIT_08s0007g06520	-1.98141	Actin beta/gamma 1	vv44810Regulation_of_actin_cytoskeleton	Cellular Process
CUST_24002_PI428914343	VIT_11s0016g05460	-1.98273	BRI1-KD interacting protein	vv30005Brassinosteroids_signaling	Response to Hormone Stimulus
CUST_7487_PI428914343	VIT_05s0094g01590	-1.98317	Kelch repeat-containing F-box protein	0	Cellular Homeostasis
CUST_18744_PI428914343	VIT_14s0060g02190	-1.98427	Unknown protein	0	Unknown Protein
CUST_9535_PI428914343	VIT_03s0063g01020	-1.98588	Armadillo/beta-catenin repeat	0	Signal Transduction
CUST_8399_PI428914343	VIT_04s0043g00850	-1.98668	Unknown protein	0	Unknown Protein
CUST_4333_PI428914343	VIT_07s0031g01920	-1.9873	Protein kinase CRK1 CRK1 protein(Cdc2-related kinase 1)	0	Signal Transduction
CUST_21977_PI428914343	VIT_13s0156g00490	-1.98775	No hit	0	No Hit
CUST_19969_PI428914343	VIT_14s0066g00100	-1.98959	Unknown protein	0	Unknown Protein
CUST_10390_PI428914343	VIT_02s0025g01080	-1.9897	No hit	0	No Hit
CUST_29739_PI428914343	VIT_00s2579g00010	-1.9914	Phosphoserine aminotransferase	vv10260Glycine_serine_and_threonine_metabolism vv10750Vitamin_B6_metabolism	Cellular Amino Acids and Derivative Metabolic Process
CUST_535_PI428914343	VIT_09s0002g05730	-1.99221	Esterase	0	#N/A
CUST_21789_PI428914343	VIT_13s0064g00380	-1.99288	Unknown protein	0	Unknown Protein
CUST_16645_PI428914343	VIT_16s0022g00680	-1.99442	Multi-copper oxidase (SKU5)	vv50109Incompletely_characterized_transport_systems	Transport
CUST_7090_PI428914343	VIT_05s0062g00840	-1.99602	RAB GTPase ARA4	0	Signal Transduction
CUST_24863_PI428914343	VIT_10s0003g00030	-1.99622	Dof zinc finger protein DOF5.3	vv60015C2C2-DOF	Transcription Factor Activity
CUST_18637_PI428914343	VIT_14s0060g01040	-1.99655	No hit	0	No Hit
CUST_4386_PI428914343	VIT_07s0031g02480	-1.99735	Beta-galactosidase	vv10052Galactose_metabolism vv10511N-Glycan_degradation vv10600Sphingolipid_metabolism	Carbohydrate Metabolic Process
CUST_13616_PI428914343	VIT_18s0001g08600	-2.00322	basic helix-loop-helix (bHLH) family	vv60011BHLH	Transcription Factor Activity	-1.53043
CUST_29354_PI428914343	VIT_00s0992g00010	-2.00739	Zinc finger (MYND type)	vv60067Zf-MYND	Transcription Factor Activity
CUST_23739_PI428914343	VIT_11s0016g02780	-2.00873	myb domain protein 68	vv60044MYB	Transcription Factor Activity
CUST_97_PI428914343	VIT_09s0002g01040	-2.01497	Subtilase	0	Cellular Homeostasis
CUST_68_PI428914343	VIT_09s0002g00740	-2.01589	COP1-interacting protein	vv24120Ubiquitin_mediated_proteolysis	Cellular Homeostasis
CUST_1699_PI428914343	VIT_08s0058g01010	-2.01749	Unknown	0	Unknown Protein
CUST_27128_PI428914343	VIT_01s0146g00420	-2.01915	No hit	0	No Hit
CUST_12652_PI428914343	VIT_19s0085g00550	-2.02122	Ser/Thr protein kinase	0	#N/A
CUST_22743_PI428914343	VIT_12s0178g00090	-2.02143	Diacylglycerol kinase 1	vv10561Glycerolipid_metabolism vv10564Glycerophospholipid_metabolism vv34070Phosphatidylinositol_signaling_system	Lipid Metabolic Process
CUST_19012_PI428914343	VIT_14s0030g01370	-2.0217	Methyltransferase type 12	0	#N/A
CUST_12100_PI428914343	VIT_19s0015g00300	-2.0226	KCO1 (two pore K channel)	vv50101Channels_and_pores	Transport
CUST_19268_PI428914343	VIT_14s0036g01360	-2.02266	Disease resistance protein RPS2	0	Response to Stress
CUST_20616_PI428914343	VIT_13s0067g01180	-2.0235	Leaf senescence related	0	Developmental Process
CUST_4254_PI428914343	VIT_07s0031g01110	-2.02726	Unknown	0	Unknown Protein	-2.27733
CUST_1831_PI428914343	VIT_08s0040g00970	-2.02827	Plectin (myosin-like)	vv44810Regulation_of_actin_cytoskeleton	Cellular Process	-1.61924
CUST_28460_PI428914343	VIT_00s0324g00020	-2.03247	Hydrolase, alpha/beta fold	0	#N/A
CUST_13753_PI428914343	VIT_18s0001g10040	-2.0326	LRX1 (leucine-rich repeat/extensin 1)	vv40006Cell_wall	Cell Wall Metabolism
CUST_26678_PI428914343	VIT_01s0026g02530	-2.03523	Beta-1,3-galactosyltransferase	vv10602Glycosphingolipid_biosynthesis	Lipid Metabolic Process
CUST_2889_PI428914343	VIT_08s0007g08680	-2.03561	Unknown protein	0	Unknown Protein
CUST_25019_PI428914343	VIT_10s0003g01720	-2.0364	Nucleoside triphosphatase	vv10230Purine_metabolism vv10730Thiamine_metabolism	DNA/RNA Metabolic Process
CUST_4464_PI428914343	VIT_07s0130g00110	-2.0377	SWITCH1 splice variant L phospholipase C	0	#N/A
CUST_20315_PI428914343	VIT_14s0108g01080	-2.03911	myb domain protein 106	vv60044MYB	Transcription Factor Activity
CUST_10011_PI428914343	VIT_03s0132g00230	-2.04209	Aldehyde Dehydrogenase (VvALDH6B5)	vv10280Valine_leucine_and_isoleucine_degradation vv10640Propanoate_metabolism vv50101Channels_and_pores	Cellular Amino Acids and Derivative Metabolic Process	1.43819
CUST_23957_PI428914343	VIT_11s0016g05000	-2.04342	Dynein light chain LC8-type	vv44810Regulation_of_actin_cytoskeleton	Cellular Process
CUST_22322_PI428914343	VIT_12s0028g03040	-2.04847	Unknown protein	0	Unknown Protein
CUST_20658_PI428914343	VIT_13s0067g01820	-2.0485	Ribosomal protein S4 (RPS4D) 40S	vv23010Ribosome	DNA/RNA Metabolic Process
CUST_13566_PI428914343	VIT_18s0001g08100	-2.05055	Retroelement pol polyprotein	0	DNA/RNA Metabolic Process
CUST_29252_PI428914343	VIT_00s0817g00010	-2.0509	Hydrolase	0	#N/A
CUST_3887_PI428914343	VIT_07s0005g06650	-2.05154	Molecular chaperone DnaK	vv23018RNA_degradation vv50101Channels_and_pores	DNA/RNA Metabolic Process
CUST_24488_PI428914343	VIT_11s0052g00020	-2.05396	Balbiani ring 1	0	Transport
CUST_25183_PI428914343	VIT_10s0003g03430	-2.05559	No hit	0	No Hit
CUST_3075_PI428914343	VIT_07s0151g00220	-2.05908	Ankyrin	0	Cellular Process
CUST_17986_PI428914343	VIT_15s0048g00740	-2.05967	No hit	0	No Hit
CUST_26465_PI428914343	VIT_01s0026g00150	-2.05968	Methyl-CPG-binding Domain 9 MBD9	vv30009Flower_development vv60048PHD	Developmental Process
CUST_21749_PI428914343	VIT_13s0158g00420	-2.06361	No hit	0	No Hit
CUST_3071_PI428914343	VIT_07s0151g00170	-2.06452	Ankyrin	0	Cellular Process
CUST_6175_PI428914343	VIT_05s0020g00730	-2.06643	Receptor-like protein kinase	0	Signal Transduction
CUST_6455_PI428914343	VIT_05s0020g03650	-2.0671	Unknown protein	0	Unknown Protein
CUST_12796_PI428914343	VIT_18s0001g02490	-2.06711	PAB3 (poly(A) binding protein 3)	vv50133Primary_active_transporter_cat_A9_to_A18	Transport
CUST_29743_PI428914343	VIT_00s2594g00010	-2.06725	Receptor protein kinase	0	Signal Transduction
CUST_21127_PI428914343	VIT_13s0019g04240	-2.06838	Protein disulfide-isomerase A1	vv24141Protein_processing_in_endoplasmic_reticulum	Cellular Process
CUST_26638_PI428914343	VIT_01s0026g02070	-2.06981	Peptidyl-prolyl cis-trans isomerase cyclophilin-type	0	#N/A
CUST_9939_PI428914343	VIT_03s0088g01250	-2.07337	D-threo-aldose 1-dehydrogenase	vv10053Ascorbate_and_aldarate_metabolism	Response to Stress
CUST_16738_PI428914343	VIT_16s0022g01830	-2.07357	YLS7 (yellow-leaf-specific gene 7)	0	#N/A
CUST_2201_PI428914343	VIT_08s0007g01520	-2.07451	TPR-containing protein kinase	0	Signal Transduction		*
CUST_7692_PI428914343	VIT_04s0008g02050	-2.07523	Hydrolase, alpha/beta fold	0	Cellular Process
CUST_14041_PI428914343	VIT_18s0001g12990	-2.07621	Anthranilate N-benzoyltransferase protein 1	vv10400Phenylalanine_tyrosine_and_tryptophan_biosynthesis	Cellular Amino Acids and Derivative Metabolic Process
CUST_28394_PI428914343	VIT_00s0304g00010	-2.07648	Unknown protein	0	Unknown Protein	-1.76495
CUST_26969_PI428914343	VIT_01s0010g02910	-2.07653	ATP binding protein	0	Cellular Process
CUST_23424_PI428914343	VIT_12s0035g01710	-2.07667	Unknown protein	0	Unknown Protein
CUST_2609_PI428914343	VIT_08s0007g05750	-2.07858	Ankyrin	0	Cellular Process
CUST_22816_PI428914343	VIT_12s0057g00670	-2.07892	Heat shock protein 90C	vv24141Protein_processing_in_endoplasmic_reticulum vv34626Plant-pathogen_interaction	Response to Stress
CUST_11324_PI428914343	VIT_02s0087g00420	-2.07926	Zinc finger (C3HC4-type ring finger)	vv60078Other_zf-C3HC4	Transcription Factor Activity
CUST_13699_PI428914343	VIT_18s0001g09460	-2.08005	GASA5	vv30010Gibberellin_signaling	Response to Hormone Stimulus
CUST_11491_PI428914343	VIT_19s0014g01280	-2.08056	Unknown	0	Unknown Protein
CUST_4172_PI428914343	VIT_07s0031g00250	-2.08242	Transporter-related	vv50109Incompletely_characterized_transport_systems	Transport
CUST_18920_PI428914343	VIT_14s0030g00350	-2.08358	RKF3 (receptor-like kinase IN in flowers 3)	vv60042MADS	Transcription Factor Activity
CUST_12776_PI428914343	VIT_18s0001g01870	-2.08469	SUR2	vv10600Sphingolipid_metabolism	Lipid Metabolic Process
CUST_7709_PI428914343	VIT_04s0008g02250	-2.08663	Beta-ketoacyl-CoA synthase	vv10061Fatty_acid_biosynthesis	Lipid Metabolic Process
CUST_15434_PI428914343	VIT_17s0000g04540	-2.08793	Enolase	vv10010Glycolysis	Carbohydrate Metabolic Process
CUST_2543_PI428914343	VIT_08s0007g05060	-2.0903	ABC Transporter (VvMDR17 - VvABCB17)	vv52010ABC_transporters	Transport
CUST_29032_PI428914343	VIT_00s0568g00020	-2.09232	Gag-pol polyprotein	0	Cellular Process
CUST_21203_PI428914343	VIT_13s0019g05130	-2.09434	Serine carboxypeptidase III	0	#N/A		*
CUST_5675_PI428914343	VIT_06s0061g00590	-2.09737	Nodulin family protein	0	Cellular Process
CUST_14964_PI428914343	VIT_18s0089g00930	-2.09816	SnRK1-interacting protein 1	0	#N/A
CUST_28660_PI428914343	VIT_00s0379g00070	-2.09866	CDPK protein kinase	0	#N/A
CUST_8388_PI428914343	VIT_04s0043g00740	-2.09934	Cytoplasmic FMR1 interacting protein	vv44810Regulation_of_actin_cytoskeleton	Cellular Process
CUST_7759_PI428914343	VIT_04s0008g02760	-2.09991	Unknown protein	0	Unknown Protein
CUST_85_PI428914343	VIT_09s0002g00920	-2.10084	Lung seven transmembrane receptor	0	Signal Transduction
CUST_18048_PI428914343	VIT_15s0048g01420	-2.10359	Plastocyanin domain-containing protein	vv10195Photosynthesis vv50113Thylakoid_targeting_pathway	Generation of Energy
CUST_18705_PI428914343	VIT_14s0060g01780	-2.1046	Unknown protein	0	Unknown Protein
CUST_15414_PI428914343	VIT_17s0000g04320	-2.10476	Partner of Nob1	0	#N/A
CUST_17277_PI428914343	VIT_16s0098g00560	-2.10616	SP1L2 (SPIRAL2)	vv44810Regulation_of_actin_cytoskeleton	Cellular Process
CUST_1059_PI428914343	VIT_09s0018g01240	-2.10804	Balbiani ring 1	0	Transport
CUST_3522_PI428914343	VIT_07s0005g02230	-2.11106	S-adenosylmethionine synthetase 1 (SAM1)	vv10271Methionine_metabolism vv10450Selenoamino_acid_metabolism	Cellular Amino Acids and Derivative Metabolic Process
CUST_9708_PI428914343	VIT_03s0180g00140	-2.11136	Acetyl xylan esterase AxeA	0	Cell Wall Metabolism
CUST_8460_PI428914343	VIT_04s0023g00520	-2.11765	Auxin responsive SAUR protein	vv30003Auxin_signaling	Response to Hormone Stimulus	-2.38378
CUST_9512_PI428914343	VIT_03s0063g00780	-2.11836	CXE carboxylesterase	0	#N/A
CUST_5988_PI428914343	VIT_05s0077g01080	-2.11949	PAPA-1-like family protein	0	#N/A
CUST_29691_PI428914343	VIT_00s2416g00010	-2.12281	Ribosomal protein L7 (RPL7B) 60S	vv23010Ribosome	DNA/RNA Metabolic Process
CUST_1525_PI428914343	VIT_08s0032g00910	-2.12306	Fasciclin domain-containing protein FLA17	vv40006Cell_wall	Cell Wall Metabolism		*
CUST_19612_PI428914343	VIT_14s0083g00620	-2.12405	NIK1 (NSP- interacting kinase 1)	0	Signal Transduction
CUST_19526_PI428914343	VIT_14s0006g02990	-2.12443	3-ketoacyl-CoA synthase	0	Lipid Metabolic Process
CUST_25894_PI428914343	VIT_01s0011g02440	-2.12446	Metal-dependent phosphohydrolase HD domain-containing protein-like	0	#N/A
CUST_8446_PI428914343	VIT_04s0023g00360	-2.12888	Unknown protein	0	Unknown Protein
CUST_23413_PI428914343	VIT_12s0035g01590	-2.1304	No hit	0	No Hit
CUST_23706_PI428914343	VIT_11s0016g02430	-2.13049	Dual-specific kinase DSK1	0	#N/A
CUST_17631_PI428914343	VIT_15s0045g01230	-2.13407	Phosphatidylinositol N-acetylglucosaminyltransferase subunit	vv10563Glycosylphosphatidylinositol-anchor_biosynthesis	Carbohydrate Metabolic Process
CUST_15692_PI428914343	VIT_17s0000g07210	-2.13459	Flavonoid 3'-hydroxylase b (F3'Hb) [Vitis vinifera]	vv10941Flavonoid_biosynthesis	Secondary Metabolic Process
CUST_2010_PI428914343	VIT_08s0040g02930	-2.13497	Unknown	0	Unknown Protein
CUST_29173_PI428914343	VIT_00s0704g00020	-2.13755	5-alpha-taxadienol-10-beta-hydroxylase	vv10904Diterpenoid_biosynthesis	Secondary Metabolic Process
CUST_11851_PI428914343	VIT_19s0014g05160	-2.13835	RPS2 (resistant to p. syringae 2)	vv34626Plant-pathogen_interaction	Response to Stress
CUST_19067_PI428914343	VIT_14s0030g01970	-2.13972	Auxin-induced protein PCNT115	vv30003Auxin_signaling	Response to Hormone Stimulus
CUST_14077_PI428914343	VIT_18s0001g13360	-2.13988	Nodulin MtN21 family	vv50122Porters_cat_7_to_17	Transport	-2.1323
CUST_3184_PI428914343	VIT_07s0104g00600	-2.14	Elongation factor Tu	vv34626Plant-pathogen_interaction	Response to Stress
CUST_26636_PI428914343	VIT_01s0026g02030	-2.14028	basic helix-loop-helix (bHLH) family	vv60011BHLH	Transcription Factor Activity
CUST_20726_PI428914343	VIT_13s0067g02900	-2.1404	Basic Leucine Zipper Transcription Factor (VvbZIP33)	vv60012BZIP	Transcription Factor Activity
CUST_25022_PI428914343	VIT_10s0003g01750	-2.14474	Ovate family protein 5 OFP5	vv60086OFP	Transcription Factor Activity
CUST_19954_PI428914343	VIT_14s0219g00210	-2.14853	Ubiquitin family	0	Cellular Homeostasis	-1.99452
[truncated: 652 more rows]

## Sheet: DOWN FC<-1.5
Dataset S5 Dataset of stable overexpressing VviNAC33 transgenic plants and controls.
Agilent Probe Name	Gene ID	FC	Functional annotation	Network	Gene Ontology	Transient
CUST_4729_PI428914343	VIT_06s0004g02360	-60.9626	Myosin-related	vv44810Regulation_of_actin_cytoskeleton	Cellular Process
CUST_7836_PI428914343	VIT_04s0008g03540	-38.1156	Transducin protein	0	#N/A
CUST_24923_PI428914343	VIT_10s0003g00650	-16.9935	Peroxidase	vv10360Phenylalanine_metabolism vv10680Methane_metabolism	Response to Stress
CUST_25845_PI428914343	VIT_01s0011g01920	-16.8068	Phosphate-induced protein 1	0	#N/A
CUST_19808_PI428914343	VIT_14s0068g01520	-14.6124	Double-stranded RNA-binding (DsRBD) domain-containing protein	0	#N/A
CUST_7157_PI428914343	VIT_05s0124g00100	-13.056	Unknown	0	No Hit
CUST_6654_PI428914343	VIT_05s0049g00740	-12.6126	No hit	0	No Hit
CUST_1402_PI428914343	VIT_08s0056g01130	-11.7084	Mini zinc finger 2 MIF2	vv60068Zf-HD	Transcription Factor Activity
CUST_21523_PI428914343	VIT_13s0047g00340	-11.4182	Ethylene-responsive transcription factor WRINKLED 1	vv30008Ethylene_signaling vv60003AP2_EREBP	Response to Hormone Stimulus
CUST_7671_PI428914343	VIT_04s0008g01830	-11.3692	myb domain protein 32	vv60044MYB	Transcription Factor Activity
CUST_19586_PI428914343	VIT_14s0083g00350	-11.3468	Beta-glucan-binding protein 5	vv10052Galactose_metabolism vv10511N-Glycan_degradation vv10600Sphingolipid_metabolism	Carbohydrate Metabolic Process
CUST_6653_PI428914343	VIT_05s0049g00730	-11.0636	No hit	0	No Hit
CUST_11969_PI428914343	VIT_19s0090g00730	-10.2229	No hit	0	No Hit
CUST_18075_PI428914343	VIT_15s0048g01750	-10.1193	fasciclin arabinogalactan-protein (FLA8)	vv40006Cell_wall	Cell Wall Metabolism
CUST_16749_PI428914343	VIT_16s0022g01970	-8.71019	Anthocyanidin 3-O-glucosyltransferase	vv10942Anthocyanin_biosynthesis	Secondary Metabolic Process
CUST_8056_PI428914343	VIT_04s0008g05830	-8.54103	Armadillo/beta-catenin repeat	0	Signal Transduction
CUST_24644_PI428914343	VIT_11s0052g01620	-8.40306	Pathogenesis-related protein 1 precursor (PRP 1)	vv30011Jasmonate_signaling vv34626Plant-pathogen_interaction	Response to Stress
CUST_21797_PI428914343	VIT_13s0064g00460	-8.23779	Unknown protein	0	Unknown Protein
CUST_9000_PI428914343	VIT_03s0038g00120	-8.176	Gibberellin-regulated protein 4 (GASA4)	vv30010Gibberellin_signaling	Response to Hormone Stimulus
CUST_29440_PI428914343	VIT_00s1317g00010	-8.03024	Gibberellin-regulated protein 4 (GASA4)	vv30010Gibberellin_signaling	Response to Hormone Stimulus
CUST_24228_PI428914343	VIT_11s0037g00570	-8.01968	Anthranilate N-benzoyltransferase	vv10400Phenylalanine_tyrosine_and_tryptophan_biosynthesis	Cellular Amino Acids and Derivative Metabolic Process
CUST_28161_PI428914343	VIT_00s0261g00040	-7.86439	Unknown protein	0	Unknown Protein
CUST_27567_PI428914343	VIT_00s0189g00060	-7.75148	Gibberellin-regulated protein 4 (GASA4)	vv30010Gibberellin_signaling	Response to Hormone Stimulus
CUST_27568_PI428914343	VIT_00s0189g00070	-7.66824	Gibberellin-regulated protein 4 (GASA4)	vv30010Gibberellin_signaling	Response to Hormone Stimulus
CUST_7904_PI428914343	VIT_04s0008g04230	-7.57972	ABC Transporter (VvPDR28 - VvABCG58)	vv52010ABC_transporters	Transport
CUST_25967_PI428914343	VIT_01s0011g03210	-7.47144	Aspartic Protease (VvAP1)	0	Cellular Homeostasis
CUST_22727_PI428914343	VIT_12s0134g00560	-7.46539	Unknown protein	0	Unknown Protein
CUST_6641_PI428914343	VIT_05s0049g00570	-7.43025	Unknown	0	No Hit
CUST_44_PI428914343	VIT_09s0002g00450	-7.34727	Subtilase	0	#N/A
CUST_3983_PI428914343	VIT_07s0197g00040	-7.31614	Lateral organ boundaries domain gene 36	vv60007AS2	Transcription Factor Activity
CUST_6645_PI428914343	VIT_05s0049g00610	-7.28796	No hit	0	No Hit
CUST_22644_PI428914343	VIT_12s0059g02420	-7.24017	Peroxidase ATP11A (gb|X98802).	vv10360Phenylalanine_metabolism vv10680Methane_metabolism	Response to Stress
CUST_9458_PI428914343	VIT_03s0063g00210	-7.23009	Receptor protein kinase	0	Signal Transduction
CUST_23526_PI428914343	VIT_11s0016g00590	-7.21966	Invertase/pectin methylesterase inhibitor	vv40006Cell_wall	Cell Wall Metabolism
CUST_1403_PI428914343	VIT_08s0056g01140	-6.89878	Exostosin	vv11030Glycan_structures-biosynthesis1	Cellular Process
CUST_1523_PI428914343	VIT_08s0032g00890	-6.87851	Alpha-L-arabinosidase	vv10520Nucleotide_sugars_metabolism	DNA/RNA Metabolic Process
CUST_20254_PI428914343	VIT_14s0108g00420	-6.87353	basic helix-loop-helix (bHLH) family	vv60011BHLH	Transcription Factor Activity	-2.44691
CUST_2817_PI428914343	VIT_08s0007g07930	-6.85864	Clavata1 receptor kinase (CLV1)	0	#N/A
CUST_14745_PI428914343	VIT_18s0041g00790	-6.83473	UDP-glycosyltransferase 88B1	0	#N/A
CUST_2553_PI428914343	VIT_08s0007g05160	-6.82143	Flavonoid 3',5'-hydroxylase	vv10941Flavonoid_biosynthesis	Secondary Metabolic Process
CUST_20285_PI428914343	VIT_14s0108g00740	-6.81859	GASA4	vv30010Gibberellin_signaling	Response to Hormone Stimulus
CUST_22543_PI428914343	VIT_12s0059g01320	-6.74402	Glucan endo-1,3-beta-glucosidase 7 precursor	vv10500Starch_and_sucrose_metabolism	Carbohydrate Metabolic Process
CUST_25642_PI428914343	VIT_10s0071g00860	-6.70976	Disease resistance protein	0	#N/A
CUST_10419_PI428914343	VIT_02s0025g01380	-6.64316	Endo-1,4-beta-glucanase	vv40006Cell_wall	Cell Wall Metabolism
CUST_6365_PI428914343	VIT_05s0020g02700	-6.58915	transcription factor MUTE	vv60011BHLH	Transcription Factor Activity
CUST_10440_PI428914343	VIT_02s0025g01600	-6.30769	Harpin-induced 1	0	Response to Stress
CUST_24547_PI428914343	VIT_11s0052g00630	-6.19681	Metallothionein	0	Response to Stress
CUST_3145_PI428914343	VIT_07s0104g00190	-6.11613	7S globulin precursor, basic	0	Cellular Process
CUST_20896_PI428914343	VIT_13s0019g01650	-6.04478	Expansin (VvEXPA13)	vv30003Auxin_signaling	Cell Wall Metabolism
CUST_9188_PI428914343	VIT_03s0038g02170	-6.03963	Thaumatin	0	#N/A
CUST_15251_PI428914343	VIT_17s0000g02660	-6.03329	myb domain protein 6 (VvMybC2-L2)	vv60044MYB	Transcription Factor Activity
CUST_24746_PI428914343	VIT_10s0116g00520	-5.99603	Xyloglucan endotransglucosylase/hydrolase 8	vv40006Cell_wall	Cell Wall Metabolism
CUST_13255_PI428914343	VIT_18s0001g03080	-5.84252	Chitin elicitor-binding CEBIP LysM domain-containing	vv34626Plant-pathogen_interaction	Response to Stress
CUST_20689_PI428914343	VIT_13s0067g02280	-5.81065	basic helix-loop-helix (bHLH) family	vv60011BHLH	Transcription Factor Activity
CUST_2098_PI428914343	VIT_08s0007g00440	-5.76441	Expansin (VvEXPA11)	vv30003Auxin_signaling	Cell Wall Metabolism
CUST_16757_PI428914343	VIT_16s0022g02050	-5.72926	Lateral organ boundaries domain gene 36	vv60007AS2	Transcription Factor Activity
CUST_21873_PI428914343	VIT_13s0064g01260	-5.68306	DNA-damage-repair/toleration protein (DRT100)	0	DNA/RNA Metabolic Process
CUST_26053_PI428914343	VIT_01s0011g04080	-5.61782	Zinc finger (C3HC4-type ring finger)	vv60078Other_zf-C3HC4	Transcription Factor Activity
CUST_4311_PI428914343	VIT_07s0031g01680	-5.58934	CYP86A1	0	#N/A
CUST_1095_PI428914343	VIT_09s0018g01670	-5.57005	Aspartic Protease (VvAP26)	0	Cellular Homeostasis
CUST_13495_PI428914343	VIT_18s0001g07340	-5.5351	Aspartic Protease (VvAP43)	0	Cellular Homeostasis
CUST_7877_PI428914343	VIT_04s0008g03950	-5.45949	RD22	0	#N/A	-3.62554
CUST_2123_PI428914343	VIT_08s0007g00700	-5.39807	Aspartic Protease (VvAP21)	0	#N/A
CUST_18820_PI428914343	VIT_14s0128g00280	-5.3551	Unknown	0	Unknown Protein
CUST_5148_PI428914343	VIT_06s0004g06680	-5.34704	ACR4 (Arabidopsis CRINKLY4)	0	Carbohydrate Metabolic Process
CUST_9842_PI428914343	VIT_03s0091g01290	-5.32676	Serine carboxypeptidase S10	0	#N/A
CUST_22678_PI428914343	VIT_12s0134g00010	-5.31031	Phototropic-responsive NPH3 protein	0	Signal Transduction
CUST_15936_PI428914343	VIT_17s0000g09800	-5.17906	No hit	0	No Hit
CUST_15891_PI428914343	VIT_17s0000g09290	-5.15743	Protein kinase ATN1	0	Signal Transduction
CUST_14135_PI428914343	VIT_18s0001g13980	-5.13968	Auxin responsive SAUR protein	vv30003Auxin_signaling	Response to Hormone Stimulus
CUST_25003_PI428914343	VIT_10s0003g01550	-5.13481	IMK2 (inflorescence meristem receptor-like kinase 2)	0	Signal Transduction
CUST_277_PI428914343	VIT_09s0002g02940	-5.11765	Myo-inositol oxygenase 1	vv10562Inositol_phosphate_metabolism	Carbohydrate Metabolic Process
CUST_17655_PI428914343	VIT_15s0045g01600	-5.07937	Eceriferum 1 (CER1 protein) Sterol desaturase	0	No Hit
CUST_12196_PI428914343	VIT_19s0015g01310	-5.03573	Amino acid permease 7	vv50123Porters_cat_18_to_29	Transport
CUST_26503_PI428914343	VIT_01s0026g00570	-4.98252	Bet v I allergen	0	Cellular Process
CUST_14223_PI428914343	VIT_18s0001g14910	-4.95556	Mannitol dehydrogenase	vv10051Fructose_and_mannose_metabolism	Carbohydrate Metabolic Process
CUST_22247_PI428914343	VIT_12s0028g02240	-4.93927	Thioredoxin TTL3 (Tetratricopetide-repeat thioredoxin-like 3)	vv50132Primary_active_transporter_cat_A5_to_A8	Transport
CUST_9119_PI428914343	VIT_03s0038g01280	-4.91626	Auxin responsive SAUR protein	vv30003Auxin_signaling	Response to Hormone Stimulus
CUST_29136_PI428914343	VIT_00s0665g00030	-4.90238	Unknown protein	0	Unknown Protein
CUST_2446_PI428914343	VIT_08s0007g04040	-4.8731	flavonoid 3-monooxygenase	vv10941Flavonoid_biosynthesis	Secondary Metabolic Process
CUST_19854_PI428914343	VIT_14s0068g02010	-4.85658	IMP dehydrogenase/GMP reductase	vv10230Purine_metabolism	DNA/RNA Metabolic Process
CUST_4625_PI428914343	VIT_06s0004g01270	-4.80922	Callose synthase catalytic subunit	vv10500Starch_and_sucrose_metabolism	Carbohydrate Metabolic Process
CUST_5298_PI428914343	VIT_06s0004g08210	-4.80207	Receptor protein kinase	0	Signal Transduction
CUST_16604_PI428914343	VIT_16s0022g00230	-4.78383	Structural maintenance of chromosomes SMC2	vv44110Cell_cycle	Cellular Process
CUST_27845_PI428914343	VIT_00s0218g00130	-4.77813	Anthocyanidine rhamnosyl-transferase	vv10942Anthocyanin_biosynthesis	Secondary Metabolic Process
CUST_8018_PI428914343	VIT_04s0008g05440	-4.7538	Ethylene-responsive transcription factor SHINE 3	vv30008Ethylene_signaling vv60003AP2_EREBP	Response to Hormone Stimulus
CUST_24289_PI428914343	VIT_11s0037g01230	-4.74989	basic helix-loop-helix (bHLH) family	vv60011BHLH	Transcription Factor Activity
CUST_8463_PI428914343	VIT_04s0023g00550	-4.74698	Auxin-induced SAUR	vv30003Auxin_signaling	Response to Hormone Stimulus	-2.05036
CUST_16449_PI428914343	VIT_16s0013g00500	-4.7458	Unknown protein	0	Unknown Protein
CUST_9327_PI428914343	VIT_03s0038g03600	-4.71135	Serine/threonine kinase	0	#N/A
CUST_2462_PI428914343	VIT_08s0007g04200	-4.70588	Late meristem identity1 HB51/LMI1 (VvATHB-5)	vv60034HB	Transcription Factor Activity
CUST_21261_PI428914343	VIT_13s0074g00390	-4.69169	CYP77A2	0	Cellular Process
CUST_29436_PI428914343	VIT_00s1312g00010	-4.66798	basic helix-loop-helix (bHLH) family	vv60011BHLH	Transcription Factor Activity
CUST_19058_PI428914343	VIT_14s0030g01880	-4.66467	Calmodulin-binding region IQD26	0	Signal Transduction
CUST_23037_PI428914343	VIT_12s0055g01190	-4.6252	Alpha-L-arabinosidase	vv10520Nucleotide_sugars_metabolism	DNA/RNA Metabolic Process
CUST_10533_PI428914343	VIT_02s0025g02540	-4.61706	Unknown protein	0	Unknown Protein
CUST_5735_PI428914343	VIT_06s0061g01230	-4.54464	Cellulose synthase CSLA02	vv40006Cell_wall	Cell Wall Metabolism
CUST_5959_PI428914343	VIT_05s0077g00780	-4.53465	No hit	0	No Hit
CUST_3981_PI428914343	VIT_07s0197g00020	-4.52516	Lateral organ boundaries domain gene 36	vv60007AS2	Transcription Factor Activity
CUST_9863_PI428914343	VIT_03s0088g00260	-4.52156	Serine carboxypeptidase S10	0	Cellular Homeostasis
CUST_11961_PI428914343	VIT_19s0090g00630	-4.51601	Tetraacyldisaccharide 4'-kinase	vv10540Lipopolysaccharide_biosynthesis	Lipid Metabolic Process
CUST_2877_PI428914343	VIT_08s0007g08540	-4.5009	Mg-chelatase subunit XANTHA-F	vv10860Porphyrin_and_chlorophyll_metabolism vv30001ABA_signaling	Generation of Energy
CUST_20696_PI428914343	VIT_13s0067g02390	-4.5	Unknown	0	No Hit
CUST_19779_PI428914343	VIT_14s0068g01230	-4.4929	fructose-2,6-bisphosphatase	vv10010Glycolysis vv10030Pentose_phosphate vv10051Fructose_and_mannose_metabolism vv10710Carbon_fixation	Carbohydrate Metabolic Process
CUST_5582_PI428914343	VIT_06s0009g03390	-4.42338	No hit	0	No Hit
CUST_7876_PI428914343	VIT_04s0008g03940	-4.39015	BURP domain-containing protein	0	Unknown Protein
CUST_17648_PI428914343	VIT_15s0045g01460	-4.38704	Eceriferum 1 (CER1 protein) Sterol desaturase	0	Developmental Process
CUST_13437_PI428914343	VIT_18s0001g06430	-4.36612	Homeobox-leucine zipper protein ATHB-6	vv30001ABA_signaling vv60034HB	Response to Hormone Stimulus
CUST_9120_PI428914343	VIT_03s0038g01290	-4.36422	Auxin responsive SAUR protein	vv30003Auxin_signaling	Response to Hormone Stimulus
CUST_22476_PI428914343	VIT_12s0059g00650	-4.34956	No hit	0	No Hit
CUST_1694_PI428914343	VIT_08s0058g00960	-4.34771	basic helix-loop-helix (bHLH) family	vv60011BHLH	Transcription Factor Activity
CUST_24104_PI428914343	VIT_11s0118g00600	-4.28678	PLATZ transcription factor	vv60049PLATZ	Transcription Factor Activity
CUST_10549_PI428914343	VIT_02s0025g02700	-4.28498	Glutaredoxin family protein	0	#N/A
CUST_7577_PI428914343	VIT_04s0008g00870	-4.27292	Phosphoethanolamine/phosphocholine phosphatase	vv10564Glycerophospholipid_metabolism	Carbohydrate Metabolic Process
CUST_19313_PI428914343	VIT_14s0006g00520	-4.2705	Glucan endo-1,3-beta-glucosidase 3 precursor	vv10500Starch_and_sucrose_metabolism	Carbohydrate Metabolic Process
CUST_17647_PI428914343	VIT_15s0045g01450	-4.25955	No hit	0	No Hit
CUST_19658_PI428914343	VIT_14s0083g01110	-4.25493	Brassinosteroid-6-oxidase	vv10905Brassinosteroid_biosynthesis	Response to Hormone Stimulus
CUST_11567_PI428914343	VIT_19s0014g02070	-4.23742	flavonol 3-O-glucosyltransferase	vv10941Flavonoid_biosynthesis	Secondary Metabolic Process
CUST_8462_PI428914343	VIT_04s0023g00540	-4.23142	Auxin-induced protein 6B	vv30003Auxin_signaling	Response to Hormone Stimulus	-2.518
CUST_7101_PI428914343	VIT_05s0062g00960	-4.22039	Exostosin (Xyloglucan galactosyltransferase KATAMARI 1)	vv11030Glycan_structures-biosynthesis1	Cellular Process
CUST_2386_PI428914343	VIT_08s0007g03430	-4.21152	Germin	0	#N/A
CUST_15794_PI428914343	VIT_17s0000g08290	-4.20959	Dof zinc finger protein DOF5.6	vv60015C2C2-DOF	Transcription Factor Activity
CUST_4200_PI428914343	VIT_07s0031g00540	-4.20798	Rapid ALkalinization Factor RALFL34	0	#N/A
CUST_27485_PI428914343	VIT_00s0184g00110	-4.16832	Auxin-induced protein (AIR12)	vv30003Auxin_signaling	Response to Hormone Stimulus
CUST_29478_PI428914343	VIT_00s1365g00010	-4.12288	fimbrin 1	vv44810Regulation_of_actin_cytoskeleton	Cellular Process	-2.40908
CUST_9103_PI428914343	VIT_03s0038g01100	-4.09372	Auxin responsive SAUR protein	vv30003Auxin_signaling	Response to Hormone Stimulus
CUST_17646_PI428914343	VIT_15s0045g01440	-4.09091	Eceriferum 1 (CER1 protein) Sterol desaturase	0	#N/A
CUST_26391_PI428914343	VIT_01s0127g00240	-4.06015	Retrotransposon protein, Unclassified	0	Response to Stress
CUST_25325_PI428914343	VIT_10s0003g05030	-4.05746	Leucine-rich repeat family protein	0	Response to Stress
CUST_17701_PI428914343	VIT_15s0021g00050	-4.04977	Eceriferum 1 (CER1 protein) Sterol desaturase	0	#N/A
CUST_16770_PI428914343	VIT_16s0022g02200	-4.04661	Subtilase	0	#N/A
CUST_646_PI428914343	VIT_09s0002g06990	-4.00855	Phosphatidic acid phosphatase / PAP2	vv10561Glycerolipid_metabolism vv10564Glycerophospholipid_metabolism vv10565Ether_lipid_metabolism vv10600Sphingolipid_metabolism	Lipid Metabolic Process
CUST_7146_PI428914343	VIT_05s0062g01430	-4.00402	Glycosyl hydrolase family 17 protein	0	#N/A
CUST_2557_PI428914343	VIT_08s0007g05200	-4.00142	Nudix hydrolase 16	0	Response to Stress
CUST_14397_PI428914343	VIT_18s0164g00050	-3.99851	No hit	0	No Hit
CUST_532_PI428914343	VIT_09s0002g05700	-3.99333	Phototropic-responsive NPH3	0	#N/A
CUST_12243_PI428914343	VIT_19s0015g01800	-3.97985	Nucleoside triphosphatase	vv10230Purine_metabolism vv10730Thiamine_metabolism	DNA/RNA Metabolic Process
CUST_23866_PI428914343	VIT_11s0016g04090	-3.97842	DNA repair protein MutS	0	#N/A
CUST_10747_PI428914343	VIT_02s0025g04720	-3.96955	Leucoanthocyanidin dioxygenase (VvLDOX) [Vitis vinifera]	vv10941Flavonoid_biosynthesis	Secondary Metabolic Process
CUST_29617_PI428914343	VIT_00s2015g00020	-3.96117	F-box family protein	0	#N/A
CUST_1093_PI428914343	VIT_09s0018g01650	-3.94686	ERF/AP2 Gene Family (VvAP2-06)	vv30008Ethylene_signaling vv60003AP2_EREBP	Response to Hormone Stimulus
CUST_26406_PI428914343	VIT_01s0127g00400	-3.92739	Polygalacturonase GH28	vv40006Cell_wall	Cell Wall Metabolism
CUST_29704_PI428914343	VIT_00s2466g00010	-3.92377	Exo-1,3-beta-glucanase	vv10500Starch_and_sucrose_metabolism	Carbohydrate Metabolic Process
CUST_22288_PI428914343	VIT_12s0028g02650	-3.92224	RAB GTPase RABA1F	vv50110Protein_coat	Transport
CUST_3422_PI428914343	VIT_07s0005g01210	-3.92078	VvMybF1	vv60044MYB	Transcription Factor Activity
CUST_4097_PI428914343	VIT_07s0129g00560	-3.911	No hit	0	No Hit
CUST_28454_PI428914343	VIT_00s0323g00050	-3.90612	Invertase/pectin methylesterase inhibitor	vv40006Cell_wall	Cell Wall Metabolism
CUST_10396_PI428914343	VIT_02s0025g01150	-3.89964	No hit	0	No Hit
CUST_13790_PI428914343	VIT_18s0001g10420	-3.8961	Remorin	0	#N/A
CUST_19042_PI428914343	VIT_14s0030g01700	-3.87674	Unknown	0	Unknown Protein
CUST_16768_PI428914343	VIT_16s0022g02170	-3.87599	Alpha-L-fucosidase	vv10511N-Glycan_degradation	Carbohydrate Metabolic Process
CUST_15962_PI428914343	VIT_17s0000g10060	-3.86658	Lipase GDSL	0	Lipid Metabolic Process
CUST_14809_PI428914343	VIT_18s0041g01530	-3.85553	CYP706A12	0	Cellular Process
CUST_9612_PI428914343	VIT_03s0063g01880	-3.8512	Acyl-CoA synthetase long-chain member 2	vv10071Fatty_acid_metabolism vv44146Peroxisome vv50104Group_translocators	Lipid Metabolic Process
CUST_21941_PI428914343	VIT_13s0156g00110	-3.84329	Chaperone BCS1 mitochondrial	0	Cellular Homeostasis
CUST_4572_PI428914343	VIT_06s0004g00720	-3.83662	Glucan endo-1,3-beta-glucosidase 4 precursor	vv10500Starch_and_sucrose_metabolism	Carbohydrate Metabolic Process
CUST_26726_PI428914343	VIT_01s0182g00140	-3.81544	PHO1-like protein	vv50125Porters_cat_66_to_94	Transport
CUST_19750_PI428914343	VIT_14s0068g00920	-3.8124	chalcone synthase 2 (CHS2)	vv10941Flavonoid_biosynthesis	Secondary Metabolic Process
CUST_9106_PI428914343	VIT_03s0038g01130	-3.81222	Auxin-responsive	vv30003Auxin_signaling	Response to Hormone Stimulus
CUST_9093_PI428914343	VIT_03s0038g00940	-3.8075	Auxin-responsive	vv30003Auxin_signaling	Response to Hormone Stimulus	-2.17022
CUST_9105_PI428914343	VIT_03s0038g01120	-3.78795	Auxin responsive SAUR protein	vv30003Auxin_signaling	Response to Hormone Stimulus
CUST_8377_PI428914343	VIT_04s0043g00560	-3.77633	DD1A protein	0	Unknown Protein
CUST_14479_PI428914343	VIT_18s0072g00580	-3.77208	Taxadiene 5-alpha-hydroxylase	vv10904Diterpenoid_biosynthesis	Secondary Metabolic Process
CUST_6296_PI428914343	VIT_05s0020g01980	-3.74441	Acyl carrier protein, mitochondrial 3	vv50134Primary_active_transporter_cat_D1	Transport
CUST_10903_PI428914343	VIT_02s0012g00140	-3.74394	Novel plant snare 11	0	Transport
CUST_2457_PI428914343	VIT_08s0007g04150	-3.73183	RKL1 (Receptor-like kinase 1)	0	Signal Transduction
CUST_9787_PI428914343	VIT_03s0091g00650	-3.73074	No hit	0	No Hit
CUST_10355_PI428914343	VIT_02s0025g00730	-3.68453	Pinoresinol forming dirigent protein	vv10940Phenylpropanoid_biosynthesis	Secondary Metabolic Process
CUST_23873_PI428914343	VIT_11s0016g04160	-3.68107	Sulfate transporter 3.5	vv50124Porters_cat_30_to_64	Transport
CUST_19902_PI428914343	VIT_14s0171g00210	-3.66351	Ankyrin	vv50108Accessory_factors_involved_in_transport	Cellular Process
CUST_3553_PI428914343	VIT_07s0005g02550	-3.65868	IAA30	vv30003Auxin_signaling vv60008AUXIAA	Response to Hormone Stimulus
CUST_1359_PI428914343	VIT_08s0056g00610	-3.64894	Transposon protein, Mutator sub-class	0	#N/A
CUST_19224_PI428914343	VIT_14s0036g00820	-3.64646	Kinase interacting	0	#N/A
CUST_18811_PI428914343	VIT_14s0128g00190	-3.64085	Heavy-metal-associated domain-containing protein	0	#N/A
CUST_3064_PI428914343	VIT_07s0151g00030	-3.62622	Ankyrin	vv50108Accessory_factors_involved_in_transport	Cellular Process
CUST_20309_PI428914343	VIT_14s0108g01020	-3.61478	Expansin (VvEXPA16)	vv30003Auxin_signaling	Cell Wall Metabolism
CUST_23136_PI428914343	VIT_12s0034g01160	-3.61272	Blue (type 1) copper domain	0	Cellular Process
CUST_11835_PI428914343	VIT_19s0014g05000	-3.60685	Zinc finger (C2H2 type) family	vv60017C2H2	Transcription Factor Activity
CUST_16622_PI428914343	VIT_16s0022g00440	-3.60255	Dynein light chain LC8-type	vv44810Regulation_of_actin_cytoskeleton	Cellular Process
CUST_4652_PI428914343	VIT_06s0004g01550	-3.59758	Phosphoribosylanthranilate transferase	vv10400Phenylalanine_tyrosine_and_tryptophan_biosynthesis	Cellular Amino Acids and Derivative Metabolic Process
CUST_20128_PI428914343	VIT_14s0066g01790	-3.59433	GASA like	vv30010Gibberellin_signaling	Response to Hormone Stimulus
CUST_24432_PI428914343	VIT_11s0103g00050	-3.59317	High-affinity K+ transporter 1 (HKT1)	vv50124Porters_cat_30_to_64	Transport
CUST_21436_PI428914343	VIT_13s0073g00150	-3.57504	Heat shock protein-related	0	#N/A
CUST_23941_PI428914343	VIT_11s0016g04840	-3.55319	Avr9/Cf-9 rapidly elicited protein 11	0	Response to Stress
CUST_3965_PI428914343	VIT_07s0255g00020	-3.54623	OBF binding protein 1	vv60015C2C2-DOF	Transcription Factor Activity
CUST_15054_PI428914343	VIT_17s0000g00370	-3.53996	Serine carboxypeptidase II	0	#N/A	-1.35237
CUST_1986_PI428914343	VIT_08s0040g02680	-3.53055	Unknown protein	0	Unknown Protein
CUST_24338_PI428914343	VIT_11s0065g00040	-3.52622	CYP706A12	0	Cellular Process
CUST_2314_PI428914343	VIT_08s0007g02700	-3.50897	Secoisolariciresinol dehydrogenase	vv10940Phenylpropanoid_biosynthesis	Secondary Metabolic Process
CUST_29587_PI428914343	VIT_00s1847g00010	-3.50343	Adenine phosphoribosyltransferase	vv10230Purine_metabolism	DNA/RNA Metabolic Process	-5.1699
CUST_20460_PI428914343	VIT_13s0067g03120	-3.50074	DNA-directed RNA polymerase II subunit A	vv23020RNA_polymerase	DNA/RNA Metabolic Process
CUST_20134_PI428914343	VIT_14s0066g01850	-3.48993	Peroxidase	vv10360Phenylalanine_metabolism vv10680Methane_metabolism	Response to Stress
CUST_788_PI428914343	VIT_09s0002g08820	-3.47837	Ankyrin repeat protein family	vv50108Accessory_factors_involved_in_transport	Cellular Process
CUST_3628_PI428914343	VIT_07s0005g03390	-3.46991	Unknown protein	0	Unknown Protein
CUST_22565_PI428914343	VIT_12s0059g01590	-3.46915	Lipase GDSL	0	Lipid Metabolic Process
CUST_295_PI428914343	VIT_09s0002g03150	-3.46084	Lipase GDSL	0	Lipid Metabolic Process
CUST_27157_PI428914343	VIT_01s0150g00210	-3.45361	CYP51A	vv10100Biosynthesis_of_steroids	Lipid Metabolic Process
CUST_20336_PI428914343	VIT_14s0108g01300	-3.4496	Division regulator MinE, Plastid	vv44110Cell_cycle	Cellular Process
CUST_14412_PI428914343	VIT_18s0157g00040	-3.44828	CF9	vv34626Plant-pathogen_interaction	Response to Stress
CUST_13002_PI428914343	VIT_18s0122g00720	-3.43961	Metal ion binding	0	#N/A
CUST_7837_PI428914343	VIT_04s0008g03550	-3.4365	Aquaporin TIP4;1	vv50101Channels_and_pores	Transport
CUST_21272_PI428914343	VIT_13s0074g00500	-3.42588	Cellulose synthase CSLA09	vv40006Cell_wall	Cell Wall Metabolism	-2.1578
CUST_784_PI428914343	VIT_09s0002g08760	-3.42074	Ankyrin	0	Cellular Process
CUST_27596_PI428914343	VIT_00s0193g00170	-3.41996	No hit	0	No Hit
CUST_9117_PI428914343	VIT_03s0038g01260	-3.40561	Auxin responsive SAUR protein	vv30003Auxin_signaling	Response to Hormone Stimulus	-2.18287
CUST_10730_PI428914343	VIT_02s0025g04550	-3.39577	Glucose-methanol-choline (GMC) oxidoreductase	vv10260Glycine_serine_and_threonine_metabolism	Cellular Amino Acids and Derivative Metabolic Process
CUST_18505_PI428914343	VIT_15s0046g03310	-3.3925	Unknown protein	0	Unknown Protein
CUST_2198_PI428914343	VIT_08s0007g01490	-3.38804	Unknown protein	0	Unknown Protein
CUST_18379_PI428914343	VIT_15s0046g01960	-3.38331	Hydroquinone glucosyltransferase	vv10500Starch_and_sucrose_metabolism	Carbohydrate Metabolic Process
CUST_8735_PI428914343	VIT_04s0023g03370	-3.37619	flavanone-3-hydroxylase 1 (F3H1) [Vitis vinifera]	vv10941Flavonoid_biosynthesis	Secondary Metabolic Process	-1.8812
CUST_22833_PI428914343	VIT_12s0057g00890	-3.37281	Glycosyl hydrolase family 17 protein	0	Carbohydrate Metabolic Process
CUST_8255_PI428914343	VIT_04s0069g00860	-3.37052	Sarcosine oxidase	vv10260Glycine_serine_and_threonine_metabolism	Cellular Amino Acids and Derivative Metabolic Process
CUST_8290_PI428914343	VIT_04s0079g00160	-3.3675	Auxin response factor 8	vv30003Auxin_signaling vv60004ARF	Response to Hormone Stimulus
CUST_12973_PI428914343	VIT_18s0122g00330	-3.36677	Unknown protein	0	Unknown Protein
CUST_9788_PI428914343	VIT_03s0091g00660	-3.35309	Unknown protein	0	Unknown Protein
CUST_3083_PI428914343	VIT_07s0151g00340	-3.35231	Sulfate transporter 3.1 (AST12) (AtST1)	vv50124Porters_cat_30_to_64	Transport
CUST_8706_PI428914343	VIT_04s0023g03060	-3.34081	Kinesin motor protein	vv44810Regulation_of_actin_cytoskeleton	Cellular Process
CUST_10510_PI428914343	VIT_02s0025g02310	-3.33975	LHW (LONESOME HIGHWAY)	vv60011BHLH	Transcription Factor Activity
CUST_8118_PI428914343	VIT_04s0008g06530	-3.33849	formin-2	vv44810Regulation_of_actin_cytoskeleton	Cellular Process
CUST_8072_PI428914343	VIT_04s0008g06000	-3.3374	ERF/AP2 Gene Family (VvERF045)	vv30008Ethylene_signaling vv60003AP2_EREBP	Response to Hormone Stimulus
CUST_20540_PI428914343	VIT_13s0019g01680	-3.33066	Transducin family protein / WD-40 repeat	0	Transcription Factor Activity
CUST_4752_PI428914343	VIT_06s0004g02620	-3.32821	Phenylalanine ammonia-lyase	vv10350Tyrosine_metabolism vv10360Phenylalanine_metabolism vv10910Nitrogen_metabolism vv10940Phenylpropanoid_biosynthesis	Generation of Energy
CUST_25991_PI428914343	VIT_01s0011g03450	-3.31575	Alpha-glucosidase	vv10052Galactose_metabolism vv10500Starch_and_sucrose_metabolism	Carbohydrate Metabolic Process
CUST_16616_PI428914343	VIT_16s0022g00370	-3.30983	GDP-mannose transporter (GONST1)	vv50122Porters_cat_7_to_17	Transport
CUST_5276_PI428914343	VIT_06s0004g07970	-3.30784	Expansin (VvEXPA7)	vv30003Auxin_signaling	Cell Wall Metabolism
CUST_9877_PI428914343	VIT_03s0088g00410	-3.30649	Pyruvate kinase isozyme A, chloroplast precursor	vv10010Glycolysis vv10230Purine_metabolism vv10620Pyruvate_metabolism vv10710Carbon_fixation	Carbohydrate Metabolic Process
CUST_11743_PI428914343	VIT_19s0014g03980	-3.30278	Kinase interacting family protein	0	Signal Transduction
CUST_21335_PI428914343	VIT_13s0106g00400	-3.30079	Vesicle associated protein VAP	0	Transport
CUST_4195_PI428914343	VIT_07s0031g00490	-3.29883	MAP3K protein kinase	0	#N/A	-1.34008
CUST_20894_PI428914343	VIT_13s0019g01620	-3.27959	No hit	0	No Hit
CUST_787_PI428914343	VIT_09s0002g08810	-3.27385	Ankyrin	0	Cellular Process
CUST_780_PI428914343	VIT_09s0002g08700	-3.26764	Ankyrin	0	Cellular Process
CUST_16959_PI428914343	VIT_16s0050g00380	-3.2651	Tubulin beta-1	vv44145Phagosome vv44810Regulation_of_actin_cytoskeleton	Cellular Process
CUST_17844_PI428914343	VIT_15s0021g01920	-3.26165	Mitochondrial transcription termination factor mTERF	vv60085MTERF	Transcription Factor Activity
CUST_6404_PI428914343	VIT_05s0020g03130	-3.25993	Plastocyanin domain-containing protein	vv10195Photosynthesis vv50113Thylakoid_targeting_pathway	Generation of Energy
CUST_492_PI428914343	VIT_09s0002g05240	-3.25269	Cyclin A2;3	vv44110Cell_cycle	Cellular Process
CUST_1883_PI428914343	VIT_08s0040g01540	-3.25	Extra sporogenous cells	0	Signal Transduction
CUST_23756_PI428914343	VIT_11s0016g02960	-3.24465	Glucan endo-1,3-beta-glucosidase 4 precursor	vv10500Starch_and_sucrose_metabolism	Carbohydrate Metabolic Process
CUST_23920_PI428914343	VIT_11s0016g04630	-3.24126	GAI protein.	vv30009Flower_development vv30010Gibberellin_signaling vv60032GRAS	Developmental Process	-1.5495
CUST_10944_PI428914343	VIT_02s0012g00640	-3.24012	PBP1 (pinoid-binding protein 1)	vv50004Auxin_transport	Response to Hormone Stimulus
CUST_19583_PI428914343	VIT_14s0083g00320	-3.23845	Cinnamoyl-CoA reductase	vv10940Phenylpropanoid_biosynthesis	Secondary Metabolic Process
CUST_11947_PI428914343	VIT_19s0090g00480	-3.23786	ATP synthase gamma chain 1t (ATPC1)	vv10190Oxidative_phosphorylation vv10195Photosynthesis vv50131Primary_active_transporter_cat_A2_to_A4	Generation of Energy
CUST_28829_PI428914343	VIT_00s0445g00030	-3.23367	Unknown	0	Unknown Protein
CUST_5352_PI428914343	VIT_06s0009g00580	-3.22791	Receptor protein kinase	0	Signal Transduction
CUST_14969_PI428914343	VIT_18s0089g01000	-3.22735	F-box family protein	0	#N/A
CUST_14200_PI428914343	VIT_18s0001g14660	-3.22364	ABC Transporter (VvMDR3 - VvABCB3)	vv52010ABC_transporters	Transport
CUST_15190_PI428914343	VIT_17s0000g02010	-3.22211	Atypical receptor kinase MARK	0	Signal Transduction
CUST_18672_PI428914343	VIT_14s0060g01420	-3.21978	Unknown protein	0	Unknown Protein	-2.48623
CUST_5284_PI428914343	VIT_06s0004g08070	-3.21515	Basic Leucine Zipper Transcription Factor (VvbZIP17)	vv60012BZIP	Transcription Factor Activity
CUST_6364_PI428914343	VIT_05s0020g02690	-3.21499	Copper-binding family protein	0	#N/A
CUST_17998_PI428914343	VIT_15s0048g00870	-3.21161	AT-hook protein 1 (AHP1)	vv60035HMG	Transcription Factor Activity	-1.97959
CUST_9101_PI428914343	VIT_03s0038g01080	-3.21092	Auxin responsive SAUR protein	vv30003Auxin_signaling	Response to Hormone Stimulus
CUST_20590_PI428914343	VIT_13s0067g00730	-3.21039	Carboxylic ester hydrolase	0	Cellular Homeostasis
CUST_10305_PI428914343	VIT_02s0025g00210	-3.2093	fringe protein	0	#N/A
CUST_23938_PI428914343	VIT_11s0016g04810	-3.20898	BAS1 (PHYB activation tagged suppressor 1)	vv10905Brassinosteroid_biosynthesis	Response to Hormone Stimulus
CUST_24441_PI428914343	VIT_11s0103g00170	-3.19748	Unknown	0	Unknown Protein
CUST_1003_PI428914343	VIT_09s0018g00510	-3.19695	RKF1 (receptor-like kinase in flowers 1)	0	#N/A
CUST_9114_PI428914343	VIT_03s0038g01220	-3.1962	Auxin-induced protein 15A	vv30003Auxin_signaling	Response to Hormone Stimulus	-2.14097
CUST_21185_PI428914343	VIT_13s0019g04910	-3.19117	Pectate lyase	vv40006Cell_wall	Cell Wall Metabolism
CUST_3080_PI428914343	VIT_07s0151g00290	-3.19098	Unknown protein	0	Unknown Protein
CUST_22580_PI428914343	VIT_12s0059g01740	-3.17829	Phagocytosis and cell motility protein ELMO1	0	#N/A
CUST_10627_PI428914343	VIT_02s0025g03500	-3.17757	Unknown protein	0	Unknown Protein
CUST_10997_PI428914343	VIT_02s0012g01190	-3.17376	Zinc finger (C2H2 type) family	vv60017C2H2	Transcription Factor Activity
CUST_9109_PI428914343	VIT_03s0038g01160	-3.1725	Auxin responsive SAUR protein	vv30003Auxin_signaling	Response to Hormone Stimulus
CUST_8503_PI428914343	VIT_04s0023g00990	-3.17187	Unknown protein	0	Unknown Protein
CUST_22488_PI428914343	VIT_12s0059g00770	-3.17063	Monocopper oxidase SKS5 (SKU5 Similar 5)	vv50109Incompletely_characterized_transport_systems	Transport
CUST_26446_PI428914343	VIT_01s0127g00850	-3.16232	Polygalacturonase BURP	vv40006Cell_wall	Cell Wall Metabolism
CUST_25727_PI428914343	VIT_01s0011g00710	-3.15933	Zinc finger (C2H2 type) family	vv60017C2H2	Transcription Factor Activity
CUST_4733_PI428914343	VIT_06s0004g02400	-3.15751	Unknown protein	0	Unknown Protein
CUST_8834_PI428914343	VIT_04s0044g00300	-3.15589	Unknown protein	0	Unknown Protein
CUST_1693_PI428914343	VIT_08s0058g00950	-3.14957	Curculin-like (mannose-binding) lectin family	0	#N/A
CUST_355_PI428914343	VIT_09s0002g03750	-3.1443	GATA transcription factor 11	vv60016C2C2-GATA	Transcription Factor Activity	-2.26831
CUST_2056_PI428914343	VIT_08s0040g03400	-3.14429	Short-chain dehydrogenase/reductase	0	Cellular Process
CUST_26947_PI428914343	VIT_01s0010g02670	-3.12719	3-oxoacyl-[acyl-carrier-protein] reductase, chloroplast	vv10061Fatty_acid_biosynthesis vv11040Biosynthesis_of_unsaturated_fatty_acids	Lipid Metabolic Process
CUST_21852_PI428914343	VIT_13s0064g01040	-3.12595	No hit	0	No Hit
CUST_23129_PI428914343	VIT_12s0034g01090	-3.12541	Lung seven transmembrane receptor	0	#N/A
CUST_27854_PI428914343	VIT_00s0218g00220	-3.10726	UDP-glucoronosyl/UDP-glucosyl transferase	0	Carbohydrate Metabolic Process
CUST_4101_PI428914343	VIT_07s0129g00600	-3.10361	Aspartic Protease (VvAP16)	0	#N/A
CUST_1719_PI428914343	VIT_08s0058g01210	-3.10213	Non-specific lipid transfer protein LTP1	0	Signal Transduction
CUST_29606_PI428914343	VIT_00s1945g00010	-3.09766	Subtilisin-like protease	0	Cellular Homeostasis
CUST_10831_PI428914343	VIT_02s0154g00220	-3.09194	Zinc finger (C2H2 type) family	vv60017C2H2	Transcription Factor Activity
CUST_5700_PI428914343	VIT_06s0061g00850	-3.08514	Harpin-induced protein	0	#N/A
CUST_1349_PI428914343	VIT_08s0056g00500	-3.08005	Unknown protein	0	Unknown Protein
CUST_2300_PI428914343	VIT_08s0007g02550	-3.07809	Ovate family protein 6 OFP6	vv60086OFP	Transcription Factor Activity
CUST_24997_PI428914343	VIT_10s0003g01490	-3.07739	NIK3 (NSP- interacting kinase 3)	0	#N/A
CUST_12596_PI428914343	VIT_19s0027g01880	-3.06519	Amino acid transport protein	vv50123Porters_cat_18_to_29	Transport
CUST_9111_PI428914343	VIT_03s0038g01180	-3.0611	Auxin responsive SAUR protein	vv30003Auxin_signaling	Response to Hormone Stimulus
CUST_25931_PI428914343	VIT_01s0011g02840	-3.06034	Cytochrome B561	vv50105Transport_electron_carriers	Transport
CUST_11400_PI428914343	VIT_19s0014g00270	-3.05706	Unknown protein	0	Unknown Protein
CUST_25011_PI428914343	VIT_10s0003g01630	-3.05413	Unknown	0	Unknown Protein
CUST_13698_PI428914343	VIT_18s0001g09450	-3.05228	Unknown protein	0	Unknown Protein
CUST_24109_PI428914343	VIT_11s0118g00650	-3.05209	Unknown	0	Unknown Protein
CUST_1847_PI428914343	VIT_08s0040g01160	-3.05179	No hit	0	No Hit
CUST_10299_PI428914343	VIT_02s0025g00150	-3.04225	PRLI-interacting factor G	0	Signal Transduction
CUST_18212_PI428914343	VIT_15s0046g00170	-3.04025	VvMybPA1	vv60044MYB	Transcription Factor Activity
CUST_29501_PI428914343	VIT_00s1429g00010	-3.03965	Kinesin light chain	vv44810Regulation_of_actin_cytoskeleton	Cellular Process
CUST_4175_PI428914343	VIT_07s0031g00280	-3.0299	Anthranilate N-hydroxycinnamoyl/benzoyltransferase	vv10400Phenylalanine_tyrosine_and_tryptophan_biosynthesis	Cellular Amino Acids and Derivative Metabolic Process	-1.5279
CUST_5634_PI428914343	VIT_06s0061g00150	-3.02361	Zinc finger (CCCH-type) family protein	vv60018C3H	Transcription Factor Activity
CUST_15561_PI428914343	VIT_17s0000g05840	-3.01977	Calmodulin binding IQD31 (IQ-domain 31)	0	Signal Transduction
CUST_14326_PI428914343	VIT_18s0166g00250	-3.01333	No hit	0	No Hit	1.43965
CUST_27733_PI428914343	VIT_00s0207g00010	-3.00037	Anthranilate N-benzoyltransferase protein 1	vv10400Phenylalanine_tyrosine_and_tryptophan_biosynthesis	Cellular Amino Acids and Derivative Metabolic Process
CUST_24777_PI428914343	VIT_10s0116g01020	-2.99874	Auxin-responsive protein	vv30003Auxin_signaling	Response to Hormone Stimulus
CUST_783_PI428914343	VIT_09s0002g08750	-2.998	Ankyrin repeat	vv50108Accessory_factors_involved_in_transport	Cellular Process
CUST_2550_PI428914343	VIT_08s0007g05130	-2.99629	UDP-glucoronosyl/UDP-glucosyl transferase	0	Carbohydrate Metabolic Process
CUST_23610_PI428914343	VIT_11s0016g01460	-2.99524	BRXL4 (Brevis radix like 4)	0	Developmental Process
CUST_26024_PI428914343	VIT_01s0011g03780	-2.99301	Zinc finger protein 6	vv60017C2H2	Transcription Factor Activity
CUST_4525_PI428914343	VIT_06s0004g00250	-2.99224	PUMILIO 12 (APUM12)	0	#N/A
CUST_17595_PI428914343	VIT_15s0045g00650	-2.98992	No hit	0	No Hit
CUST_3303_PI428914343	VIT_07s0005g00010	-2.9881	Glutathione S-transferase 8 GSTF8	vv10480Glutathione_metabolism	Secondary Metabolic Process
CUST_9115_PI428914343	VIT_03s0038g01230	-2.97466	Auxin responsive SAUR protein	vv30003Auxin_signaling	Response to Hormone Stimulus
CUST_27656_PI428914343	VIT_00s0199g00070	-2.97357	Pleckstriny (PH) domain-containing protein	vv50109Incompletely_characterized_transport_systems	Transport
CUST_26001_PI428914343	VIT_01s0011g03550	-2.97184	Unknown	0	Unknown Protein
CUST_24086_PI428914343	VIT_11s0118g00420	-2.96981	Heparanase protein 3 precursor	vv10040Pentose_glucuronate_interconversion vv10500Starch_and_sucrose_metabolism	Carbohydrate Metabolic Process
CUST_18026_PI428914343	VIT_15s0048g01170	-2.96646	Subtilisin serine protease	0	#N/A
CUST_24541_PI428914343	VIT_11s0052g00570	-2.96543	Nodulin MtN21	vv50122Porters_cat_7_to_17	Transport
CUST_24892_PI428914343	VIT_10s0003g00330	-2.96093	HSL1 (HAESA-like 1)	0	Signal Transduction	-2.08586
CUST_22330_PI428914343	VIT_12s0028g03120	-2.95915	No hit	0	No Hit
CUST_22433_PI428914343	VIT_12s0059g00210	-2.95902	Epoxide hydrolase	0	#N/A
CUST_24473_PI428914343	VIT_11s0103g00550	-2.9563	Subtilisin-like serine protease 3	vv50101Channels_and_pores	Transport
CUST_8004_PI428914343	VIT_04s0008g05300	-2.95414	Phosphate translocator	vv50122Porters_cat_7_to_17	Transport
CUST_22232_PI428914343	VIT_12s0028g02090	-2.95282	No hit	0	No Hit
CUST_10310_PI428914343	VIT_02s0025g00260	-2.942	Polygalacturonase GH28	vv40006Cell_wall	Cell Wall Metabolism
CUST_1917_PI428914343	VIT_08s0040g01890	-2.93333	Aquaporin PIP2;4	vv50101Channels_and_pores	Transport
CUST_14526_PI428914343	VIT_18s0072g01110	-2.9311	GASA like	vv30010Gibberellin_signaling	Response to Hormone Stimulus
CUST_2839_PI428914343	VIT_08s0007g08150	-2.92365	Dehydration Responsive Element-Binding Transcription Factor (VvDREB11)	vv30008Ethylene_signaling vv60003AP2_EREBP	Response to Hormone Stimulus
CUST_26196_PI428914343	VIT_01s0011g05600	-2.92237	Receptor-like protein kinase	0	Signal Transduction
CUST_10653_PI428914343	VIT_02s0025g03760	-2.91966	Myosin-related	vv44810Regulation_of_actin_cytoskeleton	Cellular Process
CUST_5772_PI428914343	VIT_06s0061g01610	-2.91543	DNA polymerase epsilon, subunit A	vv23030DNA_replication vv23410Base_excision_repair vv23420Nucleotide_excision_repair	DNA/RNA Metabolic Process
CUST_23035_PI428914343	VIT_12s0055g01170	-2.91128	Diacylglycerol kinase 1	vv10561Glycerolipid_metabolism vv10564Glycerophospholipid_metabolism vv34070Phosphatidylinositol_signaling_system	Lipid Metabolic Process
CUST_9511_PI428914343	VIT_03s0063g00770	-2.90654	Carboxyesterase 12; CXE12	0	Lipid Metabolic Process	-1.6917
CUST_10992_PI428914343	VIT_02s0012g01140	-2.90252	Protein kinase	0	Signal Transduction	-2.18359
CUST_26189_PI428914343	VIT_01s0011g05500	-2.89869	Beta-1,3-glucanase	0	Cell Wall Metabolism
CUST_9764_PI428914343	VIT_03s0091g00420	-2.89439	No hit	0	No Hit
CUST_24784_PI428914343	VIT_10s0116g01180	-2.89403	Unknown protein	0	Unknown Protein
CUST_12231_PI428914343	VIT_19s0015g01680	-2.88803	Unknown protein	0	Unknown Protein
CUST_2136_PI428914343	VIT_08s0007g00830	-2.88235	Lectin protein kinase	0	Signal Transduction
CUST_11598_PI428914343	VIT_19s0014g02390	-2.87798	No hit	0	No Hit
CUST_24994_PI428914343	VIT_10s0003g01460	-2.875	Nucleobase-ascorbate transporter 2 (NAT2)	vv50124Porters_cat_30_to_64	Transport
CUST_18195_PI428914343	VIT_15s0048g03000	-2.87437	GTPase RABA3	0	#N/A
CUST_29132_PI428914343	VIT_00s0663g00010	-2.87255	Integral membrane family protein	0	#N/A
CUST_15246_PI428914343	VIT_17s0000g02600	-2.8694	Unknown protein	0	Unknown Protein
CUST_11231_PI428914343	VIT_02s0033g00740	-2.85919	Kinesin motor	vv44810Regulation_of_actin_cytoskeleton	Cellular Process
CUST_26832_PI428914343	VIT_01s0010g01390	-2.85682	Phototropic-responsive NPH3	0	#N/A
CUST_7413_PI428914343	VIT_05s0094g00810	-2.85596	Ion channel DMI1, chloroplast precursor	vv50101Channels_and_pores	Transport
CUST_14830_PI428914343	VIT_18s0041g01780	-2.85593	Aspartic protease	0	Cellular Homeostasis
CUST_11702_PI428914343	VIT_19s0014g03480	-2.84382	Unknown protein	0	Unknown Protein
CUST_8504_PI428914343	VIT_04s0023g01000	-2.8408	PRLI-interacting factor G-like protein	0	#N/A
CUST_11984_PI428914343	VIT_19s0090g00900	-2.83223	Auxin-responsive protein	vv30003Auxin_signaling	Response to Hormone Stimulus
CUST_23736_PI428914343	VIT_11s0016g02750	-2.82725	Ankyrin repeat protein	0	Cellular Process
CUST_15716_PI428914343	VIT_17s0000g07470	-2.82482	Binding	0	Unknown Protein	-2.53838
CUST_17329_PI428914343	VIT_16s0098g01090	-2.82473	PEPR1 (PEP1 receptor 1)	0	#N/A
CUST_2869_PI428914343	VIT_08s0007g08450	-2.8247	LRR receptor-like kinase 2	0	#N/A
CUST_11836_PI428914343	VIT_19s0014g05010	-2.82448	Unknown protein	0	Unknown Protein
CUST_3431_PI428914343	VIT_07s0005g01310	-2.81716	Threonyl-tRNA synthetase, class IIa	vv10260Glycine_serine_and_threonine_metabolism vv20970Aminoacyl-tRNA_biosynthesis	Cellular Amino Acids and Derivative Metabolic Process
CUST_5417_PI428914343	VIT_06s0009g01420	-2.81701	Protease inhibitor/seed storage/lipid transfer protein (LTP)	0	#N/A
CUST_12442_PI428914343	VIT_19s0027g00080	-2.81416	Kinesin motor protein	vv44810Regulation_of_actin_cytoskeleton	Cellular Process
CUST_24440_PI428914343	VIT_11s0103g00160	-2.80512	No hit	0	No Hit
CUST_25333_PI428914343	VIT_10s0003g05110	-2.80354	ATP binding	0	Cellular Process
CUST_26002_PI428914343	VIT_01s0011g03560	-2.80311	fiber protein Fb34	0	Unknown Protein
CUST_29450_PI428914343	VIT_00s1333g00010	-2.80117	PHO1-like protein	vv50125Porters_cat_66_to_94	Transport
CUST_28300_PI428914343	VIT_00s0283g00030	-2.7843	Calnexin 1 (CNX1)	vv24141Protein_processing_in_endoplasmic_reticulum vv44145Phagosome	Cellular Process
CUST_15827_PI428914343	VIT_17s0000g08640	-2.78289	Unknown protein	0	Unknown Protein
CUST_13524_PI428914343	VIT_18s0001g07650	-2.78236	VIN3	vv30009Flower_development	Developmental Process	-1.75728
CUST_15416_PI428914343	VIT_17s0000g04340	-2.78082	Unknown protein	0	Unknown Protein
CUST_17872_PI428914343	VIT_15s0021g02280	-2.77965	Matrix metalloproteinase	0	#N/A
CUST_26105_PI428914343	VIT_01s0011g04620	-2.77403	Unknown protein	0	Unknown Protein
CUST_23525_PI428914343	VIT_11s0016g00580	-2.77178	Unknown	0	Unknown Protein
CUST_207_PI428914343	VIT_09s0002g02220	-2.77172	Protein kinase CDG1	0	Signal Transduction
CUST_12595_PI428914343	VIT_19s0027g01870	-2.76719	Amino acid permease	vv50123Porters_cat_18_to_29	Transport
CUST_5268_PI428914343	VIT_06s0004g07890	-2.7642	Unknown protein	0	Unknown Protein
CUST_8129_PI428914343	VIT_04s0008g06640	-2.76084	Endomembrane protein 70, TM4 ;	0	Transport
CUST_18185_PI428914343	VIT_15s0048g02900	-2.75927	CYP78A3p	0	Cellular Process
CUST_21435_PI428914343	VIT_13s0073g00140	-2.75834	Ovate family protein 13 OFP13	vv60086OFP	Transcription Factor Activity
CUST_809_PI428914343	VIT_09s0002g09090	-2.75795	Ser/thr specific protein kinase	0	Signal Transduction
CUST_10289_PI428914343	VIT_02s0025g00050	-2.74636	ARID/BRIGHT DNA-binding domain-containing protein	vv60005ARID	Transcription Factor Activity
CUST_11414_PI428914343	VIT_19s0014g00410	-2.74524	PMR5 (powdery mildew resistant 5)	0	Carbohydrate Metabolic Process
CUST_6819_PI428914343	VIT_05s0051g00340	-2.7425	Chaperonin GroEL	vv23018RNA_degradation	DNA/RNA Metabolic Process
CUST_11905_PI428914343	VIT_19s0090g00020	-2.73743	TOR1 (TORTIFOLIA 1)	vv44810Regulation_of_actin_cytoskeleton	Cellular Process
CUST_7679_PI428914343	VIT_04s0008g01910	-2.73653	ferredoxin-related	vv10195Photosynthesis	Generation of Energy	-2.63357
CUST_20547_PI428914343	VIT_13s0019g01830	-2.73566	Calmodulin binding protein	0	Signal Transduction
CUST_29255_PI428914343	VIT_00s0820g00020	-2.73516	Anthocyanidine rhamnosyl-transferase	vv10942Anthocyanin_biosynthesis	Secondary Metabolic Process
CUST_17372_PI428914343	VIT_16s0098g01580	-2.73196	Heat shock protein 70	vv23040Spliceosome vv24141Protein_processing_in_endoplasmic_reticulum vv50101Channels_and_pores	Response to Stress
CUST_19795_PI428914343	VIT_14s0068g01390	-2.72966	Unknown protein	0	Unknown Protein
CUST_6479_PI428914343	VIT_05s0020g03890	-2.72892	Kinase interacting	0	#N/A
CUST_3395_PI428914343	VIT_07s0005g00940	-2.72359	Kinesin motor protein	vv44810Regulation_of_actin_cytoskeleton	Cellular Process
CUST_3282_PI428914343	VIT_07s0104g01620	-2.72197	Zinc finger (C2H2 type) MAGPIE	vv60017C2H2	Transcription Factor Activity
CUST_6467_PI428914343	VIT_05s0020g03770	-2.71162	Inositol polyphosphate 5'-phosphatase	vv10562Inositol_phosphate_metabolism vv34070Phosphatidylinositol_signaling_system	Carbohydrate Metabolic Process
CUST_7057_PI428914343	VIT_05s0062g00430	-2.70856	UDP-glucose:flavonoid 7-O-glucosyltransferase	vv10941Flavonoid_biosynthesis	Secondary Metabolic Process
CUST_14393_PI428914343	VIT_18s0164g00010	-2.70464	Unknown protein	0	Unknown Protein
CUST_8671_PI428914343	VIT_04s0023g02690	-2.69971	Beta-galactosidase	vv10052Galactose_metabolism vv10511N-Glycan_degradation vv10600Sphingolipid_metabolism	Carbohydrate Metabolic Process
CUST_14185_PI428914343	VIT_18s0001g14500	-2.69861	SHD (shepherd)	vv34626Plant-pathogen_interaction	Response to Stress	-1.40546
CUST_3065_PI428914343	VIT_07s0151g00070	-2.69831	Ankyrin	0	Cellular Process
CUST_4832_PI428914343	VIT_06s0004g03420	-2.69818	Dof zinc finger protein DOF5.3	vv60015C2C2-DOF	Transcription Factor Activity
CUST_21612_PI428914343	VIT_13s0084g00140	-2.69474	Zinc finger (C3HC4-type ring finger)	vv60078Other_zf-C3HC4	Transcription Factor Activity
CUST_16274_PI428914343	VIT_16s0039g01910	-2.6916	Vegetative storage protein win4.5	0	Cellular Process
CUST_6424_PI428914343	VIT_05s0020g03340	-2.68167	Unknown protein	0	Unknown Protein
CUST_8457_PI428914343	VIT_04s0023g00490	-2.68108	Auxin responsive SAUR protein	vv30003Auxin_signaling	Response to Hormone Stimulus
CUST_8578_PI428914343	VIT_04s0023g01760	-2.67998	Unknown	0	Unknown Protein
CUST_26711_PI428914343	VIT_01s0113g00470	-2.67996	Unknown protein	0	Unknown Protein
CUST_2224_PI428914343	VIT_08s0007g01750	-2.67848	Acetyl co-enzyme A carboxylase carboxyltransferase alpha subunit	vv10061Fatty_acid_biosynthesis vv10620Pyruvate_metabolism	Lipid Metabolic Process	-1.46244
CUST_28287_PI428914343	VIT_00s0279g00110	-2.67696	No hit	0	No Hit
CUST_6754_PI428914343	VIT_05s0049g01860	-2.67696	Receptor-like protein kinase	0	Signal Transduction
CUST_15312_PI428914343	VIT_17s0000g03280	-2.67595	Alcohol dehydrogenase 7	vv10010Glycolysis vv10071Fatty_acid_metabolism vv10350Tyrosine_metabolism	Carbohydrate Metabolic Process	-2.20073
CUST_22819_PI428914343	VIT_12s0057g00700	-2.67543	Glucan endo-1,3-beta-glucosidase 3 precursor	vv10500Starch_and_sucrose_metabolism	Carbohydrate Metabolic Process
CUST_9214_PI428914343	VIT_03s0038g02450	-2.67458	Constans interacting protein 4	0	#N/A
CUST_2597_PI428914343	VIT_08s0007g05610	-2.67323	Unknown protein	0	Unknown Protein
CUST_8615_PI428914343	VIT_04s0023g02130	-2.67013	1,4-beta-mannan endohydrolase	vv10051Fructose_and_mannose_metabolism	Carbohydrate Metabolic Process
CUST_5202_PI428914343	VIT_06s0004g07220	-2.66218	Indole-3-acetate beta-glucosyltransferase	vv11002Auxin_biosynthesis	Response to Hormone Stimulus
CUST_3175_PI428914343	VIT_07s0104g00500	-2.65112	Unknown protein	0	Unknown Protein
CUST_6884_PI428914343	VIT_05s0136g00260	-2.64976	chalcone synthase 3 (CHS3)	vv10941Flavonoid_biosynthesis	Secondary Metabolic Process
CUST_2129_PI428914343	VIT_08s0007g00760	-2.64817	Thaumatin	0	Response to Stress
CUST_5073_PI428914343	VIT_06s0004g05910	-2.64594	Organic anion transmembrane transporter	vv50122Porters_cat_7_to_17	Transport
CUST_14736_PI428914343	VIT_18s0041g00680	-2.64489	Endomembrane protein 70	0	#N/A
CUST_4776_PI428914343	VIT_06s0004g02860	-2.64374	Unknown protein	0	Unknown Protein
CUST_27328_PI428914343	VIT_00s0160g00320	-2.64317	TIR-NBS-LRR type R protein 7	0	#N/A
CUST_18568_PI428914343	VIT_14s0060g00330	-2.6385	Aspartic Protease (VvAP34)	0	Cellular Homeostasis
CUST_3094_PI428914343	VIT_07s0151g00570	-2.6383	OB-fold nucleic acid binding domain containing protein	0	DNA/RNA Metabolic Process
CUST_11648_PI428914343	VIT_19s0014g02920	-2.63818	Pentatricopeptide (PPR) repeat-containing	0	Pentatricopeptide (PPR) repeat-containing protein
CUST_9110_PI428914343	VIT_03s0038g01170	-2.63379	Auxin responsive SAUR protein	vv30003Auxin_signaling	Response to Hormone Stimulus
CUST_8897_PI428914343	VIT_04s0044g00940	-2.62897	ATXR5 (setdomain group 15)	vv10300Lysine_biosynthesis vv60048PHD	Cellular Amino Acids and Derivative Metabolic Process
CUST_5537_PI428914343	VIT_06s0009g02810	-2.62844	Flavonoid 3',5'-hydroxylase	vv10941Flavonoid_biosynthesis	Secondary Metabolic Process
CUST_14440_PI428914343	VIT_18s0072g00150	-2.62386	Unknown protein	0	Unknown Protein
CUST_7673_PI428914343	VIT_04s0008g01850	-2.62366	Trihelix DNA-binding protein (GT2)	vv60062Trihelix	Transcription Factor Activity
CUST_9116_PI428914343	VIT_03s0038g01250	-2.61497	Auxin responsive SAUR protein	vv30003Auxin_signaling	Response to Hormone Stimulus
CUST_29335_PI428914343	VIT_00s0956g00030	-2.61229	DNA-binding protein	vv60062Trihelix	Transcription Factor Activity
CUST_15620_PI428914343	VIT_17s0000g06440	-2.61097	Galactoside 2-alpha-L-fucosyltransferase	vv10602Glycosphingolipid_biosynthesis	Lipid Metabolic Process
CUST_12104_PI428914343	VIT_19s0015g00340	-2.60983	Unknown protein	0	Unknown Protein
CUST_25671_PI428914343	VIT_01s0011g00030	-2.60697	ACT domain containing protein (ACR4)	0	DNA/RNA Metabolic Process
CUST_14515_PI428914343	VIT_18s0072g01000	-2.60116	Dihydrolipoamide S-acetyltransferase	vv10010Glycolysis vv10252Alanine_and_aspartate_metabolism vv10620Pyruvate_metabolism	Carbohydrate Metabolic Process
CUST_19078_PI428914343	VIT_14s0030g02090	-2.60046	Calcium-transporting ATPase 12 ACA12	vv34020Calcium_signaling_pathway vv50131Primary_active_transporter_cat_A2_to_A4	Signal Transduction
CUST_24529_PI428914343	VIT_11s0052g00440	-2.5988	PIN1 auxin transport protein	vv50004Auxin_transport vv50125Porters_cat_66_to_94	Response to Hormone Stimulus
CUST_26021_PI428914343	VIT_01s0011g03750	-2.58754	Phosphomannose isomerase	vv10051Fructose_and_mannose_metabolism	Carbohydrate Metabolic Process
CUST_13885_PI428914343	VIT_18s0001g11390	-2.58686	Aberrant testa shape	vv60029G2-like	Transcription Factor Activity
CUST_24442_PI428914343	VIT_11s0103g00180	-2.58245	Kinesin 4 motor protein	vv44810Regulation_of_actin_cytoskeleton	Cellular Process
CUST_19589_PI428914343	VIT_14s0083g00380	-2.58182	Unknown	0	Unknown Protein
CUST_16073_PI428914343	VIT_17s0053g00740	-2.57383	NAC domain-containing protein (VvNAC57)	vv60046NAC	Transcription Factor Activity
CUST_20255_PI428914343	VIT_14s0108g00430	-2.56872	ABC Transporter (VvMDR4 - VvABCB4)	vv52010ABC_transporters	Transport
CUST_3299_PI428914343	VIT_07s0104g01800	-2.56443	Glutathione S-transferase 13 GSTF13	vv10480Glutathione_metabolism	Secondary Metabolic Process
CUST_4062_PI428914343	VIT_07s0129g00190	-2.55751	Binding	0	Unknown Protein
CUST_1112_PI428914343	VIT_09s0018g01870	-2.55639	D-3-phosphoglycerate dehydrogenase, chloroplast precursor (3-PGDH)	vv10260Glycine_serine_and_threonine_metabolism	Cellular Amino Acids and Derivative Metabolic Process
CUST_21851_PI428914343	VIT_13s0064g01030	-2.55406	Zinc finger (C3HC4-type ring finger)BIG BROTHER	vv60078Other_zf-C3HC4	Transcription Factor Activity
CUST_29012_PI428914343	VIT_00s0557g00010	-2.55363	Integral membrane family protein	0	Transport
CUST_27412_PI428914343	VIT_00s0179g00170	-2.55329	Indeterminate(ID)-domain 12	vv60017C2H2	Transcription Factor Activity
CUST_16250_PI428914343	VIT_16s0039g01650	-2.55305	Transporter-related	vv50109Incompletely_characterized_transport_systems	Transport
CUST_17152_PI428914343	VIT_16s0050g02430	-2.54928	Receptor protein kinase	0	Signal Transduction
CUST_17811_PI428914343	VIT_15s0021g01540	-2.54902	AvrPto-dependent Pto-interacting protein 3	0	Response to Stress
CUST_18974_PI428914343	VIT_14s0030g00960	-2.54482	R protein MLA10	vv34627R_proteins_from_Plant-pathogen_interaction	Response to Stress
CUST_23256_PI428914343	VIT_12s0034g02510	-2.54269	Unknown	0	Unknown Protein
CUST_12992_PI428914343	VIT_18s0122g00610	-2.54171	3-hydroxy-3-methylglutaryl-coenzyme A reductase 3	vv10100Biosynthesis_of_steroids vv50121Porters_cat_1_to_6	Lipid Metabolic Process
CUST_15697_PI428914343	VIT_17s0000g07260	-2.53681	Glucan endo-1,3-beta-glucosidase 3 precursor	vv10500Starch_and_sucrose_metabolism	Carbohydrate Metabolic Process
CUST_15926_PI428914343	VIT_17s0000g09700	-2.53571	Unknown protein	0	Unknown Protein
CUST_27132_PI428914343	VIT_01s0146g00460	-2.53322	No hit	0	No Hit
CUST_8505_PI428914343	VIT_04s0023g01010	-2.53311	No hit	0	No Hit
CUST_19206_PI428914343	VIT_14s0036g00540	-2.53125	Ribulose bisphosphate carboxylase, large chain	vv10710Carbon_fixation	Generation of Energy
CUST_16730_PI428914343	VIT_16s0022g01740	-2.52931	Unknown protein	0	Unknown Protein
CUST_5544_PI428914343	VIT_06s0009g02880	-2.52699	flavonoid 3',5'-hydroxylase i (F3'5'Hi) [Vitis vinifera]	vv10941Flavonoid_biosynthesis	Secondary Metabolic Process
CUST_13940_PI428914343	VIT_18s0001g11970	-2.52613	Unknown protein	0	Unknown Protein
CUST_25636_PI428914343	VIT_10s0071g00770	-2.52364	Aspartic Protease (VvAP29)	0	Cellular Homeostasis
CUST_25208_PI428914343	VIT_10s0003g03690	-2.51841	Beta-1,3-glucanase precursor	0	Cell Wall Metabolism
CUST_5486_PI428914343	VIT_06s0009g02210	-2.51643	No hit	0	No Hit
CUST_1920_PI428914343	VIT_08s0040g01920	-2.51031	Crinkly4	0	Carbohydrate Metabolic Process
CUST_14971_PI428914343	VIT_18s0089g01020	-2.50838	Ethylene-responsive transcription factor	vv30008Ethylene_signaling vv60003AP2_EREBP	Response to Hormone Stimulus
CUST_12684_PI428914343	VIT_19s0085g00900	-2.50826	Unknown protein	0	Unknown Protein
CUST_1120_PI428914343	VIT_09s0018g01950	-2.50756	Cellulose synthase CSLC05	vv40006Cell_wall	Cell Wall Metabolism
CUST_18231_PI428914343	VIT_15s0046g00360	-2.50752	Aspartic Protease (VvAP37)	0	Cellular Homeostasis
CUST_22920_PI428914343	VIT_12s0121g00240	-2.50744	MuDR transposase; Zinc finger, SWIM-type; Malate synthase-like	0	#N/A
CUST_9763_PI428914343	VIT_03s0091g00410	-2.50635	Unknown protein	0	Unknown Protein
CUST_27171_PI428914343	VIT_01s0150g00350	-2.5054	Zinc finger (DHHC type)	vv60079Other_zf-DHHC	Transcription Factor Activity
CUST_17893_PI428914343	VIT_15s0021g02510	-2.50373	GATA transcription factor 2	vv60016C2C2-GATA	Transcription Factor Activity
CUST_16322_PI428914343	VIT_16s0039g02430	-2.50336	No hit	0	No Hit
CUST_3072_PI428914343	VIT_07s0151g00180	-2.49199	Ankyrin	vv50108Accessory_factors_involved_in_transport	Cellular Process
CUST_9113_PI428914343	VIT_03s0038g01210	-2.48989	Auxin responsive SAUR protein	vv30003Auxin_signaling	Response to Hormone Stimulus
CUST_22199_PI428914343	VIT_12s0028g01710	-2.48939	Unknown	0	Unknown Protein
CUST_27949_PI428914343	VIT_00s0229g00100	-2.4882	Unknown	0	Unknown Protein
CUST_786_PI428914343	VIT_09s0002g08800	-2.4878	Ankyrin	0	Cellular Process
CUST_617_PI428914343	VIT_09s0002g06680	-2.48688	Embryo-specific 3	0	#N/A
CUST_26519_PI428914343	VIT_01s0026g00740	-2.4848	Nucleobase-ascorbate transporter 6 (NAT6)	vv50124Porters_cat_30_to_64	Transport
CUST_10978_PI428914343	VIT_02s0012g00990	-2.47985	LOL1 (LSD ONE like 1)	0	#N/A
CUST_536_PI428914343	VIT_09s0002g05740	-2.47918	Alpha/beta hydrolase fold.	0	Cellular Process
CUST_10521_PI428914343	VIT_02s0025g02420	-2.47737	Major Facilitator Super	0	Unknown Protein
CUST_21992_PI428914343	VIT_13s0320g00010	-2.47436	Lectin	0	Response to Stress
CUST_4486_PI428914343	VIT_07s0130g00340	-2.47368	Esterase/lipase/thioesterase	0	Lipid Metabolic Process
CUST_11731_PI428914343	VIT_19s0014g03840	-2.47306	Unknown protein	0	Unknown Protein
CUST_26895_PI428914343	VIT_01s0010g02150	-2.47219	Calcium-dependent protein kinase-related	0	Signal Transduction
CUST_13490_PI428914343	VIT_18s0001g07290	-2.47036	Unknown protein	0	Unknown Protein
CUST_3648_PI428914343	VIT_07s0005g03630	-2.46531	Ankyrin	0	Cellular Process
CUST_21589_PI428914343	VIT_13s0047g01150	-2.46517	Esterase/lipase/thioesterase	0	#N/A
CUST_19366_PI428914343	VIT_14s0006g01230	-2.46024	Unknown protein	0	Unknown Protein
CUST_19731_PI428914343	VIT_14s0068g00730	-2.45728	Unknown protein	0	Unknown Protein
CUST_26626_PI428914343	VIT_01s0026g01910	-2.45725	myb domain protein 88	vv60044MYB	Transcription Factor Activity
CUST_15581_PI428914343	VIT_17s0000g06040	-2.45489	Phytochrome kinase substrate 1	0	#N/A
CUST_24306_PI428914343	VIT_11s0037g01400	-2.45439	Zinc finger (C3HC4-type ring finger)	vv60078Other_zf-C3HC4	Transcription Factor Activity
CUST_20615_PI428914343	VIT_13s0067g01150	-2.45158	Unknown protein	0	Unknown Protein
CUST_15130_PI428914343	VIT_17s0000g01370	-2.45096	Cytidine/deoxycytidylate deaminase	vv10240Pyrimidine_metabolism	DNA/RNA Metabolic Process
CUST_9931_PI428914343	VIT_03s0088g01150	-2.4505	Squalene monooxygenase	vv10100Biosynthesis_of_steroids vv10900Terpenoid_biosynthesis	Lipid Metabolic Process
CUST_10859_PI428914343	VIT_02s0154g00500	-2.44992	VAP27-1 (VAMP/synaptobrevin-associated protein 27-1)	vv50109Incompletely_characterized_transport_systems	Transport
CUST_12993_PI428914343	VIT_18s0122g00620	-2.44979	Cinnamoyl-CoA reductase	vv10940Phenylpropanoid_biosynthesis	Secondary Metabolic Process
CUST_7187_PI428914343	VIT_05s0124g00530	-2.44936	Ankyrin protein kinase	0	Cellular Process
CUST_23715_PI428914343	VIT_11s0016g02520	-2.44908	Unknown protein	0	Unknown Protein
CUST_10493_PI428914343	VIT_02s0025g02140	-2.4483	Heat shock protein 70	vv23040Spliceosome vv24141Protein_processing_in_endoplasmic_reticulum vv50101Channels_and_pores	Response to Stress
CUST_26051_PI428914343	VIT_01s0011g04060	-2.44672	Receptor-like kinase RHG1	0	Signal Transduction
CUST_3311_PI428914343	VIT_07s0005g00090	-2.44514	Auxin-responsive GH3	vv30003Auxin_signaling	Response to Hormone Stimulus	-3.30242
CUST_6680_PI428914343	VIT_05s0049g01050	-2.44215	Unknown	0	Unknown Protein
CUST_4484_PI428914343	VIT_07s0130g00320	-2.44112	Esterase/lipase/thioesterase	0	#N/A
CUST_17654_PI428914343	VIT_15s0045g01590	-2.4368	Eceriferum 1 (CER1 protein) Sterol desaturase	0	#N/A
CUST_13881_PI428914343	VIT_18s0001g11350	-2.43517	Unknown protein	0	Unknown Protein
CUST_20862_PI428914343	VIT_13s0019g01040	-2.43194	Unknown protein	0	Unknown Protein
CUST_23359_PI428914343	VIT_12s0035g00990	-2.43171	Big apical meristem 1 BAM1	0	Developmental Process
CUST_5076_PI428914343	VIT_06s0004g05940	-2.43111	Uncoupling protein 1	vv50123Porters_cat_18_to_29	Transport
CUST_29470_PI428914343	VIT_00s1356g00010	-2.42793	Zinc finger (C2H2 type) family	vv60017C2H2	Transcription Factor Activity
CUST_3867_PI428914343	VIT_07s0005g06410	-2.42507	High-affinity K+ transporter 1 (HKT1)	vv50124Porters_cat_30_to_64	Transport
CUST_1108_PI428914343	VIT_09s0018g01830	-2.4201	No hit	0	No Hit
CUST_16065_PI428914343	VIT_17s0053g00650	-2.41548	Unknown protein	0	Unknown Protein
CUST_21174_PI428914343	VIT_13s0019g04750	-2.4148	Kinesin morphogenesis of root hair 2 (MRH2)	vv44810Regulation_of_actin_cytoskeleton	Cellular Process
CUST_20133_PI428914343	VIT_14s0066g01840	-2.40883	SAG101 (senescence-associated gene 101)	0	Developmental Process
CUST_4830_PI428914343	VIT_06s0004g03400	-2.40517	Myosin heavy chain	vv44810Regulation_of_actin_cytoskeleton	Cellular Process
CUST_5608_PI428914343	VIT_06s0009g03690	-2.40486	F-box domain containing protein	0	#N/A
CUST_17629_PI428914343	VIT_15s0045g01210	-2.4031	No hit	0	No Hit
CUST_8960_PI428914343	VIT_04s0044g01670	-2.40106	Ankyrin	0	Cellular Process
CUST_19382_PI428914343	VIT_14s0006g01420	-2.40039	Ser/Thr receptor kinase	0	#N/A
CUST_4685_PI428914343	VIT_06s0004g01890	-2.39914	Cu2+-exporting ATPase HMA5 (heavy metal ATPase 5)	vv50131Primary_active_transporter_cat_A2_to_A4	Transport
CUST_7059_PI428914343	VIT_05s0062g00460	-2.39232	UDP-glucose:flavonoid 7-O-glucosyltransferase	vv10941Flavonoid_biosynthesis	Secondary Metabolic Process
CUST_22748_PI428914343	VIT_12s0178g00140	-2.39041	Diacylglycerol kinase 1	vv10561Glycerolipid_metabolism vv10564Glycerophospholipid_metabolism vv34070Phosphatidylinositol_signaling_system	Lipid Metabolic Process
CUST_1432_PI428914343	VIT_08s0056g01520	-2.38915	Acetylglucosaminyltransferase	vv11030Glycan_structures-biosynthesis1	Cellular Process
CUST_483_PI428914343	VIT_09s0002g05150	-2.38697	IAA19	vv30003Auxin_signaling vv60008AUXIAA	Response to Hormone Stimulus
CUST_18423_PI428914343	VIT_15s0046g02420	-2.38664	Aquaporin TMP-C	vv50101Channels_and_pores	Transport
CUST_26740_PI428914343	VIT_01s0010g00330	-2.38568	Clavata1 receptor kinase (CLV1)	0	#N/A
CUST_23404_PI428914343	VIT_12s0035g01470	-2.38407	Disease resistance protein RPS2	0	#N/A
CUST_2601_PI428914343	VIT_08s0007g05670	-2.38337	Unknown	0	Unknown Protein
CUST_18642_PI428914343	VIT_14s0060g01090	-2.38127	LNG1 (LONGIFOLIA1)	0	#N/A
CUST_15165_PI428914343	VIT_17s0000g01760	-2.37947	Beta-glucosidase 24	vv10460Cyanoamino_acid_metabolism vv10500Starch_and_sucrose_metabolism vv10902Monoterpenoid_biosynthesis	Cellular Amino Acids and Derivative Metabolic Process
CUST_3527_PI428914343	VIT_07s0005g02280	-2.37852	Phosphate translocator	vv50122Porters_cat_7_to_17	Transport
CUST_2088_PI428914343	VIT_08s0007g00320	-2.37805	GTP binding protein	0	Signal Transduction
CUST_24820_PI428914343	VIT_10s0116g01670	-2.37458	Prephenate dehydratase with ACT region	vv10400Phenylalanine_tyrosine_and_tryptophan_biosynthesis	Cellular Amino Acids and Derivative Metabolic Process
CUST_26333_PI428914343	VIT_01s0137g00400	-2.37083	Unknown protein	0	Unknown Protein
CUST_12132_PI428914343	VIT_19s0015g00660	-2.36996	E3 ubiquitin-protein ligase HUWE1	vv24120Ubiquitin_mediated_proteolysis	Cellular Homeostasis
CUST_26645_PI428914343	VIT_01s0026g02140	-2.36909	Regulator of chromosome condensation (RCC1)	vv50112Nuclear_pore_complex	DNA/RNA Metabolic Process
CUST_15849_PI428914343	VIT_17s0000g08870	-2.36749	Carboxyl-terminal proteinase	0	Cellular Homeostasis
CUST_2225_PI428914343	VIT_08s0007g01760	-2.36723	Steroid 5 alpha reductase DET2	vv10905Brassinosteroid_biosynthesis	Response to Hormone Stimulus
CUST_21129_PI428914343	VIT_13s0019g04260	-2.36465	Monoglyceride lipase	vv10561Glycerolipid_metabolism	Lipid Metabolic Process
CUST_4742_PI428914343	VIT_06s0004g02520	-2.36183	Telomere repeat binding factor like TRFL6	vv60045MYBrelated	Transcription Factor Activity
CUST_26000_PI428914343	VIT_01s0011g03540	-2.36155	Lateral organ boundaries protein 41	vv60007AS2	Transcription Factor Activity
CUST_15301_PI428914343	VIT_17s0000g03170	-2.36151	Phosphatidic acid phosphatase	vv10561Glycerolipid_metabolism vv10564Glycerophospholipid_metabolism vv10565Ether_lipid_metabolism vv10600Sphingolipid_metabolism	Lipid Metabolic Process
CUST_14548_PI428914343	VIT_18s0075g00090	-2.36146	Unknown	0	Unknown Protein
CUST_24328_PI428914343	VIT_11s0078g00420	-2.35794	Galactokinase	vv10052Galactose_metabolism	Carbohydrate Metabolic Process
CUST_6205_PI428914343	VIT_05s0020g01040	-2.3568	Unknown protein	0	Unknown Protein
CUST_19818_PI428914343	VIT_14s0068g01620	-2.35546	Pollen proteins Ole e I	0	Response to Stress
CUST_23796_PI428914343	VIT_11s0016g03380	-2.34921	Exostosin-like	vv11030Glycan_structures-biosynthesis1	Cellular Process
CUST_19015_PI428914343	VIT_14s0030g01400	-2.34831	Unknown protein	0	Unknown Protein
CUST_14559_PI428914343	VIT_18s0075g00250	-2.34783	Unknown protein	0	Unknown Protein
CUST_1417_PI428914343	VIT_08s0056g01300	-2.34713	Cupin, RmlC-type	0	Response to Stress
CUST_20657_PI428914343	VIT_13s0067g01810	-2.34415	No hit	0	No Hit
CUST_2480_PI428914343	VIT_08s0007g04380	-2.34332	PAB7 (poly(A) binding protein 7)	vv50133Primary_active_transporter_cat_A9_to_A18	Transport
CUST_14142_PI428914343	VIT_18s0001g14060	-2.33983	Transposon protein, CACTA, En/Spm sub-class	0	#N/A
CUST_21998_PI428914343	VIT_13s0320g00070	-2.33969	Myosin-like protein XIF	vv44810Regulation_of_actin_cytoskeleton	Cellular Process
CUST_3640_PI428914343	VIT_07s0005g03530	-2.33967	Ribulose bisphosphate carboxylase, large chain	vv10710Carbon_fixation	Generation of Energy
CUST_19704_PI428914343	VIT_14s0068g00370	-2.33729	No hit	0	No Hit
CUST_5170_PI428914343	VIT_06s0004g06900	-2.33576	Pyruvate decarboxylase isozyme 1	vv10010Glycolysis	Carbohydrate Metabolic Process
CUST_6224_PI428914343	VIT_05s0020g01240	-2.33065	Geranylgeranyl pyrophosphate synthase	vv10100Biosynthesis_of_steroids vv10900Terpenoid_biosynthesis	Lipid Metabolic Process
CUST_10684_PI428914343	VIT_02s0025g04090	-2.31972	GCS1/HAP2 (generative cell-specific 1)	0	Cellular Process
CUST_13176_PI428914343	VIT_18s0001g01600	-2.31959	Ankyrin	0	Cellular Process
CUST_4460_PI428914343	VIT_07s0130g00060	-2.31844	Unknown protein	0	Unknown Protein
CUST_305_PI428914343	VIT_09s0002g03250	-2.31616	Profilin 4 (PRO4) (PFN4)	vv44810Regulation_of_actin_cytoskeleton	Cellular Process
CUST_5360_PI428914343	VIT_06s0009g00750	-2.31614	RAB GTPase RABA7	0	Signal Transduction
CUST_3848_PI428914343	VIT_07s0005g06160	-2.3157	No hit	0	No Hit
CUST_23907_PI428914343	VIT_11s0016g04500	-2.31358	Protein phosphatase 2 (formerly 2A), regulatory subunit B'	vv23015mRNA_surveillance_pathway	DNA/RNA Metabolic Process
CUST_26387_PI428914343	VIT_01s0127g00200	-2.31197	UbiE/COQ5 methyltransferase	vv10130Ubiquinone_biosynthesis	Generation of Energy
CUST_12013_PI428914343	VIT_19s0090g01230	-2.31153	Microtubule associated protein (MAP65-1a)	vv44810Regulation_of_actin_cytoskeleton	Cellular Process
CUST_13609_PI428914343	VIT_18s0001g08530	-2.30672	Unknown protein	0	Unknown Protein
CUST_15095_PI428914343	VIT_17s0000g01000	-2.3024	Amino acid-binding ACT	0	Cellular Amino Acids and Derivative Metabolic Process
CUST_27438_PI428914343	VIT_00s0181g00050	-2.29774	Unknown protein	0	Unknown Protein
CUST_11595_PI428914343	VIT_19s0014g02360	-2.29732	Phytosulfokine receptor precursor	0	#N/A
CUST_11977_PI428914343	VIT_19s0090g00830	-2.29691	Aspartic Protease (VvAP45)	vv50101Channels_and_pores	Transport
CUST_22081_PI428914343	VIT_12s0028g00040	-2.29293	Unknown protein	0	Unknown Protein
CUST_20251_PI428914343	VIT_14s0108g00380	-2.28965	Protein kinase APK1A	0	Signal Transduction
CUST_28295_PI428914343	VIT_00s0282g00040	-2.28842	Major facilitator superfamily protein (MFS) Spinster	vv50121Porters_cat_1_to_6	Transport
CUST_4992_PI428914343	VIT_06s0004g05080	-2.28494	Zinc finger (C3HC4-type ring finger)	vv60078Other_zf-C3HC4	Transcription Factor Activity
CUST_19344_PI428914343	VIT_14s0006g00920	-2.2847	Unknown protein	0	Unknown Protein
CUST_22468_PI428914343	VIT_12s0059g00570	-2.28448	fasciclin arabinogalactan-protein (FLA7)	vv40006Cell_wall	Cell Wall Metabolism
CUST_16570_PI428914343	VIT_16s0013g01990	-2.28336	CLL1B clavata1-like receptor S/T protein kinase	0	Signal Transduction	-1.67087
CUST_14157_PI428914343	VIT_18s0001g14210	-2.27929	Unknown protein	0	Unknown Protein
CUST_12919_PI428914343	VIT_18s0001g06010	-2.27513	Hydrolase, alpha/beta fold	0	Cellular Process
CUST_16956_PI428914343	VIT_16s0050g00350	-2.27309	Tubulin beta-8	vv44145Phagosome vv44810Regulation_of_actin_cytoskeleton	Cellular Process
CUST_25376_PI428914343	VIT_10s0003g05580	-2.26837	Carbohydrate oxidase	0	Carbohydrate Metabolic Process
CUST_12597_PI428914343	VIT_19s0027g01890	-2.26786	Amino acid permease	vv50123Porters_cat_18_to_29	Transport
CUST_372_PI428914343	VIT_09s0002g03940	-2.26699	ERF/AP2 Gene Family (VvERF034),Dehydration Responsive Element-Binding Transcription Factor (VvDREB12)	vv30008Ethylene_signaling vv60003AP2_EREBP	Response to Hormone Stimulus
CUST_27833_PI428914343	VIT_00s0216g00070	-2.26691	Unknown	0	Unknown Protein
CUST_14456_PI428914343	VIT_18s0072g00330	-2.26594	Nucleic acid binding	0	#N/A
CUST_22562_PI428914343	VIT_12s0059g01560	-2.26519	Protein disulfide-isomerase A6	vv24141Protein_processing_in_endoplasmic_reticulum	Cellular Process
CUST_18802_PI428914343	VIT_14s0128g00080	-2.2649	Lipase GDSL	0	Lipid Metabolic Process
CUST_1832_PI428914343	VIT_08s0040g00980	-2.26277	Tubulin beta-1 chain	vv44145Phagosome vv44810Regulation_of_actin_cytoskeleton	Cellular Process
CUST_26289_PI428914343	VIT_01s0011g06600	-2.25694	Glutamate decarboxylase	vv10251Glutamate_metabolism vv10252Alanine_and_aspartate_metabolism vv10272Cysteine_metabolism vv10410Beta-alanine_metabolism vv10650Butanoate_metabolism	Cellular Amino Acids and Derivative Metabolic Process
CUST_27652_PI428914343	VIT_00s0199g00030	-2.25328	Ubiquitin-specific protease 16	0	Cellular Homeostasis
CUST_27951_PI428914343	VIT_00s0229g00120	-2.24946	Ternary complex factor MIP1	0	#N/A
CUST_323_PI428914343	VIT_09s0002g03430	-2.24936	Cytochrome b5 domain-containing protein	0	#N/A
CUST_29404_PI428914343	VIT_00s1239g00010	-2.24147	Abhydrolase domain-containing protein	0	Cellular Homeostasis
CUST_20164_PI428914343	VIT_14s0066g02170	-2.23776	Prolyl 4-hydroxylase	vv10330Arginine_and_proline_metabolismis	Cellular Amino Acids and Derivative Metabolic Process
CUST_6239_PI428914343	VIT_05s0020g01390	-2.23729	No hit	0	No Hit
CUST_27138_PI428914343	VIT_01s0150g00020	-2.23541	Receptor protein kinase	0	Signal Transduction
CUST_8754_PI428914343	VIT_04s0023g03610	-2.23261	MLO4 (mildew resistance locus O 4)	0	Response to Stress
CUST_5986_PI428914343	VIT_05s0077g01060	-2.2318	Aldehyde Dehydrogenase (VvALDH22A1)	vv10260Glycine_serine_and_threonine_metabolism vv50101Channels_and_pores	Cellular Amino Acids and Derivative Metabolic Process
CUST_9168_PI428914343	VIT_03s0038g01960	-2.2313	Proline-rich family protein	0	#N/A
CUST_24668_PI428914343	VIT_10s0116g00030	-2.23025	Pentatricopeptide (PPR) repeat membrane-associated salt-inducible protein	0	Pentatricopeptide (PPR) repeat-containing protein	1.15582
CUST_9329_PI428914343	VIT_03s0038g03620	-2.22004	Rho guanyl-nucleotide exchange factor ROPGEF1	0	#N/A	-1.85746
CUST_25935_PI428914343	VIT_01s0011g02880	-2.21838	Cationic amino acid transporter 8	vv50121Porters_cat_1_to_6	Transport
CUST_28691_PI428914343	VIT_00s0391g00070	-2.21758	3-deoxy-D-arabino-heptulosonate 7-phosphate synthase	vv10400Phenylalanine_tyrosine_and_tryptophan_biosynthesis	Cellular Amino Acids and Derivative Metabolic Process
CUST_6362_PI428914343	VIT_05s0020g02670	-2.21727	Ring zinc finger protein	0	#N/A
CUST_26755_PI428914343	VIT_01s0010g00510	-2.2171	Unknown protein	0	Unknown Protein
CUST_3118_PI428914343	VIT_07s0151g00930	-2.21504	Unknown protein	0	Unknown Protein
CUST_6925_PI428914343	VIT_05s0029g00330	-2.21291	Adenosylhomocysteinase (S-adenosyl-L-homocysteine hydrolase)	vv10271Methionine_metabolism vv10450Selenoamino_acid_metabolism	Cellular Amino Acids and Derivative Metabolic Process
CUST_23352_PI428914343	VIT_12s0035g00920	-2.20827	Unknown protein	0	Unknown Protein
CUST_19056_PI428914343	VIT_14s0030g01860	-2.20785	Transcription factor	vv60062Trihelix	Transcription Factor Activity
CUST_29040_PI428914343	VIT_00s0577g00010	-2.20731	CDPK protein kinase	0	#N/A
CUST_20230_PI428914343	VIT_14s0108g00150	-2.20494	Calmodulin-binding region IQD28	0	Signal Transduction
CUST_28742_PI428914343	VIT_00s0407g00030	-2.20413	Ubiquitin-specific protease 16	0	#N/A
CUST_27048_PI428914343	VIT_01s0010g03750	-2.2016	Unknown protein	0	Unknown Protein
CUST_25246_PI428914343	VIT_10s0003g04130	-2.2011	Unknown	0	No Hit
CUST_24269_PI428914343	VIT_11s0037g01000	-2.1969	Clathrin assembly protein 10	vv50110Protein_coat	Transport	-1.87666
CUST_27827_PI428914343	VIT_00s0216g00010	-2.19435	Unknown	0	Unknown Protein
CUST_19_PI428914343	VIT_09s0002g00130	-2.19364	H(+)-ATPase (VvPH5)	vv10190Oxidative_phosphorylation vv50131Primary_active_transporter_cat_A2_to_A4	Generation of Energy
CUST_6280_PI428914343	VIT_05s0020g01820	-2.19061	Integral membrane family protein UPF0497	0	Cellular Process	1.24185
CUST_12180_PI428914343	VIT_19s0015g01150	-2.18824	Kinesin 4 motor protein	vv44810Regulation_of_actin_cytoskeleton	Cellular Process
CUST_18085_PI428914343	VIT_15s0048g01850	-2.18788	Xyloglucan endotransglucosylase/hydrolase XTH19	vv40006Cell_wall	Cell Wall Metabolism
CUST_25010_PI428914343	VIT_10s0003g01620	-2.18655	Ras protein Rab11B	vv50110Protein_coat	Transport
CUST_20674_PI428914343	VIT_13s0067g02060	-2.18426	Biotin/lipoyl attachment domain-containing protein	vv10061Fatty_acid_biosynthesis vv10620Pyruvate_metabolism	Lipid Metabolic Process
CUST_28152_PI428914343	VIT_00s0259g00210	-2.18083	DNA-binding protein	vv60062Trihelix	Transcription Factor Activity
CUST_14124_PI428914343	VIT_18s0001g13870	-2.18002	Calmodulin binding protein	0	Signal Transduction	-1.72786
CUST_17255_PI428914343	VIT_16s0098g00310	-2.17916	Unknown protein	0	Unknown Protein
CUST_22616_PI428914343	VIT_12s0059g02110	-2.17785	Galacturonosyltransferase 10	vv40006Cell_wall	Cell Wall Metabolism
CUST_27970_PI428914343	VIT_00s0230g00100	-2.17512	ATP binding	0	Cellular Process
CUST_12441_PI428914343	VIT_19s0027g00070	-2.17467	Protein Phosphatase 2A subunit A3 PP2AA3	vv23015mRNA_surveillance_pathway vv34020Calcium_signaling_pathway	Signal Transduction
CUST_680_PI428914343	VIT_09s0002g07480	-2.1726	CwfJ	0	#N/A
CUST_18500_PI428914343	VIT_15s0046g03240	-2.17259	Unknown protein	0	Unknown Protein
CUST_1404_PI428914343	VIT_08s0056g01150	-2.17186	NADH-cytochrome b5 reductase	vv50135Primary_active_transporter_cat_D3_to_E2	Transport
CUST_27944_PI428914343	VIT_00s0229g00050	-2.17126	C2H2 zinc-finger protein ZPT3-3	vv60017C2H2	Transcription Factor Activity
CUST_21030_PI428914343	VIT_13s0019g03210	-2.17111	Lectin-like protein	0	Response to Stress
CUST_27183_PI428914343	VIT_01s0150g00480	-2.17037	Protein binding protein	0	#N/A	-2.33028
CUST_20320_PI428914343	VIT_14s0108g01130	-2.16879	EXS family protein / ERD1/XPR1/SYG1	vv50125Porters_cat_66_to_94	Transport	-1.91532
CUST_14184_PI428914343	VIT_18s0001g14490	-2.16766	Thaumatin	0	Response to Stress
CUST_27135_PI428914343	VIT_01s0146g00510	-2.1624	Zinc finger (C3HC4-type ring finger)	vv60078Other_zf-C3HC4	Transcription Factor Activity	-1.54313
CUST_6571_PI428914343	VIT_05s0020g04880	-2.1624	Seed specific protein Bn15D14A	0	#N/A
CUST_24859_PI428914343	VIT_10s0597g00040	-2.16159	Pentatricopeptide (PPR) repeat-containing protein	0	Pentatricopeptide (PPR) repeat-containing protein
CUST_9785_PI428914343	VIT_03s0091g00630	-2.16124	YGGT family protein	vv50109Incompletely_characterized_transport_systems	Transport
CUST_18202_PI428914343	VIT_15s0046g00070	-2.16089	PBP1 (pinoid-binding protein 1)	vv50004Auxin_transport	Response to Hormone Stimulus
CUST_28877_PI428914343	VIT_00s0475g00050	-2.15902	Alpha/beta hydrolase fold-1 domain	0	Cellular Process
CUST_4598_PI428914343	VIT_06s0004g00980	-2.15864	Dirigent protein pDIR9	0	#N/A
CUST_19143_PI428914343	VIT_14s0081g00540	-2.15676	No hit	0	No Hit	-1.15575
CUST_4795_PI428914343	VIT_06s0004g03050	-2.15647	fasciclin arabinogalactan-protein (FLA11)	vv40006Cell_wall	Cell Wall Metabolism
CUST_22834_PI428914343	VIT_12s0057g00900	-2.15359	Import inner membrane translocase subunit TIM50	vv50132Primary_active_transporter_cat_A5_to_A8	Transport
CUST_2891_PI428914343	VIT_08s0007g08700	-2.15205	DTW domain-containing protein	0	Unknown Protein
CUST_17370_PI428914343	VIT_16s0098g01560	-2.14898	Glucan endo-1,3-beta-D-glucosidase	vv10500Starch_and_sucrose_metabolism	Carbohydrate Metabolic Process
CUST_8077_PI428914343	VIT_04s0008g06050	-2.14876	Phytosulfokine receptor precursor	0	#N/A
CUST_19954_PI428914343	VIT_14s0219g00210	-2.14853	Ubiquitin family	0	Cellular Homeostasis	-1.99452
CUST_25022_PI428914343	VIT_10s0003g01750	-2.14474	Ovate family protein 5 OFP5	vv60086OFP	Transcription Factor Activity
CUST_20726_PI428914343	VIT_13s0067g02900	-2.1404	Basic Leucine Zipper Transcription Factor (VvbZIP33)	vv60012BZIP	Transcription Factor Activity
CUST_26636_PI428914343	VIT_01s0026g02030	-2.14028	basic helix-loop-helix (bHLH) family	vv60011BHLH	Transcription Factor Activity
CUST_3184_PI428914343	VIT_07s0104g00600	-2.14	Elongation factor Tu	vv34626Plant-pathogen_interaction	Response to Stress
CUST_14077_PI428914343	VIT_18s0001g13360	-2.13988	Nodulin MtN21 family	vv50122Porters_cat_7_to_17	Transport	-2.1323
CUST_19067_PI428914343	VIT_14s0030g01970	-2.13972	Auxin-induced protein PCNT115	vv30003Auxin_signaling	Response to Hormone Stimulus
CUST_11851_PI428914343	VIT_19s0014g05160	-2.13835	RPS2 (resistant to p. syringae 2)	vv34626Plant-pathogen_interaction	Response to Stress
CUST_29173_PI428914343	VIT_00s0704g00020	-2.13755	5-alpha-taxadienol-10-beta-hydroxylase	vv10904Diterpenoid_biosynthesis	Secondary Metabolic Process
CUST_2010_PI428914343	VIT_08s0040g02930	-2.13497	Unknown	0	Unknown Protein
CUST_15692_PI428914343	VIT_17s0000g07210	-2.13459	Flavonoid 3'-hydroxylase b (F3'Hb) [Vitis vinifera]	vv10941Flavonoid_biosynthesis	Secondary Metabolic Process
CUST_17631_PI428914343	VIT_15s0045g01230	-2.13407	Phosphatidylinositol N-acetylglucosaminyltransferase subunit	vv10563Glycosylphosphatidylinositol-anchor_biosynthesis	Carbohydrate Metabolic Process
CUST_23706_PI428914343	VIT_11s0016g02430	-2.13049	Dual-specific kinase DSK1	0	#N/A
CUST_23413_PI428914343	VIT_12s0035g01590	-2.1304	No hit	0	No Hit
CUST_8446_PI428914343	VIT_04s0023g00360	-2.12888	Unknown protein	0	Unknown Protein
CUST_25894_PI428914343	VIT_01s0011g02440	-2.12446	Metal-dependent phosphohydrolase HD domain-containing protein-like	0	#N/A
CUST_19526_PI428914343	VIT_14s0006g02990	-2.12443	3-ketoacyl-CoA synthase	0	Lipid Metabolic Process
CUST_19612_PI428914343	VIT_14s0083g00620	-2.12405	NIK1 (NSP- interacting kinase 1)	0	Signal Transduction
CUST_1525_PI428914343	VIT_08s0032g00910	-2.12306	Fasciclin domain-containing protein FLA17	vv40006Cell_wall	Cell Wall Metabolism
CUST_29691_PI428914343	VIT_00s2416g00010	-2.12281	Ribosomal protein L7 (RPL7B) 60S	vv23010Ribosome	DNA/RNA Metabolic Process
CUST_5988_PI428914343	VIT_05s0077g01080	-2.11949	PAPA-1-like family protein	0	#N/A
CUST_9512_PI428914343	VIT_03s0063g00780	-2.11836	CXE carboxylesterase	0	#N/A
CUST_8460_PI428914343	VIT_04s0023g00520	-2.11765	Auxin responsive SAUR protein	vv30003Auxin_signaling	Response to Hormone Stimulus	-2.38378
CUST_9708_PI428914343	VIT_03s0180g00140	-2.11136	Acetyl xylan esterase AxeA	0	Cell Wall Metabolism
CUST_3522_PI428914343	VIT_07s0005g02230	-2.11106	S-adenosylmethionine synthetase 1 (SAM1)	vv10271Methionine_metabolism vv10450Selenoamino_acid_metabolism	Cellular Amino Acids and Derivative Metabolic Process
CUST_1059_PI428914343	VIT_09s0018g01240	-2.10804	Balbiani ring 1	0	Transport
CUST_17277_PI428914343	VIT_16s0098g00560	-2.10616	SP1L2 (SPIRAL2)	vv44810Regulation_of_actin_cytoskeleton	Cellular Process
CUST_15414_PI428914343	VIT_17s0000g04320	-2.10476	Partner of Nob1	0	#N/A
CUST_18705_PI428914343	VIT_14s0060g01780	-2.1046	Unknown protein	0	Unknown Protein
CUST_18048_PI428914343	VIT_15s0048g01420	-2.10359	Plastocyanin domain-containing protein	vv10195Photosynthesis vv50113Thylakoid_targeting_pathway	Generation of Energy
CUST_85_PI428914343	VIT_09s0002g00920	-2.10084	Lung seven transmembrane receptor	0	Signal Transduction
CUST_7759_PI428914343	VIT_04s0008g02760	-2.09991	Unknown protein	0	Unknown Protein
CUST_8388_PI428914343	VIT_04s0043g00740	-2.09934	Cytoplasmic FMR1 interacting protein	vv44810Regulation_of_actin_cytoskeleton	Cellular Process
CUST_28660_PI428914343	VIT_00s0379g00070	-2.09866	CDPK protein kinase	0	#N/A
CUST_14964_PI428914343	VIT_18s0089g00930	-2.09816	SnRK1-interacting protein 1	0	#N/A
CUST_5675_PI428914343	VIT_06s0061g00590	-2.09737	Nodulin family protein	0	Cellular Process
CUST_21203_PI428914343	VIT_13s0019g05130	-2.09434	Serine carboxypeptidase III	0	#N/A
CUST_29032_PI428914343	VIT_00s0568g00020	-2.09232	Gag-pol polyprotein	0	Cellular Process
CUST_2543_PI428914343	VIT_08s0007g05060	-2.0903	ABC Transporter (VvMDR17 - VvABCB17)	vv52010ABC_transporters	Transport
CUST_15434_PI428914343	VIT_17s0000g04540	-2.08793	Enolase	vv10010Glycolysis	Carbohydrate Metabolic Process
CUST_7709_PI428914343	VIT_04s0008g02250	-2.08663	Beta-ketoacyl-CoA synthase	vv10061Fatty_acid_biosynthesis	Lipid Metabolic Process
CUST_12776_PI428914343	VIT_18s0001g01870	-2.08469	SUR2	vv10600Sphingolipid_metabolism	Lipid Metabolic Process
CUST_18920_PI428914343	VIT_14s0030g00350	-2.08358	RKF3 (receptor-like kinase IN in flowers 3)	vv60042MADS	Transcription Factor Activity
CUST_4172_PI428914343	VIT_07s0031g00250	-2.08242	Transporter-related	vv50109Incompletely_characterized_transport_systems	Transport
CUST_11491_PI428914343	VIT_19s0014g01280	-2.08056	Unknown	0	Unknown Protein
CUST_13699_PI428914343	VIT_18s0001g09460	-2.08005	GASA5	vv30010Gibberellin_signaling	Response to Hormone Stimulus
CUST_11324_PI428914343	VIT_02s0087g00420	-2.07926	Zinc finger (C3HC4-type ring finger)	vv60078Other_zf-C3HC4	Transcription Factor Activity
CUST_22816_PI428914343	VIT_12s0057g00670	-2.07892	Heat shock protein 90C	vv24141Protein_processing_in_endoplasmic_reticulum vv34626Plant-pathogen_interaction	Response to Stress
CUST_2609_PI428914343	VIT_08s0007g05750	-2.07858	Ankyrin	0	Cellular Process
CUST_23424_PI428914343	VIT_12s0035g01710	-2.07667	Unknown protein	0	Unknown Protein
CUST_26969_PI428914343	VIT_01s0010g02910	-2.07653	ATP binding protein	0	Cellular Process
CUST_28394_PI428914343	VIT_00s0304g00010	-2.07648	Unknown protein	0	Unknown Protein	-1.76495
CUST_14041_PI428914343	VIT_18s0001g12990	-2.07621	Anthranilate N-benzoyltransferase protein 1	vv10400Phenylalanine_tyrosine_and_tryptophan_biosynthesis	Cellular Amino Acids and Derivative Metabolic Process
CUST_7692_PI428914343	VIT_04s0008g02050	-2.07523	Hydrolase, alpha/beta fold	0	Cellular Process
CUST_2201_PI428914343	VIT_08s0007g01520	-2.07451	TPR-containing protein kinase	0	Signal Transduction
CUST_16738_PI428914343	VIT_16s0022g01830	-2.07357	YLS7 (yellow-leaf-specific gene 7)	0	#N/A
CUST_9939_PI428914343	VIT_03s0088g01250	-2.07337	D-threo-aldose 1-dehydrogenase	vv10053Ascorbate_and_aldarate_metabolism	Response to Stress
CUST_26638_PI428914343	VIT_01s0026g02070	-2.06981	Peptidyl-prolyl cis-trans isomerase cyclophilin-type	0	#N/A
CUST_21127_PI428914343	VIT_13s0019g04240	-2.06838	Protein disulfide-isomerase A1	vv24141Protein_processing_in_endoplasmic_reticulum	Cellular Process
CUST_29743_PI428914343	VIT_00s2594g00010	-2.06725	Receptor protein kinase	0	Signal Transduction
CUST_12796_PI428914343	VIT_18s0001g02490	-2.06711	PAB3 (poly(A) binding protein 3)	vv50133Primary_active_transporter_cat_A9_to_A18	Transport
CUST_6455_PI428914343	VIT_05s0020g03650	-2.0671	Unknown protein	0	Unknown Protein
CUST_6175_PI428914343	VIT_05s0020g00730	-2.06643	Receptor-like protein kinase	0	Signal Transduction
CUST_3071_PI428914343	VIT_07s0151g00170	-2.06452	Ankyrin	0	Cellular Process
CUST_21749_PI428914343	VIT_13s0158g00420	-2.06361	No hit	0	No Hit
CUST_26465_PI428914343	VIT_01s0026g00150	-2.05968	Methyl-CPG-binding Domain 9 MBD9	vv30009Flower_development vv60048PHD	Developmental Process
CUST_17986_PI428914343	VIT_15s0048g00740	-2.05967	No hit	0	No Hit
CUST_3075_PI428914343	VIT_07s0151g00220	-2.05908	Ankyrin	0	Cellular Process
CUST_25183_PI428914343	VIT_10s0003g03430	-2.05559	No hit	0	No Hit
CUST_24488_PI428914343	VIT_11s0052g00020	-2.05396	Balbiani ring 1	0	Transport
CUST_3887_PI428914343	VIT_07s0005g06650	-2.05154	Molecular chaperone DnaK	vv23018RNA_degradation vv50101Channels_and_pores	DNA/RNA Metabolic Process
CUST_29252_PI428914343	VIT_00s0817g00010	-2.0509	Hydrolase	0	#N/A
CUST_13566_PI428914343	VIT_18s0001g08100	-2.05055	Retroelement pol polyprotein	0	DNA/RNA Metabolic Process
CUST_20658_PI428914343	VIT_13s0067g01820	-2.0485	Ribosomal protein S4 (RPS4D) 40S	vv23010Ribosome	DNA/RNA Metabolic Process
CUST_22322_PI428914343	VIT_12s0028g03040	-2.04847	Unknown protein	0	Unknown Protein
CUST_23957_PI428914343	VIT_11s0016g05000	-2.04342	Dynein light chain LC8-type	vv44810Regulation_of_actin_cytoskeleton	Cellular Process
CUST_10011_PI428914343	VIT_03s0132g00230	-2.04209	Aldehyde Dehydrogenase (VvALDH6B5)	vv10280Valine_leucine_and_isoleucine_degradation vv10640Propanoate_metabolism vv50101Channels_and_pores	Cellular Amino Acids and Derivative Metabolic Process	1.43819
CUST_20315_PI428914343	VIT_14s0108g01080	-2.03911	myb domain protein 106	vv60044MYB	Transcription Factor Activity
CUST_4464_PI428914343	VIT_07s0130g00110	-2.0377	SWITCH1 splice variant L phospholipase C	0	#N/A
CUST_25019_PI428914343	VIT_10s0003g01720	-2.0364	Nucleoside triphosphatase	vv10230Purine_metabolism vv10730Thiamine_metabolism	DNA/RNA Metabolic Process
CUST_2889_PI428914343	VIT_08s0007g08680	-2.03561	Unknown protein	0	Unknown Protein
CUST_26678_PI428914343	VIT_01s0026g02530	-2.03523	Beta-1,3-galactosyltransferase	vv10602Glycosphingolipid_biosynthesis	Lipid Metabolic Process
CUST_13753_PI428914343	VIT_18s0001g10040	-2.0326	LRX1 (leucine-rich repeat/extensin 1)	vv40006Cell_wall	Cell Wall Metabolism
CUST_28460_PI428914343	VIT_00s0324g00020	-2.03247	Hydrolase, alpha/beta fold	0	#N/A
CUST_1831_PI428914343	VIT_08s0040g00970	-2.02827	Plectin (myosin-like)	vv44810Regulation_of_actin_cytoskeleton	Cellular Process	-1.61924
CUST_4254_PI428914343	VIT_07s0031g01110	-2.02726	Unknown	0	Unknown Protein	-2.27733
CUST_20616_PI428914343	VIT_13s0067g01180	-2.0235	Leaf senescence related	0	Developmental Process
CUST_19268_PI428914343	VIT_14s0036g01360	-2.02266	Disease resistance protein RPS2	0	Response to Stress
CUST_12100_PI428914343	VIT_19s0015g00300	-2.0226	KCO1 (two pore K channel)	vv50101Channels_and_pores	Transport
CUST_19012_PI428914343	VIT_14s0030g01370	-2.0217	Methyltransferase type 12	0	#N/A
CUST_22743_PI428914343	VIT_12s0178g00090	-2.02143	Diacylglycerol kinase 1	vv10561Glycerolipid_metabolism vv10564Glycerophospholipid_metabolism vv34070Phosphatidylinositol_signaling_system	Lipid Metabolic Process
CUST_12652_PI428914343	VIT_19s0085g00550	-2.02122	Ser/Thr protein kinase	0	#N/A
CUST_27128_PI428914343	VIT_01s0146g00420	-2.01915	No hit	0	No Hit
CUST_1699_PI428914343	VIT_08s0058g01010	-2.01749	Unknown	0	Unknown Protein
CUST_68_PI428914343	VIT_09s0002g00740	-2.01589	COP1-interacting protein	vv24120Ubiquitin_mediated_proteolysis	Cellular Homeostasis
CUST_97_PI428914343	VIT_09s0002g01040	-2.01497	Subtilase	0	Cellular Homeostasis
CUST_23739_PI428914343	VIT_11s0016g02780	-2.00873	myb domain protein 68	vv60044MYB	Transcription Factor Activity
CUST_29354_PI428914343	VIT_00s0992g00010	-2.00739	Zinc finger (MYND type)	vv60067Zf-MYND	Transcription Factor Activity
CUST_13616_PI428914343	VIT_18s0001g08600	-2.00322	basic helix-loop-helix (bHLH) family	vv60011BHLH	Transcription Factor Activity	-1.53043
CUST_4386_PI428914343	VIT_07s0031g02480	-1.99735	Beta-galactosidase	vv10052Galactose_metabolism vv10511N-Glycan_degradation vv10600Sphingolipid_metabolism	Carbohydrate Metabolic Process
CUST_18637_PI428914343	VIT_14s0060g01040	-1.99655	No hit	0	No Hit
CUST_24863_PI428914343	VIT_10s0003g00030	-1.99622	Dof zinc finger protein DOF5.3	vv60015C2C2-DOF	Transcription Factor Activity
CUST_7090_PI428914343	VIT_05s0062g00840	-1.99602	RAB GTPase ARA4	0	Signal Transduction
CUST_16645_PI428914343	VIT_16s0022g00680	-1.99442	Multi-copper oxidase (SKU5)	vv50109Incompletely_characterized_transport_systems	Transport
CUST_21789_PI428914343	VIT_13s0064g00380	-1.99288	Unknown protein	0	Unknown Protein
CUST_535_PI428914343	VIT_09s0002g05730	-1.99221	Esterase	0	#N/A
CUST_29739_PI428914343	VIT_00s2579g00010	-1.9914	Phosphoserine aminotransferase	vv10260Glycine_serine_and_threonine_metabolism vv10750Vitamin_B6_metabolism	Cellular Amino Acids and Derivative Metabolic Process
CUST_10390_PI428914343	VIT_02s0025g01080	-1.9897	No hit	0	No Hit
CUST_19969_PI428914343	VIT_14s0066g00100	-1.98959	Unknown protein	0	Unknown Protein
CUST_21977_PI428914343	VIT_13s0156g00490	-1.98775	No hit	0	No Hit
CUST_4333_PI428914343	VIT_07s0031g01920	-1.9873	Protein kinase CRK1 CRK1 protein(Cdc2-related kinase 1)	0	Signal Transduction
CUST_8399_PI428914343	VIT_04s0043g00850	-1.98668	Unknown protein	0	Unknown Protein
CUST_9535_PI428914343	VIT_03s0063g01020	-1.98588	Armadillo/beta-catenin repeat	0	Signal Transduction
CUST_18744_PI428914343	VIT_14s0060g02190	-1.98427	Unknown protein	0	Unknown Protein
CUST_7487_PI428914343	VIT_05s0094g01590	-1.98317	Kelch repeat-containing F-box protein	0	Cellular Homeostasis
CUST_24002_PI428914343	VIT_11s0016g05460	-1.98273	BRI1-KD interacting protein	vv30005Brassinosteroids_signaling	Response to Hormone Stimulus
CUST_2679_PI428914343	VIT_08s0007g06520	-1.98141	Actin beta/gamma 1	vv44810Regulation_of_actin_cytoskeleton	Cellular Process
CUST_22396_PI428914343	VIT_12s0028g03870	-1.98132	Pentatricopeptide (PPR) repeat-containing protein	0	Pentatricopeptide (PPR) repeat-containing protein
CUST_21161_PI428914343	VIT_13s0019g04600	-1.97981	ABC Transporter (VvWBC15 - VvABCG15)	vv52010ABC_transporters	Transport
CUST_7741_PI428914343	VIT_04s0008g02580	-1.97584	V-type H+-transporting ATPase subunit A	vv10190Oxidative_phosphorylation vv44145Phagosome vv50131Primary_active_transporter_cat_A2_to_A4	Generation of Energy
CUST_9929_PI428914343	VIT_03s0088g01130	-1.97529	EMB2758 (embryo defective 2758)	0	#N/A
CUST_4869_PI428914343	VIT_06s0004g03810	-1.97388	Kinesin motor protein	vv44810Regulation_of_actin_cytoskeleton	Cellular Process
CUST_25716_PI428914343	VIT_01s0011g00600	-1.97361	Acclimation of photosynthesis to environment	vv50122Porters_cat_7_to_17	Transport
CUST_13342_PI428914343	VIT_18s0001g04790	-1.97358	Aspartic Protease (VvAP42)	0	Cellular Homeostasis
CUST_5985_PI428914343	VIT_05s0077g01050	-1.97157	Unknown protein	0	Unknown Protein
CUST_1782_PI428914343	VIT_08s0040g00440	-1.97154	Unknown protein	0	Unknown Protein
CUST_1701_PI428914343	VIT_08s0058g01030	-1.97136	Saposin B domain-containing protein	vv50101Channels_and_pores	Transport
CUST_16784_PI428914343	VIT_16s0022g02350	-1.9713	ACI13	0	Response to Stress
CUST_2424_PI428914343	VIT_08s0007g03820	-1.96778	PTL (PETAL LOSS)	vv60062Trihelix	Transcription Factor Activity
CUST_2691_PI428914343	VIT_08s0007g06640	-1.96676	Growth-regulating factor related	vv60033GRF	Transcription Factor Activity
CUST_9867_PI428914343	VIT_03s0088g00300	-1.96608	Unknown	0	Unknown Protein
CUST_6374_PI428914343	VIT_05s0020g02810	-1.96448	Unknown protein	0	Unknown Protein
CUST_10988_PI428914343	VIT_02s0012g01100	-1.9624	Protein phosphatase 2C POLTERGEIST-like 1	0	Signal Transduction
CUST_20088_PI428914343	VIT_14s0066g01360	-1.96188	No hit	0	No Hit
CUST_2355_PI428914343	VIT_08s0007g03120	-1.96067	Auxin responsive SAUR protein	vv30003Auxin_signaling	Response to Hormone Stimulus
CUST_9707_PI428914343	VIT_03s0180g00130	-1.9606	D-3-phosphoglycerate dehydrogenase, chloroplast precursor	vv10260Glycine_serine_and_threonine_metabolism	Cellular Amino Acids and Derivative Metabolic Process
CUST_9850_PI428914343	VIT_03s0088g00110	-1.95845	Serine carboxypeptidase SCPL17	0	#N/A
CUST_6847_PI428914343	VIT_05s0051g00700	-1.9577	No hit	0	No Hit
CUST_24487_PI428914343	VIT_11s0052g00010	-1.95743	No hit	0	No Hit
CUST_733_PI428914343	VIT_09s0002g08110	-1.95716	Unknown	0	Unknown Protein
CUST_13000_PI428914343	VIT_18s0122g00700	-1.95563	AT-hook protein 1	0	Unknown Protein
CUST_11838_PI428914343	VIT_19s0014g05030	-1.95463	No hit	0	No Hit
CUST_23858_PI428914343	VIT_11s0016g04010	-1.95455	Unknown protein	0	Unknown Protein
CUST_6836_PI428914343	VIT_05s0051g00540	-1.95442	LRR receptor-like kinase 2	0	Signal Transduction
CUST_6212_PI428914343	VIT_05s0020g01110	-1.95387	Pectinacetylesterase	vv40006Cell_wall	Cell Wall Metabolism
CUST_18275_PI428914343	VIT_15s0046g00870	-1.95319	Cleavage and polyadenylation specificity factor (CPSF) A subunit	0	#N/A
CUST_16464_PI428914343	VIT_16s0013g00670	-1.95103	TIR-NBS-LRR-TIR disease resistance protein	0	#N/A
CUST_29560_PI428914343	VIT_00s1667g00010	-1.95009	LEM3 (ligand-effect modulator 3) family protein	vv50108Accessory_factors_involved_in_transport	Cellular Process
CUST_22077_PI428914343	VIT_12s0142g00640	-1.94696	FLS2 (flagellin-sensitive 2)	vv34626Plant-pathogen_interaction	Response to Stress
CUST_10262_PI428914343	VIT_03s0017g02280	-1.94627	myb family	vv60029G2-like	Transcription Factor Activity
CUST_22099_PI428914343	VIT_12s0028g00400	-1.94388	1,3-beta-glucan synthase	vv10500Starch_and_sucrose_metabolism	Carbohydrate Metabolic Process
CUST_28313_PI428914343	VIT_00s0285g00080	-1.94246	Beta-galactosidase	vv10052Galactose_metabolism vv10511N-Glycan_degradation vv10600Sphingolipid_metabolism	Carbohydrate Metabolic Process
CUST_26330_PI428914343	VIT_01s0137g00370	-1.94151	No hit	0	No Hit
CUST_15169_PI428914343	VIT_17s0000g01800	-1.94143	Unknown protein	0	Unknown Protein
CUST_14842_PI428914343	VIT_18s0041g01900	-1.94133	Elongation factor 1-gamma	0	Secondary Metabolic Process
CUST_23409_PI428914343	VIT_12s0035g01520	-1.94058	Disease resistance protein RPS2	0	#N/A
CUST_26860_PI428914343	VIT_01s0010g01760	-1.94035	Remorin	0	#N/A
CUST_10975_PI428914343	VIT_02s0012g00960	-1.93983	1-deoxy-D-xylulose-5-phosphate synthase	vv10100Biosynthesis_of_steroids	Lipid Metabolic Process
CUST_17932_PI428914343	VIT_15s0048g00170	-1.9395	H(+)-ATPase 4 AHA4	vv10190Oxidative_phosphorylation vv50131Primary_active_transporter_cat_A2_to_A4	Generation of Energy
CUST_14660_PI428914343	VIT_18s0117g00390	-1.93737	far-red impaired responsive family protein	vv60071Orphans_far-red	Transcription Factor Activity
CUST_19250_PI428914343	VIT_14s0036g01120	-1.93553	Unknown	0	Unknown Protein
CUST_15032_PI428914343	VIT_17s0000g00130	-1.93345	SEC14 cytosolic factor	vv50122Porters_cat_7_to_17	Transport
CUST_8909_PI428914343	VIT_04s0044g01070	-1.93291	Leaf senescence related protein-like	0	Developmental Process
CUST_28610_PI428914343	VIT_00s0370g00020	-1.93265	Clathrin, light polypeptide B	vv50110Protein_coat	Transport
CUST_477_PI428914343	VIT_09s0002g05090	-1.93214	CENP-C	vv44110Cell_cycle	Cellular Process
CUST_9864_PI428914343	VIT_03s0088g00270	-1.93134	No hit	0	No Hit
CUST_26630_PI428914343	VIT_01s0026g01950	-1.93088	Homeobox-leucine zipper protein HB13	vv60034HB	Transcription Factor Activity
CUST_5680_PI428914343	VIT_06s0061g00650	-1.92948	No hit	0	No Hit
CUST_19771_PI428914343	VIT_14s0068g01150	-1.92749	Sialyltransferase	vv10602Glycosphingolipid_biosynthesis	Lipid Metabolic Process
CUST_2516_PI428914343	VIT_08s0007g04780	-1.92611	Aquaporin GAMMA-TIP	vv50101Channels_and_pores	Transport
CUST_28793_PI428914343	VIT_00s0425g00010	-1.9247	Ras-related protein Rab7	0	Signal Transduction
CUST_21219_PI428914343	VIT_13s0019g05290	-1.92444	Acyl-CoA binding	0	Lipid Metabolic Process
CUST_19700_PI428914343	VIT_14s0068g00310	-1.92437	Nuclear transport factor 2 (NTF2)	vv50133Primary_active_transporter_cat_A9_to_A18	Transport
CUST_5471_PI428914343	VIT_06s0009g02020	-1.92308	Tubulin beta-4 chain	vv44145Phagosome vv44810Regulation_of_actin_cytoskeleton	Cellular Process
CUST_12969_PI428914343	VIT_18s0122g00280	-1.92101	Unknown protein	0	Unknown Protein
CUST_20057_PI428914343	VIT_14s0066g01050	-1.91945	Glycogen synthase kinase 3 beta	vv44110Cell_cycle	Cellular Process
CUST_25321_PI428914343	VIT_10s0003g04990	-1.91847	feronia receptor-like kinase	0	#N/A
CUST_3269_PI428914343	VIT_07s0104g01490	-1.91533	Transcription termination factor mitochondrial mTERF	vv60085MTERF	Transcription Factor Activity
CUST_18022_PI428914343	VIT_15s0048g01130	-1.91467	Subtilase	0	#N/A	-2.3454
CUST_26134_PI428914343	VIT_01s0011g04910	-1.91419	Serine carboxypeptidase CPVL precursor	0	#N/A
CUST_28923_PI428914343	VIT_00s0499g00030	-1.91349	Stearoyl-CoA 9-desaturase	vv11040Biosynthesis_of_unsaturated_fatty_acids	Lipid Metabolic Process
CUST_18682_PI428914343	VIT_14s0060g01520	-1.91315	GATA transcription factor 16	vv60016C2C2-GATA	Transcription Factor Activity
CUST_24671_PI428914343	VIT_10s0116g00100	-1.91154	Strubbelig receptor family 8	0	#N/A
CUST_20428_PI428914343	VIT_13s0067g01770	-1.9077	Steroid 5alpha-reductase	vv10905Brassinosteroid_biosynthesis	Response to Hormone Stimulus
CUST_10750_PI428914343	VIT_02s0025g04760	-1.90695	Splicing factor YT521-B	0	#N/A	1.43588
CUST_19194_PI428914343	VIT_14s0036g00340	-1.90602	No hit	0	No Hit
CUST_4046_PI428914343	VIT_07s0129g00030	-1.90558	Short-root transcription factor (SHR)	vv60032GRAS	Transcription Factor Activity
CUST_20708_PI428914343	VIT_13s0067g02590	-1.90399	No hit	0	No Hit
CUST_24454_PI428914343	VIT_11s0103g00310	-1.90377	Unknown protein	0	Unknown Protein
CUST_7916_PI428914343	VIT_04s0008g04350	-1.90305	Syntaxin 5	vv24130SNARE_interactions_in_vesicular_transport vv50101Channels_and_pores	Transport	-1.42872
CUST_24538_PI428914343	VIT_11s0052g00530	-1.90246	Zinc-binding protein	0	#N/A
CUST_13298_PI428914343	VIT_18s0001g03820	-1.90097	Phosphatidylinositol-4-phosphate 5-kinase 1	vv10562Inositol_phosphate_metabolism vv34070Phosphatidylinositol_signaling_system vv44810Regulation_of_actin_cytoskeleton vv50110Protein_coat	Carbohydrate Metabolic Process
CUST_21378_PI428914343	VIT_13s0147g00120	-1.90018	TIR-NBS-LRR-TIR disease resistance protein	0	#N/A
CUST_13456_PI428914343	VIT_18s0001g06820	-1.9	MATE efflux family protein ripening responsive	vv50125Porters_cat_66_to_94	Transport
CUST_5968_PI428914343	VIT_05s0077g00870	-1.89813	Lipase GDSL	0	Lipid Metabolic Process
CUST_6219_PI428914343	VIT_05s0020g01180	-1.89812	Proteasome 26S AAA-ATPase subunit (RPT5a)	vv23050Proteasome	Cellular Homeostasis
CUST_4927_PI428914343	VIT_06s0004g04390	-1.89763	UDP-glucuronic acid decarboxylase 1	vv10500Starch_and_sucrose_metabolism vv10520Nucleotide_sugars_metabolism	Carbohydrate Metabolic Process	-1.28914
CUST_28139_PI428914343	VIT_00s0259g00080	-1.89627	Metal ion binding	0	#N/A
CUST_7908_PI428914343	VIT_04s0008g04270	-1.89625	Protein phosphatase 2 (formerly 2A), regulatory subunit B'	vv23015mRNA_surveillance_pathway	DNA/RNA Metabolic Process
CUST_9137_PI428914343	VIT_03s0038g01480	-1.8927	Beta-fructofuranosidase	vv10052Galactose_metabolism vv10500Starch_and_sucrose_metabolism	Carbohydrate Metabolic Process
CUST_23562_PI428914343	VIT_11s0016g00960	-1.89051	Subtilase	0	Cellular Homeostasis
CUST_24854_PI428914343	VIT_10s0405g00060	-1.8887	No hit	0	No Hit
CUST_20027_PI428914343	VIT_14s0066g00730	-1.88846	RST1 (resurrection1)	0	#N/A
CUST_1799_PI428914343	VIT_08s0040g00630	-1.88748	Hydroxyproline-rich glycoprotein	vv40006Cell_wall	Cell Wall Metabolism
CUST_7614_PI428914343	VIT_04s0008g01250	-1.8856	Unknown	0	Unknown Protein
CUST_22631_PI428914343	VIT_12s0059g02290	-1.88476	Unknown protein	0	Unknown Protein
CUST_16565_PI428914343	VIT_16s0013g01940	-1.88421	Kinase-like protein TMKL1	0	#N/A
CUST_9413_PI428914343	VIT_03s0038g04500	-1.88378	Bifunctional dihydrofolate reductase-thymidylate synthase 1	vv10240Pyrimidine_metabolism vv10670One_carbon_pool_by_folate vv10790Folate_biosynthesis	DNA/RNA Metabolic Process
CUST_3579_PI428914343	VIT_07s0005g02830	-1.88336	DNA-binding protein	0	#N/A
CUST_27243_PI428914343	VIT_00s0125g00430	-1.88228	Root hair defective 3 GTP-binding (RHD3)	0	#N/A
CUST_29746_PI428914343	VIT_00s2607g00010	-1.88086	Phosphoserine aminotransferase	vv10260Glycine_serine_and_threonine_metabolism vv10750Vitamin_B6_metabolism	Cellular Amino Acids and Derivative Metabolic Process
CUST_1153_PI428914343	VIT_09s0054g00190	-1.88047	Ribosomal protein L7 (RPL7D) 60S	vv23010Ribosome	DNA/RNA Metabolic Process
CUST_4372_PI428914343	VIT_07s0031g02320	-1.87707	Leaf senescence protein	0	Developmental Process
CUST_21928_PI428914343	VIT_13s0064g01850	-1.87591	R protein MLA10	vv34627R_proteins_from_Plant-pathogen_interaction	Response to Stress
CUST_10562_PI428914343	VIT_02s0025g02830	-1.87585	Beta-1,3-galactosyltransferase sqv-2	vv10602Glycosphingolipid_biosynthesis	Lipid Metabolic Process
CUST_28777_PI428914343	VIT_00s0415g00030	-1.875	Molecular chaperone DnaK	vv23018RNA_degradation vv50101Channels_and_pores	DNA/RNA Metabolic Process
CUST_833_PI428914343	VIT_09s0096g00090	-1.87413	Hypoxia up-regulated 1 HSP70	vv50101Channels_and_pores	Transport
CUST_16723_PI428914343	VIT_16s0022g01670	-1.87383	Receptor kinase LRK10	0	Signal Transduction
CUST_23795_PI428914343	VIT_11s0016g03370	-1.87275	Exostosin-like	vv11030Glycan_structures-biosynthesis1	Cellular Process
CUST_3744_PI428914343	VIT_07s0005g04710	-1.87271	Protein kinase	0	Signal Transduction
CUST_19640_PI428914343	VIT_14s0083g00910	-1.87208	Auxin-independent growth promoter	0	Developmental Process
CUST_21666_PI428914343	VIT_13s0084g00800	-1.87056	Transcription factor	vv60062Trihelix	Transcription Factor Activity	-2.15587
CUST_14531_PI428914343	VIT_18s0072g01160	-1.86943	Unknown	0	No Hit
CUST_22436_PI428914343	VIT_12s0059g00240	-1.86938	Epoxide hydrolase	0	#N/A
CUST_5173_PI428914343	VIT_06s0004g06930	-1.86936	Zinc finger (C3HC4-type ring finger)	vv60078Other_zf-C3HC4	Transcription Factor Activity
CUST_8490_PI428914343	VIT_04s0023g00840	-1.86935	Mitochondrial Acyl carrier protein 2	vv10190Oxidative_phosphorylation vv50134Primary_active_transporter_cat_D1	Generation of Energy
CUST_15649_PI428914343	VIT_17s0000g06730	-1.86649	No hit	0	No Hit
CUST_14399_PI428914343	VIT_18s0164g00070	-1.86599	Somatic embryogenesis protein kinase	0	#N/A
CUST_7846_PI428914343	VIT_04s0008g03640	-1.86575	FAD-binding domain-containing protein	0	#N/A
CUST_10829_PI428914343	VIT_02s0154g00200	-1.86489	Unknown protein	0	Unknown Protein
CUST_22514_PI428914343	VIT_12s0059g01030	-1.86462	Dentin sialophosphoprotein	0	Cellular Process
CUST_15742_PI428914343	VIT_17s0000g07750	-1.8614	Zinc finger protein 5	vv60017C2H2	Transcription Factor Activity
CUST_14264_PI428914343	VIT_18s0001g15350	-1.86035	Pentatricopeptide (PPR) repeat-containing protein	0	Pentatricopeptide (PPR) repeat-containing protein
CUST_26801_PI428914343	VIT_01s0010g01030	-1.8601	F-box family protein	0	#N/A
CUST_24528_PI428914343	VIT_11s0052g00430	-1.85969	Glucose-6-phosphate/phosphate-tranlocator	vv50122Porters_cat_7_to_17	Transport
CUST_14315_PI428914343	VIT_18s0166g00130	-1.85933	Substrate carrier, Mitochondrial	vv50123Porters_cat_18_to_29	Transport
CUST_17864_PI428914343	VIT_15s0021g02200	-1.85925	Nucleoporin 62kDa	vv23013RNA_transport vv50109Incompletely_characterized_transport_systems vv50112Nuclear_pore_complex	DNA/RNA Metabolic Process
CUST_10602_PI428914343	VIT_02s0025g03250	-1.85921	Protein kinase	0	Signal Transduction
CUST_21303_PI428914343	VIT_13s0106g00020	-1.85872	RPM1 (resistance to p. syringae pv maculicola 1)	vv34626Plant-pathogen_interaction	Response to Stress
CUST_21608_PI428914343	VIT_13s0084g00100	-1.85775	Nodulation protein	0	#N/A
CUST_9678_PI428914343	VIT_03s0063g02540	-1.85683	Unknown protein	0	Unknown Protein
CUST_16385_PI428914343	VIT_16s0115g00160	-1.85632	LEM3 (ligand-effect modulator 3)	vv50108Accessory_factors_involved_in_transport	Cellular Process
CUST_25817_PI428914343	VIT_01s0011g01630	-1.85424	Protein NAP1 (Nck-associated protein 1)	vv44810Regulation_of_actin_cytoskeleton	Cellular Process
CUST_21183_PI428914343	VIT_13s0019g04890	-1.85373	Shugoshin-1	0	No Hit
CUST_18448_PI428914343	VIT_15s0046g02670	-1.85351	No hit	0	No Hit
CUST_25947_PI428914343	VIT_01s0011g03000	-1.85315	No hit	0	No Hit
CUST_214_PI428914343	VIT_09s0002g02290	-1.85188	Beta-galactosidase	vv10052Galactose_metabolism vv10511N-Glycan_degradation vv10600Sphingolipid_metabolism	Carbohydrate Metabolic Process	-1.11756
CUST_19809_PI428914343	VIT_14s0068g01530	-1.85108	Zinc finger (DHHC type)	vv60079Other_zf-DHHC	Transcription Factor Activity
CUST_1857_PI428914343	VIT_08s0040g01260	-1.85026	Unknown protein	0	Unknown Protein	-1.33268
CUST_2008_PI428914343	VIT_08s0040g02910	-1.84964	Unknown protein	0	Unknown Protein
CUST_10804_PI428914343	VIT_02s0241g00140	-1.84957	Calmodulin (A)	vv34020Calcium_signaling_pathway vv34626Plant-pathogen_interaction	Signal Transduction
CUST_27191_PI428914343	VIT_01s0150g00580	-1.84819	Ribosomal protein L10 (RPL10B) 60S	vv23010Ribosome	DNA/RNA Metabolic Process
CUST_8325_PI428914343	VIT_04s0079g00700	-1.84458	Protein kinase CRK1 CRK1 protein(Cdc2-related kinase 1)	0	Signal Transduction
CUST_21972_PI428914343	VIT_13s0156g00440	-1.84414	R protein disease resistance protein	vv34627R_proteins_from_Plant-pathogen_interaction	Response to Stress
CUST_4707_PI428914343	VIT_06s0004g02120	-1.84321	Oxoglutarate/malate translocator	vv50124Porters_cat_30_to_64	Transport
CUST_22820_PI428914343	VIT_12s0057g00710	-1.84201	DnaJ homolog, subfamily B, member 12	vv50132Primary_active_transporter_cat_A5_to_A8	Transport
CUST_19139_PI428914343	VIT_14s0081g00500	-1.84176	Histone H1	0	#N/A
CUST_11279_PI428914343	VIT_02s0033g01340	-1.84022	Unknown protein	0	Unknown Protein
CUST_23335_PI428914343	VIT_12s0035g00750	-1.84	Disease resistance protein	0	#N/A
CUST_25794_PI428914343	VIT_01s0011g01390	-1.83977	No hit	0	No Hit
CUST_17991_PI428914343	VIT_15s0048g00800	-1.8396	Guanine nucleotide exchange MIN7	vv34626Plant-pathogen_interaction	Response to Stress
CUST_9343_PI428914343	VIT_03s0038g03760	-1.83922	Auxin-induced SAUR	vv30003Auxin_signaling	Response to Hormone Stimulus	-1.90642
CUST_322_PI428914343	VIT_09s0002g03420	-1.83856	Cytochrome b5 domain-containing protein	0	Generation of Energy
CUST_22539_PI428914343	VIT_12s0059g01280	-1.83841	Nucleobase-ascorbate transporter 1 (NAT1)	vv50124Porters_cat_30_to_64	Transport
CUST_209_PI428914343	VIT_09s0002g02240	-1.83731	Chaperonin GroEL	vv23018RNA_degradation	DNA/RNA Metabolic Process
CUST_5331_PI428914343	VIT_06s0009g00210	-1.83452	Calmodulin-binding region IQ5	0	Signal Transduction
CUST_11260_PI428914343	VIT_02s0033g01120	-1.83428	Dehydration-responsive protein	0	#N/A
CUST_10636_PI428914343	VIT_02s0025g03590	-1.83377	Phospholipid hydroperoxide glutathione peroxidase	vv10480Glutathione_metabolism	Cellular Amino Acids and Derivative Metabolic Process
CUST_21455_PI428914343	VIT_13s0073g00430	-1.83277	BZIP transcription factor	vv60012BZIP	Transcription Factor Activity
CUST_19783_PI428914343	VIT_14s0068g01270	-1.83258	No hit	0	No Hit
CUST_26322_PI428914343	VIT_01s0137g00290	-1.83218	Oxysterol binding protein	0	Lipid Metabolic Process	-1.79142
CUST_3139_PI428914343	VIT_07s0104g00110	-1.83111	Unknown	0	Unknown Protein
CUST_6544_PI428914343	VIT_05s0020g04610	-1.82995	SYM10 protein	0	#N/A
CUST_18624_PI428914343	VIT_14s0060g00900	-1.82863	Unknown protein	0	Unknown Protein	-1.93118
CUST_2425_PI428914343	VIT_08s0007g03830	-1.82847	fructose-bisphosphate aldolase cytoplasmic isozyme	vv10010Glycolysis vv10030Pentose_phosphate vv10051Fructose_and_mannose_metabolism vv10710Carbon_fixation	Carbohydrate Metabolic Process
CUST_11570_PI428914343	VIT_19s0014g02100	-1.82796	Unknown protein	0	Unknown Protein
CUST_9259_PI428914343	VIT_03s0038g02920	-1.82746	S-adenosyl-methionine-sterol-C-methyltransferase	vv10100Biosynthesis_of_steroids	Lipid Metabolic Process
CUST_24457_PI428914343	VIT_11s0103g00370	-1.82705	Cd2+-exporting ATPase HMA2 (Heavy metal ATPase 2)	vv50131Primary_active_transporter_cat_A2_to_A4	Transport
CUST_21927_PI428914343	VIT_13s0064g01840	-1.82702	No hit	0	No Hit
CUST_5969_PI428914343	VIT_05s0077g00880	-1.82584	Peroxidase	vv10360Phenylalanine_metabolism vv10680Methane_metabolism	Response to Stress
CUST_25417_PI428914343	VIT_10s0092g00200	-1.82562	Drug/metabolite transporter DMT family transporter	vv50122Porters_cat_7_to_17	Transport
CUST_4161_PI428914343	VIT_07s0031g00130	-1.82413	Kinesin protein FRA1 (fragile fiber 1)	vv44810Regulation_of_actin_cytoskeleton	Cellular Process
CUST_12959_PI428914343	VIT_18s0122g00140	-1.82349	Lipid-A-disaccharide synthase (LpxB)	vv10540Lipopolysaccharide_biosynthesis	Lipid Metabolic Process
CUST_21978_PI428914343	VIT_13s0156g00500	-1.82202	R protein disease resistance protein	vv34627R_proteins_from_Plant-pathogen_interaction	Response to Stress
CUST_9817_PI428914343	VIT_03s0091g01010	-1.8218	LIM domain protein WLIM1	vv60040LIM	Transcription Factor Activity
CUST_25265_PI428914343	VIT_10s0003g04320	-1.81973	PINOID	vv50004Auxin_transport vv50125Porters_cat_66_to_94	Response to Hormone Stimulus
CUST_6999_PI428914343	VIT_05s0029g01210	-1.81853	Alkaline phytoceramidase	vv10600Sphingolipid_metabolism	Lipid Metabolic Process
CUST_27935_PI428914343	VIT_00s0227g00200	-1.81801	formin protein AHF1	vv44810Regulation_of_actin_cytoskeleton	Cellular Process
CUST_26838_PI428914343	VIT_01s0010g01460	-1.81782	Pentatricopeptide (PPR) repeat-containing protein	0	Pentatricopeptide (PPR) repeat-containing protein
CUST_25171_PI428914343	VIT_10s0003g03310	-1.81781	EMB2756 (embryo defective 2756)	0	#N/A
CUST_28082_PI428914343	VIT_00s0252g00080	-1.81617	Ribosomal protein S4	vv23010Ribosome	DNA/RNA Metabolic Process
CUST_4689_PI428914343	VIT_06s0004g01930	-1.81566	Zinc finger (C3HC4-type ring finger)BIG BROTHER	vv60078Other_zf-C3HC4	Transcription Factor Activity
CUST_20871_PI428914343	VIT_13s0019g01200	-1.81558	Unknown	0	Unknown Protein
CUST_28553_PI428914343	VIT_00s0347g00040	-1.81531	Avr9/Cf-9 rapidly elicited protein 20	0	Response to Stress
CUST_15315_PI428914343	VIT_17s0000g03310	-1.81461	Heat shock protein 70	vv23040Spliceosome vv24141Protein_processing_in_endoplasmic_reticulum vv50101Channels_and_pores	Response to Stress
CUST_2830_PI428914343	VIT_08s0007g08060	-1.81389	Zinc finger (HIT type) SEF	vv30009Flower_development	Developmental Process
CUST_13271_PI428914343	VIT_18s0001g03290	-1.81377	1-phosphatidylinositol-4-phosphate 5-kinase	vv10562Inositol_phosphate_metabolism vv34070Phosphatidylinositol_signaling_system vv44810Regulation_of_actin_cytoskeleton vv50110Protein_coat	Carbohydrate Metabolic Process
CUST_25696_PI428914343	VIT_01s0011g00370	-1.81347	SP1L2 (SPIRAL2)	vv44810Regulation_of_actin_cytoskeleton	Cellular Process
CUST_20999_PI428914343	VIT_13s0019g02880	-1.81209	UDP-glucoronosyl/UDP-glucosyl transferase	0	#N/A
CUST_25143_PI428914343	VIT_10s0003g03010	-1.81168	Unknown protein	0	Unknown Protein
CUST_13477_PI428914343	VIT_18s0001g07150	-1.81065	Serine/threonine-protein kinase	0	Signal Transduction
CUST_1372_PI428914343	VIT_08s0056g00740	-1.81047	Unknown protein	0	Unknown Protein
CUST_14025_PI428914343	VIT_18s0001g12830	-1.80897	1,4-beta-mannan endohydrolase	vv10051Fructose_and_mannose_metabolism	Carbohydrate Metabolic Process
CUST_26195_PI428914343	VIT_01s0011g05590	-1.80661	Erwinia induced protein 2	0	#N/A
CUST_28814_PI428914343	VIT_00s0434g00080	-1.80574	Aspartic Protease (VvAP48)	0	Cellular Homeostasis
CUST_14643_PI428914343	VIT_18s0117g00190	-1.8056	Unknown protein	0	Unknown Protein
CUST_10939_PI428914343	VIT_02s0012g00590	-1.80373	Unknown protein	0	Unknown Protein
CUST_11119_PI428914343	VIT_02s0012g02680	-1.8	No hit	0	No Hit
CUST_21720_PI428914343	VIT_13s0158g00110	-1.79876	Galactosyltransferase	0	#N/A
CUST_26425_PI428914343	VIT_01s0127g00610	-1.79794	Beta-1,3-glucanase	0	Cell Wall Metabolism
CUST_19373_PI428914343	VIT_14s0006g01320	-1.79431	No hit	0	No Hit
CUST_19993_PI428914343	VIT_14s0066g00360	-1.7939	NAC domain-containing protein (VvNAC59)	vv60046NAC	Transcription Factor Activity
CUST_21949_PI428914343	VIT_13s0156g00190	-1.79334	No hit	0	No Hit
CUST_8385_PI428914343	VIT_04s0043g00710	-1.79292	Hypoxia up-regulated 1 HSP70	vv50101Channels_and_pores	Transport
CUST_5333_PI428914343	VIT_06s0009g00230	-1.79274	Unknown protein	0	Unknown Protein
CUST_2434_PI428914343	VIT_08s0007g03920	-1.79008	DEMETER protein (DME)	0	DNA/RNA Metabolic Process
CUST_13336_PI428914343	VIT_18s0001g04680	-1.78862	RPG related protein 1 RR1	0	Developmental Process
CUST_18463_PI428914343	VIT_15s0046g02830	-1.78838	Unknown	0	No Hit
CUST_17755_PI428914343	VIT_15s0021g00850	-1.78707	Unknown	0	Unknown Protein
CUST_13019_PI428914343	VIT_18s0122g00920	-1.78683	Zinc finger (DHHC type)	vv60079Other_zf-DHHC	Transcription Factor Activity
CUST_988_PI428914343	VIT_09s0018g00270	-1.78479	Unknown protein	0	Unknown Protein
CUST_1819_PI428914343	VIT_08s0040g00840	-1.78442	Exocyst complex component Sec15A	vv50111Tethering_factors	Transport
CUST_8498_PI428914343	VIT_04s0023g00940	-1.78216	Phospholipase A1	vv10564Glycerophospholipid_metabolism vv10592Alpha-linolenic_acid_metabolism	Carbohydrate Metabolic Process
CUST_28963_PI428914343	VIT_00s0524g00020	-1.78187	Cellulose synthase CSLC06	vv40006Cell_wall	Cell Wall Metabolism
CUST_17812_PI428914343	VIT_15s0021g01550	-1.78129	Unknown protein	0	Unknown Protein
CUST_16032_PI428914343	VIT_17s0053g00140	-1.77954	Serine/threonine-protein kinase Chk1	vv10510N-Glycan_biosynthesis vv24141Protein_processing_in_endoplasmic_reticulum	Carbohydrate Metabolic Process
CUST_7822_PI428914343	VIT_04s0008g03400	-1.77934	ERF/AP2 Gene Family (VvERF035),Dehydration Responsive Element-Binding Transcription Factor (VvDREB04)	vv30008Ethylene_signaling vv60003AP2_EREBP	Response to Hormone Stimulus
CUST_1191_PI428914343	VIT_09s0054g00620	-1.77778	Kelch repeat-containing protein	0	#N/A
CUST_27777_PI428914343	VIT_00s0211g00040	-1.77339	Nodulation receptor kinase	0	#N/A
CUST_8160_PI428914343	VIT_04s0008g07010	-1.76906	Dynamin-like protein 2b	vv50109Incompletely_characterized_transport_systems vv50110Protein_coat	Transport
CUST_21014_PI428914343	VIT_13s0019g03050	-1.76813	Heat shock protein 17.6 kDa class I	vv24141Protein_processing_in_endoplasmic_reticulum	Response to Stress
CUST_8566_PI428914343	VIT_04s0023g01630	-1.76798	Steroid 22-alpha-hydroxylase (CYP90B1) (DWF4)	vv10905Brassinosteroid_biosynthesis	Response to Hormone Stimulus
CUST_28598_PI428914343	VIT_00s0361g00090	-1.76781	Phototropic-responsive NPH3 protein	0	Signal Transduction
CUST_9019_PI428914343	VIT_03s0038g01050	-1.76761	Phenylalanine-tRNA ligase	vv10400Phenylalanine_tyrosine_and_tryptophan_biosynthesis vv20970Aminoacyl-tRNA_biosynthesis	Cellular Amino Acids and Derivative Metabolic Process
CUST_20952_PI428914343	VIT_13s0019g02350	-1.76427	Glycoprotein, Mitochondrial	0	#N/A
CUST_3273_PI428914343	VIT_07s0104g01530	-1.76362	Transcription termination factor mitochondrial mTERF	vv60085MTERF	Transcription Factor Activity
CUST_1139_PI428914343	VIT_09s0054g00020	-1.76311	No hit	0	No Hit
CUST_22094_PI428914343	VIT_12s0028g00310	-1.76299	Protein kinase family	0	Signal Transduction
CUST_27059_PI428914343	VIT_01s0010g03860	-1.76245	Unknown	0	Unknown Protein
CUST_17757_PI428914343	VIT_15s0021g00870	-1.76199	No hit	0	No Hit
CUST_3594_PI428914343	VIT_07s0005g03040	-1.7619	Poly(ADP)-ribose polymerase	vv10760Nicotinate_and_nicotinamide_metabolism vv23410Base_excision_repair	Secondary Metabolic Process
CUST_27359_PI428914343	VIT_00s0173g00150	-1.76078	No hit	0	No Hit
CUST_21146_PI428914343	VIT_13s0019g04440	-1.76026	Zinc finger (C3HC4-type ring finger)	vv60078Other_zf-C3HC4	Transcription Factor Activity
CUST_6599_PI428914343	VIT_05s0049g00120	-1.76	Unknown protein	0	Unknown Protein
CUST_27027_PI428914343	VIT_01s0010g03540	-1.75997	Microtubule associated protein (MAP65-6)	vv44810Regulation_of_actin_cytoskeleton	Cellular Process	-1.71864
CUST_26565_PI428914343	VIT_01s0026g01240	-1.75888	Beta-1 3 galactosyltransferase 5	vv10602Glycosphingolipid_biosynthesis	Lipid Metabolic Process
CUST_20987_PI428914343	VIT_13s0019g02730	-1.75858	Unknown protein	0	Unknown Protein
CUST_17025_PI428914343	VIT_16s0050g01070	-1.75754	MIND (accumulation and replication of chloroplast 11)	vv44110Cell_cycle	Cellular Process
CUST_1302_PI428914343	VIT_09s0054g01870	-1.75754	Transmembrane receptor	0	Response to Stress
CUST_2035_PI428914343	VIT_08s0040g03190	-1.75702	No hit	0	No Hit
CUST_8071_PI428914343	VIT_04s0008g05990	-1.75551	Threonine synthase, chloroplast precursor (TS)	vv10260Glycine_serine_and_threonine_metabolism vv10750Vitamin_B6_metabolism	Cellular Amino Acids and Derivative Metabolic Process
CUST_21844_PI428914343	VIT_13s0064g00940	-1.75388	ferric reductase defective 3	vv50125Porters_cat_66_to_94	Transport
CUST_6843_PI428914343	VIT_05s0051g00660	-1.75053	Octicosapeptide/Phox/Bem1p; Protein kinase	0	#N/A	-2.09254
CUST_12619_PI428914343	VIT_19s0085g00170	-1.75051	Unknown protein	0	Unknown Protein
CUST_8319_PI428914343	VIT_04s0079g00630	-1.75018	Unknown	0	Unknown Protein
CUST_23491_PI428914343	VIT_11s0016g00100	-1.74739	Adapter protein SPIKE1 (SPK1)	0	Cellular Process
CUST_20295_PI428914343	VIT_14s0108g00870	-1.74734	Malate dehydrogenase precursor	vv10020Citrate_cycle vv10620Pyruvate_metabolism vv10630Glyoxylate_and_dicarboxylate_metabolism vv10710Carbon_fixation vv10720Reductive_carboxylate_cycle	Carbohydrate Metabolic Process
CUST_12986_PI428914343	VIT_18s0122g00510	-1.74636	6-phosphofructokinase, pyrophosphate dependent	vv10051Fructose_and_mannose_metabolism	Carbohydrate Metabolic Process
CUST_12250_PI428914343	VIT_19s0015g01890	-1.74316	BRL3 (BRI1-like 3)	vv30005Brassinosteroids_signaling	Response to Hormone Stimulus
CUST_28715_PI428914343	VIT_00s0398g00010	-1.74309	Protein kinase CRK10	0	Signal Transduction
CUST_1197_PI428914343	VIT_09s0054g00700	-1.74189	Vacuolar-pyrophosphatase like protein 1 AVPL1	vv10190Oxidative_phosphorylation vv50133Primary_active_transporter_cat_A9_to_A18	Generation of Energy
CUST_5706_PI428914343	VIT_06s0061g00930	-1.73871	Unknown protein	0	Unknown Protein
CUST_4859_PI428914343	VIT_06s0004g03710	-1.73837	PRLI-interacting factor G	0	Signal Transduction
CUST_5329_PI428914343	VIT_06s0009g00130	-1.73752	No hit	0	No Hit
CUST_4687_PI428914343	VIT_06s0004g01910	-1.73735	ADP,ATP carrier protein	vv50123Porters_cat_18_to_29	Transport	-1.2784
CUST_25028_PI428914343	VIT_10s0003g01810	-1.73477	No hit	0	No Hit
CUST_15461_PI428914343	VIT_17s0000g04810	-1.73427	Auxin-independent growth promoter	0	Developmental Process
CUST_13209_PI428914343	VIT_18s0001g02140	-1.73377	Metal transporter Nramp1	vv50124Porters_cat_30_to_64	Transport
CUST_3557_PI428914343	VIT_07s0005g02590	-1.73351	Polygalacturonase GH28	vv40006Cell_wall	Cell Wall Metabolism
CUST_6897_PI428914343	VIT_05s0029g00030	-1.7331	Elongation factor Tu, mitochondrial	vv34626Plant-pathogen_interaction	Response to Stress
CUST_7970_PI428914343	VIT_04s0008g04950	-1.73207	TIFY gene family (VvTIFY2)	vv60069ZIM	Response to Hormone Stimulus
CUST_27604_PI428914343	VIT_00s0194g00080	-1.73142	Phototropic-responsive NPH3	0	Signal Transduction
CUST_2259_PI428914343	VIT_08s0007g02120	-1.73091	Glycoside hydrolase starch-binding domain-containing protein	0	Carbohydrate Metabolic Process
CUST_17761_PI428914343	VIT_15s0021g00910	-1.72755	Dolichyl pyrophosphate Glc1Man9GlcNAc2 alpha-1,3-glucosyltransferase	vv10510N-Glycan_biosynthesis vv11030Glycan_structures-biosynthesis1	Carbohydrate Metabolic Process
CUST_23878_PI428914343	VIT_11s0016g04210	-1.72742	Human Rev interacting protein (GTPase activating protein)	0	Signal Transduction
CUST_26402_PI428914343	VIT_01s0127g00360	-1.72636	S-ribonuclease binding protein SBP1	vv60078Other_zf-C3HC4	Transcription Factor Activity
CUST_10953_PI428914343	VIT_02s0012g00740	-1.72533	Dynamin-like protein 2b	vv50109Incompletely_characterized_transport_systems vv50110Protein_coat	Transport
CUST_22393_PI428914343	VIT_12s0028g03830	-1.7251	Thioredoxin M-type 2	0	Cellular Homeostasis
CUST_26615_PI428914343	VIT_01s0026g01790	-1.72379	Calmodulin binding protein	0	Signal Transduction
CUST_24075_PI428914343	VIT_11s0118g00290	-1.72301	Ubiquitin-specific protease 22 (UBP22)	0	#N/A
CUST_27841_PI428914343	VIT_00s0218g00090	-1.72276	Exostosin family protein	vv11030Glycan_structures-biosynthesis1	Cellular Process
CUST_11956_PI428914343	VIT_19s0090g00570	-1.7227	Salicylic acid-induced fragment 1 protein	0	Signal Transduction
CUST_3698_PI428914343	VIT_07s0005g04200	-1.72222	No hit	0	No Hit
CUST_28262_PI428914343	VIT_00s0274g00040	-1.72098	Pentatricopeptide (PPR) repeat membrane-associated salt-inducible protein	0	Pentatricopeptide (PPR) repeat-containing protein
CUST_13758_PI428914343	VIT_18s0001g10090	-1.71973	Kinesin protein FRA1 (fragile fiber 1)	vv44810Regulation_of_actin_cytoskeleton	Cellular Process
CUST_18783_PI428914343	VIT_14s0060g02650	-1.71951	ATRAD3 (Arabidopsis thaliana Ras Associated with Diabetes protein 3	0	Lipid Metabolic Process
CUST_29294_PI428914343	VIT_00s0868g00020	-1.71879	Histone H2A.6 HTA1	0	DNA/RNA Metabolic Process
CUST_15642_PI428914343	VIT_17s0000g06660	-1.71875	HNH endonuclease domain-containing protein	0	DNA/RNA Metabolic Process
CUST_14022_PI428914343	VIT_18s0001g12800	-1.71591	Dihydroflavonol 4-reductase (VvDFR) mRNA XM_002281822.1	vv10941Flavonoid_biosynthesis	Secondary Metabolic Process
CUST_15383_PI428914343	VIT_17s0000g04000	-1.714	Actin-related protein 4	vv44810Regulation_of_actin_cytoskeleton	Cellular Process
CUST_2648_PI428914343	VIT_08s0007g06180	-1.7115	myb family	vv60029G2-like	Transcription Factor Activity
CUST_16761_PI428914343	VIT_16s0022g02090	-1.70937	Embryo-specific 3	0	#N/A
CUST_12947_PI428914343	VIT_18s0001g06870	-1.70845	No hit	0	No Hit
CUST_19685_PI428914343	VIT_14s0068g00150	-1.70831	No hit	0	No Hit
CUST_1589_PI428914343	VIT_08s0105g00500	-1.70827	Unknown protein	0	Unknown Protein
CUST_26039_PI428914343	VIT_01s0011g03930	-1.70803	No hit	0	No Hit
CUST_7093_PI428914343	VIT_05s0062g00880	-1.70639	Ribosomal protein S11	vv23010Ribosome	DNA/RNA Metabolic Process
CUST_11922_PI428914343	VIT_19s0090g00210	-1.70611	DTW domain-containing protein	0	#N/A
CUST_20665_PI428914343	VIT_13s0067g01930	-1.7057	Unknown protein	0	Unknown Protein
CUST_10229_PI428914343	VIT_03s0017g01920	-1.70532	APR9 Tetratricopeptide helical	vv34710Circadian_rhythm	Developmental Process
CUST_2109_PI428914343	VIT_08s0007g00560	-1.70483	ftsh3 (FtsH protease 3)	vv50133Primary_active_transporter_cat_A9_to_A18	Cellular Homeostasis
CUST_23357_PI428914343	VIT_12s0035g00970	-1.70461	Evolutionarily conserved C-terminal region 11 ECT11	0	DNA/RNA Metabolic Process
CUST_8440_PI428914343	VIT_04s0023g00300	-1.70439	Clavata2 receptor protein (CLV2)	0	Signal Transduction
CUST_16732_PI428914343	VIT_16s0022g01770	-1.70122	Phosphopyruvate hydratase.	vv10010Glycolysis	Carbohydrate Metabolic Process
CUST_15409_PI428914343	VIT_17s0000g04270	-1.70117	Peptidyl-prolyl cis-trans isomerase B	0	Cellular Homeostasis
CUST_19764_PI428914343	VIT_14s0068g01070	-1.70074	SUVH4 (SU(VAR)3-9 homolog 4)	vv10300Lysine_biosynthesis vv60056SET_PCG	Cellular Amino Acids and Derivative Metabolic Process
CUST_7543_PI428914343	VIT_04s0008g00510	-1.7002	Derlin-1	vv24141Protein_processing_in_endoplasmic_reticulum vv50133Primary_active_transporter_cat_A9_to_A18	Cellular Process
CUST_15160_PI428914343	VIT_17s0000g01700	-1.7001	Leucine-rich repeat transmembrane protein kinase	0	#N/A	-1.52723
CUST_21466_PI428914343	VIT_13s0073g00600	-1.69889	Receptor-like kinase 17	0	Signal Transduction
CUST_10940_PI428914343	VIT_02s0012g00600	-1.69831	Vacuolar protein sorting 55	vv50109Incompletely_characterized_transport_systems	Transport
CUST_10093_PI428914343	VIT_03s0017g00210	-1.69806	Clathrin heavy chain	vv50110Protein_coat	Transport
CUST_24262_PI428914343	VIT_11s0037g00930	-1.69792	GDP-L-fucose synthase.	vv10051Fructose_and_mannose_metabolism	Carbohydrate Metabolic Process
CUST_29323_PI428914343	VIT_00s0922g00010	-1.69753	Gag-pol polyprotein	0	Cellular Process
CUST_1311_PI428914343	VIT_08s0056g00080	-1.69654	Glycosyl transferase family 8 protein	0	#N/A
CUST_6996_PI428914343	VIT_05s0029g01160	-1.69639	Elongation factor 1-alpha 1	vv23013RNA_transport	DNA/RNA Metabolic Process
CUST_5887_PI428914343	VIT_06s0080g01260	-1.69605	Receptor-like kinase	0	Signal Transduction
CUST_14090_PI428914343	VIT_18s0001g13510	-1.69577	Hcr2-p6	0	Response to Stress
CUST_19097_PI428914343	VIT_14s0081g00010	-1.69499	IAA16	vv30003Auxin_signaling vv60008AUXIAA	Response to Hormone Stimulus
CUST_6390_PI428914343	VIT_05s0020g02970	-1.69494	RANGAP2 (RAN GTPASE activating protein 2)	vv23013RNA_transport vv50112Nuclear_pore_complex	DNA/RNA Metabolic Process
CUST_5378_PI428914343	VIT_06s0009g00970	-1.69467	Thylakoid lumenal P17.1 protein	0	#N/A
CUST_10553_PI428914343	VIT_02s0025g02740	-1.69454	RNA-binding protein RBP37	0	#N/A
CUST_5194_PI428914343	VIT_06s0004g07140	-1.69417	Maternal effect embryo arrest 67	vv50132Primary_active_transporter_cat_A5_to_A8	Transport
CUST_16579_PI428914343	VIT_16s0013g02090	-1.69275	F-box family protein	0	Cellular Homeostasis
CUST_14222_PI428914343	VIT_18s0001g14900	-1.69221	La domain-containing protein	0	#N/A
CUST_7616_PI428914343	VIT_04s0008g01270	-1.69169	Beta-1,3-galactosyltransferase 6	vv10602Glycosphingolipid_biosynthesis	Lipid Metabolic Process
CUST_7343_PI428914343	VIT_05s0094g00050	-1.6916	Unknown protein	0	Unknown Protein
CUST_29633_PI428914343	VIT_00s2125g00010	-1.69099	C-4 sterol methyl oxidase	vv10100Biosynthesis_of_steroids	Lipid Metabolic Process
CUST_4792_PI428914343	VIT_06s0004g03020	-1.69057	Beta-galactosidase	vv10052Galactose_metabolism vv10511N-Glycan_degradation vv10600Sphingolipid_metabolism	Carbohydrate Metabolic Process
CUST_402_PI428914343	VIT_09s0002g04250	-1.68994	Protein disulfide-isomerase A1	vv24141Protein_processing_in_endoplasmic_reticulum	Cellular Homeostasis
CUST_23714_PI428914343	VIT_11s0016g02510	-1.68881	Unknown protein	0	Unknown Protein
CUST_21338_PI428914343	VIT_13s0106g00430	-1.68861	Auxin response factor ARF6	vv30003Auxin_signaling vv60004ARF	Response to Hormone Stimulus
CUST_19578_PI428914343	VIT_14s0083g00260	-1.68837	No hit	0	No Hit
CUST_15123_PI428914343	VIT_17s0000g01300	-1.68802	Protein transport protein SEC61 gamma subunit	vv23060Protein_export vv24141Protein_processing_in_endoplasmic_reticulum vv44145Phagosome vv50111Tethering_factors vv50132Primary_active_transporter_cat_A5_to_A8	Cellular Homeostasis
CUST_25844_PI428914343	VIT_01s0011g01910	-1.6864	Glycosyl transferase-related	0	#N/A
CUST_15192_PI428914343	VIT_17s0000g02030	-1.68471	Molecular chaperone DnaJ	vv50132Primary_active_transporter_cat_A5_to_A8	Transport
CUST_28083_PI428914343	VIT_00s0252g00090	-1.68391	Ribosomal protein S4	vv23010Ribosome	DNA/RNA Metabolic Process
CUST_13100_PI428914343	VIT_18s0001g00500	-1.68354	Coiled-coil domain-containing protein 13	0	DNA/RNA Metabolic Process
CUST_22397_PI428914343	VIT_12s0028g03880	-1.68306	Pentatricopeptide (PPR) repeat-containing protein	0	Pentatricopeptide (PPR) repeat-containing protein
CUST_6370_PI428914343	VIT_05s0020g02760	-1.68224	Signal peptidase complex subunit 3	vv23060Protein_export	Cellular Homeostasis
CUST_11931_PI428914343	VIT_19s0090g00320	-1.6821	No hit	0	No Hit
CUST_11896_PI428914343	VIT_19s0177g00300	-1.6803	Glucose 6 phosphate/phosphate translocator-like protein	vv50122Porters_cat_7_to_17	Transport
CUST_22457_PI428914343	VIT_12s0059g00460	-1.6778	No hit	0	No Hit
CUST_4169_PI428914343	VIT_07s0031g00220	-1.67665	ERF/AP2 Gene Family (VvAP2-13)	vv30008Ethylene_signaling vv30009Flower_development vv60003AP2_EREBP	Response to Hormone Stimulus
CUST_4761_PI428914343	VIT_06s0004g02710	-1.67658	Drug/metabolite transporter DMT family transporter	vv50122Porters_cat_7_to_17	Transport
CUST_29262_PI428914343	VIT_00s0827g00020	-1.67377	Dicarboxylate/tricarboxylate carrier (DTC)	vv50123Porters_cat_18_to_29	Transport
CUST_5820_PI428914343	VIT_06s0080g00510	-1.67376	Sec23/sec24 transport family	vv24141Protein_processing_in_endoplasmic_reticulum vv50110Protein_coat	Cellular Process
CUST_13858_PI428914343	VIT_18s0001g11120	-1.67299	Ternary complex factor MIP1	0	#N/A
CUST_4818_PI428914343	VIT_06s0004g03280	-1.67194	Transcription initiation factor TFIID subunit D7	vv23008Ribosome_biogenesis_in_Eukaryotes vv23022Basal_transcription_factors	DNA/RNA Metabolic Process
CUST_27840_PI428914343	VIT_00s0218g00080	-1.67158	Exostosin family protein	vv11030Glycan_structures-biosynthesis1	Cellular Process
CUST_8690_PI428914343	VIT_04s0023g02880	-1.66981	GATA transcription factor 14	vv60016C2C2-GATA	Transcription Factor Activity
CUST_23334_PI428914343	VIT_12s0035g00740	-1.66914	No hit	0	No Hit
CUST_17573_PI428914343	VIT_15s0045g00310	-1.66893	Cyclin dependent kinase A CDKA1	vv44110Cell_cycle	Cellular Process
CUST_2531_PI428914343	VIT_08s0007g04940	-1.66761	No hit	0	No Hit
CUST_29554_PI428914343	VIT_00s1644g00010	-1.66727	S-locus protein kinase	0	#N/A
CUST_15873_PI428914343	VIT_17s0000g09110	-1.66711	Ribosomal protein L27A (RPL27aC) 60S	vv23010Ribosome	DNA/RNA Metabolic Process
CUST_12526_PI428914343	VIT_19s0027g01050	-1.66457	No hit	0	No Hit
CUST_1837_PI428914343	VIT_08s0040g01030	-1.66315	Unknown protein	0	Unknown Protein
CUST_25121_PI428914343	VIT_10s0003g02780	-1.66289	Unknown protein	0	Unknown Protein
CUST_15813_PI428914343	VIT_17s0000g08500	-1.66206	Ribosomal protein L12	vv23010Ribosome	DNA/RNA Metabolic Process
CUST_23028_PI428914343	VIT_12s0055g01100	-1.66137	Beta-hydroxyacyl-ACP dehydratase	vv10061Fatty_acid_biosynthesis	Lipid Metabolic Process
CUST_22818_PI428914343	VIT_12s0057g00690	-1.66125	Histidine kinase (AHK2)	vv30007Cytokinin_signaling	Response to Hormone Stimulus
CUST_23422_PI428914343	VIT_12s0035g01690	-1.66042	DEAD-box ATP-dependent RNA helicase 40	0	DNA/RNA Metabolic Process
CUST_24514_PI428914343	VIT_11s0052g00280	-1.65867	Accelerated cell death 11 (ACD11)	0	Lipid Metabolic Process
CUST_13823_PI428914343	VIT_18s0001g10750	-1.65741	Unknown protein	0	Unknown Protein
CUST_5067_PI428914343	VIT_06s0004g05850	-1.65698	Zinc finger (C3HC4-type ring finger)	vv60078Other_zf-C3HC4	Transcription Factor Activity
CUST_29736_PI428914343	VIT_00s2569g00010	-1.65652	Sialidase BNR/Asp-box repeat family protein	0	Response to Stress
CUST_23981_PI428914343	VIT_11s0016g05250	-1.6556	Methyltransferase FkbM family	0	#N/A	-1.29969
CUST_25241_PI428914343	VIT_10s0003g04070	-1.65435	Metallo-beta-lactamase	vv10311Penicillin_and_cephalosporin_biosynthesis	Cellular Amino Acids and Derivative Metabolic Process
CUST_5428_PI428914343	VIT_06s0009g01580	-1.65419	Glycosyl hydrolase family 17 protein	0	Carbohydrate Metabolic Process
CUST_20888_PI428914343	VIT_13s0019g01510	-1.6528	Unknown protein	0	Unknown Protein
CUST_15108_PI428914343	VIT_17s0000g01150	-1.65052	DnaJ homolog, subfamily B, member 12	vv50132Primary_active_transporter_cat_A5_to_A8	Transport
CUST_20028_PI428914343	VIT_14s0066g00740	-1.65051	RST1 (resurrection1)	0	#N/A
CUST_10927_PI428914343	VIT_02s0012g00460	-1.64835	Glycine-rich protein	0	#N/A
CUST_9760_PI428914343	VIT_03s0091g00380	-1.64739	Thioredoxin domain-containing protein 9	0	#N/A
CUST_20011_PI428914343	VIT_14s0066g00570	-1.6473	No hit	0	No Hit
CUST_23635_PI428914343	VIT_11s0016g01710	-1.64629	Myosin-like protein XIK	vv44810Regulation_of_actin_cytoskeleton	Cellular Process
CUST_12911_PI428914343	VIT_18s0001g05810	-1.64587	Cytochrome c	vv50135Primary_active_transporter_cat_D3_to_E2	Transport
CUST_3014_PI428914343	VIT_07s0141g00110	-1.64587	Guanylate-binding	0	#N/A
CUST_11191_PI428914343	VIT_02s0033g00240	-1.64545	Glucosyltransferase twi1	0	#N/A
CUST_19011_PI428914343	VIT_14s0030g01360	-1.64477	Kinesin motor protein	vv44810Regulation_of_actin_cytoskeleton	Cellular Process
CUST_26079_PI428914343	VIT_01s0011g04350	-1.64423	fructose-bisphosphate aldolase, chloroplast precursor	vv10010Glycolysis vv10030Pentose_phosphate vv10051Fructose_and_mannose_metabolism vv10710Carbon_fixation	Carbohydrate Metabolic Process
CUST_9794_PI428914343	VIT_03s0091g00720	-1.64404	Zinc finger (C3HC4-type ring finger)	vv60078Other_zf-C3HC4	Transcription Factor Activity
CUST_19514_PI428914343	VIT_14s0006g02870	-1.64302	Unknown	0	Unknown Protein
CUST_25653_PI428914343	VIT_10s0071g01020	-1.6422	Lipoic acid synthase	vv10061Fatty_acid_biosynthesis	Lipid Metabolic Process
CUST_27151_PI428914343	VIT_01s0150g00150	-1.64008	Glycyl tRNA synthetase	vv10260Glycine_serine_and_threonine_metabolism vv20970Aminoacyl-tRNA_biosynthesis	Cellular Amino Acids and Derivative Metabolic Process
CUST_4779_PI428914343	VIT_06s0004g02890	-1.63989	Protein disulfide-isomerase A1	vv24141Protein_processing_in_endoplasmic_reticulum	Cellular Process
CUST_21027_PI428914343	VIT_13s0019g03180	-1.63858	Unknown protein	0	Unknown Protein
CUST_25239_PI428914343	VIT_10s0003g04050	-1.63744	Unknown protein	0	Unknown Protein	-1.86521
CUST_26174_PI428914343	VIT_01s0011g05340	-1.63685	Unknown protein	0	Unknown Protein
CUST_22172_PI428914343	VIT_12s0028g01420	-1.63616	Phosphate translocator	vv50122Porters_cat_7_to_17	Transport
CUST_7589_PI428914343	VIT_04s0008g01000	-1.63588	EIF-4A3	vv23013RNA_transport vv23015mRNA_surveillance_pathway Vv23040Spliceosome	DNA/RNA Metabolic Process
CUST_3043_PI428914343	VIT_07s0141g00660	-1.6357	Signal recognition particle subunit 9 SRP9	vv23060Protein_export vv50132Primary_active_transporter_cat_A5_to_A8	Cellular Homeostasis
CUST_28373_PI428914343	VIT_00s0301g00040	-1.63561	Glycine-rich protein	0	Cellular Process
CUST_7832_PI428914343	VIT_04s0008g03500	-1.63492	Ankyrin	vv50108Accessory_factors_involved_in_transport	Cellular Process
CUST_18867_PI428914343	VIT_14s0128g00760	-1.63409	Epoxide hydrolase	0	Response to Stress
CUST_2091_PI428914343	VIT_08s0007g00350	-1.63362	Import inner membrane translocase subunit Tim9, Mitochondrial	vv50132Primary_active_transporter_cat_A5_to_A8	Transport
CUST_2031_PI428914343	VIT_08s0040g03150	-1.63326	L-ascorbate peroxidase 1, cytosolic (APX1)	vv10053Ascorbate_and_aldarate_metabolism	Response to Stress
CUST_12635_PI428914343	VIT_19s0085g00370	-1.63277	Phosphoglycerate kinase, cytosolic	vv10010Glycolysis vv10710Carbon_fixation	Generation of Energy
CUST_19546_PI428914343	VIT_14s0006g03200	-1.63246	Chaperonin	0	Cellular Homeostasis
CUST_18262_PI428914343	VIT_15s0046g00730	-1.63021	Auxin-responsive protein	vv30003Auxin_signaling	Response to Hormone Stimulus
CUST_28445_PI428914343	VIT_00s0319g00070	-1.63006	No hit	0	No Hit
CUST_3700_PI428914343	VIT_07s0005g04220	-1.62979	Receptor-like protein kinase	0	Signal Transduction
CUST_24097_PI428914343	VIT_11s0118g00530	-1.62874	Unknown	0	No Hit
CUST_16290_PI428914343	VIT_16s0039g02110	-1.62745	AAA-type ATPase	0	Transport
CUST_27347_PI428914343	VIT_00s0169g00080	-1.62715	Unknown	0	Unknown Protein
CUST_28851_PI428914343	VIT_00s0459g00040	-1.62604	No hit	0	No Hit
CUST_27687_PI428914343	VIT_00s0202g00020	-1.62573	No hit	0	No Hit
CUST_12375_PI428914343	VIT_19s0140g00110	-1.62557	No hit	0	No Hit
CUST_8819_PI428914343	VIT_04s0044g00150	-1.625	Wuschel-related homeobox 13	vv60034HB	Transcription Factor Activity
CUST_24576_PI428914343	VIT_11s0052g00920	-1.62472	Unknown protein	0	Unknown Protein
CUST_6889_PI428914343	VIT_05s0136g00320	-1.6247	Unknown protein	0	Unknown Protein
CUST_3695_PI428914343	VIT_07s0005g04150	-1.62434	Ribosomal protein L23 (RPL23C) 60S	vv23010Ribosome	DNA/RNA Metabolic Process
CUST_29316_PI428914343	VIT_00s0914g00010	-1.62362	RabGAP/TBC domain-containing protein	0	#N/A
CUST_19501_PI428914343	VIT_14s0006g02720	-1.62297	Hexose transporter, Plastid	vv50121Porters_cat_1_to_6	Carbohydrate Metabolic Process
CUST_5195_PI428914343	VIT_06s0004g07150	-1.62202	Ribosomal protein S4 (RPS4D) 40S	vv23010Ribosome	DNA/RNA Metabolic Process
CUST_27501_PI428914343	VIT_00s0186g00090	-1.622	Zinc finger (C3HC4-type ring finger)	vv60078Other_zf-C3HC4	Transcription Factor Activity
CUST_3763_PI428914343	VIT_07s0005g04980	-1.61957	Pentatricopeptide (PPR) repeat-containing protein	0	Pentatricopeptide (PPR) repeat-containing protein
CUST_19497_PI428914343	VIT_14s0006g02680	-1.61947	Chloroplastic RNA splicing factor 1	0	#N/A
CUST_2658_PI428914343	VIT_08s0007g06290	-1.61916	Mitochondrial transcription termination factor-related	vv60085MTERF	Transcription Factor Activity
CUST_10780_PI428914343	VIT_02s0025g05060	-1.61905	Microtubule motor PAK (phosphatidic acid kinase) KHC	vv44810Regulation_of_actin_cytoskeleton	Cellular Process
CUST_29044_PI428914343	VIT_00s0580g00010	-1.61893	Cellulose synthase CSLC06	vv40006Cell_wall	Cell Wall Metabolism
CUST_5122_PI428914343	VIT_06s0004g06410	-1.61882	Anthocyanidin 3-O-glucosyltransferase	vv10942Anthocyanin_biosynthesis	Secondary Metabolic Process
CUST_7717_PI428914343	VIT_04s0008g02330	-1.61795	Protein tyrosine phosphatase	0	Signal Transduction
CUST_12503_PI428914343	VIT_19s0027g00750	-1.61716	DNA-binding HORMA	0	DNA/RNA Metabolic Process
CUST_24924_PI428914343	VIT_10s0003g00660	-1.61713	Assembly factor 1 for F1 component of mitochondrial ATP synthase	0	Generation of Energy
CUST_15162_PI428914343	VIT_17s0000g01730	-1.61712	Adenylate kinase	vv10230Purine_metabolism	DNA/RNA Metabolic Process
CUST_10582_PI428914343	VIT_02s0025g03050	-1.61683	Unknown protein	0	Unknown Protein
CUST_11067_PI428914343	VIT_02s0012g02030	-1.61641	Homeobox-7	vv60034HB	Transcription Factor Activity
CUST_10006_PI428914343	VIT_03s0132g00110	-1.61592	Reverse transcriptase	0	DNA/RNA Metabolic Process
CUST_10382_PI428914343	VIT_02s0025g01000	-1.61488	V-type H+-transporting ATPase subunit E	vv10190Oxidative_phosphorylation vv44145Phagosome vv50131Primary_active_transporter_cat_A2_to_A4	Generation of Energy	-1.3508
CUST_6287_PI428914343	VIT_05s0020g01890	-1.61443	CRK1 protein	0	Signal Transduction
CUST_10696_PI428914343	VIT_02s0025g04210	-1.61418	UDP-glucose 4-epimerase	vv10052Galactose_metabolism vv10520Nucleotide_sugars_metabolism	Carbohydrate Metabolic Process
CUST_29591_PI428914343	VIT_00s1869g00010	-1.61369	Polyprotein	0	Cellular Process
CUST_11157_PI428914343	VIT_02s0109g00230	-1.61358	Early-responsive to dehydration protein / ERD protein	0	#N/A
CUST_22807_PI428914343	VIT_12s0057g00560	-1.61353	PAT1 (Phytochrome a signal transduction 1)	vv60032GRAS	Transcription Factor Activity
CUST_29612_PI428914343	VIT_00s1987g00010	-1.61228	Unknown	0	Unknown Protein
CUST_19349_PI428914343	VIT_14s0006g01000	-1.61205	DNA repair protein Rad4 family	vv23420Nucleotide_excision_repair	DNA/RNA Metabolic Process	1.25684
CUST_386_PI428914343	VIT_09s0002g04080	-1.61078	IAA9	vv30003Auxin_signaling vv60008AUXIAA	Response to Hormone Stimulus
CUST_22587_PI428914343	VIT_12s0059g01820	-1.61077	Protein phosphatase 1D	0	Signal Transduction
CUST_5591_PI428914343	VIT_06s0009g03510	-1.61031	Pentatricopeptide (PPR) repeat-containing protein	0	Pentatricopeptide (PPR) repeat-containing protein
CUST_25734_PI428914343	VIT_01s0011g00780	-1.60987	Dehydration-responsive protein	0	#N/A
CUST_7504_PI428914343	VIT_04s0008g00150	-1.60936	NAC domain-containing protein (VvNAC04)	vv60046NAC	Transcription Factor Activity
CUST_6761_PI428914343	VIT_05s0049g01940	-1.60789	Nuclear transport factor 2 (NTF2)	vv50133Primary_active_transporter_cat_A9_to_A18	Transport
CUST_1313_PI428914343	VIT_08s0056g00100	-1.60779	Protein kinase	0	Signal Transduction
CUST_5029_PI428914343	VIT_06s0004g05470	-1.60774	Sterol 4-alpha-methyl-oxidase 2 (SMO2)	vv10100Biosynthesis_of_steroids	Lipid Metabolic Process
CUST_9526_PI428914343	VIT_03s0063g00920	-1.60758	NADPH:quinone reductase	vv10740Riboflavin_metabolism	Secondary Metabolic Process
CUST_21585_PI428914343	VIT_13s0047g01110	-1.60701	No hit	0	No Hit
CUST_14447_PI428914343	VIT_18s0072g00240	-1.60701	Zinc finger (DHHC type)	vv60079Other_zf-DHHC	Transcription Factor Activity
CUST_23153_PI428914343	VIT_12s0034g01340	-1.60633	No hit	0	No Hit
CUST_11038_PI428914343	VIT_02s0012g01680	-1.60556	Trehalose phosphatase 5	vv10500Starch_and_sucrose_metabolism	Carbohydrate Metabolic Process
CUST_5444_PI428914343	VIT_06s0009g01740	-1.60529	Geranylgeranyl reductase	vv10100Biosynthesis_of_steroids	Lipid Metabolic Process
CUST_20653_PI428914343	VIT_13s0067g01750	-1.60522	Receptor protein kinase	0	Signal Transduction
CUST_26492_PI428914343	VIT_01s0026g00430	-1.60442	Cytochrome c	vv50135Primary_active_transporter_cat_D3_to_E2	Transport
CUST_24458_PI428914343	VIT_11s0103g00380	-1.60366	Cd2+-exporting ATPase HMA2 (Heavy metal ATPase 2)	vv50131Primary_active_transporter_cat_A2_to_A4	Transport
CUST_8597_PI428914343	VIT_04s0023g01950	-1.60224	TUBBY like protein 2 TLP2	vv60063TUB	Transcription Factor Activity
CUST_18414_PI428914343	VIT_15s0046g02320	-1.60127	Unknown protein	0	Unknown Protein
CUST_10671_PI428914343	VIT_02s0025g03960	-1.60101	TET10 (tetraspanin10)	0	#N/A
CUST_7976_PI428914343	VIT_04s0008g05010	-1.60071	Unknown protein	0	Unknown Protein
CUST_21343_PI428914343	VIT_13s0106g00480	-1.59915	NHL repeat-containing protein	0	Cellular Process
CUST_1531_PI428914343	VIT_08s0032g00990	-1.59906	Expp1 protein precursor	0	#N/A
CUST_15940_PI428914343	VIT_17s0000g09840	-1.59898	Adenosylhomocysteinase 1	vv10271Methionine_metabolism vv10450Selenoamino_acid_metabolism	Cellular Amino Acids and Derivative Metabolic Process
CUST_6764_PI428914343	VIT_05s0049g01970	-1.59882	IAA13	vv30003Auxin_signaling vv60008AUXIAA	Response to Hormone Stimulus
CUST_785_PI428914343	VIT_09s0002g08790	-1.59801	Ankyrin	vv50108Accessory_factors_involved_in_transport	Cellular Process
CUST_29140_PI428914343	VIT_00s0670g00010	-1.59772	T-complex protein 1 subunit eta	0	#N/A	1.29369
CUST_26862_PI428914343	VIT_01s0010g01780	-1.5977	Pentatricopeptide (PPR) repeat-containing protein	0	Pentatricopeptide (PPR) repeat-containing protein
CUST_28303_PI428914343	VIT_00s0283g00070	-1.59647	Short-chain dehydrogenase/reductase (SDR)	0	#N/A
CUST_15396_PI428914343	VIT_17s0000g04130	-1.59431	MYB divaricata	vv30009Flower_development vv60044MYB	Developmental Process
CUST_24400_PI428914343	VIT_11s0065g00860	-1.59378	Cyclic nucleotide-gated ion channel 17	vv34626Plant-pathogen_interaction vv50101Channels_and_pores	Transport
CUST_4831_PI428914343	VIT_06s0004g03410	-1.59206	Ribosomal protein S23 (RPS23B) 40S	vv23010Ribosome	DNA/RNA Metabolic Process
CUST_4511_PI428914343	VIT_06s0004g00110	-1.59204	Unknown protein	0	Unknown Protein
CUST_11531_PI428914343	VIT_19s0014g01680	-1.5913	TCP family transcription factor TCP3	vv60061TCP	Transcription Factor Activity
CUST_4418_PI428914343	VIT_07s0031g02800	-1.59015	Transcription factor	vv60062Trihelix	Transcription Factor Activity
CUST_15569_PI428914343	VIT_17s0000g05920	-1.59003	Kelch repeat-containing F-box protein	0	#N/A	1.37135
CUST_17959_PI428914343	VIT_15s0048g00470	-1.58994	Tubulin folding cofactor D	vv44810Regulation_of_actin_cytoskeleton	Cellular Process
CUST_3406_PI428914343	VIT_07s0005g01050	-1.58993	Unknown protein	0	Unknown Protein
CUST_10203_PI428914343	VIT_03s0017g01630	-1.58854	Cysteine--tRNA ligase.	vv10272Cysteine_metabolism vv20970Aminoacyl-tRNA_biosynthesis	Cellular Amino Acids and Derivative Metabolic Process
CUST_8555_PI428914343	VIT_04s0023g01520	-1.58719	Unknown protein	0	Unknown Protein
CUST_19988_PI428914343	VIT_14s0066g00310	-1.5864	Unknown protein	0	Unknown Protein
CUST_18865_PI428914343	VIT_14s0128g00740	-1.58603	Unknown protein	0	Unknown Protein
CUST_7491_PI428914343	VIT_05s0094g01630	-1.58566	Apyrase (APY1)	vv10230Purine_metabolism vv10240Pyrimidine_metabolism	DNA/RNA Metabolic Process
CUST_20125_PI428914343	VIT_14s0066g01740	-1.58475	Unknown protein	0	Unknown Protein	1.36975
CUST_13025_PI428914343	VIT_18s0122g00990	-1.58337	Glutamate receptor Ionotropic	vv50101Channels_and_pores	Transport
CUST_1766_PI428914343	VIT_08s0040g00250	-1.58333	Tyrosine-specific protein phosphatase	0	#N/A
CUST_23722_PI428914343	VIT_11s0016g02600	-1.5831	caffeoyl-CoA O-methyltransferase	vv10940Phenylpropanoid_biosynthesis	Secondary Metabolic Process
CUST_11544_PI428914343	VIT_19s0014g01820	-1.58279	RAB GTPase RABA1F	vv50110Protein_coat	Transport
CUST_13001_PI428914343	VIT_18s0122g00710	-1.58272	3-beta-hydroxy-delta5-steroid dehydrogenase	vv10140C21-Steroid_hormone_metabolism	Lipid Metabolic Process
CUST_18370_PI428914343	VIT_15s0046g01860	-1.58228	Embryo sac development arrest 8	vv60088orphans_WRC	Transcription Factor Activity
CUST_24835_PI428914343	VIT_10s0116g01830	-1.58194	Unknown protein	0	Unknown Protein
CUST_11466_PI428914343	VIT_19s0014g01010	-1.58175	NHL repeat-containing protein	0	Cellular Process
CUST_8334_PI428914343	VIT_04s0079g00840	-1.58149	Catenin, beta like 1	vv23040Spliceosome vv44810Regulation_of_actin_cytoskeleton	DNA/RNA Metabolic Process	1.24094
CUST_18369_PI428914343	VIT_15s0046g01850	-1.58129	Syntaxin of plants SYP7	vv24130SNARE_interactions_in_vesicular_transport	Transport
CUST_21744_PI428914343	VIT_13s0158g00360	-1.58055	Calcium-transporting ATPase 11 ACA11	vv34020Calcium_signaling_pathway vv50131Primary_active_transporter_cat_A2_to_A4	Signal Transduction
CUST_9658_PI428914343	VIT_03s0063g02340	-1.58032	Dehydration-responsive protein (RD22)	0	#N/A
CUST_9815_PI428914343	VIT_03s0091g00970	-1.58012	ADP-ribosylation factor-like A1D	0	Signal Transduction
CUST_26995_PI428914343	VIT_01s0010g03200	-1.57998	DNA-directed RNA polymerase (RPOT2)	0	DNA/RNA Metabolic Process
CUST_12181_PI428914343	VIT_19s0015g01160	-1.57973	SEC14 cytosolic factor	vv50122Porters_cat_7_to_17	Transport
CUST_9457_PI428914343	VIT_03s0063g00200	-1.57951	Histidinol-phosphatase	vv10340Histidine_metabolism	Cellular Amino Acids and Derivative Metabolic Process
CUST_13016_PI428914343	VIT_18s0122g00890	-1.57827	Oligosaccharyltransferase complex subunit alpha (ribophorin I)	vv10510N-Glycan_biosynthesis vv11030Glycan_structures-biosynthesis1 vv24141Protein_processing_in_endoplasmic_reticulum	Carbohydrate Metabolic Process
CUST_24661_PI428914343	VIT_11s0052g01810	-1.5782	Protein kinase	0	Signal Transduction
CUST_24096_PI428914343	VIT_11s0118g00520	-1.57801	Unknown	0	Unknown Protein
CUST_7236_PI428914343	VIT_05s0102g00090	-1.57731	Biotin synthase (BioB) (BIO2)	vv10780Biotin_metabolism	Secondary Metabolic Process
CUST_29484_PI428914343	VIT_00s1380g00010	-1.57647	Pentatricopeptide (PPR) repeat-containing protein	0	Pentatricopeptide (PPR) repeat-containing protein
CUST_21341_PI428914343	VIT_13s0106g00460	-1.57298	NHL repeat-containing protein	0	Cellular Process
CUST_2036_PI428914343	VIT_08s0040g03200	-1.57265	Ribosomal protein L4/L1 (RPL4A) 60S	vv23010Ribosome	DNA/RNA Metabolic Process
CUST_16919_PI428914343	VIT_16s0100g01290	-1.57246	Unknown protein	0	Unknown Protein
CUST_21845_PI428914343	VIT_13s0064g00950	-1.57204	Unknown protein	0	Unknown Protein
CUST_14960_PI428914343	VIT_18s0089g00890	-1.57175	No hit	0	No Hit
CUST_16703_PI428914343	VIT_16s0022g01430	-1.57138	Phosphate-induced protein 1	0	#N/A
CUST_13356_PI428914343	VIT_18s0001g05020	-1.57065	Senescence-associated protein	0	#N/A
CUST_24551_PI428914343	VIT_11s0052g00670	-1.57031	Villin	vv44810Regulation_of_actin_cytoskeleton	Cellular Process
CUST_18654_PI428914343	VIT_14s0060g01220	-1.56987	Pentatricopeptide repeat	0	Pentatricopeptide (PPR) repeat-containing protein
CUST_28850_PI428914343	VIT_00s0459g00030	-1.56705	Unknown protein	0	Unknown Protein
CUST_18313_PI428914343	VIT_15s0046g01290	-1.56693	Carrier protein, Mitochondrial	vv50123Porters_cat_18_to_29	Transport
CUST_22683_PI428914343	VIT_12s0134g00060	-1.56689	Ribosomal protein L2	vv23010Ribosome	DNA/RNA Metabolic Process
CUST_11262_PI428914343	VIT_02s0033g01150	-1.56688	Unknown protein	0	Unknown Protein
CUST_18581_PI428914343	VIT_14s0060g00460	-1.56616	Receptor-like protein kinase	0	Signal Transduction
CUST_15782_PI428914343	VIT_17s0000g08170	-1.56604	Chaperonin	0	Cellular Homeostasis
CUST_28109_PI428914343	VIT_00s0256g00030	-1.56596	Ankyrin repeat protein	0	Cellular Process
CUST_29735_PI428914343	VIT_00s2564g00010	-1.56561	Unknown	0	Unknown Protein
CUST_28395_PI428914343	VIT_00s0304g00020	-1.56537	UNE2 (unfertilized embryo sac 2)	vv50121Porters_cat_1_to_6	Transport
CUST_28740_PI428914343	VIT_00s0407g00010	-1.56525	Pleckstriny (PH) domain-containing protein	vv50109Incompletely_characterized_transport_systems	Transport
CUST_11307_PI428914343	VIT_02s0087g00240	-1.56402	Unknown protein	0	Unknown Protein
CUST_26586_PI428914343	VIT_01s0026g01480	-1.56297	Adenosine/AMP deaminase active site	vv10230Purine_metabolism	DNA/RNA Metabolic Process
CUST_18676_PI428914343	VIT_14s0060g01460	-1.5626	Pentatricopeptide (PPR) repeat-containing protein	0	Pentatricopeptide (PPR) repeat-containing protein
CUST_7825_PI428914343	VIT_04s0008g03430	-1.56149	Exostosin family	vv11030Glycan_structures-biosynthesis1	Cellular Process
CUST_20475_PI428914343	VIT_13s0067g03580	-1.56124	No hit	0	No Hit
CUST_8190_PI428914343	VIT_04s0008g07380	-1.56098	Conserved oligomeric Golgi complex 7	vv50111Tethering_factors	Transport
CUST_29045_PI428914343	VIT_00s0580g00020	-1.56093	No hit	0	No Hit
CUST_3266_PI428914343	VIT_07s0104g01460	-1.55867	Zinc finger (CCCH-type) family protein	vv60018C3H	Transcription Factor Activity
CUST_18039_PI428914343	VIT_15s0048g01310	-1.55856	No hit	0	No Hit
CUST_2075_PI428914343	VIT_08s0007g00190	-1.55841	H/ACA ribonucleoprotein complex subunit 4	vv23008Ribosome_biogenesis_in_Eukaryotes	DNA/RNA Metabolic Process
CUST_7967_PI428914343	VIT_04s0008g04920	-1.55786	2-oxoglutarate-dependent dioxygenase	0	Carbohydrate Metabolic Process
CUST_6392_PI428914343	VIT_05s0020g02990	-1.5564	Ribosomal protein S16 (RPS16C) 40S	vv23010Ribosome	DNA/RNA Metabolic Process
CUST_25825_PI428914343	VIT_01s0011g01710	-1.55587	Exocyst complex component EXO84 C	vv50111Tethering_factors	Transport
CUST_4462_PI428914343	VIT_07s0130g00080	-1.55528	3-phosphoinositide-dependent protein kinase-1	0	Signal Transduction
CUST_8704_PI428914343	VIT_04s0023g03040	-1.55481	Lactoylglutathione lyase	vv10620Pyruvate_metabolism	Carbohydrate Metabolic Process
CUST_27617_PI428914343	VIT_00s0194g00210	-1.55365	KCO1 (two pore K channel)	vv50101Channels_and_pores	Transport	-2.36389
CUST_21443_PI428914343	VIT_13s0073g00240	-1.55271	Glycosyl transferase family 1	0	#N/A	1.20486
CUST_24536_PI428914343	VIT_11s0052g00510	-1.55266	Unknown protein	0	Unknown Protein
CUST_15053_PI428914343	VIT_17s0000g00360	-1.55254	Dual specificity protein phosphatase (DsPTP1)	0	#N/A	-1.18573
CUST_3575_PI428914343	VIT_07s0005g02790	-1.55233	RPK1 (receptor-like protein kinase 1)	0	Signal Transduction
CUST_1441_PI428914343	VIT_08s0056g01630	-1.55177	No hit	0	No Hit
CUST_15501_PI428914343	VIT_17s0000g05210	-1.55077	LNG1 (LONGIFOLIA1)	0	#N/A	-1.60296
CUST_10818_PI428914343	VIT_02s0154g00090	-1.55062	Vacuolar invertase 2, GIN2	vv10052Galactose_metabolism vv10500Starch_and_sucrose_metabolism	Carbohydrate Metabolic Process
CUST_16194_PI428914343	VIT_16s0039g00880	-1.55052	CYP89H3	0	Cellular Process
CUST_17867_PI428914343	VIT_15s0021g02230	-1.55025	T-complex protein 1 alpha subunit	0	#N/A
CUST_23962_PI428914343	VIT_11s0016g05050	-1.5501	Kelch repeat-containing F-box protein	0	Cellular Homeostasis
CUST_2216_PI428914343	VIT_08s0007g01670	-1.54907	Ribosomal protein L35a (RPL35aC) 60S	vv23010Ribosome	DNA/RNA Metabolic Process
CUST_26306_PI428914343	VIT_01s0137g00110	-1.54608	No hit	0	No Hit
CUST_28299_PI428914343	VIT_00s0283g00020	-1.54598	Tudor domain protein 4SNc	0	#N/A
CUST_1205_PI428914343	VIT_09s0054g00780	-1.54565	Pseudouridine synthase	vv10240Pyrimidine_metabolism	DNA/RNA Metabolic Process
CUST_27635_PI428914343	VIT_00s0198g00020	-1.54536	ATP binding	0	Cellular Process
CUST_6557_PI428914343	VIT_05s0020g04740	-1.54467	Prenylated rab acceptor (PRA1)	0	Signal Transduction
CUST_5664_PI428914343	VIT_06s0061g00480	-1.54386	Alpha-L-fucosidase 1 precursor	vv10511N-Glycan_degradation	Carbohydrate Metabolic Process
CUST_5556_PI428914343	VIT_06s0009g03080	-1.54372	Histone deacetylase (HD2A)	vv44110Cell_cycle vv60017C2H2	DNA/RNA Metabolic Process
CUST_4806_PI428914343	VIT_06s0004g03160	-1.5431	DNA-binding protein S1FA2	vv60053S1Fa-like	Transcription Factor Activity
CUST_4940_PI428914343	VIT_06s0004g04520	-1.54295	OBP3 (OBF-binding protein 3)	vv30011Jasmonate_signaling vv60015C2C2-DOF	Response to Hormone Stimulus
CUST_18730_PI428914343	VIT_14s0060g02050	-1.54258	Ribosomal protein L22-2 (RPL22B) 60S	vv23010Ribosome	DNA/RNA Metabolic Process
CUST_28614_PI428914343	VIT_00s0370g00060	-1.54217	Epoxide hydrolase 2	0	#N/A
CUST_12989_PI428914343	VIT_18s0122g00560	-1.54185	High mobility group (HMG1/2) family protein	vv60005ARID	Transcription Factor Activity
CUST_9414_PI428914343	VIT_03s0038g04510	-1.53986	Chaperone BCS1 mitochondrial	0	Cellular Homeostasis
CUST_13182_PI428914343	VIT_18s0001g01680	-1.53977	Protein kinase	0	Signal Transduction
CUST_11814_PI428914343	VIT_19s0014g04760	-1.53734	Ribosomal protein L8 (RPL8C) 60S	vv23010Ribosome	DNA/RNA Metabolic Process
CUST_15892_PI428914343	VIT_17s0000g09300	-1.53604	Pentatricopeptide (PPR) repeat	0	Pentatricopeptide (PPR) repeat-containing protein
CUST_18655_PI428914343	VIT_14s0060g01230	-1.536	Lon protease	0	#N/A
CUST_3041_PI428914343	VIT_07s0141g00630	-1.53575	Prenylated rab acceptor (PRA1)	0	#N/A
CUST_11019_PI428914343	VIT_02s0012g01440	-1.5343	Zinc finger (C3HC4-type ring finger)	vv60078Other_zf-C3HC4	Transcription Factor Activity
CUST_11504_PI428914343	VIT_19s0014g01410	-1.53424	Alpha-1,2-mannosyltransferase ALG9	vv10510N-Glycan_biosynthesis vv11030Glycan_structures-biosynthesis1	Carbohydrate Metabolic Process
CUST_20221_PI428914343	VIT_14s0108g00060	-1.53209	Unknown protein	0	Unknown Protein
CUST_28782_PI428914343	VIT_00s0415g00080	-1.53165	Beta-D-xylosidase	vv10500Starch_and_sucrose_metabolism vv10520Nucleotide_sugars_metabolism	Carbohydrate Metabolic Process
CUST_17525_PI428914343	VIT_15s0024g01680	-1.53147	No hit	0	No Hit
CUST_15176_PI428914343	VIT_17s0000g01870	-1.53141	Indeterminate(ID)-domain 16	vv60017C2H2	Transcription Factor Activity
CUST_24525_PI428914343	VIT_11s0052g00400	-1.5312	DC2 protein	0	#N/A
CUST_15259_PI428914343	VIT_17s0000g02740	-1.53032	No hit	0	No Hit	1.14787
CUST_23679_PI428914343	VIT_11s0016g02150	-1.52835	Protein kinase CDG1	0	Signal Transduction
CUST_5768_PI428914343	VIT_06s0061g01560	-1.52644	PINOID	vv50004Auxin_transport vv50125Porters_cat_66_to_94	Response to Hormone Stimulus
CUST_28370_PI428914343	VIT_00s0299g00110	-1.52635	Glycoprotein homolog, related	0	Cellular Process
CUST_19236_PI428914343	VIT_14s0036g00970	-1.52365	Thioredoxin domain-containing protein 9	0	Cellular Homeostasis
CUST_8661_PI428914343	VIT_04s0023g02590	-1.52308	Ribosomal protein L12	vv23010Ribosome	DNA/RNA Metabolic Process
CUST_9514_PI428914343	VIT_03s0063g00800	-1.52305	Carboxyesterase 12; CXE12	0	Lipid Metabolic Process
CUST_6531_PI428914343	VIT_05s0020g04480	-1.52257	Pyruvate kinase	vv10010Glycolysis vv10230Purine_metabolism vv10620Pyruvate_metabolism vv10710Carbon_fixation	Carbohydrate Metabolic Process
CUST_27621_PI428914343	VIT_00s0194g00250	-1.52243	KCO1 (two pore K channel)	vv50101Channels_and_pores	Transport	-2.20208
CUST_21310_PI428914343	VIT_13s0106g00090	-1.52234	No hit	0	No Hit
CUST_8360_PI428914343	VIT_04s0043g00340	-1.52202	Myb KAN1 (KANADI 1)	vv60029G2-like	Transcription Factor Activity
CUST_566_PI428914343	VIT_09s0002g06090	-1.52106	Mov34 family protein	0	#N/A
CUST_27154_PI428914343	VIT_01s0150g00180	-1.52058	Exostosin	vv11030Glycan_structures-biosynthesis1	Cellular Process	-1.35596
CUST_5685_PI428914343	VIT_06s0061g00700	-1.52045	Auxin-regulated protein	vv30003Auxin_signaling	Response to Hormone Stimulus
CUST_23651_PI428914343	VIT_11s0016g01870	-1.52021	Dihydrolipoamide S-acetyltransferase	vv10010Glycolysis vv10252Alanine_and_aspartate_metabolism vv10620Pyruvate_metabolism	Carbohydrate Metabolic Process
CUST_17705_PI428914343	VIT_15s0021g00130	-1.51976	RPP13 (recognition of peronospora parasitica 13)	vv34626Plant-pathogen_interaction	Response to Stress
CUST_17972_PI428914343	VIT_15s0048g00600	-1.51605	Vesicle-associated membrane protein	vv50109Incompletely_characterized_transport_systems	Transport
CUST_22388_PI428914343	VIT_12s0028g03780	-1.51574	Riboflavin synthase alpha chain	vv10740Riboflavin_metabolism	Secondary Metabolic Process
CUST_25329_PI428914343	VIT_10s0003g05070	-1.51469	HEN1 (HUA enhancer 1)	vv30009Flower_development	Developmental Process
CUST_15570_PI428914343	VIT_17s0000g05930	-1.51449	No hit	0	No Hit
CUST_9253_PI428914343	VIT_03s0038g02860	-1.51399	Amino acid permease	vv50123Porters_cat_18_to_29	Transport
CUST_10883_PI428914343	VIT_02s0236g00080	-1.51348	Ribosomal protein P0 acidic	vv23010Ribosome	DNA/RNA Metabolic Process
CUST_5639_PI428914343	VIT_06s0061g00230	-1.51344	ABC Transporter (VvWBC26 - VvABCG26)	vv52010ABC_transporters	Transport
CUST_4805_PI428914343	VIT_06s0004g03150	-1.51344	Unknown protein	0	Unknown Protein
CUST_4774_PI428914343	VIT_06s0004g02840	-1.51313	Ribosomal protein L12 (RPL12C) 60S	vv23010Ribosome vv30001ABA_signaling	DNA/RNA Metabolic Process
CUST_4285_PI428914343	VIT_07s0031g01420	-1.51296	ATATH13	vv52010ABC_transporters	Transport
CUST_308_PI428914343	VIT_09s0002g03280	-1.51258	Zinc finger (FYVE type)	vv30009Flower_development vv60048PHD	Developmental Process
CUST_28323_PI428914343	VIT_00s0286g00100	-1.51258	S-locus protein kinase	0	#N/A
CUST_29768_PI428914343	VIT_00s2710g00010	-1.51217	No hit	0	No Hit
CUST_2219_PI428914343	VIT_08s0007g01700	-1.51209	Oxidative phosphorylation uncoupler	vv50123Porters_cat_18_to_29	Transport
CUST_2615_PI428914343	VIT_08s0007g05810	-1.51151	Calmodulin-binding, plant	0	Signal Transduction
CUST_20554_PI428914343	VIT_13s0067g00080	-1.51138	COP1-interacting protein 7	vv24120Ubiquitin_mediated_proteolysis	Cellular Homeostasis	-1.42871
CUST_23592_PI428914343	VIT_11s0016g01270	-1.51127	Unknown protein	0	Unknown Protein
CUST_190_PI428914343	VIT_09s0002g02050	-1.51097	1-deoxy-D-xylulose 5-phosphate synthase	vv10100Biosynthesis_of_steroids	Lipid Metabolic Process
CUST_5778_PI428914343	VIT_06s0080g00060	-1.5105	Arabidopsis histidine phosphotransfer AHP3	vv30007Cytokinin_signaling	Response to Hormone Stimulus
CUST_25851_PI428914343	VIT_01s0011g01990	-1.51029	Glycine decarboxylase	vv10260Glycine_serine_and_threonine_metabolism	Cellular Amino Acids and Derivative Metabolic Process
CUST_25082_PI428914343	VIT_10s0003g02370	-1.50968	No hit	0	No Hit
CUST_13128_PI428914343	VIT_18s0001g00890	-1.50917	Pentatricopeptide (PPR) repeat-containing	0	Pentatricopeptide (PPR) repeat-containing protein
CUST_14084_PI428914343	VIT_18s0001g13430	-1.50897	Coatomer alpha subunit	vv50110Protein_coat	Transport
CUST_3916_PI428914343	VIT_07s0095g00420	-1.50896	Unknown	0	Unknown Protein
CUST_21367_PI428914343	VIT_13s0106g00780	-1.50787	Hydrolase, alpha/beta fold	0	#N/A
CUST_14129_PI428914343	VIT_18s0001g13920	-1.50769	Unknown protein	0	Unknown Protein
CUST_24929_PI428914343	VIT_10s0003g00720	-1.5073	No hit	0	No Hit
CUST_22799_PI428914343	VIT_12s0057g00480	-1.50696	RNA-binding protein Musashi	vv23015mRNA_surveillance_pathway	DNA/RNA Metabolic Process
CUST_19655_PI428914343	VIT_14s0083g01070	-1.50664	No hit	0	No Hit
CUST_8115_PI428914343	VIT_04s0008g06500	-1.50584	Solute carrier family 35	vv50122Porters_cat_7_to_17	Transport
CUST_14030_PI428914343	VIT_18s0001g12880	-1.50577	Jasmonate O-methyltransferase	vv10592alpha-Linolenic_acid_metabolism	Lipid Metabolic Process
CUST_29009_PI428914343	VIT_00s0555g00050	-1.50524	CHCH domain containing protein	0	Cellular Process
CUST_5479_PI428914343	VIT_06s0009g02100	-1.5044	Nucleolar complex protein 2 homolog (Protein NOC2 homolog)	0	DNA/RNA Metabolic Process
CUST_28140_PI428914343	VIT_00s0259g00090	-1.50373	5'-AMP-activated protein kinase beta-2 subunit	vv10061Fatty_acid_biosynthesis vv10620Pyruvate_metabolism	Lipid Metabolic Process
CUST_24112_PI428914343	VIT_11s0118g00680	-1.5032	Ribosomal protein S11 (RPS11A) 40S	vv23010Ribosome	DNA/RNA Metabolic Process
CUST_27683_PI428914343	VIT_00s0201g00060	-1.50235	Unknown protein	0	Unknown Protein
CUST_12176_PI428914343	VIT_19s0015g01110	-1.50198	Tetraspanning membrane protein, SFT2	vv50109Incompletely_characterized_transport_systems	Transport
CUST_26568_PI428914343	VIT_01s0026g01280	-1.50114	EMB2745 (embryo defective 2745)	0	Response to Stress
CUST_7815_PI428914343	VIT_04s0008g03330	-1.50048	Nucleoporin nup85	vv23013RNA_transport vv50109Incompletely_characterized_transport_systems vv50112Nuclear_pore_complex	DNA/RNA Metabolic Process
[truncated: 8 more rows]

## Sheet: UP FC>1.5
Dataset S5 Dataset of stable overexpressing VviNAC33 transgenic plants and controls.
[truncated: 618 more rows]
