# Supplementary material for: VviNAC33 promotes organ de‐greening and represses vegetative growth during the vegetative‐to‐mature phase transition in grapevine
Source: New Phytol. 2021 Mar 16;231(2):726–46. doi: 10.1111/nph.17263 (PMC8251598; doi:10.1111/nph.17263)
Supplement: Supplementary file 7 — Table S2 VCost.v3 gene annotation of 74 grapevine NAC transcription factors. Table S3 Differentially expressed genes identified by transient expression and in transgenic plants overexpressing VviNAC33. Table S4 Fold changes in expression (transient expression and stable transgenic leaves) of the 139 putative direct targets of VviNAC33, and expression trends in developing leaves. Table S5 Genes involved in auxin signaling and metabolism differentially expressed in leaves overexpressing VviNAC33and/or identified by DAP‐seq analysis. Please note: Wiley Blackwell are not responsible for the content or functionality of any Supporting Information supplied by the authors. Any queries (other than missing material) should be directed to the New Phytologist Central Office. [file NPH-231-726-s006.xlsx]

## Sheet: Foglio1
New Phytologist Supporting Information
Article title: VviNAC33 promotes organ de-greening and represses vegetative growth during the vegetative-to-mature phase transition in grapevine
Authors: Erica D’Incà, Stefano Cazzaniga, Chiara Foresti, Nicola Vitulo, Edoardo Bertini, Mary Galli, Andrea Gallavotti, Mario Pezzotti, Giovanni Battista Tornielli and Sara Zenoni
Article acceptance date: 1 February 2021

## Sheet: Table S2
Table S2 VCost.v3 gene annotation of 74 grapevine NAC transcription factors.
Final v3 name	v1 name	chr v1	start v1	stop v1	final chr	final start	final stop	Gene annotation
Vitvi01g01722	VIT_01s0146g00280	chr01	23117255	23118537	chr01	23117160	23118735	VviNAC01
Vitvi02g00508	VIT_02s0154g00020	chr02	4779757	4782259	chr02	4779757	4782259	VviNAC02
Vitvi10g00437	VIT_00s0375g00040	chr10	4495736	4497207	chr10	4495676	4497142	VviNAC03
Vitvi04g01511								VviNAC04
Vitvi17g00622	VIT_17s0000g06400	chr17	7109000	7110825	chr17	7108893	7110840	VviNAC05
Vitvi17g00316	VIT_17s0000g03660	chr17	3713402	3715282	chr17	3713408	3715416	VviNAC06
Vitvi17g00066	VIT_17s0000g00770	chr17	639131	640237	chr17	638909	640465	VviNAC07
Vitvi18g00250	VIT_18s0001g02300	chr18	2643266	2645234	chr18	2643165	2645269	VviNAC08
Vitvi18g02732	VIT_18s0001g11980	chr18	10213462	10217921	chr18	10213429	10217961	VviNAC09
Vitvi14g01963	VIT_14s0108g00860	chr14	29535161	29536515	chr14	29535161	29536515	VviNAC10
Vitvi14g01985	VIT_14s0108g01070	chr14	29705236	29707523	chr14	29705622	29707689	VviNAC11
Vitvi01g00237	VIT_01s0011g02990	chr01	2677653	2684941	chr01	2677761	2684666	VviNAC12
Vitvi02g00673	VIT_02s0012g01040	chr02	7120118	7122681	chr02	7120120	7122926	VviNAC13
Vitvi18g00052	VIT_18s0122g00800	chr18	589627	592083	chr18	589415	592266	VviNAC14
Vitvi18g01520	VIT_18s0001g01820	chr18	20297797	20303267	chr18	20297764	20303293	VviNAC15
Vitvi19g00188	VIT_19s0014g02200	chr19	2325829	2327321	chr19	2325829	2327321	VviNAC16
Vitvi19g00270	VIT_19s0014g03290	chr19	3412628	3414263	chr19	3412520	3414207	VviNAC17
Vitvi19g00271	VIT_19s0014g03300	chr19	3429396	3431041	chr19	3429401	3430645	VviNAC18
Vitvi11g00241	VIT_11s0016g02880	chr11	2322026	2327404	chr11	2322015	2327752	VviNAC19
Vitvi13g00699	VIT_13s0019g05240	chr13	7157107	7163161	chr13	7157060	7163180	VviNAC20
Vitvi13g00698	VIT_13s0019g05230	chr13	7152333	7155643	chr13	7152169	7155752	VviNAC21
Vitvi16g00716	VIT_16s0022g00690	chr16	13598310	13600451	chr16	13598310	13600451	VviNAC22
Vitvi04g01430	VIT_04s0023g03110	chr04	20047685	20050213	chr04	20047740	20050047	VviNAC23
Vitvi02g00242	VIT_02s0025g02710	chr02	2159772	2161174	chr02	2159772	2161174	VviNAC24
Vitvi02g00277	VIT_02s0025g03020	chr02	2383346	2388432	chr02	2383622	2388379	VviNAC25
Vitvi01g01038	VIT_01s0026g02710	chr01	12835019	12836202	chr01	12835017	12836300	VviNAC26
Vitvi01g00999	VIT_01s0026g02360	chr01	12266291	12267949	chr01	12266319	12267949	VviNAC27
Vitvi19g01566	VIT_19s0027g00910	chr19	20962285	20963887	chr19	20962181	20963985	VviNAC28
Vitvi19g01564	VIT_19s0027g00880	chr19	20912009	20914562	chr19	20911989	20914244	VviNAC29
Vitvi19g02273	VIT_19s0027g00870	chr19	20904489	20906034	chr19	20904475	20906212	VviNAC30
Vitvi19g02272	VIT_19s0027g00860	chr19	20899812	20901367	chr19	20899811	20901414	VviNAC31
Vitvi19g01561	VIT_19s0027g00840	chr19	20844592	20846129	chr19	20844592	20846129	VviNAC32
Vitvi19g01484	VIT_19s0027g00230	chr19	19459106	19463910	chr19	19459106	19464143	VviNAC33
Vitvi12g00255	VIT_12s0028g03050	chr12	3798758	3800935	chr12	3798849	3801223	VviNAC34
Vitvi12g00235	VIT_12s0028g02670	chr12	3462915	3470939	chr12	3463024	3471041	VviNAC35
Vitvi12g00076	VIT_12s0028g00860	chr12	1387184	1390336	chr12	1387276	1390364	VviNAC36
Vitvi10g00505	VIT_10s0003g00350	chr10	5187979	5191524	chr10	5188249	5190717	VviNAC37
Vitvi10g00515	VIT_10s0003g00500	chr10	5312880	5316911	chr10	5312782	5316947	VviNAC38
Vitvi07g01929	VIT_07s0031g02610	chr07	25259610	25261627	chr07	25259552	25261620	VviNAC39
Vitvi12g02150	VIT_12s0035g02020	chr12	23896510	23899220	chr12	23896802	23899071	VviNAC40
Vitvi03g00207	VIT_03s0038g03410	chr03	2465579	2466852	chr03	2465528	2466981	VviNAC41
Vitvi06g00305	VIT_06s0004g03080	chr06	3826347	3828617	chr06	3826347	3828617	VviNAC42
Vitvi06g01638	VIT_06s0004g02340	chr06	2766401	2773290	chr06	2766401	2773290	VviNAC43
Vitvi06g00007	VIT_06s0004g00020	chr06	95994	97288	chr06	95994	97288	VviNAC44
Vitvi08g01052	VIT_08s0040g02110	chr08	13224257	13225775	chr08	13224257	13225775	VviNAC45
Vitvi18g02011	VIT_18s0041g00700	chr18	28663461	28664405	chr18	28663231	28664659	VviNAC46
Vitvi04g01714	VIT_04s0044g01500	chr04	23912673	23913648	chr04	23912514	23913732	VviNAC47
Vitvi04g01684	VIT_04s0044g01220	chr04	23550337	23557330	chr04	23550337	23557330	VviNAC48
Vitvi15g00889	VIT_15s0048g02660	chr15	16791135	16792605	chr15	16791135	16792605	VviNAC49
Vitvi15g01546	VIT_15s0048g02340	chr15	16505034	16505772	chr15	16505311	16505772	VviNAC50
Vitvi15g01544	VIT_15s0048g02320	chr15	16477881	16480539	chr15	16477801	16481049	VviNAC51
Vitvi15g01543	VIT_15s0048g02310	chr15	16471043	16474509	chr15	16470099	16474415	VviNAC52
Vitvi15g01542	VIT_15s0048g02300	chr15	16465782	16469436	chr15	16465768	16469486	VviNAC53
Vitvi15g01541	VIT_15s0048g02290	chr15	16461804	16463972	chr15	16461626	16465074	VviNAC54
Vitvi15g01540	VIT_15s0048g02280	chr15	16457415	16460100	chr15	16457415	16460100	VviNAC55
Vitvi07g00619	VIT_07s0005g03610	chr07	6883680	6885916	chr07	6883651	6886744	VviNAC56
Vitvi17g01227	VIT_17s0053g00740	chr17	17076187	17079370	chr17	17076205	17079667	VviNAC57
Vitvi12g01655	VIT_12s0055g00510	chr12	15984626	15985394	chr12	15984626	15985394	VviNAC58
Vitvi14g01678	VIT_14s0066g00360	chr14	26874263	26886112	chr14	26879765	26886208	VviNAC59
Vitvi08g01843	VIT_08s0007g07670	chr08	21134424	21136523	chr08	21134554	21136804	VviNAC60
Vitvi08g01841	VIT_08s0007g07640	chr08	21123197	21124915	chr08	21123158	21125049	VviNAC61
Vitvi08g01426	VIT_08s0007g02940	chr08	17020469	17022252	chr08	17020341	17022344	VviNAC62
Vitvi18g01684	VIT_18s0072g01060	chr18	23543078	23544877	chr18	23543078	23544877	VviNAC63
Vitvi04g00837	VIT_04s0079g00280	chr04	10789045	10793069	chr04	10789045	10793069	VviNAC64
Vitvi04g00236	VIT_04s0008g02710	chr04	2251198	2253524	chr04	2251198	2253524	VviNAC65
Vitvi04g00592	VIT_04s0008g06550	chr04	6519206	6520061	chr04	6518626	6520061	VviNAC66
Vitvi06g01536	VIT_06s0080g00970	chr06	22178482	22183472	chr06	22178347	22183516	VviNAC67
Vitvi19g01778	VIT_19s0085g01210	chr19	24627981	24629744	chr19	24627981	24629744	VviNAC68
Vitvi19g01751	VIT_19s0085g00950	chr19	24148335	24150139	chr19	24146808	24150394	VviNAC69
Vitvi18g02404	VIT_18s0089g01120	chr18	34227120	34230116	chr18	34227120	34230116	VviNAC70
Vitvi16g01327	VIT_16s0098g00760	chr16	22631136	22634500	chr16	22631136	22634500	VviNAC71
Vitvi02g01350	VIT_02s0025g01870	chr02	1546211	1549696	chr02	1546222	1549603	VviNAC72
Vitvi14g01499	VIT_14s0068g01490	chr14	25213227	25214503	chr14	25213216	25214555	VviNAC73
Vitvi06g01515	VIT_06s0080g00780	chr06	21918352	21919519	chr06	21918226	21919561	VviNAC74

## Sheet: Table S3
Table S3 Differentially expressed genes identified by transient expression and in transgenic plants overexpressing VviNAC33. The highest fold change (FC) values are highlighted in red, the lowest in blue.
Gene ID	Functional annotation	Gene Ontology	FC Stable	FC Transient
VIT_12s0034g00040	UDP-glucose glucosyltransferase	Carbohydrate Metabolic Process	8.60465	1.60573
VIT_12s0034g00080	Flavonoid-glucosyltransferase	Secondary Metabolic Process	6.37181	1.68618
VIT_05s0020g00330	Galactinol synthase	Carbohydrate Metabolic Process	4.31499	10.5926
VIT_12s0059g01850	Peroxisomal membrane protein	Response to Stress	3.52124	1.54958
VIT_08s0007g05720	No hit	No Hit	3.06573	1.99395
VIT_01s0026g01590	Non phototropic hypocotyl 1-like	Transport	2.77778	1.42348
VIT_01s0011g04590	Zinc finger (C3HC4-type ring finger)	Transcription Factor Activity	2.40294	1.67121
VIT_19s0014g02380	No hit	No Hit	2.32201	1.24963
VIT_19s0014g02370	3-hydroxybutyryl-CoA dehydrogenase	Carbohydrate Metabolic Process	2.20553	1.14481
VIT_01s0010g03880	Unknown protein	Unknown Protein	2.12847	1.2777
VIT_13s0067g03140	WRKY Transcription Factor (VvWRKY41)	Transcription Factor Activity	2.0458	-1.70446
VIT_06s0009g01870	No hit	No Hit	1.86839	-1.17616
VIT_08s0040g01370	Heavy-metal-associated domain-containing protein	Cellular Homeostasis	1.65709	1.69862
VIT_16s0039g02170	D-xylose-proton symporter-like 2	Carbohydrate Metabolic Process	1.58032	1.33647
VIT_19s0014g05190	Cellulase precursor	Cell Wall Metabolism	1.51311	1.36663
VIT_19s0015g00750	Sucrase	Carbohydrate Metabolic Process	1.5025	1.24347
VIT_17s0000g02540	CTR1 kinase kinase kinase	Response to Hormone Stimulus	1.46297	1.19594
VIT_12s0028g01990	Unknown protein	Unknown Protein	1.35274	1.34505
VIT_17s0000g03860	Kin17 DNA-binding protein	DNA/RNA Metabolic Process	1.33038	1.21813
VIT_12s0057g00530	DGCR14	Unknown Protein	1.31304	1.18136
VIT_06s0004g03250	Protein disulfide isomerase	Cellular Homeostasis	1.2925	1.43826
VIT_00s0264g00120	Transformer serine/arginine-rich ribonucleoprotein		1.18644	1.16589
VIT_04s0023g01300	Aminopeptidase P	Cellular Homeostasis	1.17661	1.31736
VIT_00s1373g00010	Transducin protein		-1.15796	1.25764
VIT_14s0128g00860	MYB related DIRP family protein	Transcription Factor Activity	-1.1732	1.3221
VIT_09s0054g01830	FAR1-related sequence 4	Transcription Factor Activity	-1.17627	1.2343
VIT_16s0039g00130	CTV.22	DNA/RNA Metabolic Process	-1.21774	1.62713
VIT_02s0025g01570	Dynamin-like protein 2b	Transport	-1.24024	-1.24975
VIT_19s0027g00760	Ribosome assembly protein 1	DNA/RNA Metabolic Process	-1.24404	1.19109
VIT_04s0008g05480	BRI1-KD interacting protein 118	Response to Hormone Stimulus	-1.24812	1.41899
VIT_14s0128g00870	MYB related DIRP family protein	Transcription Factor Activity	-1.25199	1.22155
VIT_14s0060g00110	Glutamyl-tRNA synthetase, cytoplasmic	Generation of Energy	-1.25917	1.1295
VIT_06s0004g06240	Zinc finger (C2H2 type) family	Transcription Factor Activity	-1.28462	-1.62417
VIT_01s0011g01570	Coatomer subunit delta	Transport	-1.29602	1.18349
VIT_07s0005g03690	Protein kinase MK6	Signal Transduction	-1.30313	-1.43696
VIT_14s0128g00400	Ras homolog gene family, member T1		-1.30912	1.12593
VIT_01s0182g00070	Proteasome 26S regulatory subunit (RPN6)	Cellular Homeostasis	-1.32595	1.26029
VIT_18s0072g00720	SEC5A (exocyst complex component SEC5)	Transport	-1.32798	-1.3297
VIT_13s0047g00350	Unknown	No Hit	-1.34444	1.29028
VIT_14s0036g00370	Serine/threonine-protein phosphatase PP1	Carbohydrate Metabolic Process	-1.34545	1.39084
VIT_15s0048g00720	forkhead-associated domain-containing protein	Transcription Factor Activity	-1.37296	1.41159
VIT_11s0016g00610	Unknown	Unknown Protein	-1.37649	1.2987
VIT_16s0039g00080	Unknown protein	Unknown Protein	-1.38708	1.34984
VIT_02s0025g04920	Phosphate translocator protein2, Plastidic	Transport	-1.39259	-1.4107
VIT_08s0056g00670	No hit	No Hit	-1.42424	1.16281
VIT_07s0031g00330	MAP3K protein kinase	Signal Transduction	-1.43092	-1.2812
VIT_06s0004g03130	Auxin response factor 4	Response to Hormone Stimulus	-1.4619	-1.77661
VIT_07s0031g00700	Caltractin / centrin	DNA/RNA Metabolic Process	-1.49388	-1.58463
VIT_01s0011g00910	Unknown protein	Unknown Protein	-1.49545	-1.29922
VIT_18s0001g14080	Diphthine synthase (DPH5)	Cellular Amino Acids and Derivative Metabolic Process	-1.49613	1.19492
VIT_13s0067g00080	COP1-interacting protein 7	Cellular Homeostasis	-1.51138	-1.42871
VIT_01s0150g00180	Exostosin	Cellular Process	-1.52058	-1.35596
VIT_00s0194g00250	KCO1 (two pore K channel)	Transport	-1.52243	-2.20208
VIT_17s0000g02740	No hit	No Hit	-1.53032	1.14787
VIT_17s0000g05210	LNG1 (LONGIFOLIA1)	Developmental Process	-1.55077	-1.60296
VIT_17s0000g00360	Dual specificity protein phosphatase (DsPTP1)		-1.55254	-1.18573
VIT_13s0073g00240	Glycosyl transferase family 1		-1.55271	1.20486
VIT_00s0194g00210	KCO1 (two pore K channel)	Transport	-1.55365	-2.36389
VIT_04s0079g00840	Catenin, beta like 1	DNA/RNA Metabolic Process	-1.58149	1.24094
VIT_14s0066g01740	Unknown protein	Unknown Protein	-1.58475	1.36975
VIT_17s0000g05920	Kelch repeat-containing F-box protein		-1.59003	1.37135
VIT_00s0670g00010	T-complex protein 1 subunit eta		-1.59772	1.29369
VIT_14s0006g01000	DNA repair protein Rad4 family	DNA/RNA Metabolic Process	-1.61205	1.25684
VIT_02s0025g01000	V-type H+-transporting ATPase subunit E	Generation of Energy	-1.61488	-1.3508
VIT_10s0003g04050	Unknown protein	Unknown Protein	-1.63744	-1.86521
VIT_11s0016g05250	Methyltransferase FkbM family		-1.6556	-1.29969
VIT_17s0000g01700	Leucine-rich repeat transmembrane protein kinase	Signal Transduction	-1.7001	-1.52723
VIT_06s0004g01910	ADP,ATP carrier protein	Transport	-1.73735	-1.2784
VIT_05s0051g00660	Octicosapeptide/Phox/Bem1p; Protein kinase	Signal Transduction	-1.75053	-2.09254
VIT_01s0010g03540	Microtubule associated protein (MAP65-6)	Cellular Process	-1.75997	-1.71864
VIT_14s0060g00900	Unknown protein	Unknown Protein	-1.82863	-1.93118
VIT_01s0137g00290	Oxysterol binding protein	Lipid Metabolic Process	-1.83218	-1.79142
VIT_03s0038g03760	Auxin-induced SAUR	Response to Hormone Stimulus	-1.83922	-1.90642
VIT_08s0040g01260	Unknown protein	Unknown Protein	-1.85026	-1.33268
VIT_09s0002g02290	Beta-galactosidase	Carbohydrate Metabolic Process	-1.85188	-1.11756
VIT_13s0084g00800	Transcription factor	Transcription Factor Activity	-1.87056	-2.15587
VIT_06s0004g04390	UDP-glucuronic acid decarboxylase 1	Carbohydrate Metabolic Process	-1.89763	-1.28914
VIT_04s0008g04350	Syntaxin 5	Transport	-1.90305	-1.42872
VIT_02s0025g04760	Splicing factor YT521-B	DNA/RNA Metabolic Process	-1.90695	1.43588
VIT_15s0048g01130	Subtilase		-1.91467	-2.3454
VIT_18s0001g08600	basic helix-loop-helix (bHLH) family	Transcription Factor Activity	-2.00322	-1.53043
VIT_07s0031g01110	Unknown	Unknown Protein	-2.02726	-2.27733
VIT_08s0040g00970	Plectin (myosin-like)	Cellular Process	-2.02827	-1.61924
VIT_03s0132g00230	Aldehyde Dehydrogenase (VvALDH6B5)	Cellular Amino Acids and Derivative Metabolic Process	-2.04209	1.43819
VIT_00s0304g00010	Unknown protein	Unknown Protein	-2.07648	-1.76495
VIT_04s0023g00520	Auxin responsive SAUR protein	Response to Hormone Stimulus	-2.11765	-2.38378
VIT_18s0001g13360	Nodulin MtN21 family	Transport	-2.13988	-2.1323
VIT_14s0219g00210	Ubiquitin family	Cellular Homeostasis	-2.14853	-1.99452
VIT_14s0081g00540	No hit	No Hit	-2.15676	-1.15575
VIT_01s0146g00510	Zinc finger (C3HC4-type ring finger)	Transcription Factor Activity	-2.1624	-1.54313
VIT_14s0108g01130	EXS family protein / ERD1/XPR1/SYG1	Transport	-2.16879	-1.91532
VIT_01s0150g00480	Protein binding protein		-2.17037	-2.33028
VIT_18s0001g13870	Calmodulin binding protein	Signal Transduction	-2.18002	-1.72786
VIT_05s0020g01820	Integral membrane family protein UPF0497	Cellular Process	-2.19061	1.24185
VIT_11s0037g01000	Clathrin assembly protein 10	Transport	-2.1969	-1.87666
VIT_03s0038g03620	Rho guanyl-nucleotide exchange factor ROPGEF1	Response to Hormone Stimulus	-2.22004	-1.85746
VIT_10s0116g00030	Pentatricopeptide (PPR) repeat membrane-associated	Pentatricopeptide (PPR) repeat-containing protein	-2.23025	1.15582
VIT_16s0013g01990	CLL1B clavata1-like receptor S/T protein kinase	Signal Transduction	-2.28336	-1.67087
VIT_07s0005g00090	Auxin-responsive GH3	Response to Hormone Stimulus	-2.44514	-3.30242
VIT_17s0000g03280	Alcohol dehydrogenase 7	Carbohydrate Metabolic Process	-2.67595	-2.20073
VIT_08s0007g01750	Acetyl co-enzyme A carboxylase carboxyltransferase alpha subunit	Lipid Metabolic Process	-2.67848	-1.46244
VIT_18s0001g14500	SHD (shepherd)	Response to Stress	-2.69861	-1.40546
VIT_04s0008g01910	ferredoxin-related	Generation of Energy	-2.73653	-2.63357
VIT_18s0001g07650	VIN3	Developmental Process	-2.78236	-1.75728
VIT_17s0000g07470	Binding	Unknown Protein	-2.82482	-2.53838
VIT_02s0012g01140	Protein kinase	Signal Transduction	-2.90252	-2.18359
VIT_03s0063g00770	Carboxyesterase 12; CXE12	Lipid Metabolic Process	-2.90654	-1.6917
VIT_10s0003g00330	HSL1 (HAESA-like 1)	Signal Transduction	-2.96093	-2.08586
VIT_18s0166g00250	No hit	No Hit	-3.01333	1.43965
VIT_07s0031g00280	Anthranilate N-hydroxycinnamoyl/benzoyltransferase	Cellular Amino Acids and Derivative Metabolic Process	-3.0299	-1.5279
VIT_09s0002g03750	GATA transcription factor 11	Transcription Factor Activity	-3.1443	-2.26831
VIT_03s0038g01220	Auxin-induced protein 15A	Response to Hormone Stimulus	-3.1962	-2.14097
VIT_15s0048g00870	AT-hook protein 1 (AHP1)	Transcription Factor Activity	-3.21161	-1.97959
VIT_14s0060g01420	Unknown protein	Unknown Protein	-3.21978	-2.48623
VIT_11s0016g04630	GAI protein.	Developmental Process	-3.24126	-1.5495
VIT_07s0031g00490	MAP3K protein kinase	Signal Transduction	-3.29883	-1.34008
VIT_04s0023g03370	flavanone-3-hydroxylase 1 (F3H1) [Vitis vinifera]	Secondary Metabolic Process	-3.37619	-1.8812
VIT_03s0038g01260	Auxin responsive SAUR protein	Response to Hormone Stimulus	-3.40561	-2.18287
VIT_13s0074g00500	Cellulose synthase CSLA09	Cell Wall Metabolism	-3.42588	-2.1578
VIT_00s1847g00010	Adenine phosphoribosyltransferase	DNA/RNA Metabolic Process	-3.50343	-5.1699
VIT_17s0000g00370	Serine carboxypeptidase II		-3.53996	-1.35237
VIT_03s0038g00940	Auxin-responsive	Response to Hormone Stimulus	-3.8075	-2.17022
VIT_00s1365g00010	fimbrin 1	Cellular Process	-4.12288	-2.40908
VIT_04s0023g00540	Auxin-induced protein 6B	Response to Hormone Stimulus	-4.23142	-2.518
VIT_04s0023g00550	Auxin-induced SAUR	Response to Hormone Stimulus	-4.74698	-2.05036
VIT_04s0008g03950	RD22	Response to Stress	-5.45949	-3.62554
VIT_14s0108g00420	basic helix-loop-helix (bHLH) family	Transcription Factor Activity	-6.87353	-2.44691

## Sheet: Table S4
Table S4 Fold changes in expression (transient expression and stable transgenic leaves) of the 139 putative direct targets of VviNAC33, and expression trends in developing leaves. The highest fold change (FC) values are highlighted in red, the lowest in blue.
Gene ID	Functional annotation	Gene Ontology	FC Stable	FC Transient	leaf Y	leaf WD	leaf FS
VIT_02s0025g04660	Senescence-inducible chloroplast stay-green protein 1	Developmental Process		6.48495	1077.74	3880.49	16477
VIT_08s0058g00450	Substrate carrier, Mitochondrial	Transport	4.9521		1445.92	5107.01	4195.46
VIT_01s0010g03640	DnaJ homolog, subfamily A, member 3	Transport	3.73399		1295.55	4974.48	8329.41
VIT_06s0004g07230	Indole-3-acetate beta-glucosyltransferase	Response to Hormone Stimulus		3.40357	193.307	2354.43	3763.92
VIT_19s0015g00730	Cellulose synthase CSLE1	Cell Wall Metabolism	3.17333		8816.8	9791.88	13148.6
VIT_18s0001g08300	Tubulin alpha-6 chain	Cellular Process		2.78812	1182.6	860.87	29563.2
VIT_18s0075g00280	Branched-chain amino acid aminotransferase	Cellular Amino Acids and Derivative Metabolic Process	2.77928		237.511	493.827	937.158
VIT_13s0019g02200	Protein phosphatase 2CA AHG3 PP2CA (VvPP2C-3)	Response to Hormone Stimulus	2.74461		5665.16	8822.72	5438.79
VIT_13s0019g01980	Aspartic Protease (VvAP32)	Cellular Homeostasis	2.64734		660.96	1380.56	1986.17
VIT_06s0004g04650	Metallothionein	Response to Stress		2.4185	12839.1	13006.1	38221.1
VIT_18s0001g09230	Salt tolerance zinc finger	Transcription Factor Activity	2.41248		11701.5	16123.9	13215.5
VIT_07s0129g00330	Lateral organ boundaries protein 39	Transcription Factor Activity	2.33851		4227.34	8331.99	7205.67
VIT_08s0007g07230	VvMyb5a	Transcription Factor Activity	2.31293		5346.52	4011.15	2123.44
VIT_09s0002g06400	No hit	No Hit		2.29057	735.699	640.367	11756
VIT_18s0001g00360	Dehydrin (VvDHN2)	Response to Stress	2.22969		9742.51	18574.4	18472.3
VIT_02s0025g01720	GDA2	Response to Stress	2.21239		19860.7	33989	10731.7
VIT_03s0063g00680	Zinc metalloprotease pitrilysin sub A	Cellular Homeostasis	2.20763		13895.7	20090.8	11527.7
VIT_06s0061g01250	Unknown protein	Unknown Protein	2.15681		6412.25	5614.81	4055.46
VIT_06s0004g07500	WRKY Transcription Factor (VvWRKY16)	Transcription Factor Activity	2.10553		22367.9	28774.2	11534
VIT_01s0011g00560	DREPP plasma membrane polypeptide	Developmental Process	2.08612		274.551	1435.58	4440.85
VIT_16s0098g00290	GLT1 (NADH-dependent glutamate synthase 1 gene)	Cellular Amino Acids and Derivative Metabolic Process	2.0019		8865.92	3817.3	3458.93
VIT_02s0154g00390	Autophagy 8f (APG8f)	Cellular Process	1.95286		2299.68	3933.62	14832
VIT_07s0005g01460	Dipeptidyl aminopeptidases/acylaminoacyl-peptidases		1.94674		18179.9	16093.9	5845.31
VIT_04s0008g06130	KNAT2 (knotted1-like homeobox gene 3)	Transcription Factor Activity	1.91505		2723.56	6209.25	896.974
VIT_05s0020g01830	UPF0497 family	Cellular Homeostasis		1.92203	1770.02	15770	20176.6
VIT_16s0050g01190	Metal ion binding	Cellular Homeostasis	1.86825		87.2479	83.4755	118.885
VIT_07s0031g00620	zeaxanthin epoxidase (ZEP; ABA1) (VvZEP1)	Secondary Metabolic Process	1.8475		15178.7	20983.8	3847
VIT_18s0001g05680	Cryptochrome 1	Response to Hormone Stimulus	1.84484		13228.6	19315.1	11141.8
VIT_04s0008g03770	Aspartate aminotransferase P1	Generation of Energy	1.76221		3455.85	3487.39	5292.54
VIT_06s0061g01210	Lysine histidine transporter 1	Transport		1.75638	9296.1	6752.57	6358.26
VIT_05s0029g00070	Calcium-binding protein CML	Signal Transduction	1.74451		656.352	620.065	488.892
VIT_03s0038g03250	Vestitone reductase	Secondary Metabolic Process	1.65835		9660.49	9549.97	1749.88
VIT_19s0177g00070	Polyubiquitin (UBQ14)	Cellular Homeostasis		1.62532	11060.5	22078.8	30182.1
VIT_19s0014g02650	Glycosyl transferase family 14 protein		1.6155		2723.62	7500.31	5199.94
VIT_03s0038g04400	Dehydrin (VvDHN4)	Response to Stress	1.60463		3293.52	5898.22	10053.9
VIT_02s0025g01790	Cellulose synthase CSLG3	Cell Wall Metabolism	1.58568		4329.46	1830.71	3309.01
VIT_16s0039g02170	D-xylose-proton symporter-like 2	Carbohydrate Metabolic Process	1.58032	1.33647	9817.85	10719.1	6057.59
VIT_00s0207g00200	Integral membrane protein, putative		1.55543		2031.32	1371.95	2601.66
VIT_13s0019g02440	Mitochondrial substrate carrier family protein	Transport	1.55084		2355.68	2648.86	2207.59
VIT_01s0011g01290	N-carbamyl-L-amino acid amidohydrolase	DNA/RNA Metabolic Process	1.54113		1679.5	2736.83	3679.58
VIT_19s0177g00290	No hit	No Hit		1.52728	54.6779	68.7225	1651.68
VIT_01s0011g03420	Unknown protein	Unknown Protein		1.52134	6136.91	8752.83	5549.88
VIT_13s0067g00640	High-mobility group B 1	Transcription Factor Activity	1.51433		8275.59	10427.2	21454.3
VIT_12s0034g01220	Unknown protein	Unknown Protein	1.51262		1112.01	2613.68	2447.94
VIT_19s0015g00750	Sucrase	Carbohydrate Metabolic Process	1.5025	1.24347	5532.72	3828.39	2465.08
VIT_18s0001g07500	Mechanosensitive ion channel MSCS-like 2	Transport	1.49221		14338.2	9998.64	5352.24
VIT_05s0020g02160	Squamosa promoter-binding protein (VvSBP6)	Transcription Factor Activity	1.48968		2586.2	5491.68	1455.36
VIT_04s0008g02750	Basic Leucine Zipper Transcription Factor (VvbZIP09)	Transcription Factor Activity		1.48083	3177.72	2675.02	2856.01
VIT_13s0019g03320	Acid phosphatase class B	Secondary Metabolic Process	1.46791		2793.6	3229.78	4024.87
VIT_05s0077g01240	Calmodulin-binding transcription activator 6	Transcription Factor Activity	1.46277		9277.15	10728	6687.01
VIT_09s0002g04300	Hydroxyphenylpyruvate reductase (HPPR)	Cellular Amino Acids and Derivative Metabolic Process	1.44743		10194.4	3921.6	3500.22
VIT_12s0035g00320	Phosphomethylpyrimidine kinase/thiamin-phosphate	Generation of Energy	1.44726		11349	6079.94	3919.73
VIT_11s0016g03760	Unknown protein	Unknown Protein	1.41778		389.434	976.635	355.689
VIT_08s0032g01080	Ubiquitin carboxyl-terminal hydrolase 8	Cellular Homeostasis		1.42241	668.146	1212.43	579.252
VIT_13s0067g00600	Arginine-tRNA-protein transferase 1	Cellular Amino Acids and Derivative Metabolic Process	1.38728		1233.62	1734.67	655.757
VIT_00s0226g00030	Peroxidase	Response to Stress	1.36377		104.06	100.098	317.54
VIT_03s0097g00570	Bromodomain containing protein	Cellular Process	1.36011		11974.4	16627.3	3332.12
VIT_13s0019g02080	DNA-binding protein	DNA/RNA Metabolic Process		1.36239	589.888	529.749	2304.94
VIT_01s0010g03780	Histidine kinase (AHK3)	Response to Hormone Stimulus		1.35642	7016.54	6398.22	2803.33
VIT_00s0404g00070	No hit	No Hit	1.35454		455.108	371.354	3310.06
VIT_13s0019g05360	KH domain-containing protein NOVA	DNA/RNA Metabolic Process		1.34764	6556.57	5211.32	4288.66
VIT_17s0000g01950	Dihydropyrimidine dehydrogenase	DNA/RNA Metabolic Process		1.34034	7929.47	6144.31	6175.44
VIT_08s0007g01580	Unknown protein	Unknown Protein		1.33847	593.327	1006.95	587.295
VIT_08s0058g01360	Vacuolar sorting receptor 1	Transport	1.27894		7591.2	10577.9	5452.89
VIT_02s0025g01420	Preprotein translocase YidC subunit	Cellular Homeostasis		1.24288	2649.22	2314.26	892.2
VIT_10s0116g00730	Monoglyceride lipase	Lipid Metabolic Process	1.17176		2367.39	2745.95	4203.63
VIT_00s0186g00020	SUM2 (small ubiquitin-like modifier 2)	DNA/RNA Metabolic Process		1.16478	1769.63	3938.81	7456.56
VIT_08s0007g01460	FK506-binding protein genes family (VvFKBP72)	Cellular Homeostasis		1.15527	5289.14	3821.41	1408.61
VIT_14s0060g00110	Glutamyl-tRNA synthetase, cytoplasmic	Generation of Energy	-1.25917	1.1295	6261.64	4844.47	2712.83
VIT_06s0004g06240	Zinc finger (C2H2 type) family	Transcription Factor Activity	-1.28462	-1.62417	4191.37	1834.26	2324.19
VIT_08s0007g00110	No hit	No Hit		-1.28413	674.409	375.237	204.947
VIT_01s0011g01570	Coatomer subunit delta	Transport	-1.29602	1.18349	6998.2	4885.25	3422.36
VIT_17s0000g00350	No hit	No Hit		-1.29686	47.4559	41.3659	84.389
VIT_05s0051g00420	Glycosyltransferase family	Carbohydrate Metabolic Process	-1.33777		3592.82	1671.04	2040.04
VIT_07s0031g01500	Unknown protein	Unknown Protein	-1.3567		181.398	113.879	175.988
VIT_14s0066g01410	Peptidylprolyl isomerase	Cellular Homeostasis		-1.39094	9154.6	5032.26	1279.79
VIT_07s0005g00250	P23 co-chaperone	Transport	-1.42462		5991.65	4641.4	5671.31
VIT_07s0031g00330	MAP3K protein kinase		-1.43092	-1.2812	1808.19	1270.24	976.346
VIT_07s0005g00310	Zinc finger (CCCH type) helicase family protein	Transcription Factor Activity	-1.44769		568.086	772.637	265.54
VIT_11s0016g04970	NADH-cytochrome b5 reductase	Transport	-1.4614		1763.15	547.245	260.578
VIT_05s0062g01120	PIN1	Response to Hormone Stimulus	-1.48215		641.676	660.346	13027.6
VIT_08s0007g08720	Pentatricopeptide (PPR) repeat-containing protein	Pentatricopeptide (PPR) repeat-containing protein	-1.48395		790.922	504.948	848.391
VIT_06s0004g04890	Rhomboid ATRBL1	#N/A	-1.49573		1161.85	779.396	786.485
VIT_04s0008g06500	Solute carrier family 35	Transport	-1.50584		3057.54	1535.17	369.958
VIT_11s0016g05050	Kelch repeat-containing F-box protein	Cellular Homeostasis	-1.5501		2073.54	2848.67	873.225
VIT_14s0060g01220	Pentatricopeptide repeat	Pentatricopeptide (PPR) repeat-containing protein	-1.56987		404.587	276.185	119.726
VIT_11s0118g00520	Unknown	Unknown Protein	-1.57801		5766.73	3069.06	1936.13
VIT_02s0025g03960	TET10 (tetraspanin10)	#N/A	-1.60101		1611.69	414.268	775.335
VIT_18s0086g00180	MATE efflux family protein	Transport		-1.62244	61.4916	72.8389	173.354
VIT_04s0044g00720	S-receptor kinase	Signal Transduction		-1.63032	1143.4	2929.98	666.492
VIT_14s0066g00570	No hit	No Hit	-1.6473		248.839	152.329	45.9564
VIT_18s0001g10750	Unknown protein	Unknown Protein	-1.65741		4053.98	3190.36	693.351
VIT_07s0205g00010	Unknown	Unknown Protein		-1.74981	1062.61	526.911	5098.94
VIT_01s0010g03860	Unknown	Unknown Protein	-1.76245		587.956	302.094	562.769
VIT_18s0001g04680	RPG related protein 1 RR1	Developmental Process	-1.78862		3126.53	322.26	123.448
VIT_08s0007g03920	DEMETER protein (DME)	DNA/RNA Metabolic Process	-1.79008		4037.89	838.722	358.406
VIT_09s0002g03450	Taurine dioxygenase	Cellular Amino Acids and Derivative Metabolic Process		-1.82002	7291.77	8017.15	8359.81
VIT_18s0072g01160	Unknown	No Hit	-1.86943		2060.09	1507.88	1059.49
VIT_07s0005g02830	DNA-binding protein	DNA/RNA Metabolic Process	-1.88336		178.235	151.614	130.496
VIT_06s0004g04390	UDP-glucuronic acid decarboxylase 1	Carbohydrate Metabolic Process	-1.89763	-1.28914	5079.18	2238.74	620.501
VIT_05s0077g00870	Lipase GDSL	Lipid Metabolic Process	-1.89813		144.68	68.4023	85.774
VIT_12s0142g00640	FLS2 (flagellin-sensitive 2)	Response to Stress	-1.94696		923.742	159.345	205.823
VIT_11s0016g04010	Unknown protein	Unknown Protein	-1.95455		1521.71	425.574	483.919
VIT_06s0004g03810	Kinesin motor protein	Cellular Process	-1.97388		1182.55	245.076	1110.99
VIT_08s0007g01520	TPR-containing protein kinase	Signal Transduction	-2.07451		1675.73	1180.06	328.936
VIT_13s0019g05130	Serine carboxypeptidase III		-2.09434		1666.46	765.088	271.178
VIT_08s0032g00910	Fasciclin domain-containing protein FLA17	Cell Wall Metabolism	-2.12306		9558.35	7542.9	2159.73
VIT_06s0004g02640	Receptor protein kinase PERK1	Signal Transduction		-2.15847	4157.49	765.126	255.065
VIT_18s0001g13870	Calmodulin binding protein	Signal Transduction	-2.18002	-1.72786	3089.99	933.163	235.928
VIT_03s0038g03620	Rho guanyl-nucleotide exchange factor ROPGEF1	Response to Hormone Stimulus	-2.22004	-1.85746	9001.05	2638.68	922.906
VIT_14s0068g00370	No hit	No Hit	-2.33729		518.475	97.1828	102.247
VIT_01s0137g00400	Unknown protein	Unknown Protein	-2.37083		194.674	50.4481	148.406
VIT_10s0116g01670	Prephenate dehydratase with ACT region	Cellular Amino Acids and Derivative Metabolic Process	-2.37458		413.66	84.3542	112.417
VIT_03s0088g01150	Squalene monooxygenase	Lipid Metabolic Process	-2.4505		6455.22	3353.79	325.118
VIT_13s0067g01150	Unknown protein	Unknown Protein	-2.45158		231.486	109.012	140.87
VIT_01s0026g01910	myb domain protein 88	Transcription Factor Activity	-2.45725		265.726	186.566	56.7176
VIT_13s0320g00010	Lectin	Response to Stress	-2.47436		341.116	86.2376	512.233
VIT_18s0041g00010	Wall-associated receptor kinase 2	Signal Transduction		-2.53766	156.006	3629.73	64.4483
VIT_18s0001g01630	Calcium-binding protein CML	Signal Transduction		-2.56544	8540.52	22755.7	21686.2
VIT_14s0083g00380	Unknown	Unknown Protein	-2.58182		125.602	101.832	223.255
VIT_05s0020g03340	Unknown protein	Unknown Protein	-2.68167		794.932	510.93	1000.97
VIT_08s0007g00830	Lectin protein kinase	Signal Transduction	-2.88235		146.918	182.626	249.206
VIT_10s0003g00330	HSL1 (HAESA-like 1)	Signal Transduction	-2.96093	-2.08586	3859.6	376.409	470.733
VIT_07s0005g00010	Glutathione S-transferase 8 GSTF8	Secondary Metabolic Process	-2.9881		6902.39	6795.92	3249.29
VIT_08s0007g02550	Ovate family protein 6 OFP6	Transcription Factor Activity	-3.07809		1135.16	96.7872	299.397
VIT_19s0090g00480	ATP synthase gamma chain 1t (ATPC1)	Generation of Energy	-3.23786		261.624	111.81	514.614
VIT_03s0088g00410	Pyruvate kinase isozyme A, chloroplast precursor	Carbohydrate Metabolic Process	-3.30649		5004.07	1109.93	813.761
VIT_04s0008g06000	ERF/AP2 Gene Family (VvERF045)	Response to Hormone Stimulus	-3.3374		367.792	1401.59	405.867
VIT_02s0012g00140	Novel plant snare 11	Transport	-3.74394		4083.65	719.75	689.482
VIT_14s0068g00920	chalcone synthase 2 (CHS2)	Secondary Metabolic Process	-3.8124		23256.8	9269	3516.59
VIT_02s0025g04720	Leucoanthocyanidin dioxygenase (VvLDOX) [Vitis vinifera]	Secondary Metabolic Process	-3.96955		32116	4655.29	5467.97
VIT_17s0000g08290	Dof zinc finger protein DOF5.6	Transcription Factor Activity	-4.20959		513.229	172.194	303.919
VIT_08s0007g03430	Germin		-4.21152		280.24	135.753	306.605
VIT_08s0058g00960	basic helix-loop-helix (bHLH) family	Transcription Factor Activity	-4.34771		345.553	116.702	442.106
VIT_14s0030g01880	Calmodulin-binding region IQD26	Signal Transduction	-4.66467		121.442	89.7039	227.444
VIT_09s0002g02940	Myo-inositol oxygenase 1	Carbohydrate Metabolic Process	-5.11765		205.602	98.9934	283.844
VIT_08s0007g00440	Expansin (VvEXPA11)	Cell Wall Metabolism	-5.76441		2854.77	576.17	1641.01
VIT_05s0049g00740	No hit	No Hit	-12.6126		4695.6	3257.76	6141.2
VIT_05s0124g00100	Unknown	No Hit	-13.056		1043.7	447.439	336.648

## Sheet: Table S5
Table S5 Genes involved in auxin signaling and metabolism differentially expressed in leaves overexpressing VviNAC33and/or identified by DAP-seq analysis. Positive fold change (FC) values are highlighted in red, negative in blues.
Gene ID	Functional annotation	FC		DAP
		Stable	Transient	Upsteram region	Other regions
VIT_13s0067g00330	AUX1 auxin influx carrier protein		-1.75409
VIT_08s0056g00310	Auxin efflux carrier	-1.44011
VIT_08s0040g01220	Auxin efflux carrier protein 10			*
VIT_04s0023g00320	Auxin efflux carrier protein 8				*
VIT_18s0089g00910	Auxin response factor 1			*
VIT_08s0040g01810	Auxin response factor 10			*
VIT_15s0046g00290	Auxin response factor 18			*
VIT_07s0104g01230	Auxin response factor 2			*
VIT_17s0000g00320	Auxin response factor 2			*
VIT_10s0003g00420	Auxin response factor 3				*
VIT_10s0003g04100	Auxin response factor 3		-1.52133		*
VIT_06s0004g03130	Auxin response factor 4	-1.4619	-1.77661		*
VIT_04s0079g00160	Auxin response factor 8	-3.3675
VIT_04s0079g00200	Auxin response factor 8		-1.28743
VIT_13s0106g00430	Auxin response factor ARF6	-1.68861			*
VIT_01s0146g00180	Auxin responsive SAUR protein			*
VIT_03s0038g01080	Auxin responsive SAUR protein	-3.21092
VIT_03s0038g01100	Auxin responsive SAUR protein	-4.09372
VIT_03s0038g01120	Auxin responsive SAUR protein	-3.78795
VIT_03s0038g01160	Auxin responsive SAUR protein	-3.1725
VIT_03s0038g01170	Auxin responsive SAUR protein	-2.63379
VIT_03s0038g01180	Auxin responsive SAUR protein	-3.0611
VIT_03s0038g01210	Auxin responsive SAUR protein	-2.48989
VIT_03s0038g01230	Auxin responsive SAUR protein	-2.97466
VIT_03s0038g01250	Auxin responsive SAUR protein	-2.61497
VIT_03s0038g01260	Auxin responsive SAUR protein	-3.40561	-2.18287
VIT_03s0038g01270	Auxin responsive SAUR protein		-2.75585
VIT_03s0038g01280	Auxin responsive SAUR protein	-4.91626
VIT_03s0038g01290	Auxin responsive SAUR protein	-4.36422
VIT_04s0023g00490	Auxin responsive SAUR protein	-2.68108
VIT_04s0023g00520	Auxin responsive SAUR protein	-2.11765	-2.38378
VIT_07s0130g00100	Auxin responsive SAUR protein			*
VIT_08s0007g03120	Auxin responsive SAUR protein	-1.96067
VIT_08s0040g01670	Auxin responsive SAUR protein				*
VIT_18s0001g13980	Auxin responsive SAUR protein	-5.13968
VIT_01s0011g04860	Auxin transport protein (PIN3)				*
VIT_17s0000g02420	Auxin transport protein (PIN3)		-1.99491
VIT_18s0086g00590	Auxin-binding protein ABP19				*
VIT_03s0038g03240	Auxin-independent growth promoter				*
VIT_08s0007g01650	Auxin-independent growth promoter				*
VIT_13s0064g01510	Auxin-independent growth promoter				*
VIT_14s0083g00910	Auxin-independent growth promoter	-1.87208
VIT_17s0000g04810	Auxin-independent growth promoter	-1.73427
VIT_05s0029g01340	Auxin-independent growth promoter (axi 1)				*
VIT_07s0005g01300	Auxin-induced beta-glucosidase			*
VIT_10s0003g04560	Auxin-Induced in Root cultures 9 AIR9				*
VIT_00s0184g00110	Auxin-induced protein (AIR12)	-4.16832			*
VIT_03s0038g01220	Auxin-induced protein 15A	-3.1962	-2.14097
VIT_07s0141g00270	Auxin-induced protein 22D			*
VIT_04s0023g00540	Auxin-induced protein 6B	-4.23142	-2.518
VIT_14s0030g01970	Auxin-induced protein PCNT115	-2.13972
VIT_14s0030g01980	Auxin-induced protein PCNT115	1.50132			*
VIT_03s0038g03490	Auxin-induced SAUR		-2.12789
VIT_03s0038g03760	Auxin-induced SAUR	-1.83922	-1.90642
VIT_03s0038g03770	Auxin-induced SAUR		-1.83422
VIT_03s0038g03780	Auxin-induced SAUR		-1.6325
VIT_04s0023g00550	Auxin-induced SAUR	-4.74698	-2.05036
VIT_19s0027g00510	Auxin-induced SAUR				*
VIT_06s0061g00700	Auxin-regulated protein	-1.52045
VIT_03s0038g00940	Auxin-responsive	-3.8075	-2.17022
VIT_03s0038g01130	Auxin-responsive	-3.81222
VIT_08s0040g01390	Auxin-responsive family protein		1.24485
VIT_07s0005g00090	Auxin-responsive GH3	-2.44514	-3.30242
VIT_10s0116g01020	Auxin-responsive protein	-2.99874
VIT_15s0046g00730	Auxin-responsive protein	-1.63021
VIT_19s0090g00900	Auxin-responsive protein	-2.83223
VIT_12s0057g00420	Auxin-responsive protein AIR12			*
VIT_02s0154g00010	Auxin-responsive SAUR11			*
VIT_16s0098g01150	Auxin-responsive SAUR29			*
VIT_06s0009g00880	Axial regulator YABBY2				*
VIT_11s0016g05590	Axial regulator YABBY5		-1.58799
VIT_09s0002g00700	Dormancy/auxin associated protein	5.73806
VIT_10s0003g00090	DRM1 dormancy/auxin associated				*
VIT_08s0007g02770	IAA-amino acid hydrolase 1 (ILR1)				*
VIT_05s0049g01970	IAA13	-1.59882
VIT_14s0081g00010	IAA16	-1.69499
VIT_09s0002g05150	IAA19	-2.38697
VIT_07s0005g02550	IAA30	-3.65868
VIT_04s0008g00220	IAA6			*
VIT_09s0002g04080	IAA9	-1.61078
VIT_06s0004g07220	Indole-3-acetate beta-glucosyltransferase	-2.66218
VIT_06s0004g07230	Indole-3-acetate beta-glucosyltransferase		3.40357	*
VIT_19s0014g04690	Indole-3-acetic acid-amido synthetase				*
VIT_07s0129g00660	Indole-3-acetic acid-amido synthetase GH3.2				*
VIT_05s0062g01120	PIN1	-1.48		*
VIT_11s0052g00440	PIN1 auxin transport protein	-2.5988
VIT_14s0108g00020	PIN8 (PIN-formed 8)				*
VIT_03s0038g03620	Rho guanyl-nucleotide exchange factor ROPGEF1	-2.22004	-1.85746	*
VIT_08s0007g01380	Rho guanyl-nucleotide exchange factor ROPGEF7		-1.32008
